# Supplementary material for: In Vivo and In Vitro Genome-Wide Profiling of RNA Secondary Structures Reveals Key Regulatory Features in Plasmodium falciparum
Source: Front Cell Infect Microbiol. 2021 May 17;11:673966. doi: 10.3389/fcimb.2021.673966 (PMC8166286; doi:10.3389/fcimb.2021.673966)
Supplement: Supplementary file 5 [file Table_1.xlsx]

## Sheet: Sheet1
	Name	sequencing (5'to3')	library/qPCR	5' modification	3' modification	middle modification
	RT-index 1	DDDNNTACGNNNNAGATCGGAAGAGCGTCGTGGA/isp18/GGATCC/isp18/TACTGAACCGC	SH-1, SHLR-1	5`P		iSp18
	RT-index 2	DDDNNAGTCNNNNAGATCGGAAGAGCGTCGTGGA/isp18/GGATCC/isp18/TACTGAACCGC	SH-2,, SHLR-2	5`P		iSp18
	RT-index 3	DDDNNGCATNNNNAGATCGGAAGAGCGTCGTGGA/isp18/GGATCC/isp18/TACTGAACCGC	SH-3, SHLR-3	5`P		iSp18
	RT-index 4	DDDNNCTGANNNNAGATCGGAAGAGCGTCGTGGA/isp18/GGATCC/isp18/TACTGAACCGC	SHA-3	5`P		iSp18
	RT-index 5	DDDNNAGCTNNNNAGATCGGAAGAGCGTCGTGGA/isp18/GGATCC/isp18/TACTGAACCGC	SHA-1	5`P		iSp18
	RT-index 6	DDDNNTAGCNNNNAGATCGGAAGAGCGTCGTGGA/isp18/GGATCC/isp18/TACTGAACCGC	SHA-2	5`P		iSp18
	3’-biotin blocked linker	AGATCGGAAGAGCGGTTCAG	DMSO-treated RNA samples	5rApp	3Biotin
	3’-ddC blocked linker	AGATCGGAAGAGCGGTTCAG	NAI-N3–treated RNA samples	5rApp	3ddC
	P5-Solexa PCR primer	AATGATACGGCGACCACCGAGATCTACACTCTTTCCCTACACGA CGCTCTTCCGATCT
	P3-Solexa PCR primer	CAAGCAGAAGACGGCATACGAGATCGGTCTCGGCATTCCTGCTGAACCGCTCTTCCGATCT
	18S5/7-R300	ACCCTAACATCAAAAGCTGATAGG		FAM-labled
	NEBNext Universal PCR Primer	AATGATACGGCGACCACCGAGATCTACACTCTTTCCCTACACGACGCTCTTCCGATCT
