# Supplementary material for: In Vivo and In Vitro Genome-Wide Profiling of RNA Secondary Structures Reveals Key Regulatory Features in Plasmodium falciparum
Source: Front Cell Infect Microbiol. 2021 May 17;11:673966. doi: 10.3389/fcimb.2021.673966 (PMC8166286; doi:10.3389/fcimb.2021.673966)
Supplement: Supplementary file 6 [file Table_2.xlsx]

## Sheet: Sheet1
position		Stop number				icSHAPE scores
chr-Pos	gene-position	37-NAI in vivo	37-DMSO	37-NAI in vitro	Base	37 in vivo	37 in vitro
1289601	1	25458	23356	14540	A	0.626172	0.364289
1289602	2	9907	8997	3877	A	0.632646	0.252345
1289603	3	5653	5331	2614	C	0.609335	0.287253
1289604	4	4770	5162	1290	C	0.531067	0.146678
1289605	5	1992	3377	658	T	0.339401	0.114747
1289606	6	3435	1303	1096	G	1.51319	0.493216
1289607	7	5381	2603	1896	G	1.18727	0.426771
1289608	8	4425	3602	2190	T	0.70591	0.356216
1289609	9	2681	464	2856	T	3.30479	3.58503
1289610	10	16365	4514	27704	G	2.08184	3.58896
1289611	11	12259	4792	18500	A	1.46923	2.25786
1289612	12	4718	2035	5153	T	1.3313	1.48076
1289613	13	10097	5873	12803	C	0.987576	1.27524
1289614	14	5620	2201	6392	T	1.46613	1.69813
1289615	15	4830	1772	5671	T	1.56482	1.87092
1289616	16	4267	1260	1232	G	1.94316	0.573014
1289617	17	2924	2215	609	C	0.75861	0.16194
1289618	18	5622	3106	1493	C	1.0397	0.281883
1289619	19	4696	889	1750	A	3.02777	1.15117
1289620	20	11228	4927	7538	G	1.30887	0.895137
1289621	21	11029	1247	7406	T	5.07111	3.4689
1289622	22	11684	1298	9133	A	5.16153	4.10959
1289623	23	20853	2868	18140	G	4.17344	3.69766
1289624	24	8638	1606	5310	T	3.08588	1.93268
1289625	25	27879	7624	24558	C	2.10012	1.88417
1289626	26	20161	3909	15366	A	2.96122	2.2988
1289627	27	26763	5516	24300	T	2.78613	2.5765
1289628	28	5096	1827	2212	A	1.60129	0.708784
1289629	29	8431	1054	5024	T	4.58511	2.7838
1289630	30	6384	864	2138	G	4.23364	1.44622
1289631	31	15050	4760	4759	C	1.81571	0.585169
1289632	32	8572	1149	2183	T	4.27727	1.11125
1289633	33	10287	1500	4541	T	3.93381	1.76964
1289634	34	15092	1468	6262	G	5.89592	2.49267
1289635	35	7676	1077	2020	T	4.08584	1.09703
1289636	36	18428	5160	16420	C	2.05088	1.86122
1289637	37	9217	2346	4502	T	2.25528	1.12255
1289638	38	17224	1297	10617	C	7.61369	4.78067
1289639	39	23635	3182	14279	A	4.26374	2.62387
1289640	40	18750	2716	9706	A	3.96245	2.08957
1289641	41	7922	1251	3518	A	3.63154	1.64375
1289642	42	29310	4714	19835	G	3.57003	2.46078
1289643	43	23907	5028	17186	A	2.73029	1.99913
1289644	44	23041	2480	15357	T	5.33184	3.61974
1289645	45	24972	2757	20180	T	5.19861	4.27882
1289646	46	15815	1761	7580	A	5.15199	2.51576
1289647	47	8249	1012	2385	A	4.67185	1.37771
1289648	48	6560	935	1424	G	4.02093	0.891348
1289649	49	3391	490	413	C	3.95794	0.49606
1289650	50	14460	1680	3500	C	4.93745	1.21846
1289651	51	8207	989	1987	A	4.75586	1.1749
1289652	52	8270	874	3948	T	5.42085	2.63735
1289653	53	4448	264	784	G	9.58485	1.72946
1289654	54	11123	1550	3633	C	4.1164	1.37057
1289655	55	11126	1039	9561	A	6.13699	5.37153
1289656	56	9006	776	6424	A	6.64573	4.829
1289657	57	6534	502	4208	G	7.43987	4.88188
1289658	58	4498	389	2953	T	6.60075	4.41598
1289659	59	8398	412	8613	G	11.6347	12.1527
1289660	60	14005	1706	11254	A	4.70939	3.85455
1289661	61	10741	1153	9254	A	5.34039	4.68637
1289662	62	7444	655	4921	A	6.50417	4.38058
1289663	63	1775	525	720	G	1.93699	0.803418
1289664	64	2291	1366	1164	T	0.963484	0.499579
1289665	65	1155	1029	479	A	0.645755	0.274362
1289666	66	1349	905	1199	T	0.856702	0.77581
1289667	67	396	202	189	A	1.12434	0.553735
1289668	68	4278	4161	3274	T	0.590862	0.4607
1289669	69	4770	2118	2667	A	1.29329	0.737044
1289670	70	8300	6260	6518	T	0.761731	0.609332
1289671	71	13939	3620	10706	A	2.2109	1.72966
1289672	72	26270	7621	29884	T	1.97972	2.29362
1289673	73	18590	5870	24660	A	1.81878	2.45706
1289674	74	17664	4846	28555	T	2.09318	3.4459
1289675	75	18861	7660	32477	T	1.41424	2.47991
1289676	76	14660	4809	18191	T	1.75067	2.21231
1289677	77	30682	8634	34432	T	2.04096	2.33267
1289678	78	14934	2116	8781	A	4.04998	2.42587
1289679	79	19264	9391	13882	T	1.17828	0.864863
1289680	80	9855	3459	4832	A	1.63607	0.817416
1289681	81	12090	2217	7310	T	3.12978	1.92782
1289682	82	13845	2828	11784	G	2.81038	2.43635
1289683	83	14037	3224	11179	T	2.49967	2.02767
1289684	84	5542	1471	3029	A	2.16189	1.20428
1289685	85	10375	1095	9226	G	5.43102	4.91903
1289686	86	14920	4218	11567	A	2.03118	1.60394
1289687	87	20117	5642	10168	A	2.04764	1.05433
1289688	88	6812	1235	1440	A	3.16339	0.682891
1289689	89	6471	1817	1339	C	2.0441	0.432032
1289690	90	7811	1733	1884	T	2.58644	0.636619
1289691	91	3390	748	1299	G	2.59722	1.01594
1289692	92	3086	417	572	C	4.2288	0.803854
1289693	93	13013	1632	7631	G	4.574	2.73252
1289694	94	25175	7758	21312	A	1.86372	1.60694
1289695	95	5698	1416	2611	A	2.30885	1.07861
1289696	96	3297	827	1542	C	2.28561	1.09054
1289697	97	3855	382	1293	G	5.76111	1.97294
1289698	98	3756	595	1484	G	3.61352	1.45696
1289699	99	11343	2846	7909	C	2.28814	1.62519
1289700	100	5249	1817	3321	T	1.65838	1.06919
1289701	101	18299	8428	23069	C	1.24712	1.60116
1289702	102	16605	7310	20618	A	1.30472	1.64986
1289703	103	16404	4139	24724	T	2.27573	3.49297
1289704	104	8819	3861	10918	T	1.31183	1.65387
1289705	105	17371	4761	22888	A	2.0952	2.81143
1289706	106	19593	5863	20750	A	1.91918	2.07002
1289707	107	27783	5996	30629	A	2.66087	2.98758
1289708	108	8880	2805	5832	A	1.81767	1.21616
1289709	109	9981	4469	8813	C	1.28274	1.15362
1289710	110	9015	2425	7318	A	2.13411	1.76459
1289711	111	14207	4754	7522	G	1.71621	0.925724
1289712	112	12556	5335	6147	T	1.35174	0.674261
1289713	113	27646	2969	19034	T	5.34461	3.74799
1289714	114	11803	6254	6439	A	1.08406	0.60253
1289715	115	12465	2719	8208	T	2.63169	1.76529
1289716	116	9214	1827	6256	A	2.894	2.00172
1289717	117	13463	4366	6771	G	1.7708	0.907371
1289718	118	5179	646	1830	T	4.58925	1.65441
1289719	119	11243	5105	5580	C	1.26494	0.63968
1289720	120	19999	7808	16941	T	1.47114	1.26926
1289721	121	4865	2079	3316	A	1.34373	0.933232
1289722	122	11565	5363	14049	C	1.23859	1.5323
1289723	123	6580	1349	6274	T	2.79805	2.71728
1289724	124	5785	1620	4959	T	2.04942	1.78948
1289725	125	27593	6889	16800	G	2.30026	1.42654
1289726	126	7445	2103	2550	A	2.03217	0.70979
1289727	127	19594	8762	11696	C	1.28447	0.781017
1289728	128	10510	4580	5481	A	1.31798	0.700321
1289729	129	19296	7338	9468	T	1.51032	0.754957
1289730	130	14838	4726	6576	T	1.80302	0.814169
1289731	131	18290	7155	7438	T	1.4682	0.608338
1289732	132	18394	7186	7474	T	1.47018	0.608645
1289733	133	37161	16958	18538	T	1.25873	0.639611
1289734	134	28077	10209	13884	A	1.57964	0.7957
1289735	135	21457	8600	6255	T	1.43305	0.425707
1289736	136	37771	14850	10925	T	1.46097	0.430519
1289737	137	26566	8316	4286	A	1.83476	0.301767
1289738	138	33212	6069	4879	T	3.14249	0.470578
1289739	139	21322	4701	1855	A	2.60441	0.231325
1289740	140	7098	1615	592	A	2.52193	0.215849
1289741	141	6200	1325	372	G	2.68424	0.166061
1289742	142	27277	7267	3296	G	2.15568	0.26564
1289743	143	17672	2380	3390	A	4.26131	0.833516
1289744	144	21247	5695	5498	T	2.14251	0.565023
1289745	145	23742	7832	7347	A	1.74106	0.548978
1289746	146	8592	1324	1570	A	3.7218	0.694405
1289747	147	14263	2388	3428	C	3.42801	0.840025
1289748	148	31381	6952	21125	T	2.59228	1.77744
1289749	149	8271	1576	3944	A	3.01099	1.46324
1289750	150	4635	1011	3000	C	2.62888	1.73394
1289751	151	6242	1025	8054	G	3.49115	4.58695
1289752	152	14496	6390	19751	G	1.30298	1.80795
1289753	153	11826	1614	14834	A	4.20321	5.36924
1289754	154	18245	4070	9766	A	2.57394	1.40353
1289755	155	15156	3902	5082	A	2.23027	0.762138
1289756	156	8453	2047	1927	A	2.37015	0.551374
1289757	157	7522	1934	1848	G	2.23232	0.55968
1289758	158	7198	3468	928	C	1.19209	0.157249
1289759	159	10328	1504	3235	T	3.939	1.25789
1289760	160	15455	1090	3880	G	8.12598	2.07969
1289761	161	16162	3591	3065	T	2.58406	0.499746
1289762	162	8558	1791	1468	A	2.74202	0.480365
1289763	163	6579	1631	2833	G	2.31477	1.01617
1289764	164	13041	4813	14806	C	1.5561	1.79926
1289765	165	16779	3496	34440	T	2.75552	5.75948
1289766	166	28998	3363	36257	A	4.94972	6.30289
1289767	167	20361	5429	20215	A	2.15373	2.17779
1289768	168	28059	8099	12143	T	1.98976	0.877208
1289769	169	9043	2585	2152	A	2.00838	0.487613
1289770	170	13785	2251	3050	C	3.51456	0.792968
1289771	171	11063	3331	6067	T	1.90702	1.06552
1289772	172	8531	2052	5755	T	2.38619	1.6399
1289773	173	5369	1498	951	G	2.05679	0.372614
1289774	174	9407	3974	1606	C	1.35949	0.236982
1289775	175	18019	3856	3694	T	2.68304	0.560789
1289776	176	20032	6106	6771	T	1.88411	0.648923
1289777	177	35635	10605	30335	T	1.92995	1.67329
1289778	178	26887	9421	16298	A	1.63919	1.0121
1289779	179	12820	4614	4229	T	1.59568	0.536513
1289780	180	32467	4378	5799	T	4.25779	0.77508
1289781	181	24409	6498	2547	A	2.15726	0.229657
1289782	182	9522	3481	798	T	1.57083	0.134831
1289783	183	6343	2691	420	C	1.35362	0.0922796
1289784	184	14649	4933	1113	C	1.70541	0.132504
1289785	185	19406	4073	1803	T	2.73567	0.259503
1289786	186	12006	3178	1179	T	2.16905	0.21775
1289787	187	7460	1904	777	T	2.24876	0.239895
1289788	188	28817	7082	5742	G	2.33683	0.474557
1289789	189	13820	4173	2784	A	1.90175	0.390727
1289790	190	25312	11355	12769	T	1.28042	0.657981
1289791	191	11025	6424	7270	T	0.985852	0.662238
1289792	192	9642	8357	9764	T	0.66287	0.683649
1289793	193	14189	1875	20502	T	4.34185	6.38882
1289794	194	30631	9920	49325	T	1.7735	2.90844
1289795	195	19619	6077	6070	A	1.85408	0.584564
1289796	196	7857	3007	1525	T	1.50045	0.297375
1289797	197	11551	6264	1531	C	1.05924	0.143384
1289798	198	14303	4873	1757	T	1.68563	0.211406
1289799	199	9330	1739	1043	T	3.07846	0.35196
1289800	200	4522	1075	363	T	2.41256	0.199692
1289801	201	4612	1178	227	G	2.24591	0.114895
1289802	202	22362	6651	2131	G	1.93094	0.1878
1289803	203	16912	3880	915	A	2.50268	0.138605
1289804	204	19731	6426	2098	T	1.76344	0.191369
1289805	205	13501	3541	2214	A	2.18919	0.366309
1289806	206	10649	2387	6924	A	2.56079	1.6962
1289807	207	12053	3473	10861	G	1.99272	1.82889
1289808	208	24401	7555	34376	T	1.85495	2.66136
1289809	209	11170	2152	11764	A	2.97894	3.19522
1289810	210	15814	5632	23652	T	1.61261	2.45618
1289811	211	8231	3505	9133	T	1.34868	1.52402
1289812	212	8967	2260	6905	T	2.27753	1.78648
1289813	213	8654	3755	2482	G	1.32361	0.387172
1289814	214	13865	2137	3901	T	3.72327	1.06788
1289815	215	11643	2395	2160	T	2.79036	0.528202
1289816	216	3397	479	368	A	4.05544	0.452749
1289817	217	4777	881	4959	G	3.10782	3.28565
1289818	218	3669	1250	4147	G	1.68449	1.93878
1289819	219	2902	1348	429	C	1.23614	0.187919
1289820	220	8685	4591	1218	C	1.08662	0.155741
1289821	221	10589	3814	1308	T	1.59437	0.20124
1289822	222	25065	7834	5322	T	1.83758	0.397666
1289823	223	14962	1593	2007	A	5.38731	0.737559
1289824	224	21352	6234	4164	T	1.96702	0.391059
1289825	225	15703	4434	2783	A	2.03367	0.367611
1289826	226	7267	1723	1020	A	2.42037	0.347427
1289827	227	9619	6076	5422	G	0.909428	0.522295
1289828	228	15311	6653	7418	A	1.32183	0.652463
1289829	229	6062	5416	2031	A	0.643133	0.219804
1289830	230	7730	1100	2636	A	4.02875	1.40092
1289831	231	14758	5292	6210	A	1.6016	0.686698
1289832	232	12353	3583	5486	A	1.97965	0.895851
1289833	233	9348	2008	5076	A	2.67179	1.47823
1289834	234	13461	2287	8895	G	3.37803	2.27384
1289835	235	12775	3271	9609	T	2.24236	1.71801
1289836	236	25413	7316	25625	T	1.99495	2.04875
1289837	237	12458	6271	13692	A	1.1411	1.27724
1289838	238	13469	1648	18064	T	4.68834	6.40332
1289839	239	19863	4978	27862	T	2.29131	3.27318
1289840	240	21844	6773	23821	A	1.85226	2.05717
1289841	241	7238	2458	5672	A	1.69069	1.34961
1289842	242	13588	4261	13429	C	1.83125	1.84325
1289843	243	15820	4416	16188	T	2.05716	2.14388
1289844	244	20949	4784	25952	T	2.51449	3.1724
1289845	245	13913	3171	12992	A	2.51897	2.39573
1289846	246	4716	758	2699	A	3.56417	2.07906
1289847	247	4631	642	2243	G	4.12958	2.03935
1289848	248	8033	1364	3906	G	3.37797	1.67393
1289849	249	19222	4403	12613	A	2.50677	1.67549
1289850	250	15404	6642	8884	A	1.33206	0.782615
1289851	251	11533	1142	6828	T	5.78908	3.49169
1289852	252	22172	7394	17058	T	1.72223	1.34956
1289853	253	11945	2258	8557	A	3.03618	2.21555
1289854	254	18335	5751	17105	T	1.83094	1.7397
1289855	255	26633	8344	18998	A	1.83322	1.33193
1289856	256	8702	1878	4155	A	2.65916	1.29393
1289857	257	13926	2375	11321	C	3.36534	2.78658
1289858	258	17672	5254	17081	A	1.9316	1.9015
1289859	259	13898	3355	14563	A	2.37837	2.53816
1289860	260	6802	732	6270	A	5.32083	4.99554
1289861	261	16051	4476	21614	G	2.05923	2.82391
1289862	262	11852	2967	13047	A	2.29336	2.57112
1289863	263	8861	2154	9432	A	2.36123	2.55972
1289864	264	12399	2122	15597	G	3.35324	4.29567
1289865	265	15998	4937	20797	T	1.86089	2.46362
1289866	266	25348	5774	23134	A	2.521	2.34335
1289867	267	7286	1014	2282	A	4.11866	1.31574
1289868	268	9409	6575	5236	C	0.8221	0.466131
1289869	269	4071	1253	765	A	1.86434	0.358658
1289870	270	6197	763	1122	C	4.65169	0.860833
1289871	271	11886	2053	5679	G	3.32245	1.61747
1289872	272	14958	2832	6848	T	3.03194	1.41426
1289873	273	23684	6135	6227	A	2.21699	0.594005
1289874	274	8548	2449	1310	A	2.00381	0.313751
1289875	275	14895	3483	2535	T	2.45533	0.426278
1289876	276	15012	4017	2479	A	2.14589	0.361501
1289877	277	22714	7829	4689	A	1.66632	0.350635
1289878	278	12906	3511	3579	A	2.11062	0.596702
1289879	279	11257	3291	5908	T	1.96401	1.05022
1289880	280	12944	4875	15250	T	1.5249	1.82964
1289881	281	22926	11019	52087	T	1.1951	2.76504
1289882	282	22165	9561	31185	A	1.33158	1.90795
1289883	283	5813	5822	4473	T	0.57375	0.449754
1289884	284	8051	2532	3406	T	1.82557	0.787228
1289885	285	14526	7488	4051	T	1.11429	0.316769
1289886	286	28487	14844	7809	T	1.10236	0.307907
1289887	287	17012	9607	3414	A	1.01719	0.20814
1289888	288	15136	4477	3355	T	1.94144	0.438782
1289889	289	18913	9128	6898	T	1.19014	0.442289
1289890	290	16231	5744	9329	T	1.62287	0.950208
1289891	291	11436	3533	7448	A	1.85867	1.23315
1289892	292	8475	1664	2532	G	2.92233	0.890408
1289893	293	4562	2171	1100	T	1.20679	0.297358
1289894	294	4769	2509	677	G	1.09174	0.158824
1289895	295	3606	1845	945	T	1.12251	0.300744
1289896	296	9254	2109	10320	G	2.51844	2.86026
1289897	297	24075	16400	39611	T	0.843281	1.41298
1289898	298	21631	13158	28604	A	0.944339	1.27175
1289899	299	8285	5503	8276	T	0.864896	0.87991
1289900	300	10558	2205	13168	C	2.7482	3.49055
1289901	301	16643	14084	19187	A	0.678865	0.797058
1289902	302	18858	15694	23711	A	0.690293	0.88392
1289903	303	5668	2413	3443	T	1.34888	0.834965
1289904	304	4988	2325	3129	C	1.23208	0.787615
1289905	305	9868	3658	8079	G	1.54917	1.29188
1289906	306	7004	2777	4849	A	1.44833	1.02154
1289907	307	8076	4063	5184	G	1.14169	0.746636
1289908	308	10509	3947	6064	T	1.52905	0.898906
1289909	309	11651	5297	7458	T	1.26334	0.823814
1289910	310	5810	2965	2422	T	1.12549	0.478404
1289911	311	4778	2619	1871	C	1.04791	0.418588
1289912	312	3799	626	1576	T	3.47467	1.47072
1289913	313	15436	7524	18661	G	1.17841	1.45085
1289914	314	3675	2188	1789	A	0.964865	0.479038
1289915	315	2310	2129	755	C	0.623771	0.208539
1289916	316	4041	3320	1496	C	0.699436	0.264257
1289917	317	10456	9193	6650	T	0.653455	0.423385
1289918	318	13221	15899	8404	A	0.477767	0.30937
1289919	319	6452	2209	4209	T	1.6769	1.11458
1289920	320	5631	6261	3108	C	0.516849	0.290744
1289921	321	3330	2445	1366	A	0.782605	0.327647
1289922	322	2458	1725	818	G	0.81882	0.278629
1289923	323	6199	8310	5078	C	0.428703	0.357724
1289924	324	5460	6804	4335	T	0.461188	0.373009
1289925	325	3364	7064	4831	T	0.273848	0.400348
1289926	326	6980	6954	13770	T	0.576751	1.15841
1289927	327	3456	1511	7650	T	1.31325	2.95827
1289928	328	13669	11668	48167	G	0.67302	2.41478
1289929	329	4905	5343	5429	A	0.527592	0.594676
1289930	330	4804	2830	3806	T	0.975132	0.787024
1289931	331	5177	4584	2007	G	0.648958	0.256613
1289932	332	7304	8738	2155	T	0.480329	0.144566
1289933	333	6350	2992	1437	T	1.21891	0.281674
1289934	334	1860	981	335	A	1.08887	0.202121
1289935	335	1164	641	163	G	1.04292	0.152567
1289936	336	2919	1835	1373	G	0.913898	0.438623
1289937	337	5344	6289	8498	G	0.488347	0.790631
1289938	338	14616	14516	50004	T	0.578469	2.01512
1289939	339	9499	11379	30859	A	0.479654	1.58644
1289940	340	5104	4533	14273	T	0.64701	1.84158
1289941	341	2142	920	5082	T	1.33637	3.22477
1289942	342	2639	1772	8152	G	0.855717	2.68872
1289943	343	922	1116	4615	G	0.475921	2.41568
1289944	344	517	1461	453	C	0.204834	0.183005
1289945	345	943	850	410	C	0.638499	0.284614
1289946	346	2793	5173	1376	T	0.310527	0.156087
1289947	347	5860	8845	3277	A	0.380772	0.217007
1289948	348	1467	1364	449	A	0.618608	0.19428
1289949	349	5815	8137	4114	C	0.410715	0.29604
1289950	350	2268	1552	894	A	0.839731	0.338227
1289951	351	1472	827	923	T	1.02236	0.654155
1289952	352	1005	817	985	G	0.707638	0.706376
1289953	353	1011	1223	320	G	0.476085	0.155061
1289954	354	2168	3018	723	C	0.413203	0.140972
1289955	355	5715	7300	5288	T	0.449923	0.424021
1289956	356	4374	1684	7444	A	1.49117	2.58343
1289957	357	1837	948	1580	T	1.11276	0.975144
1289958	358	6417	5572	3597	G	0.661715	0.377993
1289959	359	1754	800	557	A	1.25851	0.409455
1289960	360	1259	653	400	C	1.10704	0.361181
1289961	361	882	299	179	G	1.68786	0.356424
1289962	362	1726	891	295	G	1.11239	0.196291
1289963	363	3091	1725	615	G	1.02926	0.209895
1289964	364	7553	3695	4255	T	1.17406	0.673961
1289965	365	14301	7050	22647	A	1.16517	1.87899
1289966	366	3650	1060	3628	A	1.97534	1.99968
1289967	367	2123	685	1726	C	1.77705	1.47215
1289968	368	1686	390	2236	G	2.47245	3.33703
1289969	369	1343	296	883	G	2.59084	1.73808
1289970	370	2125	534	931	G	2.279	1.01988
1289971	371	6261	2348	2811	G	1.53108	0.700771
1289972	372	12622	6911	6737	A	1.04909	0.57049
1289973	373	10875	6429	6067	A	0.971689	0.552299
1289974	374	10774	7432	7689	T	0.8328	0.605425
1289975	375	10234	3985	10305	T	1.47486	1.51252
1289976	376	4860	1907	4333	A	1.46324	1.32881
1289977	377	7869	3075	7796	G	1.46954	1.48279
1289978	378	6366	1101	7622	A	3.31531	4.04219
1289979	379	9225	2210	11584	G	2.39597	3.06389
1289980	380	17327	8005	23240	T	1.24328	1.69823
1289981	381	4719	1827	3977	T	1.48294	1.27308
1289982	382	3649	1587	2740	C	1.32021	1.01007
1289983	383	18288	8451	11666	G	1.24298	0.807673
1289984	384	10647	2848	5265	A	2.14629	1.08146
1289985	385	13526	5108	6296	T	1.52079	0.721265
1289986	386	6659	2757	2609	T	1.38702	0.5541
1289987	387	2845	1166	981	C	1.4006	0.493465
1289988	388	2253	596	916	C	2.16584	0.899641
1289989	389	3465	720	2713	G	2.75742	2.19968
1289990	390	9203	3811	15785	G	1.38687	2.42214
1289991	391	2915	1163	2942	A	1.43869	1.47878
1289992	392	8574	3117	13967	G	1.57956	2.62002
1289993	393	3034	781	2905	A	2.227	2.1718
1289994	394	2108	572	2279	G	2.11137	2.32431
1289995	395	1948	366	1440	G	3.04132	2.29167
1289996	396	5200	568	2320	G	5.23742	2.38261
1289997	397	2971	1210	1554	A	1.40946	0.751956
1289998	398	2181	1237	529	G	1.01277	0.251928
1289999	399	2200	1881	2697	C	0.672346	0.839085
1290000	400	3444	2441	3135	C	0.810682	0.751666
1290001	401	3516	1489	2196	T	1.35572	0.863092
1290002	402	8464	3033	8168	G	1.60245	1.575
1290003	403	4340	1968	5403	A	1.26639	1.6053
1290004	404	17202	14849	22148	G	0.665518	0.872642
1290005	405	8453	1670	8828	A	2.90429	3.08907
1290006	406	21611	12195	29304	A	1.01795	1.40573
1290007	407	14140	5851	17142	A	1.38802	1.71368
1290008	408	11294	6171	16320	T	1.05128	1.54696
1290009	409	5489	2600	5515	A	1.21247	1.2407
1290010	410	3540	943	2857	G	2.15288	1.77015
1290011	411	5537	1286	4735	C	2.46997	2.15153
1290012	412	14476	8987	8273	T	0.925296	0.538708
1290013	413	5436	2339	3397	A	1.3346	0.849857
1290014	414	3219	2295	1067	C	0.805944	0.272909
1290015	415	15391	11467	9652	C	0.771054	0.492568
1290016	416	4417	1656	2136	A	1.53123	0.755043
1290017	417	14980	10703	16961	C	0.804026	0.927132
1290018	418	13020	8910	15699	A	0.839452	1.03081
1290019	419	6372	3540	6078	T	1.03394	1.00448
1290020	420	2432	1411	1399	C	0.990105	0.580919
1290021	421	16177	8758	20565	T	1.06101	1.37364
1290022	422	13814	5811	17323	A	1.36536	1.74368
1290023	423	4653	1348	4041	A	1.98071	1.75222
1290024	424	4470	552	3469	G	4.63272	3.66279
1290025	425	12974	2812	13182	G	2.64861	2.74076
1290026	426	10954	2722	9031	A	2.31026	1.94005
1290027	427	3421	727	2619	A	2.69635	2.10324
1290028	428	5721	1431	2026	G	2.29391	0.828641
1290029	429	3776	1690	1096	G	1.28297	0.380464
1290030	430	6085	4146	2521	C	0.843185	0.356184
1290031	431	2666	2798	1150	A	0.547793	0.241235
1290032	432	1277	2156	584	G	0.341112	0.159591
1290033	433	5244	2076	1580	C	1.45039	0.446029
1290034	434	2357	886	648	A	1.52643	0.429734
1290035	435	3765	673	1747	G	3.20415	1.51647
1290036	436	2223	793	566	G	1.60808	0.419672
1290037	437	2985	1958	1124	C	0.875906	0.336819
1290038	438	2306	934	1089	G	1.41695	0.683105
1290039	439	4850	2129	5161	C	1.30817	1.41766
1290040	440	9480	2058	15596	G	2.64376	4.42879
1290041	441	15595	6936	19996	T	1.29143	1.68635
1290042	442	3558	970	2677	A	2.10376	1.61278
1290043	443	18128	10514	17688	A	0.990418	0.984236
1290044	444	13327	6260	7059	A	1.22281	0.659869
1290045	445	11399	1697	5646	T	3.85369	1.94486
1290046	446	16590	7398	8171	T	1.28804	0.646308
1290047	447	5534	1711	4221	A	1.85647	1.44254
1290048	448	3738	2696	977	C	0.79666	0.212851
1290049	449	3142	2127	526	C	0.848748	0.145832
1290050	450	6492	2707	1687	C	1.37721	0.365271
1290051	451	15218	2439	9059	A	3.58107	2.1716
1290052	452	8322	2739	6289	A	1.74452	1.34295
1290053	453	10201	5161	8498	T	1.13531	0.963338
1290054	454	5128	2920	2713	T	1.00878	0.544016
1290055	455	8689	3854	5499	C	1.29485	0.834877
1290056	456	12399	1924	14147	T	3.69781	4.29683
1290057	457	13646	6736	28918	A	1.16362	2.51097
1290058	458	9263	4578	16343	A	1.16218	2.08786
1290059	459	4812	1057	7868	A	2.61071	4.34578
1290060	460	8357	3133	13293	G	1.53175	2.48091
1290061	461	8381	4380	10534	A	1.09909	1.40677
1290062	462	4723	1709	4440	A	1.58651	1.51907
1290063	463	6328	2489	8569	G	1.45989	2.01298
1290064	464	2937	734	2835	A	2.29343	2.25475
1290065	465	6293	2133	9353	G	1.6938	2.56324
1290066	466	2403	634	2788	A	2.1719	2.56561
1290067	467	4226	327	5207	G	7.36772	9.24353
1290068	468	8765	5115	13302	G	0.984342	1.52116
1290069	469	7032	990	8320	T	4.07127	4.90538
1290070	470	4689	1492	4254	A	1.80374	1.66679
1290071	471	4661	979	5005	G	2.72977	2.98512
1290072	472	3930	1020	4383	T	2.20983	2.50971
1290073	473	18258	5909	31576	G	1.77453	3.12526
1290074	474	5718	1247	5733	A	2.63023	2.68581
1290075	475	10229	4428	13995	C	1.32676	1.84851
1290076	476	9000	2869	11349	A	1.80117	2.31295
1290077	477	4040	1211	4495	A	1.91417	2.16879
1290078	478	11795	6434	20948	G	1.05303	1.90439
1290079	479	10019	2056	15283	A	2.79671	4.34415
1290080	480	16888	6388	28508	A	1.51839	2.61016
1290081	481	11096	2063	16449	A	3.0867	4.65964
1290082	482	14533	6072	24879	T	1.37468	2.39645
1290083	483	21316	9654	29456	A	1.26826	1.78483
1290084	484	6809	2093	5470	A	1.86755	1.52826
1290085	485	8217	1291	4937	C	3.65024	2.23455
1290086	486	18342	6815	9500	A	1.54579	0.815616
1290087	487	7654	3297	3046	A	1.33325	0.540902
1290088	488	7487	2794	2771	T	1.53872	0.580656
1290089	489	5161	1541	580	G	1.92211	0.221648
1290090	490	9455	4468	1059	C	1.21544	0.139219
1290091	491	7776	1843	559	A	2.42142	0.178729
1290092	492	2423	481	98	A	2.8824	0.124426
1290093	493	2972	802	272	G	2.12465	0.201278
1290094	494	2673	1827	234	G	0.84067	0.0763834
1290095	495	1774	1745	3388	C	0.584658	1.13566
1290096	496	6256	2856	859	C	1.25801	0.176791
1290097	497	16234	7032	4171	A	1.32599	0.347281
1290098	498	10574	6835	14237	A	0.888708	1.21852
1290099	499	13036	7691	24401	T	0.973647	1.85582
1290100	500	6328	6490	8378	T	0.560284	0.755343
1290101	501	5360	2341	9164	T	1.31484	2.2886
1290102	502	7213	2720	9306	T	1.52274	2.00056
1290103	503	2806	1026	1421	T	1.56941	0.810806
1290104	504	4187	1027	769	G	2.33816	0.439636
1290105	505	4836	3284	1063	G	0.846034	0.190081
1290106	506	9215	3181	1179	T	1.66345	0.217545
1290107	507	6710	6017	1868	T	0.640759	0.182019
1290108	508	6688	2973	665	T	1.29194	0.131701
1290109	509	6246	508	546	T	7.02867	0.630891
1290110	510	10583	2748	1310	G	2.21095	0.279648
1290111	511	11756	1533	2354	T	4.39871	0.898551
1290112	512	18241	6999	46561	A	1.49689	3.89081
1290113	513	13445	4404	13953	A	1.75318	1.853
1290114	514	8628	1623	3945	T	3.05008	1.4213
1290115	515	3195	875	1441	T	2.09389	0.963599
1290116	516	3653	385	1738	G	5.4174	2.62889
1290117	517	5032	687	3178	G	4.1941	2.69924
1290118	518	20927	4967	22214	A	2.41936	2.61556
1290119	519	8738	2452	7205	A	2.04582	1.71825
1290120	520	4075	922	3328	T	2.53404	2.10828
1290121	521	6698	940	8741	G	4.08368	5.42674
1290122	522	4605	1226	6014	G	2.15491	2.86548
1290123	523	2333	482	1982	T	2.76983	2.39738
1290124	524	1282	221	410	G	3.30228	1.08428
1290125	525	1727	432	450	G	2.28782	0.611998
1290126	526	5285	1591	2564	G	1.9065	0.942935
1290127	527	12030	4830	6183	A	1.43046	0.749075
1290128	528	9808	4383	5122	A	1.28523	0.68389
1290129	529	15489	6696	9742	T	1.32861	0.851239
1290130	530	16059	7163	11287	T	1.28772	0.921902
1290131	531	14656	7032	12650	T	1.19713	1.05242
1290132	532	10615	1666	9130	A	3.65542	3.20234
1290133	533	13205	1343	11561	A	5.63812	5.02762
1290134	534	17177	7617	17222	A	1.29527	1.32265
1290135	535	5003	2950	2849	A	0.974216	0.565434
1290136	536	2723	1317	1139	C	1.18727	0.507045
1290137	537	5305	2332	1798	C	1.30637	0.451749
1290138	538	8245	2869	1646	T	1.65015	0.336314
1290139	539	3452	1798	577	T	1.10269	0.189042
1290140	540	2360	1660	676	C	0.816973	0.239561
1290141	541	2008	1675	561	C	0.689161	0.197322
1290142	542	5223	953	3624	C	3.14175	2.22107
1290143	543	3725	1261	2783	A	1.69528	1.29051
1290144	544	8306	2492	11650	G	1.91355	2.73305
1290145	545	7292	1130	9471	A	3.69998	4.89358
1290146	546	11760	1647	19499	G	4.09616	6.91605
1290147	547	17879	5351	27794	T	1.91881	3.03771
1290148	548	28069	9774	39236	A	1.64945	2.34815
1290149	549	8838	3919	8245	A	1.29521	1.23067
1290150	550	11287	3334	12471	C	1.94387	2.18735
1290151	551	23146	6341	23850	A	2.09629	2.19993
1290152	552	22673	7400	22166	A	1.75971	1.75214
1290153	553	13367	4898	12519	T	1.56732	1.49504
1290154	554	6324	1466	4092	T	2.47507	1.63177
1290155	555	5669	572	3136	G	5.66962	3.19647
1290156	556	12631	1515	7880	G	4.78201	3.03912
1290157	557	4064	612	1493	A	3.80136	1.42524
1290158	558	3079	681	1410	G	2.59045	1.21043
1290159	559	6573	1624	3871	G	2.32261	1.39382
1290160	560	4488	580	2661	G	4.42791	2.67583
1290161	561	13106	6998	11457	C	1.07577	0.957836
1290162	562	11785	4245	9866	A	1.59433	1.35948
1290163	563	7623	2559	5773	A	1.71037	1.31947
1290164	564	12299	4307	9487	G	1.6399	1.28847
1290165	565	6609	2253	4085	T	1.68417	1.06068
1290166	566	6388	2449	2117	C	1.49776	0.506309
1290167	567	3503	1076	1012	T	1.86778	0.551441
1290168	568	4862	486	1252	G	5.71876	1.50416
1290169	569	3319	962	1274	G	1.97891	0.775455
1290170	570	4220	919	1132	T	2.63264	0.721509
1290171	571	4703	1298	975	G	2.07892	0.440695
1290172	572	3187	1225	562	C	1.49329	0.270114
1290173	573	6438	2143	2122	C	1.72473	0.579871
1290174	574	7529	1848	6549	A	2.33822	2.07162
1290175	575	3060	713	2004	G	2.45941	1.64177
1290176	576	5668	1005	4687	C	3.23328	2.72352
1290177	577	4977	1180	3598	A	2.41937	1.78198
1290178	578	5103	1304	8070	G	2.24519	3.61486
1290179	579	2564	1033	2187	C	1.4246	1.23795
1290180	580	4798	740	5516	C	3.71393	4.34793
1290181	581	1740	844	664	G	1.18362	0.4621
1290182	582	1860	618	974	C	1.72549	0.922416
1290183	583	4710	1192	2028	G	2.26671	0.995367
1290184	584	8858	3085	5418	G	1.64876	1.02745
1290185	585	10845	2815	6013	T	2.21179	1.24943
1290186	586	17972	7364	15978	A	1.40175	1.26929
1290187	587	11320	3342	10754	A	1.94489	1.88181
1290188	588	13317	6010	12152	T	1.27269	1.18284
1290189	589	6829	3148	3394	T	1.24589	0.631096
1290190	590	3445	1004	903	C	1.96825	0.527539
1290191	591	5589	2553	1567	C	1.25724	0.359811
1290192	592	3384	585	767	A	3.3115	0.768192
1290193	593	2594	615	569	G	2.41626	0.543414
1290194	594	5182	1596	586	C	1.86354	0.216219
1290195	595	3937	1698	526	T	1.33131	0.182614
1290196	596	2972	1604	474	C	1.06422	0.174365
1290197	597	6616	726	2164	C	5.21805	1.74091
1290198	598	15637	6018	13216	A	1.49234	1.28466
1290199	599	10543	4090	10584	A	1.48039	1.51359
1290200	600	9297	2227	10275	T	2.39625	2.69709
1290201	601	6068	1959	6246	A	1.77815	1.86406
1290202	602	2461	640	1687	G	2.20345	1.53971
1290203	603	3860	763	3473	C	2.89887	2.65674
1290204	604	5486	1338	6114	G	2.35234	2.66977
1290205	605	13982	2950	22277	T	2.72092	4.41463
1290206	606	9369	2811	10988	A	1.91362	2.28557
1290207	607	11427	5493	16340	T	1.19487	1.73993
1290208	608	10465	3858	13210	A	1.55775	2.00247
1290209	609	8961	2372	11755	T	2.16867	2.89701
1290210	610	7270	2925	9600	T	1.4273	1.91923
1290211	611	13445	5830	15031	A	1.32457	1.50811
1290212	612	8602	1404	9182	A	3.51425	3.82033
1290213	613	15903	5478	13945	A	1.66725	1.48905
1290214	614	12040	4925	9519	A	1.40405	1.13069
1290215	615	6501	2333	4214	T	1.59993	1.05667
1290216	616	7194	2001	4919	T	2.06366	1.43756
1290217	617	9810	2901	6447	G	1.94155	1.29986
1290218	618	6064	2704	3371	T	1.28791	0.729641
1290219	619	6485	670	4412	T	5.54049	3.84036
1290220	620	3763	1280	2542	G	1.68719	1.16149
1290221	621	4339	2353	4955	C	1.05919	1.23171
1290222	622	4220	1677	4115	A	1.44473	1.43482
1290223	623	5952	2106	12902	G	1.62261	3.58062
1290224	624	6843	3071	13662	T	1.27972	2.60118
1290225	625	6511	3452	10442	T	1.08339	1.76906
1290226	626	5766	1156	9596	A	2.86056	4.84689
1290227	627	7341	3339	10654	A	1.26269	1.86599
1290228	628	11235	3986	13048	A	1.61865	1.91445
1290229	629	3024	1287	1705	A	1.34893	0.775555
1290230	630	2088	444	947	C	2.69043	1.24623
1290231	631	1940	321	504	G	3.4497	0.919292
1290232	632	4976	3097	1714	C	0.923014	0.324411
1290233	633	1965	1031	404	T	1.09455	0.231391
1290234	634	2486	280	1079	C	5.05847	2.24176
1290235	635	4798	1717	8065	G	1.60418	2.7451
1290236	636	4759	1816	4217	T	1.50455	1.35798
1290237	637	3952	1269	2455	A	1.78714	1.13152
1290238	638	3859	1735	2792	G	1.27719	0.941558
1290239	639	2823	706	2136	T	2.29164	1.76692
1290240	640	2246	780	1780	T	1.65166	1.33386
1290241	641	4004	716	5332	G	3.20347	4.34335
1290242	642	10333	4160	14457	A	1.42652	2.03245
1290243	643	5235	2032	6692	A	1.47921	1.92541
1290244	644	7364	2661	14034	T	1.58903	3.08323
1290245	645	11299	5489	23480	T	1.18235	2.50181
1290246	646	5066	1999	7422	T	1.4551	2.17049
1290247	647	7464	1017	12233	C	4.20681	7.02018
1290248	648	10400	3759	6614	A	1.58882	1.02936
1290249	649	7136	2472	2536	A	1.65746	0.600652
1290250	650	3277	1136	692	A	1.65539	0.358004
1290251	651	5133	598	465	G	4.91188	0.457529
1290252	652	10453	2881	1276	A	2.08309	0.259854
1290253	653	9862	3280	1266	A	1.7265	0.226489
1290254	654	3580	1317	209	T	1.56025	0.0948166
1290255	655	2447	610	283	C	2.29819	0.274835
1290256	656	10850	2531	5517	G	2.46083	1.27494
1290257	657	7191	2731	4676	A	1.51199	1.0017
1290258	658	11151	4654	9454	T	1.3761	1.18832
1290259	659	10026	4111	5945	A	1.40065	0.846147
1290260	660	6770	2325	3104	T	1.67181	0.781332
1290261	661	6905	2671	2010	T	1.48448	0.440861
1290262	662	7576	2996	1675	T	1.45213	0.327729
1290263	663	14119	4470	8262	T	1.81387	1.08129
1290264	664	10690	3400	2292	A	1.80539	0.394898
1290265	665	5460	1792	833	T	1.74901	0.273118
1290266	666	6006	1298	1017	T	2.65429	0.459583
1290267	667	7544	494	860	G	8.72731	1.01839
1290268	668	10829	2630	14865	T	2.36371	3.30419
1290269	669	12406	3223	2041	A	2.21002	0.371044
1290270	670	4396	787	464	A	3.20059	0.347311
1290271	671	5955	3309	762	C	1.03373	0.135474
1290272	672	12260	2112	2752	T	3.33134	0.762649
1290273	673	9460	2333	2352	A	2.32759	0.59031
1290274	674	9998	3695	2346	T	1.55387	0.371938
1290275	675	3944	977	607	T	2.31501	0.365346
1290276	676	8619	2609	1785	C	1.89667	0.400927
1290277	677	9379	2291	1097	T	2.34993	0.281037
1290278	678	3338	588	215	A	3.24996	0.217739
1290279	679	1812	256	77	G	4.03186	0.185112
1290280	680	1126	253	46	G	2.53907	0.116402
1290281	681	1283	103	55	G	6.98827	0.331054
1290282	682	6398	1882	890	G	1.95136	0.277769
1290283	683	9093	2913	935	A	1.79231	0.188584
1290284	684	3546	1293	196	A	1.57407	0.0907036
1290285	685	5574	2523	595	C	1.26876	0.138951
1290286	686	13957	4360	1972	T	1.83828	0.265094
1290287	687	10629	3637	1190	A	1.67821	0.192059
1290288	688	3512	2750	504	T	0.733875	0.108154
1290289	689	5216	2073	616	T	1.44474	0.17499
1290290	690	8916	1420	689	T	3.6015	0.285314
1290291	691	7507	1966	547	T	2.19166	0.163997
1290292	692	3538	856	241	A	2.36962	0.167507
1290293	693	2281	715	121	G	1.82922	0.102612
1290294	694	9155	4208	3982	C	1.24957	0.553925
1290295	695	5982	3477	2788	T	0.988284	0.469548
1290296	696	5615	2700	5021	T	1.19439	1.08787
1290297	697	13180	3886	30716	T	1.94757	4.62165
1290298	698	4234	1866	4228	T	1.30293	1.32509
1290299	699	4293	1654	4949	C	1.49009	1.74922
1290300	700	3644	1324	814	G	1.57972	0.361071
1290301	701	6647	3236	1177	C	1.17976	0.21349
1290302	702	11973	4060	1337	T	1.69351	0.193231
1290303	703	13191	4373	1726	T	1.73226	0.231417
1290304	704	12796	3762	1747	T	1.95312	0.272237
1290305	705	16258	906	870	A	10.2786	0.563179
1290306	706	12501	2975	900	A	2.41239	0.177781
1290307	707	20260	5010	2224	T	2.32218	0.260131
1290308	708	5925	1523	1093	A	2.2324	0.420954
1290309	709	4353	1409	3055	C	1.77308	1.26794
1290310	710	3445	557	554	G	3.5397	0.584035
1290311	711	5022	594	6005	C	4.83797	5.89078
1290312	712	9730	4248	1994	T	1.31551	0.275107
1290313	713	3582	947	464	T	2.16921	0.288809
1290314	714	2441	1220	283	C	1.14898	0.13774
1290315	715	6208	2611	588	C	1.36538	0.132706
1290316	716	2032	1165	275	T	1.00192	0.14022
1290317	717	2968	1168	397	C	1.45855	0.200819
1290318	718	13999	3554	1828	T	2.26162	0.30148
1290319	719	13952	3400	2127	A	2.35604	0.36653
1290320	720	12998	3693	3067	T	2.02098	0.48627
1290321	721	15191	6177	5395	T	1.41249	0.511203
1290322	722	19601	3980	10708	A	2.82767	1.57361
1290323	723	6246	2551	3079	T	1.406	0.706462
1290324	724	20830	6701	22002	T	1.78527	1.92052
1290325	725	8516	3153	4285	A	1.55098	0.795271
1290326	726	7856	906	6407	T	4.96833	4.12735
1290327	727	10769	1623	1600	G	3.8065	0.577498
1290328	728	13171	3180	1487	T	2.37794	0.274227
1290329	729	6163	2103	657	T	1.68247	0.183888
1290330	730	10470	4405	1494	C	1.36509	0.198945
1290331	731	12406	3146	1696	T	2.26406	0.316019
1290332	732	14586	3676	2088	T	2.27827	0.33283
1290333	733	18571	5998	3014	T	1.77817	0.294322
1290334	734	15366	2343	2129	A	3.76386	0.532179
1290335	735	23646	7148	4591	A	1.89988	0.37601
1290336	736	14015	2644	2645	A	3.04264	0.585713
1290337	737	16756	4061	8003	T	2.36917	1.15283
1290338	738	25110	7505	19762	A	1.92155	1.54031
1290339	739	9410	2902	6179	A	1.86178	1.24544
1290340	740	13576	1845	17051	C	4.22178	5.39995
1290341	741	17316	4943	17566	A	2.01171	2.07844
1290342	742	13455	3700	9844	A	2.08806	1.55609
1290343	743	5685	1560	2907	A	2.09134	1.09004
1290344	744	18301	4040	3095	G	2.60099	0.448586
1290345	745	12636	2576	1905	A	2.81571	0.433281
1290346	746	12825	3562	2429	T	2.06737	0.399436
1290347	747	5647	1740	739	T	1.86283	0.249713
1290348	748	8227	2781	1836	C	1.6986	0.386874
1290349	749	12205	4197	4685	T	1.67	0.653303
1290350	750	13220	4258	9408	T	1.78292	1.29244
1290351	751	16993	5195	24046	T	1.87849	2.70703
1290352	752	17627	5420	32847	T	1.8677	3.5442
1290353	753	17353	3399	24600	T	2.93101	4.23146
1290354	754	14595	4554	9562	A	1.84044	1.22826
1290355	755	10435	2042	3976	A	2.93272	1.13894
1290356	756	11793	2233	2815	A	3.03108	0.737861
1290357	757	6821	2131	1063	A	1.83753	0.292787
1290358	758	2067	1083	305	T	1.09609	0.166972
1290359	759	1144	865	183	C	0.760501	0.126672
1290360	760	439	339	87	C	0.746028	0.157283
1290361	761	779	700	109	C	0.64073	0.0948133
1290362	762	4999	2328	1183	C	1.2332	0.298161
1290363	763	2842	1270	794	A	1.28481	0.367197
1290364	764	8986	4101	7626	C	1.25849	1.08785
1290365	765	5125	3273	3259	T	0.899552	0.582905
1290366	766	3525	2021	2689	T	1.00191	0.778729
1290367	767	5383	2341	5883	T	1.32047	1.46965
1290368	768	4152	1383	2744	T	1.72303	1.16044
1290369	769	3325	1178	1215	G	1.61986	0.604381
1290370	770	7194	3914	3764	C	1.05577	0.562941
1290371	771	3674	3376	2165	T	0.625452	0.375713
1290372	772	1624	1543	1741	T	0.605317	0.660746
1290373	773	4670	1947	7809	T	1.37724	2.34449
1290374	774	3963	1304	5541	T	1.74411	2.48271
1290375	775	1892	771	760	G	1.4081	0.578265
1290376	776	8765	3510	7061	C	1.43408	1.17677
1290377	777	6678	5868	3503	T	0.65389	0.349568
1290378	778	10512	7956	5977	T	0.75906	0.439719
1290379	779	10636	8725	6478	T	0.700341	0.434558
1290380	780	8753	8087	7561	T	0.621869	0.547149
1290381	781	19319	11526	18056	T	0.962822	0.916514
1290382	782	14779	3971	10184	T	2.13705	1.50003
1290383	783	5736	1250	2824	T	2.63219	1.32099
1290384	784	2152	577	672	G	2.13675	0.682943
1290385	785	1311	504	354	G	1.4914	0.41426
1290386	786	1468	655	441	G	1.28617	0.396544
1290387	787	10021	3980	4270	G	1.446	0.627938
1290388	788	8202	6127	1982	A	0.769075	0.189633
1290389	789	8745	2106	1963	T	2.38338	0.545935
1290390	790	16833	7413	6232	T	1.30426	0.492032
1290391	791	9854	3750	4697	T	1.50905	0.732988
1290392	792	11973	3268	11772	T	2.10357	2.10646
1290393	793	14788	1612	25229	G	5.26204	9.14182
1290394	794	21518	5243	32715	T	2.35679	3.64906
1290395	795	30229	8827	45263	T	1.96688	2.99932
1290396	796	9767	3068	8345	A	1.82792	1.59077
1290397	797	21515	8250	24427	C	1.49787	1.73196
1290398	798	17233	5759	18358	T	1.71854	1.86451
1290399	799	12490	1680	14469	T	4.26502	5.03177
1290400	800	9206	1749	11028	T	3.02023	3.68446
1290401	801	16869	3140	24709	G	3.08409	4.60046
1290402	802	13259	1170	16450	A	6.4962	8.20789
1290403	803	17198	2756	17353	G	3.58186	3.68089
1290404	804	24624	5416	25481	T	2.6108	2.75155
1290405	805	22910	6375	20317	A	2.06386	1.86413
1290406	806	35885	10153	32450	A	2.02998	1.8696
1290407	807	29251	5913	28447	A	2.84074	2.81371
1290408	808	30753	7358	31118	T	2.40029	2.47364
1290409	809	8584	2466	5253	T	1.99839	1.24595
1290410	810	9914	1783	5651	A	3.19046	1.85284
1290411	811	12993	1760	9072	G	4.23537	3.01234
1290412	812	12325	2147	2736	A	3.29447	0.745879
1290413	813	8332	2552	970	G	1.87446	0.223245
1290414	814	2786	566	281	T	2.81826	0.294036
1290415	815	13742	3565	1412	G	2.21327	0.232337
1290416	816	27530	8437	3016	T	1.87407	0.209406
1290417	817	10514	2023	995	T	2.98262	0.288759
1290418	818	16506	1710	4479	C	5.53712	1.5315
1290419	819	25656	5458	7160	A	2.69928	0.7676
1290420	820	18640	4702	4868	A	2.27641	0.605936
1290421	821	13171	2215	5173	A	3.41258	1.36585
1290422	822	8252	2237	7730	G	2.11756	2.02031
1290423	823	16027	3413	14652	C	2.69601	2.51031
1290424	824	23409	3633	22357	A	3.69916	3.59821
1290425	825	41236	7658	45080	A	3.09234	3.44302
1290426	826	13059	2999	5529	A	2.49988	1.07852
1290427	827	14417	3849	3069	C	2.15075	0.46688
1290428	828	13146	2348	2451	A	3.2134	0.611181
1290429	829	22093	4468	5318	G	2.8392	0.696536
1290430	830	23529	4330	9741	T	3.12001	1.31593
1290431	831	12644	1687	8658	T	4.2997	2.99914
1290432	832	27014	4299	20787	A	3.60784	2.82763
1290433	833	19375	3288	13268	A	3.38282	2.35962
1290434	834	14216	2215	12188	A	3.68323	3.21631
1290435	835	7369	1574	10143	G	2.68622	3.76501
1290436	836	26461	8861	52916	C	1.71514	3.49293
1290437	837	11556	4951	12201	A	1.34056	1.44149
1290438	838	21673	2890	30276	T	4.30453	6.12387
1290439	839	24350	7429	27702	T	1.88246	2.1811
1290440	840	32757	7394	30455	T	2.54424	2.40917
1290441	841	12339	3450	5824	A	2.05358	0.987628
1290442	842	9374	1541	3631	C	3.48964	1.37781
1290443	843	11885	2426	4925	T	2.81198	1.18746
1290444	844	9183	1721	3218	G	3.06162	1.09378
1290445	845	9953	1893	4239	T	3.01716	1.30961
1290446	846	17000	3519	12438	G	2.77357	2.06697
1290447	847	21065	4310	11822	T	2.8063	1.60432
1290448	848	11973	3258	5098	T	2.11002	0.915526
1290449	849	7557	2018	3322	T	2.14948	0.963138
1290450	850	16346	4271	9506	G	2.19765	1.30193
1290451	851	32664	1741	16933	A	10.7611	5.6824
1290452	852	20885	2609	8904	A	4.59433	1.99553
1290453	853	32343	11044	14965	T	1.68207	0.792805
1290454	854	11241	4265	2306	A	1.51364	0.31678
1290455	855	11611	4605	2293	C	1.44808	0.291755
1290456	856	35234	7856	17003	T	2.57572	1.26613
1290457	857	15983	4527	11760	A	2.02742	1.51946
1290458	858	19074	5910	23188	T	1.8535	2.29479
1290459	859	13962	3429	12232	A	2.3378	2.08606
1290460	860	7673	1432	2803	G	3.07376	1.14487
1290461	861	26726	5539	14150	C	2.77073	1.4943
1290462	862	13138	2705	8720	A	2.78806	1.88503
1290463	863	5597	654	2980	T	4.89889	2.6585
1290464	864	6211	710	2877	G	5.00882	2.36513
1290465	865	12310	807	4532	G	8.73481	3.2774
1290466	866	35809	7268	13302	A	2.82945	1.07072
1290467	867	22472	3821	9116	A	3.37653	1.39547
1290468	868	27416	6605	12839	T	2.38373	1.13716
1290469	869	41643	10347	20501	A	2.3115	1.15913
1290470	870	13321	2411	4598	A	3.17118	1.11559
1290471	871	13580	4180	6092	C	1.86561	0.85275
1290472	872	25633	8532	10236	A	1.72553	0.701985
1290473	873	19481	2019	9425	A	5.53611	2.7286
1290474	874	42766	10989	17997	A	2.23518	0.95815
1290475	875	29358	6743	11293	A	2.50033	0.97982
1290476	876	15467	4791	3848	T	1.85394	0.470207
1290477	877	10357	1138	1676	T	5.21726	0.861973
1290478	878	26872	8697	3772	G	1.77461	0.253986
1290479	879	44337	13685	7551	A	1.86087	0.322951
1290480	880	13786	3041	1296	A	2.60259	0.250039
1290481	881	22556	4123	2910	C	3.14107	0.413329
1290482	882	20523	5754	2488	A	2.04831	0.253342
1290483	883	11192	2751	1918	A	2.33557	0.408509
1290484	884	9175	2001	3809	G	2.63153	1.11349
1290485	885	16538	4981	12853	C	1.9067	1.50935
1290486	886	17454	6026	19118	T	1.66349	1.85569
1290487	887	20504	5252	21161	A	2.24191	2.35647
1290488	888	25603	5364	25967	A	2.74088	2.83119
1290489	889	42042	12606	54404	A	1.91555	2.52453
1290490	890	26927	8043	41812	A	1.92279	3.04064
1290491	891	20657	11221	27371	T	1.05746	1.42696
1290492	892	13786	8768	13213	T	0.90321	0.881671
1290493	893	9858	3624	9197	T	1.56211	1.48434
1290494	894	21787	8081	24797	T	1.54851	1.79495
1290495	895	13394	5629	7895	T	1.36664	0.820646
1290496	896	11896	1269	6020	T	5.37497	2.77136
1290497	897	16653	3273	8056	G	2.921	1.43961
1290498	898	22015	6272	11471	T	2.0158	1.06996
1290499	899	9287	2969	3321	T	1.79603	0.654737
1290500	900	16482	6542	8620	C	1.44703	0.770974
1290501	901	13624	10650	5788	T	0.734908	0.318139
1290502	902	4085	7699	1527	T	0.305044	0.116365
1290503	903	2565	1777	872	T	0.82943	0.288239
1290504	904	17343	7993	9003	T	1.24629	0.65909
1290505	905	21424	9326	10311	T	1.3195	0.646941
1290506	906	8122	3857	3247	T	1.20946	0.492892
1290507	907	17244	7636	9288	C	1.29709	0.71172
1290508	908	19418	8744	9910	T	1.27555	0.663166
1290509	909	38238	16308	24066	T	1.34682	0.86338
1290510	910	27558	14780	17821	A	1.07103	0.705471
1290511	911	27090	11067	21975	T	1.40599	1.16164
1290512	912	13377	8795	9043	T	0.873734	0.601668
1290513	913	11113	1614	6813	T	3.9499	2.46696
1290514	914	5519	1681	3501	T	1.88443	1.21809
1290515	915	7237	1622	2394	G	2.56021	0.863736
1290516	916	5822	2294	1137	G	1.45728	0.290858
1290517	917	14794	3036	2354	C	2.79741	0.454135
1290518	918	21712	11403	5716	T	1.09372	0.293443
1290519	919	18546	8353	6023	T	1.2753	0.422048
1290520	920	12526	5401	4082	A	1.33204	0.442462
1290521	921	8021	7807	2118	G	0.590325	0.159028
1290522	922	18489	1786	6543	T	5.93864	2.14146
1290523	923	40742	18754	33855	T	1.24787	1.05612
1290524	924	9048	3983	4550	A	1.30468	0.668564
1290525	925	6653	3023	4145	C	1.26395	0.80237
1290526	926	26255	10656	6347	G	1.4152	0.348642
1290527	927	20598	9333	4724	A	1.26768	0.296342
1290528	928	20832	12547	5446	T	0.953743	0.254107
1290529	929	19304	3607	5074	T	3.07258	0.823124
1290530	930	31927	19791	12172	A	0.926683	0.359909
1290531	931	20144	11217	6039	A	1.03158	0.315149
1290532	932	18693	9142	6455	T	1.1745	0.413271
1290533	933	5361	1799	2590	A	1.71065	0.842529
1290534	934	5110	1859	914	G	1.57809	0.288742
1290535	935	9053	5297	1563	G	0.981754	0.173078
1290536	936	7729	2060	1125	A	2.15361	0.320448
1290537	937	10356	2007	1376	G	2.96121	0.40196
1290538	938	10102	7036	2399	T	0.824812	0.199803
1290539	939	5482	3620	2271	A	0.869997	0.367526
1290540	940	5110	3344	3420	G	0.877894	0.598682
1290541	941	16428	15284	28930	C	0.617496	1.10736
1290542	942	8663	4958	10671	T	1.00368	1.25902
1290543	943	4484	1460	4812	T	1.7627	1.92641
1290544	944	2664	894	4212	G	1.70944	2.75074
1290545	945	1985	628	3678	G	1.81195	3.41536
1290546	946	3032	942	2691	G	1.84632	1.66924
1290547	947	18900	10977	10797	G	0.989043	0.575559
1290548	948	4821	3352	1468	A	0.826318	0.256854
1290549	949	11757	6843	6462	C	0.986934	0.552655
1290550	950	10414	2498	5536	A	2.39315	1.29621
1290551	951	15841	11749	9193	T	0.774548	0.457898
1290552	952	4350	2871	1131	T	0.870475	0.23124
1290553	953	5011	3158	1097	C	0.911562	0.203951
1290554	954	7074	6828	1785	G	0.595294	0.1533
1290555	955	15215	9624	5204	T	0.908166	0.316554
1290556	956	7109	7853	2969	A	0.520182	0.221472
1290557	957	13751	8947	5530	T	0.882899	0.36181
1290558	958	5303	3792	1273	T	0.80347	0.19701
1290559	959	7711	6371	1821	C	0.695384	0.167595
1290560	960	3582	1066	585	A	1.92771	0.322884
1290561	961	12194	8541	3312	G	0.820172	0.227125
1290562	962	5491	3135	599	A	1.00611	0.112596
1290563	963	6348	2951	1559	T	1.23544	0.309746
1290564	964	13722	7305	3850	G	1.079	0.30861
1290565	965	5587	2796	892	T	1.14768	0.187479
1290566	966	9528	6169	2593	C	0.887255	0.24626
1290567	967	6127	1501	2623	A	2.34222	1.02232
1290568	968	7775	3558	5668	G	1.25504	0.932043
1290569	969	3148	1340	1006	A	1.34873	0.440417
1290570	970	6215	1719	2437	G	2.07503	0.829689
1290571	971	4992	1888	5097	G	1.51804	1.57855
1290572	972	3890	1788	4869	T	1.24933	1.59221
1290573	973	10415	8602	34481	G	0.695599	2.34468
1290574	974	8833	4054	31361	A	1.25141	4.52328
1290575	975	16481	5905	48167	A	1.60295	4.77034
1290576	976	11510	8580	21437	A	0.770667	1.46156
1290577	977	11423	10486	27315	T	0.62586	1.52383
1290578	978	4980	4480	4699	T	0.63877	0.613888
1290579	979	10235	7375	4144	C	0.797268	0.328995
1290580	980	11917	7560	6425	T	0.90552	0.497399
1290581	981	28841	7181	9897	T	2.30655	0.806393
1290582	982	6269	3055	6188	A	1.17858	1.18485
1290583	983	15497	10036	4570	G	0.88703	0.266615
1290584	984	5404	7422	1949	A	0.418469	0.153958
1290585	985	9701	5032	4839	T	1.10736	0.562852
1290586	986	10082	9148	25650	T	0.633192	1.64019
1290587	987	12338	9968	12862	T	0.711088	0.754966
1290588	988	5549	4775	2307	T	0.667739	0.283089
1290589	989	5298	6538	1253	C	0.465716	0.112512
1290590	990	2388	1219	611	T	1.125	0.294902
1290591	991	2915	1944	543	G	0.861551	0.164648
1290592	992	6146	1012	976	G	3.48153	0.565463
1290593	993	2293	1084	366	A	1.21453	0.199653
1290594	994	16318	12927	9459	G	0.725173	0.428216
1290595	995	3914	3134	878	A	0.717652	0.164667
1290596	996	2929	1743	679	C	0.965347	0.229178
1290597	997	11158	8966	2675	G	0.714955	0.174811
1290598	998	23142	18347	11847	A	0.724598	0.377869
1290599	999	6045	2588	4157	A	1.34136	0.939795
1290600	1000	9331	7852	17341	C	0.682743	1.29195
1290601	1001	14806	11922	31865	A	0.713455	1.56356
1290602	1002	5385	3257	6727	A	0.949782	1.20816
1290603	1003	7182	2840	8283	C	1.4522	1.70559
1290604	1004	7295	3232	5132	T	1.29629	0.929033
1290605	1005	2726	1413	1158	G	1.10798	0.480516
1290606	1006	2593	1343	875	C	1.10885	0.38249
1290607	1007	4850	1513	3766	G	1.83976	1.45536
1290608	1008	11672	7141	34443	A	0.93893	2.82108
1290609	1009	8674	5240	11120	A	0.950903	1.24141
1290610	1010	5500	3775	7221	A	0.837039	1.119
1290611	1011	2607	1848	1303	G	0.810648	0.413416
1290612	1012	12001	11174	6388	C	0.617041	0.33463
1290613	1013	6570	4707	5896	A	0.801904	0.732987
1290614	1014	7017	9800	9829	T	0.411475	0.586894
1290615	1015	4056	1510	6617	T	1.54194	2.56075
1290616	1016	4770	3247	5008	T	0.844001	0.902423
1290617	1017	7058	6328	2612	G	0.640857	0.241831
1290618	1018	3780	3170	1168	T	0.68525	0.216271
1290619	1019	6472	8993	2298	C	0.413586	0.149768
1290620	1020	7219	8964	4815	T	0.462778	0.314474
1290621	1021	12202	17303	16040	A	0.405183	0.542413
1290622	1022	6435	2958	7716	A	1.2494	1.52558
1290623	1023	14985	6233	17981	A	1.38083	1.68741
1290624	1024	11205	11594	9117	A	0.555265	0.460184
1290625	1025	14507	14982	8914	T	0.556301	0.348213
1290626	1026	4242	2488	1416	A	0.979414	0.333735
1290627	1027	4575	3660	1107	C	0.718256	0.177596
1290628	1028	6627	3416	2310	T	1.11429	0.39613
1290629	1029	3019	2599	1333	T	0.667623	0.300834
1290630	1030	1930	1867	243	C	0.594435	0.0775653
1290631	1031	7836	9448	2315	C	0.476579	0.14361
1290632	1032	13285	6599	2845	A	1.15636	0.252552
1290633	1033	11665	8210	2379	T	0.816228	0.169817
1290634	1034	9892	3626	2585	T	1.56663	0.417541
1290635	1035	15147	13831	4638	A	0.629161	0.196351
1290636	1036	12938	10634	3443	A	0.698967	0.189639
1290637	1037	5630	3405	1446	T	0.949831	0.249083
1290638	1038	8839	10074	5287	C	0.504149	0.307237
1290639	1039	8589	6898	9603	A	0.715364	0.814538
1290640	1040	4318	1271	5596	A	1.94937	2.57229
1290641	1041	9657	2056	27894	G	2.69571	7.92765
1290642	1042	13930	13411	29364	A	0.596745	1.28091
1290643	1043	3032	1617	2238	A	1.07696	0.81006
1290644	1044	2605	2046	3555	C	0.731748	1.01651
1290645	1045	6858	1644	16707	G	2.39381	5.9368
1290646	1046	9893	8866	22573	A	0.641084	1.48937
1290647	1047	7870	6682	12905	A	0.676695	1.12984
1290648	1048	5712	3769	7959	A	0.870657	1.23525
1290649	1049	7864	8569	6186	G	0.527326	0.422537
1290650	1050	8851	2846	6570	T	1.78567	1.35022
1290651	1051	10377	8355	9541	T	0.713544	0.668202
1290652	1052	8802	6354	6684	A	0.79583	0.6156
1290653	1053	2888	927	1667	A	1.78715	1.0519
1290654	1054	2361	570	948	G	2.37243	0.973151
1290655	1055	2631	1022	2050	G	1.47745	1.17303
1290656	1056	6135	3010	8370	G	1.17064	1.62624
1290657	1057	5456	2562	6678	A	1.22304	1.52436
1290658	1058	4581	2880	8750	G	0.913786	1.77669
1290659	1059	3401	1088	5453	T	1.79352	2.92711
1290660	1060	9614	8112	21667	G	0.680901	1.56243
1290661	1061	7620	3388	11964	A	1.29171	2.06505
1290662	1062	3654	1314	3982	A	1.59608	1.77125
1290663	1063	11102	8408	5759	G	0.758563	0.400924
1290664	1064	3394	2407	918	A	0.810201	0.224053
1290665	1065	2056	768	583	C	1.53579	0.446184
1290666	1066	11545	8626	6188	G	0.768889	0.419882
1290667	1067	13691	9243	10538	A	0.850906	0.667112
1290668	1068	5845	3798	4744	T	0.884114	0.730966
1290669	1069	8586	6395	21557	C	0.771336	1.97169
1290670	1070	4390	2563	8011	A	0.983919	1.8277
1290671	1071	12586	4570	51523	G	1.58164	6.59234
1290672	1072	9946	1752	23456	A	3.25729	7.82142
1290673	1073	16186	11344	50334	T	0.819659	2.59546
1290674	1074	6456	5153	9037	A	0.719835	1.02599
1290675	1075	2582	1404	2626	C	1.05628	1.09405
1290676	1076	4025	1084	1827	C	2.12991	0.98608
1290677	1077	9303	4120	2546	G	1.29686	0.361978
1290678	1078	1845	1665	562	T	0.637154	0.198855
1290679	1079	4210	2199	1126	C	1.09962	0.300485
1290680	1080	7917	7224	9482	G	0.62968	0.767999
1290681	1081	9090	1444	17649	T	3.61084	7.13834
1290682	1082	14341	9784	23861	A	0.84202	1.42666
1290683	1083	9664	7427	12753	A	0.747542	1.00458
1290684	1084	4469	3506	4147	T	0.732427	0.692256
1290685	1085	8289	12774	5204	C	0.372885	0.238511
1290686	1086	8738	6502	4485	T	0.772071	0.403818
1290687	1087	12875	3373	7218	T	2.19162	1.25174
1290688	1088	14108	9958	12607	A	0.813875	0.740747
1290689	1089	6149	5962	3603	A	0.592641	0.353868
1290690	1090	3079	3914	1477	C	0.452283	0.221344
1290691	1091	10619	10225	15556	C	0.596676	0.890095
1290692	1092	9849	10797	20217	A	0.524119	1.09544
1290693	1093	10119	4010	30776	T	1.44921	4.48758
1290694	1094	10815	10036	25288	A	0.619125	1.47401
1290695	1095	12118	11352	20798	A	0.613287	1.07184
1290696	1096	4805	3853	4230	A	0.716569	0.642552
1290697	1097	6171	6308	5752	C	0.562152	0.533687
1290698	1098	13687	11751	16749	T	0.669147	0.833915
1290699	1099	5559	2843	5128	A	1.12307	1.0552
1290700	1100	4603	2353	4442	T	1.12356	1.10432
1290701	1101	4269	2701	2682	G	0.907996	0.581371
1290702	1102	1786	859	718	C	1.19368	0.490713
1290703	1103	1996	1762	894	C	0.651283	0.297981
1290704	1104	8852	5848	12695	G	0.869564	1.26989
1290705	1105	4211	2541	4634	A	0.952009	1.06686
1290706	1106	7100	3234	12996	C	1.26088	2.34982
1290707	1107	8546	5017	13802	T	0.978498	1.60913
1290708	1108	2832	974	2377	A	1.66824	1.42651
1290709	1109	4919	1441	6361	G	1.95896	2.5794
1290710	1110	3754	2171	2420	G	0.993285	0.652601
1290711	1111	927	445	615	T	1.19536	0.809768
1290712	1112	6866	2508	2757	G	1.57192	0.643534
1290713	1113	5960	2438	2323	T	1.40379	0.557966
1290714	1114	3122	692	934	T	2.58499	0.790506
1290715	1115	3427	425	1043	G	4.60754	1.43283
1290716	1116	14681	5006	10341	G	1.68422	1.20841
1290717	1117	6161	2398	3323	A	1.47527	0.81094
1290718	1118	3652	1382	2738	T	1.51688	1.15875
1290719	1119	6745	1550	6628	G	2.49691	2.49893
1290720	1120	14259	3791	17565	A	2.1597	2.7094
1290721	1121	10363	2561	9131	A	2.32292	2.08469
1290722	1122	8126	2075	5615	A	2.24782	1.58233
1290723	1123	5863	1355	3836	G	2.48237	1.65486
1290724	1124	3539	1544	1915	T	1.31606	0.726127
1290725	1125	9960	1607	15880	G	3.55567	5.77271
1290726	1126	14809	4519	27847	T	1.88187	3.60349
1290727	1127	15550	7395	23942	T	1.20781	1.89378
1290728	1128	13435	4374	18588	A	1.76389	2.48525
1290729	1129	17143	8508	21363	A	1.15738	1.46884
1290730	1130	17187	5581	20571	A	1.76859	2.15581
1290731	1131	29467	14511	31496	A	1.16644	1.26977
1290732	1132	21069	11735	16979	A	1.03132	0.846515
1290733	1133	16456	14238	6552	T	0.66398	0.26937
1290734	1134	16053	2970	2696	A	3.10278	0.531521
1290735	1135	14167	9916	2300	A	0.820738	0.13595
1290736	1136	10541	4983	1017	A	1.21502	0.119911
1290737	1137	5956	2602	486	A	1.31452	0.110256
1290738	1138	6944	11399	1508	G	0.350092	0.0776289
1290739	1139	2086	1244	118	T	0.963314	0.0576699
1290740	1140	5044	8971	1314	C	0.323192	0.0859848
1290741	1141	3929	7634	695	A	0.295906	0.0536183
1290742	1142	1728	3890	188	T	0.25572	0.0289914
1290743	1143	4427	3097	304	C	0.821281	0.0583007
1290744	1144	11053	9408	1991	T	0.674967	0.124079
1290745	1145	19182	14235	8326	T	0.774101	0.342321
1290746	1146	5272	3189	1446	T	0.94968	0.265939
1290747	1147	5008	1667	5409	C	1.72445	1.89677
1290748	1148	8683	3645	4824	G	1.36809	0.774454
1290749	1149	3531	1452	748	A	1.39612	0.302764
1290750	1150	3431	2052	381	G	0.960515	0.109872
1290751	1151	1611	1451	166	G	0.638485	0.0687743
1290752	1152	1693	1647	217	T	0.591185	0.0786886
1290753	1153	4879	7393	1015	G	0.379334	0.0806786
1290754	1154	1789	3197	419	A	0.322052	0.0775045
1290755	1155	8192	13882	2652	C	0.339116	0.111949
1290756	1156	7468	9345	1101	T	0.459217	0.0692139
1290757	1157	8642	2830	938	T	1.75337	0.194728
1290758	1158	11384	9211	1757	T	0.710034	0.111874
1290759	1159	10430	7246	2297	T	0.826909	0.185782
1290760	1160	4697	2201	1501	A	1.22555	0.39976
1290761	1161	6065	3765	6001	G	0.925397	0.932543
1290762	1162	4565	1569	4171	A	1.67007	1.55425
1290763	1163	2826	1460	2708	T	1.11165	1.08496
1290764	1164	1763	911	1500	T	1.1113	0.96341
1290765	1165	964	301	387	G	1.83176	0.754538
1290766	1166	1732	685	475	C	1.45053	0.408167
1290767	1167	2928	2569	1077	T	0.655086	0.246109
1290768	1168	1384	1364	311	T	0.583727	0.135214
1290769	1169	474	784	67	C	0.349677	0.0534647
1290770	1170	1301	1795	170	C	0.417273	0.0569168
1290771	1171	3637	1275	831	T	1.63715	0.3827
1290772	1172	1497	1205	583	T	0.714307	0.284758
1290773	1173	1904	1804	315	C	0.606896	0.103582
1290774	1174	1661	308	166	A	3.07843	0.32164
1290775	1175	2366	253	390	G	5.32285	0.902944
1290776	1176	4232	2924	1493	T	0.831554	0.299411
1290777	1177	1555	1232	196	A	0.725668	0.0951841
1290778	1178	940	1023	105	C	0.529144	0.0626798
1290779	1179	1875	2374	507	C	0.454347	0.126001
1290780	1180	2523	2583	2225	T	0.561572	0.504506
1290781	1181	5253	4534	12445	T	0.665732	1.60545
1290782	1182	2329	1030	3992	A	1.29805	2.26394
1290783	1183	1610	967	2279	T	0.956519	1.37769
1290784	1184	2165	1604	2894	G	0.775736	1.05546
1290785	1185	947	848	843	A	0.6427	0.583004
1290786	1186	1968	2500	2440	G	0.452818	0.571493
1290787	1187	2388	1075	2599	A	1.2753	1.41333
1290788	1188	3616	3743	5181	A	0.555279	0.80995
1290789	1189	3506	4186	5854	A	0.48147	0.818288
1290790	1190	1550	1745	2314	T	0.511042	0.776177
1290791	1191	1795	872	3917	C	1.18185	2.62264
1290792	1192	3152	2790	4560	A	0.649321	0.956241
1290793	1193	2081	1626	2868	A	0.735636	1.03186
1290794	1194	1524	1020	2546	A	0.858661	1.45902
1290795	1195	2059	1329	4093	G	0.89019	1.80006
1290796	1196	1036	934	1380	T	0.638272	0.864823
1290797	1197	1960	2617	2725	C	0.430842	0.609613
1290798	1198	2413	2742	2599	T	0.506023	0.554996
1290799	1199	2359	676	2202	T	2.0003	1.90188
1290800	1200	1014	266	836	T	2.17703	1.82974
1290801	1201	619	348	477	G	1.02158	0.803531
1290802	1202	930	208	706	G	2.54699	1.97234
1290803	1203	1517	1113	1428	G	0.783494	0.751261
1290804	1204	2166	2009	2156	T	0.619862	0.62838
1290805	1205	1440	1471	1652	T	0.563175	0.657696
1290806	1206	1133	825	1220	C	0.789614	0.86562
1290807	1207	644	355	442	T	1.04172	0.730597
1290808	1208	436	151	318	G	1.64632	1.22774
1290809	1209	429	200	314	G	1.22886	0.919668
1290810	1210	531	411	687	G	0.743934	0.978069
1290811	1211	391	254	214	G	0.885552	0.498579
1290812	1212	460	445	460	C	0.596396	0.607296
1290813	1213	971	778	995	G	0.717969	0.749147
1290814	1214	1281	381	929	A	1.92438	1.42333
1290815	1215	1659	2069	1610	G	0.461345	0.456007
1290816	1216	3184	744	5085	T	2.4527	3.98704
1290817	1217	2155	2268	3978	A	0.546382	1.02611
1290818	1218	2461	2233	6237	T	0.633551	1.63327
1290819	1219	780	588	624	T	0.763153	0.622703
1290820	1220	966	637	562	C	0.871689	0.518331
1290821	1221	416	386	277	G	0.621886	0.42412
1290822	1222	286	168	81	C	0.978267	0.294141
1290823	1223	564	477	285	G	0.681118	0.353446
1290824	1224	1480	794	2620	C	1.07047	1.92713
1290825	1225	1432	1032	1512	A	0.797638	0.85755
1290826	1226	1145	627	1200	A	1.04877	1.11915
1290827	1227	465	222	263	G	1.2006	0.697009
1290828	1228	411	410	177	C	0.57878	0.257766
1290829	1229	997	637	760	G	0.899519	0.699364
1290830	1230	367	321	364	A	0.659789	0.666396
1290831	1231	802	321	1846	G	1.43132	3.34347
1290832	1232	1668	1185	3436	A	0.809025	1.69469
1290833	1233	1303	837	2542	A	0.894603	1.77414
1290834	1234	940	522	1801	A	1.03422	2.01293
1290835	1235	1289	818	3528	G	0.905512	2.51793
1290836	1236	1672	1249	3923	T	0.7695	1.83564
1290837	1237	1657	1613	3415	T	0.590826	1.23821
1290838	1238	2229	989	4848	A	1.29379	2.86242
1290839	1239	1851	1869	4349	A	0.569557	1.36079
1290840	1240	1479	1154	3006	A	0.736859	1.52265
1290841	1241	700	430	1218	A	0.935546	1.6528
1290842	1242	982	584	2114	G	0.966072	2.1123
1290843	1243	2382	2100	5422	A	0.652041	1.50982
1290844	1244	1831	2203	3940	A	0.47811	1.04627
1290845	1245	981	921	1845	T	0.613057	1.17145
1290846	1246	842	392	1372	T	1.23215	2.04002
1290847	1247	2003	1367	3849	G	0.842014	1.64592
1290848	1248	583	588	743	A	0.571636	0.740529
1290849	1249	310	343	333	C	0.523155	0.571572
1290850	1250	395	297	580	G	0.766231	1.14114
1290851	1251	1074	950	2201	G	0.650463	1.35438
1290852	1252	677	900	1512	A	0.433904	0.982924
1290853	1253	210	159	265	A	0.76296	0.975511
1290854	1254	107	187	384	G	0.338838	1.19832
1290855	1255	142	129	443	G	0.640324	1.98712
1290856	1256	111	216	208	G	0.304441	0.569103
1290857	1257	470	1283	909	C	0.212193	0.415807
1290858	1258	174	373	334	A	0.273557	0.527509
1290859	1259	78	319	95	C	0.148126	0.181597
1290860	1260	518	1519	534	C	0.197405	0.207169
1290861	1261	199	704	253	A	0.165777	0.213458
1290862	1262	145	777	293	C	0.110485	0.223484
1290863	1263	312	700	848	C	0.259071	0.709926
1290864	1264	46	54	98	A	0.515117	1.05862
1290865	1265	70	73	404	G	0.567825	3.15305
1290866	1266	33	48	98	G	0.429081	1.18348
1290867	1267	69	95	269	C	0.434318	1.63732
1290868	1268	37	119	274	G	0.197961	1.33889
1290869	1269	49	50	146	T	0.586682	1.66984
1290870	1270	18	35	110	G	0.348854	1.7751
1290871	1271	200	220	431	G	0.528365	1.14427
1290872	1272	58	95	195	A	0.369758	1.19498
1290873	1273	45	107	108	G	0.261408	0.601213
1290874	1274	163	476	439	C	0.201523	0.542327
1290875	1275	107	254	160	T	0.250459	0.37559
1290876	1276	91	140	290	T	0.385975	1.20761
1290877	1277	37	54	64	G	0.424214	0.708867
1290878	1278	16	51	51	C	0.223919	0.607164
1290879	1279	53	74	118	G	0.433406	0.93541
1290880	1280	52	98	117	G	0.324593	0.707053
1290881	1281	150	359	279	C	0.246044	0.458998
1290882	1282	201	410	502	T	0.286607	0.718292
1290883	1283	190	375	1187	T	0.296432	1.84538
1290884	1284	328	588	1668	A	0.323733	1.6564
1290885	1285	208	395	1122	A	0.307519	1.65704
1290886	1286	235	421	1202	T	0.325246	1.66581
1290887	1287	134	106	563	T	0.733388	3.05175
1290888	1288	35	82	74	T	0.270726	0.543938
1290889	1289	372	311	929	G	0.689961	1.74076
1290890	1290	1540	1493	1682	A	0.593294	0.659757
1290891	1291	18927	19836	23136	C	0.54817	0.682417
1290892	1292	76534	72168	97668	T	0.609195	0.791769
1290893	1293	12855	11208	17818	C	0.658927	0.930091
1290894	1294	11243	9178	27606	A	0.703764	1.75948
1290895	1295	4288	2600	5374	A	0.947423	1.209
1290896	1296	6846	8700	17387	C	0.452196	1.16915
1290897	1297	2060	2680	2589	A	0.442136	0.565641
1290898	1298	1001	634	2657	C	0.907364	2.44527
1290899	1299	551	303	916	G	1.04417	1.76142
1290900	1300	437	247	512	G	1.01611	1.21027
1290901	1301	560	462	1390	G	0.698153	1.75549
1290902	1302	1523	560	5046	G	1.55937	5.24984
1290903	1303	1615	2974	6537	A	0.312601	1.28567
1290904	1304	1899	3011	7509	A	0.362892	1.45857
1290905	1305	586	1281	1292	A	0.264424	0.590982
1290906	1306	1175	565	2883	C	1.19362	2.97522
1290907	1307	932	1179	792	T	0.455412	0.39448
1290908	1308	1485	3821	2497	C	0.22383	0.382785
1290909	1309	814	727	1005	A	0.644574	0.80951
1290910	1310	1168	3279	2407	C	0.205311	0.429958
1290911	1311	1036	1414	2533	T	0.422042	1.04793
1290912	1312	767	1293	3226	A	0.342209	1.45864
1290913	1313	1305	2660	8508	G	0.28259	1.87031
1290914	1314	2674	3421	7765	T	0.44946	1.32765
1290915	1315	3654	2011	7990	T	1.04368	2.32257
1290916	1316	5062	4212	9933	T	0.690561	1.37942
1290917	1317	3774	979	4104	A	2.21084	2.44826
1290918	1318	2797	953	2352	A	1.68385	1.44255
1290919	1319	13552	6036	14304	G	1.28957	1.38624
1290920	1320	3738	1724	2422	A	1.24507	0.822204
1290921	1321	6691	4252	7590	C	0.903992	1.04429
1290922	1322	5885	1709	2301	A	1.97642	0.788056
1290923	1323	2759	1106	1316	A	1.43183	0.696912
1290924	1324	5445	1961	1869	G	1.59411	0.558241
1290925	1325	3982	412	1267	A	5.52036	1.79361
1290926	1326	5219	1096	8975	G	2.73081	4.78092
1290927	1327	4510	2043	6174	T	1.2677	1.76693
1290928	1328	1432	469	1296	A	1.74932	1.61291
1290929	1329	1310	544	1774	G	1.38126	1.90307
1290930	1330	7499	4528	17064	G	0.951364	2.20399
1290931	1331	4937	3768	9502	A	0.752829	1.47497
1290932	1332	2427	1709	4841	T	0.816071	1.65611
1290933	1333	1748	659	3568	T	1.5214	3.15816
1290934	1334	9728	4572	27735	G	1.22209	3.54742
1290935	1335	2568	1436	5688	A	1.0272	2.31472
1290936	1336	3451	2249	8747	C	0.881588	2.27376
1290937	1337	1524	917	3792	A	0.954807	2.41484
1290938	1338	6808	4539	28719	G	0.861666	3.69994
1290939	1339	5903	3626	22481	A	0.9352	3.62514
1290940	1340	7373	4332	23052	T	0.977683	3.1118
1290941	1341	10041	1575	20807	T	3.65727	7.71661
1290942	1342	23086	8038	41305	A	1.64959	3.00564
1290943	1343	12782	1582	19320	A	4.63458	7.13362
1290944	1344	11465	3258	17264	T	2.02053	3.09826
1290945	1345	3615	951	5733	A	2.17999	3.51925
1290946	1346	2246	1162	3106	G	1.11003	1.56241
1290947	1347	5310	4168	7241	C	0.732002	1.01637
1290948	1348	1158	1786	706	T	0.373453	0.232499
1290949	1349	2877	2679	1716	C	0.617293	0.37541
1290950	1350	4750	5810	3362	T	0.469889	0.338865
1290951	1351	4820	8523	3289	T	0.325083	0.226026
1290952	1352	1136	2100	502	T	0.31168	0.141028
1290953	1353	3890	2907	2315	C	0.768899	0.466427
1290954	1354	2968	2640	1711	T	0.646181	0.379843
1290955	1355	2028	1620	1551	T	0.719596	0.560901
1290956	1356	9634	8087	22722	G	0.684425	1.64356
1290957	1357	4339	3106	8609	A	0.802643	1.621
1290958	1358	12609	6391	18089	T	1.13325	1.6556
1290959	1359	12119	8276	25595	T	0.841222	1.80906
1290960	1360	4530	3537	4689	T	0.735911	0.775771
1290961	1361	7606	2652	5738	C	1.64677	1.26554
1290962	1362	6481	4583	4253	T	0.812439	0.543201
1290963	1363	3025	1421	1978	T	1.22238	0.814739
1290964	1364	3183	851	2188	G	2.14467	1.5025
1290965	1365	17371	7095	20458	G	1.40623	1.68665
1290966	1366	7911	3398	6213	A	1.33706	1.06965
1290967	1367	3698	1384	2130	T	1.53374	0.900595
1290968	1368	5187	1214	2675	G	2.4509	1.28843
1290969	1369	3875	717	1735	G	3.09608	1.41403
1290970	1370	730	286	353	T	1.46156	0.724859
1290971	1371	12309	5769	7594	G	1.22551	0.770231
1290972	1372	5387	4132	4369	A	0.749072	0.618862
1290973	1373	6370	3864	11600	T	0.947013	1.75577
1290974	1374	2757	1693	3454	G	0.935548	1.19325
1290975	1375	10502	11543	20867	C	0.522742	1.0576
1290976	1376	4628	4301	7588	A	0.618356	1.03213
1290977	1377	2061	757	3025	T	1.5618	2.33279
1290978	1378	2741	1025	5491	G	1.53461	3.12815
1290979	1379	2476	2343	6980	G	0.607517	1.74198
1290980	1380	1031	1101	2259	C	0.539109	1.19985
1290981	1381	2246	1590	1254	C	0.811765	0.462381
1290982	1382	4391	2788	4917	G	0.904802	1.03176
1290983	1383	9404	9861	19680	T	0.547938	1.16754
1290984	1384	10872	10422	31861	T	0.599341	1.78831
1290985	1385	9761	3563	33317	T	1.57321	5.46702
1290986	1386	14020	9781	38422	T	0.823432	2.29779
1290987	1387	9739	6383	22574	T	0.876502	2.06857
1290988	1388	5805	1141	8852	A	2.91766	4.52993
1290989	1389	8351	3018	4672	G	1.58892	0.90576
1290990	1390	15075	6401	8765	T	1.35268	0.801196
1290991	1391	2628	1471	1068	T	1.02619	0.425882
1290992	1392	3956	2079	1577	C	1.09292	0.444543
1290993	1393	4234	1164	2085	G	2.08678	1.04783
1290994	1394	3250	1310	3490	T	1.42418	1.5574
1290995	1395	8772	3646	21057	G	1.38173	3.37696
1290996	1396	17696	12714	43284	A	0.799564	1.99151
1290997	1397	10556	3429	23156	A	1.7677	3.94831
1290998	1398	5141	10966	6637	T	0.269491	0.354256
1290999	1399	7951	4580	13448	A	0.997224	1.71737
1291000	1400	5117	2487	8744	T	1.18168	2.05572
1291001	1401	15623	8917	41732	G	1.00642	2.73746
1291002	1402	13148	7813	33354	A	0.966681	2.49701
1291003	1403	9529	6486	22978	T	0.843998	2.07216
1291004	1404	5559	2501	12104	T	1.27647	2.8293
1291005	1405	6124	2899	14468	T	1.21324	2.91786
1291006	1406	11605	6729	23463	G	0.990677	2.03951
1291007	1407	4392	1266	5186	T	1.99056	2.39338
1291008	1408	5369	3992	6929	C	0.772735	1.01546
1291009	1409	2685	1478	3945	T	1.04345	1.56047
1291010	1410	4546	1952	2449	G	1.33729	0.73439
1291011	1411	9341	4993	3833	G	1.07461	0.449438
1291012	1412	3299	5733	2790	T	0.330884	0.285072
1291013	1413	7051	2760	8714	T	1.46701	1.84624
1291014	1414	14496	7690	34620	A	1.08279	2.63322
1291015	1415	7339	3749	10998	A	1.1244	1.71572
1291016	1416	11299	7225	73441	T	0.898374	5.94489
1291017	1417	5178	4586	7230	T	0.6488	0.922388
1291018	1418	2463	2435	2284	C	0.581527	0.549293
1291019	1419	2009	1553	1592	C	0.743569	0.600472
1291020	1420	13948	8787	15306	G	0.911844	1.01907
1291021	1421	9977	2522	10325	A	2.27098	2.39356
1291022	1422	12936	6742	18124	T	1.10212	1.57248
1291023	1423	19321	10668	34333	A	1.04035	1.88261
1291024	1424	4567	2690	3253	A	0.975273	0.707799
1291025	1425	3169	818	1860	C	2.22109	1.32913
1291026	1426	10185	5412	7492	G	1.08099	0.809992
1291027	1427	19529	9795	16189	A	1.14524	0.966955
1291028	1428	4051	2214	1753	A	1.05098	0.463919
1291029	1429	3365	1419	1700	C	1.36146	0.701499
1291030	1430	6345	2808	9685	G	1.29768	2.01681
1291031	1431	2629	658	3831	A	2.28946	3.39576
1291032	1432	11570	5263	30485	G	1.26266	3.38745
1291033	1433	8449	4881	21897	A	0.994337	2.62364
1291034	1434	3867	2516	7193	T	0.883008	1.67181
1291035	1435	7565	9162	18903	C	0.474466	1.20699
1291036	1436	7730	4926	22819	T	0.901464	2.70912
1291037	1437	9178	4742	31282	T	1.11172	3.85767
1291038	1438	11722	8323	27344	A	0.809083	1.92175
1291039	1439	3541	3589	5292	A	0.567092	0.862756
1291040	1440	1832	1167	1635	C	0.902	0.820102
1291041	1441	2654	3771	1578	C	0.404731	0.245389
1291042	1442	3861	2125	1821	T	1.04364	0.502019
1291043	1443	880	880	719	G	0.575813	0.479703
1291044	1444	4992	5685	2051	C	0.504656	0.211466
1291045	1445	6335	2963	3677	T	1.22793	0.726285
1291046	1446	11462	8852	8968	A	0.74388	0.59284
1291047	1447	9026	10333	8045	A	0.501908	0.455649
1291048	1448	7666	3169	6935	T	1.38922	1.28004
1291049	1449	7259	4562	5229	T	0.914077	0.670786
1291050	1450	4568	2662	2700	A	0.985736	0.593831
1291051	1451	1942	965	710	G	1.15554	0.432135
1291052	1452	1405	772	623	C	1.04526	0.474082
1291053	1453	2308	1197	966	G	1.10733	0.473402
1291054	1454	1397	521	169	G	1.5373	0.194216
1291055	1455	1800	971	259	C	1.06466	0.15854
1291056	1456	4461	2026	1009	G	1.26444	0.292369
1291057	1457	3293	345	768	A	5.44586	1.29986
1291058	1458	6294	5436	1253	G	0.665271	0.135309
1291059	1459	11048	932	1982	T	6.79147	1.2434
1291060	1460	3447	1549	545	A	1.27776	0.207311
1291061	1461	3991	5755	1582	C	0.398657	0.161241
1291062	1462	4176	2427	3084	A	0.988399	0.743718
1291063	1463	8850	4100	11026	C	1.23976	1.57293
1291064	1464	26736	7832	55357	T	1.96057	4.13395
1291065	1465	12653	5993	16830	A	1.21269	1.64265
1291066	1466	17885	2366	25083	T	4.33815	6.19597
1291067	1467	19778	3874	7259	A	2.93121	1.09616
1291068	1468	19735	4704	4883	T	2.40908	0.607543
1291069	1469	8018	2160	1142	T	2.13079	0.310231
1291070	1470	15277	2386	1107	C	3.67471	0.27231
1291071	1471	17488	4701	1581	T	2.13621	0.197246
1291072	1472	32462	8157	4028	T	2.28557	0.289149
1291073	1473	21542	4216	1961	A	2.93377	0.272617
1291074	1474	24528	6447	3393	T	2.18492	0.30821
1291075	1475	13735	3489	1677	T	2.26029	0.281793
1291076	1476	8770	978	801	T	5.1389	0.480685
1291077	1477	22297	7046	2563	G	1.81744	0.213131
1291078	1478	18122	1404	1502	A	7.40128	0.626641
1291079	1479	33395	6106	3691	A	3.14066	0.353954
1291080	1480	23577	3241	3060	A	4.17592	0.552765
1291081	1481	14079	4027	1674	T	2.00757	0.243738
1291082	1482	8126	628	648	T	7.40352	0.605477
1291083	1483	22446	3167	2183	G	4.06846	0.403807
1291084	1484	38147	7871	5421	A	2.78333	0.403154
1291085	1485	11753	2448	1046	A	2.7558	0.25086
1291086	1486	30077	8770	39121	C	1.9697	2.60921
1291087	1487	26450	1620	3478	A	9.36395	1.25558
1291088	1488	22919	3391	2212	T	3.87999	0.382154
1291089	1489	7300	1022	654	A	4.09436	0.376134
1291090	1490	12250	1138	696	G	6.17038	0.359427
1291091	1491	16209	1128	664	G	8.23592	0.346051
1291092	1492	24828	2549	1189	T	5.58992	0.273715
1291093	1493	28003	4630	2117	A	3.4727	0.267956
1291094	1494	10264	1653	656	A	3.56235	0.233508
1291095	1495	13996	4072	2743	C	1.9737	0.394525
1291096	1496	34568	3903	7853	T	5.08458	1.177
1291097	1497	20219	2192	5615	A	5.2929	1.49798
1291098	1498	42028	7588	40946	T	3.18079	3.15616
1291099	1499	12638	1793	2279	A	4.04399	0.744029
1291100	1500	27142	5985	3983	C	2.60426	0.389636
1291101	1501	18750	3316	1830	A	3.2461	0.323453
1291102	1502	24614	2892	1794	T	4.88514	0.363552
1291103	1503	23684	4639	1763	T	2.9315	0.22282
1291104	1504	21119	3973	1391	T	3.05196	0.205405
1291105	1505	21257	3677	1312	A	3.319	0.209368
1291106	1506	31224	1463	1726	T	12.2376	0.69082
1291107	1507	13937	1901	1276	T	4.20652	0.393611
1291108	1508	17347	3253	19136	C	3.06138	3.43939
1291109	1509	14141	613	1264	A	13.1941	1.20539
1291110	1510	19515	1899	901	G	5.89568	0.27867
1291111	1511	21680	1106	777	T	11.2335	0.412536
1291112	1512	37134	6013	3751	A	3.54623	0.365261
1291113	1513	33518	7091	5142	A	2.71453	0.424473
1291114	1514	13594	1818	1552	T	4.29006	0.500231
1291115	1515	21554	3706	1805	C	3.33905	0.285497
1291116	1516	25132	4962	2312	A	2.90831	0.273016
1291117	1517	34547	7260	33855	A	2.73275	2.72749
1291118	1518	20994	4909	2953	A	2.45577	0.352309
1291119	1519	23659	2077	1997	T	6.53563	0.563111
1291120	1520	20592	4607	1586	T	2.56656	0.201903
1291121	1521	6385	1300	394	A	2.81731	0.179126
1291122	1522	5282	886	274	G	3.41669	0.183574
1291123	1523	19177	4551	1155	G	2.41963	0.149015
1291124	1524	13240	4089	689	A	1.85937	0.0992127
1291125	1525	16732	7065	1394	T	1.36027	0.115794
1291126	1526	9171	4085	825	A	1.28941	0.118774
1291127	1527	14276	6540	1158	T	1.25379	0.103983
1291128	1528	8652	2204	720	T	2.25334	0.192173
1291129	1529	15720	5411	2667	T	1.66847	0.288735
1291130	1530	16546	5967	5535	T	1.59256	0.542905
1291131	1531	35962	15244	37660	T	1.35506	1.44525
1291132	1532	23736	6762	32602	A	2.01593	2.81992
1291133	1533	23429	7536	31639	T	1.78557	2.45567
1291134	1534	19805	4295	20602	T	2.64769	2.80508
1291135	1535	24226	7432	8233	A	1.87212	0.648231
1291136	1536	20322	4929	4127	A	2.36754	0.490146
1291137	1537	27071	9643	4552	A	1.61242	0.276386
1291138	1538	14452	4890	1376	A	1.69727	0.165115
1291139	1539	13394	2602	1661	T	2.95476	0.374155
1291140	1540	15548	5462	1685	A	1.63482	0.180913
1291141	1541	6246	3022	466	T	1.18707	0.0910787
1291142	1542	4825	2750	472	C	1.00785	0.101353
1291143	1543	15370	6258	1836	C	1.41064	0.172022
1291144	1544	13550	5646	1047	T	1.37839	0.108944
1291145	1545	10009	4822	937	T	1.19222	0.114211
1291146	1546	18946	1531	1462	T	7.09706	0.559501
1291147	1547	8966	2461	571	T	2.0915	0.136748
1291148	1548	6250	2210	733	C	1.6237	0.195089
1291149	1549	5341	2384	616	C	1.28658	0.15219
1291150	1550	6766	2880	636	C	1.34916	0.130064
1291151	1551	8992	867	623	T	5.94125	0.422307
1291152	1552	15321	1676	1643	G	5.24381	0.574251
1291153	1553	21751	5967	6003	T	2.09339	0.588769
1291154	1554	7964	612	2187	T	7.44483	2.08557
1291155	1555	15592	3758	10961	C	2.38225	1.70586
1291156	1556	27548	6791	4352	T	2.32963	0.375187
1291157	1557	6034	2061	654	A	1.68081	0.18678
1291158	1558	15149	4621	1382	C	1.8826	0.17548
1291159	1559	22075	4709	1999	T	2.69179	0.248812
1291160	1560	36301	8248	3764	A	2.52763	0.267241
1291161	1561	22842	6109	1866	A	2.14729	0.179087
1291162	1562	16678	4673	1630	T	2.0495	0.204558
1291163	1563	29085	8979	4604	A	1.86043	0.300205
1291164	1564	22462	4387	7251	A	2.93988	0.967
1291165	1565	26219	6959	18888	T	2.16376	1.58767
1291166	1566	15438	3530	2824	T	2.51096	0.468465
1291167	1567	15027	3134	3808	T	2.75268	0.711125
1291168	1568	12649	2834	1894	G	2.56226	0.391607
1291169	1569	15184	5165	2522	T	1.68831	0.286065
1291170	1570	22646	9384	5338	T	1.38612	0.332999
1291171	1571	13530	7027	2940	T	1.10598	0.245082
1291172	1572	12538	2835	2387	T	2.53889	0.493104
1291173	1573	19732	7304	2696	T	1.55162	0.216254
1291174	1574	27377	7434	3148	T	2.115	0.248032
1291175	1575	9135	2981	761	A	1.75955	0.15017
1291176	1576	13011	6018	1701	C	1.24181	0.165761
1291177	1577	5300	3298	3408	T	0.923193	0.604898
1291178	1578	11816	6070	1887	C	1.11814	0.182261
1291179	1579	28426	11647	3988	T	1.40187	0.200519
1291180	1580	14975	4410	1393	A	1.94996	0.185329
1291181	1581	14752	4756	1787	T	1.78127	0.220292
1291182	1582	3590	1613	421	T	1.27799	0.154204
1291183	1583	4780	2331	661	T	1.17772	0.166926
1291184	1584	7537	4521	1132	C	0.957661	0.147029
1291185	1585	2739	2625	347	T	0.599813	0.0783453
1291186	1586	6483	10836	1781	C	0.343845	0.0963966
1291187	1587	1403	1292	236	T	0.624614	0.108846
1291188	1588	9416	2505	12859	C	2.15788	3.00092
1291189	1589	5046	7351	1693	T	0.394545	0.135078
1291190	1590	1956	2761	524	T	0.407564	0.111957
1291191	1591	12382	7512	1339	C	0.946848	0.104625
1291192	1592	18347	11947	2243	T	0.882177	0.110053
1291193	1593	12825	11416	1830	T	0.645415	0.0940108
1291194	1594	21529	5466	1816	T	2.26184	0.194795
1291195	1595	27442	10315	2656	T	1.52806	0.150878
1291196	1596	18020	5396	1455	A	1.91782	0.158201
1291197	1597	7935	2466	379	A	1.84739	0.0909738
1291198	1598	14005	2269	701	G	3.54234	0.181782
1291199	1599	31507	11754	3377	A	1.53964	0.168289
1291200	1600	10844	5675	1883	A	1.09759	0.194528
1291201	1601	7155	884	6960	T	4.63754	4.59453
1291202	1602	8468	5658	2509	G	0.859784	0.259808
1291203	1603	12226	11178	5079	T	0.628379	0.266016
1291204	1604	3780	3652	1009	A	0.59488	0.162298
1291205	1605	6510	4877	1775	C	0.766905	0.213391
1291206	1606	4327	4881	1170	T	0.509518	0.140743
1291207	1607	3430	2885	702	T	0.683258	0.14321
1291208	1608	1126	1271	225	G	0.510003	0.105589
1291209	1609	4832	3502	1677	C	0.792756	0.280748
1291210	1610	4702	4193	2658	T	0.644403	0.371296
1291211	1611	4592	1369	4492	T	1.92485	1.91773
1291212	1612	27277	9254	43577	G	1.69296	2.75441
1291213	1613	21043	7463	26840	A	1.61944	2.10362
1291214	1614	13945	4170	18007	T	1.92033	2.52529
1291215	1615	9131	2962	10860	T	1.77005	2.14391
1291216	1616	24300	5206	34122	G	2.68033	3.83301
1291217	1617	8191	1546	9069	A	3.03964	3.4274
1291218	1618	16211	3842	19841	A	2.42269	3.01978
1291219	1619	13821	4897	13481	A	1.62087	1.61021
1291220	1620	6949	2329	4265	A	1.71303	1.07127
1291221	1621	2935	1182	923	G	1.42532	0.458164
1291222	1622	5397	1878	1240	C	1.6498	0.387226
1291223	1623	8328	8600	2267	T	0.556408	0.154502
1291224	1624	1606	891	320	T	1.03528	0.212654
1291225	1625	7645	7290	2545	C	0.602557	0.204556
1291226	1626	11128	11960	4564	T	0.53458	0.223441
1291227	1627	10376	6845	6536	T	0.870802	0.558816
1291228	1628	4765	1727	2190	A	1.58394	0.742316
1291229	1629	6253	3564	4108	G	1.00782	0.674603
1291230	1630	2138	976	918	A	1.25757	0.551594
1291231	1631	1982	590	1257	G	1.92519	1.24524
1291232	1632	8618	5451	11143	G	0.908216	1.19585
1291233	1633	14045	12215	28855	A	0.660566	1.38193
1291234	1634	4092	3207	5250	A	0.733186	0.957776
1291235	1635	11883	10799	23562	C	0.632187	1.27641
1291236	1636	9513	7810	19501	A	0.699795	1.46064
1291237	1637	3230	2585	3845	T	0.718071	0.87035
1291238	1638	5322	3132	7203	T	0.976109	1.34517
1291239	1639	3879	1952	2044	G	1.14129	0.613184
1291240	1640	2661	2211	1618	T	0.691741	0.428872
1291241	1641	1243	780	513	G	0.915713	0.387034
1291242	1642	2739	1859	1137	T	0.846584	0.358813
1291243	1643	6915	2748	6028	G	1.44501	1.28305
1291244	1644	4126	2309	4571	T	1.02642	1.15798
1291245	1645	8565	1452	13329	C	3.3837	5.36191
1291246	1646	8631	6140	20077	T	0.807564	1.91258
1291247	1647	12400	9564	24737	A	0.744839	1.51304
1291248	1648	3592	3106	2914	A	0.66462	0.549293
1291249	1649	7419	11830	6204	C	0.360399	0.306981
1291250	1650	2764	2064	1264	A	0.769564	0.359173
1291251	1651	5894	5475	3567	C	0.618589	0.381483
1291252	1652	5355	4380	3289	A	0.702492	0.439683
1291253	1653	1694	967	975	A	1.00627	0.591096
1291254	1654	1846	528	2403	G	2.00287	2.65361
1291255	1655	5382	4294	11944	G	0.720162	1.62691
1291256	1656	3081	3625	7694	A	0.488629	1.24155
1291257	1657	2826	2234	4927	A	0.727	1.28991
1291258	1658	5640	7195	10737	G	0.450501	0.8731
1291259	1659	7396	10854	12015	T	0.391581	0.647713
1291260	1660	7424	8390	11987	T	0.508458	0.835919
1291261	1661	8158	2676	12345	T	1.75038	2.69711
1291262	1662	5478	2521	6490	A	1.24792	1.50554
1291263	1663	1766	836	1327	A	1.21271	0.928892
1291264	1664	2445	1611	2065	G	0.872032	0.750358
1291265	1665	1776	813	907	G	1.25394	0.653907
1291266	1666	3946	3701	2597	C	0.612755	0.410982
1291267	1667	8331	8853	9470	A	0.540707	0.625936
1291268	1668	1506	2056	849	A	0.421571	0.242644
1291269	1669	3261	6400	3469	C	0.293006	0.317417
1291270	1670	4253	8819	4701	A	0.277256	0.312082
1291271	1671	2053	1905	1899	A	0.619629	0.583826
1291272	1672	3704	4942	3899	C	0.430861	0.461882
1291273	1673	1321	842	910	A	0.901547	0.633539
1291274	1674	477	413	328	G	0.665768	0.468331
1291275	1675	2569	2713	8466	G	0.544421	1.82477
1291276	1676	1675	2474	2970	T	0.38962	0.702678
1291277	1677	1858	3284	3472	C	0.325586	0.618867
1291278	1678	2856	2133	3344	T	0.769446	0.917307
1291279	1679	1782	1642	1756	G	0.624062	0.626313
1291280	1680	1825	1216	1399	T	0.862439	0.673856
1291281	1681	8026	5428	8463	G	0.849446	0.912206
1291282	1682	2547	2116	2204	A	0.691849	0.609901
1291283	1683	3093	646	3109	T	2.74257	2.80759
1291284	1684	4787	2445	4266	G	1.12451	1.02075
1291285	1685	1969	2052	2364	T	0.551821	0.674451
1291286	1686	1518	2060	800	C	0.424095	0.228276
1291287	1687	3128	2378	2672	C	0.755892	0.657785
1291288	1688	6085	5116	5228	T	0.683406	0.598075
1291289	1689	7587	3501	7481	T	1.24464	1.24992
1291290	1690	3824	2071	3400	A	1.06057	0.960528
1291291	1691	10019	5019	14136	G	1.1466	1.6474
1291292	1692	4711	4271	4531	A	0.633852	0.620911
1291293	1693	2873	682	3199	T	2.41389	2.73689
1291294	1694	5636	4965	10374	G	0.652261	1.22227
1291295	1695	4188	6890	14255	A	0.34943	1.21033
1291296	1696	1845	2785	2522	A	0.381184	0.530278
1291297	1697	2572	6714	3229	C	0.220385	0.281674
1291298	1698	1819	1480	2810	T	0.706573	1.11057
1291299	1699	696	1084	739	A	0.370489	0.400431
1291300	1700	811	917	566	G	0.509564	0.3631
1291301	1701	707	1462	378	G	0.2792	0.152926
1291302	1702	879	4485	895	C	0.113148	0.117313
1291303	1703	865	720	1220	T	0.691343	0.991354
1291304	1704	890	1467	1624	G	0.349767	0.648341
1291305	1705	2451	4896	8696	C	0.287984	1.03909
1291306	1706	1655	1399	1703	A	0.680198	0.712759
1291307	1707	1118	1388	1917	C	0.463797	0.808411
1291308	1708	543	739	696	G	0.424314	0.552738
1291309	1709	617	225	1363	C	1.56796	3.51198
1291310	1710	770	648	1562	G	0.683977	1.40843
1291311	1711	804	798	1732	T	0.580258	1.26882
1291312	1712	390	199	2114	G	1.12397	6.14076
1291313	1713	1314	2541	3316	C	0.297841	0.763745
1291314	1714	3504	3500	11730	T	0.575433	1.95994
1291315	1715	1211	1255	2695	A	0.555306	1.25574
1291316	1716	1970	3173	1767	C	0.357223	0.326411
1291317	1717	1062	1433	772	A	0.426859	0.316549
1291318	1718	898	1438	889	C	0.359996	0.362956
1291319	1719	746	510	2682	T	0.841137	3.065
1291320	1720	770	2881	876	G	0.154369	0.178707
1291321	1721	259	399	153	A	0.377356	0.229883
1291322	1722	465	759	491	T	0.354365	0.380808
1291323	1723	1182	1167	618	A	0.582838	0.311511
1291324	1724	1926	5149	1744	T	0.215304	0.198604
1291325	1725	2133	2829	1129	A	0.43368	0.234256
1291326	1726	1860	5973	1990	T	0.179272	0.195303
1291327	1727	2086	1685	1748	A	0.711623	0.607584
1291328	1728	3279	3895	7821	T	0.483962	1.17461
1291329	1729	4655	4862	24300	A	0.550237	2.92287
1291330	1730	1229	810	3471	A	0.872024	2.50169
1291331	1731	1240	1077	3871	C	0.662266	2.09985
1291332	1732	3135	1161	6162	G	1.54974	3.09991
1291333	1733	2436	1000	4148	A	1.39816	2.42266
1291334	1734	2710	1564	10275	G	0.995341	3.83833
1291335	1735	4907	3385	13169	T	0.83285	2.27496
1291336	1736	4361	2021	7623	T	1.23919	2.205
1291337	1737	9369	3424	17102	T	1.57131	2.92052
1291338	1738	14933	4535	30522	T	1.89093	3.93566
1291339	1739	14427	4810	15527	T	1.72249	1.88802
1291340	1740	10679	2434	9251	A	2.51847	2.22215
1291341	1741	15698	6753	10844	A	1.33517	0.939488
1291342	1742	10953	1999	5617	A	3.14435	1.64299
1291343	1743	17057	5101	8504	A	1.92029	0.97535
1291344	1744	10085	3891	3360	A	1.48849	0.505566
1291345	1745	6746	3809	1886	T	1.01734	0.290214
1291346	1746	5962	1930	492	A	1.77333	0.150404
1291347	1747	4494	1193	282	T	2.16106	0.140361
1291348	1748	3217	845	129	G	2.18288	0.0923989
1291349	1749	6564	2429	448	C	1.55165	0.108957
1291350	1750	8685	2486	735	T	2.00564	0.173925
1291351	1751	18471	5120	2658	T	2.07172	0.304109
1291352	1752	11536	3028	638	A	2.18732	0.124099
1291353	1753	10410	4967	1212	T	1.20379	0.143252
1291354	1754	10443	2283	1834	A	2.62553	0.470646
1291355	1755	11959	3061	917	T	2.24306	0.176037
1291356	1756	6305	1660	338	T	2.17975	0.120644
1291357	1757	6649	1254	378	T	3.04108	0.178234
1291358	1758	7451	475	194	G	8.96251	0.243517
1291359	1759	16985	3886	1285	T	2.5096	0.194054
1291360	1760	12035	3261	704	A	2.11899	0.12707
1291361	1761	5201	1722	202	T	1.73374	0.0701794
1291362	1762	8023	2388	1887	C	1.9288	0.462946
1291363	1763	11425	4074	13865	T	1.61048	1.99037
1291364	1764	6521	2254	10683	T	1.66102	2.77059
1291365	1765	4198	809	5836	T	2.97377	4.209
1291366	1766	14712	2288	2813	G	3.69024	0.719636
1291367	1767	13336	3365	9668	A	2.27546	1.6803
1291368	1768	10925	2454	4949	T	2.55548	1.17965
1291369	1769	7046	1792	1373	G	2.25659	0.449132
1291370	1770	15131	5242	1915	C	1.65772	0.214157
1291371	1771	17855	5597	1613	T	1.83206	0.16903
1291372	1772	36723	11715	5143	T	1.80046	0.257021
1291373	1773	20753	6767	1789	A	1.76133	0.155027
1291374	1774	28338	10917	3527	T	1.49095	0.189225
1291375	1775	21356	7071	5382	A	1.7346	0.445522
1291376	1776	16774	4097	4820	T	2.35089	0.688502
1291377	1777	13974	5345	11268	T	1.50152	1.23322
1291378	1778	10882	3457	2866	T	1.80752	0.485452
1291379	1779	11195	2891	3360	T	2.22318	0.680269
1291380	1780	5405	1696	511	G	1.82925	0.177664
1291381	1781	16204	1978	1280	C	4.70041	0.379492
1291382	1782	15436	4536	1184	A	1.95417	0.153245
1291383	1783	22396	9308	3168	T	1.38201	0.199367
1291384	1784	7534	2827	1514	A	1.53032	0.314016
1291385	1785	13113	8142	8014	C	0.925165	0.575993
1291386	1786	11539	5213	6795	T	1.27135	0.762716
1291387	1787	8110	3755	5473	T	1.24046	0.852824
1291388	1788	11141	7580	12401	T	0.844347	0.957153
1291389	1789	3210	1822	2452	T	1.01201	0.787668
1291390	1790	1196	830	475	C	0.828324	0.337107
1291391	1791	1438	4767	694	C	0.173778	0.0857236
1291392	1792	938	2889	409	T	0.187313	0.0837361
1291393	1793	345	1106	215	C	0.18131	0.116024
1291394	1794	411	924	182	C	0.257816	0.117977
1291395	1795	346	3092	200	G	0.0651478	0.0387352
1291396	1796	229	1674	89	C	0.0801589	0.0327639
1291397	1797	202	1732	96	C	0.0685391	0.0340291
1291398	1798	520	780	870	G	0.385216	0.653821
1291399	1799	1798	5960	11267	A	0.17369	1.10593
1291400	1800	1425	1538	4029	A	0.533096	1.5316
1291401	1801	372	559	778	A	0.385425	0.815193
1291402	1802	306	1370	452	G	0.130127	0.194709
1291403	1803	137	946	206	G	0.0859639	0.130039
1291404	1804	274	433	160	C	0.367689	0.221346
1291405	1805	854	1184	295	G	0.415743	0.147833
1291406	1806	3504	2946	708	T	0.683539	0.141438
1291407	1807	1023	832	145	A	0.707308	0.10505
1291408	1808	1211	930	170	G	0.748768	0.109693
1291409	1809	2243	4663	2612	G	0.276757	0.328127
1291410	1810	4201	769	9063	T	3.13011	6.87303
1291411	1811	5714	6300	15953	A	0.521215	1.48123
1291412	1812	4020	4778	9813	A	0.483609	1.20143
1291413	1813	1726	2411	3676	T	0.411925	0.892128
1291414	1814	2336	3565	5996	C	0.376901	0.983998
1291415	1815	3321	5894	9399	T	0.323993	0.932982
1291416	1816	3674	2819	9126	T	0.748907	1.89305
1291417	1817	9133	8036	20658	T	0.652968	1.50377
1291418	1818	7334	7091	14595	A	0.594277	1.20407
1291419	1819	2709	3517	5966	T	0.442913	0.99243
1291420	1820	2010	4238	6406	C	0.272933	0.884404
1291421	1821	935	2146	1222	A	0.251277	0.334032
1291422	1822	906	1537	1100	A	0.339836	0.419786
1291423	1823	3682	12594	3646	T	0.16813	0.169561
1291424	1824	2622	7690	1854	A	0.196159	0.14137
1291425	1825	3061	16095	2418	T	0.109406	0.0880552
1291426	1826	1381	3763	745	A	0.211414	0.116501
1291427	1827	2851	9886	2361	T	0.1659	0.139971
1291428	1828	4687	13256	3353	A	0.203276	0.148166
1291429	1829	1199	2553	467	T	0.270597	0.10802
1291430	1830	1687	1521	960	C	0.637804	0.370446
1291431	1831	1900	2116	2444	G	0.516447	0.676168
1291432	1832	3987	1308	1180	T	1.74931	0.528824
1291433	1833	9976	4161	10900	G	1.37693	1.53218
1291434	1834	5701	2485	8851	A	1.31747	2.08253
1291435	1835	1878	530	2213	T	2.02985	2.43505
1291436	1836	743	255	826	G	1.66622	1.88511
1291437	1837	514	266	629	G	1.10881	1.37933
1291438	1838	596	377	1654	G	0.908809	2.55489
1291439	1839	4314	1053	18759	G	2.34967	10.3968
1291440	1840	2738	2584	8886	A	0.609097	2.01075
1291441	1841	2259	2275	6664	T	0.57093	1.71282
1291442	1842	597	524	676	A	0.656337	0.756085
1291443	1843	3163	3322	2326	G	0.547326	0.410144
1291444	1844	2934	3845	2249	A	0.438747	0.342691
1291445	1845	2494	2361	1317	T	0.607265	0.327163
1291446	1846	1965	5086	1371	T	0.222372	0.158181
1291447	1847	2713	3118	3297	A	0.500275	0.618979
1291448	1848	1581	1429	3399	T	0.63626	1.39079
1291449	1849	1560	1518	6979	T	0.591095	2.68653
1291450	1850	1129	1348	5530	G	0.482208	2.39708
1291451	1851	2240	2553	14427	C	0.50456	3.30348
1291452	1852	3822	4998	27800	A	0.439591	3.25284
1291453	1853	3484	3797	17918	A	0.527433	2.75947
1291454	1854	2921	4191	18552	T	0.40077	2.58867
1291455	1855	4376	7348	20364	T	0.34235	1.62112
1291456	1856	2156	2547	7102	A	0.486824	1.63061
1291457	1857	3415	6967	9050	T	0.281862	0.760056
1291458	1858	2785	1231	5090	T	1.29888	2.41575
1291459	1859	5170	6578	5115	A	0.451713	0.455161
1291460	1860	3739	4859	2947	A	0.442352	0.355211
1291461	1861	1523	2348	892	T	0.373362	0.223206
1291462	1862	2661	3871	2493	C	0.395322	0.37724
1291463	1863	1788	2836	1840	T	0.362802	0.380203
1291464	1864	1110	447	2538	T	1.42371	3.30695
1291465	1865	2974	3282	16981	G	0.52094	3.02522
1291466	1866	5089	5843	22602	A	0.500547	2.26245
1291467	1867	1146	1540	2590	A	0.42853	0.983963
1291468	1868	1083	1103	1873	C	0.565145	0.993473
1291469	1869	6756	2359	5948	G	1.64433	1.47455
1291470	1870	2436	794	1286	A	1.7596	0.947749
1291471	1871	1006	967	820	G	0.598787	0.497597
1291472	1872	1237	707	855	G	1.00503	0.708694
1291473	1873	4908	3404	6193	A	0.828374	1.06433
1291474	1874	1583	1080	1914	A	0.842382	1.03673
1291475	1875	1417	1320	1810	T	0.617472	0.802645
1291476	1876	787	1131	780	G	0.401233	0.404988
1291477	1877	574	410	1536	C	0.805561	2.18347
1291478	1878	1910	3861	4599	C	0.284696	0.697093
1291479	1879	4032	3293	1696	T	0.703597	0.301924
1291480	1880	3439	666	781	A	2.95771	0.68741
1291481	1881	2174	2385	1491	G	0.524182	0.366506
1291482	1882	2785	3023	7483	T	0.52965	1.44776
1291483	1883	1985	3080	4871	A	0.370794	0.925309
1291484	1884	1375	2004	2934	A	0.394998	0.856748
1291485	1885	587	565	1183	G	0.598834	1.22382
1291486	1886	2050	5505	5247	C	0.21432	0.557853
1291487	1887	965	1961	1938	A	0.283723	0.578796
1291488	1888	641	1370	1377	T	0.270295	0.588892
1291489	1889	1603	1608	3898	G	0.573404	1.41747
1291490	1890	1829	1520	2657	A	0.691786	1.02262
1291491	1891	3273	5308	5802	T	0.354551	0.639684
1291492	1892	1300	1835	2172	T	0.407879	0.692965
1291493	1893	3687	5813	9557	C	0.364655	0.96187
1291494	1894	1596	1930	5604	A	0.475799	1.6977
1291495	1895	1241	2081	4461	T	0.343465	1.25379
1291496	1896	1357	2144	4215	C	0.364424	1.14996
1291497	1897	763	754	1871	A	0.582874	1.45003
1291498	1898	2197	2466	4833	G	0.512335	1.14642
1291499	1899	1553	1791	1804	A	0.498898	0.589945
1291500	1900	949	1487	670	T	0.36782	0.265023
1291501	1901	700	435	699	T	0.924863	0.940494
1291502	1902	509	716	844	G	0.410721	0.69087
1291503	1903	511	642	393	T	0.459634	0.360991
1291504	1904	372	646	214	G	0.333747	0.197375
1291505	1905	294	370	124	C	0.460624	0.20226
1291506	1906	430	530	433	T	0.468923	0.480781
1291507	1907	1578	2217	3447	G	0.409627	0.909741
1291508	1908	483	401	577	A	0.694083	0.842942
1291509	1909	1026	1950	1243	C	0.303264	0.373849
1291510	1910	3634	3861	4548	T	0.540997	0.689371
1291511	1911	803	608	796	A	0.759795	0.767043
1291512	1912	840	513	638	C	0.940915	0.729112
1291513	1913	1312	522	978	G	1.44134	1.09559
1291514	1914	673	497	318	T	0.779124	0.377927
1291515	1915	453	778	198	C	0.336916	0.152023
1291516	1916	531	737	176	C	0.416144	0.143051
1291517	1917	548	995	283	C	0.318336	0.168798
1291518	1918	424	183	521	T	1.3258	1.65532
1291519	1919	325	478	424	G	0.394203	0.521822
1291520	1920	332	617	238	C	0.312294	0.22926
1291521	1921	257	578	166	C	0.259093	0.172136
1291522	1922	854	1052	1028	C	0.467766	0.57286
1291523	1923	1887	1679	2740	T	0.646195	0.95482
1291524	1924	1534	1757	2394	T	0.502335	0.797479
1291525	1925	1602	243	2152	T	3.75441	5.13226
1291526	1926	2927	1394	3369	G	1.20571	1.41307
1291527	1927	4993	1784	10189	T	1.60671	3.3376
1291528	1928	1681	1155	1598	A	0.836436	0.809906
1291529	1929	2065	2754	2654	C	0.43131	0.564252
1291530	1930	1130	481	952	A	1.34741	1.15698
1291531	1931	1366	2397	1205	C	0.32816	0.294952
1291532	1932	1540	1497	1291	A	0.591711	0.505483
1291533	1933	635	786	431	C	0.466025	0.323278
1291534	1934	575	194	797	C	1.69231	2.38302
1291535	1935	648	620	1103	G	0.602213	1.04062
1291536	1936	1097	634	409	C	0.993951	0.380224
1291537	1937	316	303	154	C	0.602838	0.303946
1291538	1938	609	277	518	C	1.26021	1.09308
1291539	1939	2107	1048	2299	G	1.15446	1.28263
1291540	1940	751	615	479	T	0.702844	0.458197
1291541	1941	823	727	648	C	0.651657	0.52335
1291542	1942	1075	323	607	G	1.90376	1.09857
1291543	1943	3064	2847	475	C	0.618596	0.0985191
1291544	1944	1320	1625	147	T	0.467553	0.0545947
1291545	1945	621	840	81	C	0.426627	0.05963
1291546	1946	1737	1251	161	C	0.798051	0.0774112
1291547	1947	5043	4987	724	T	0.58112	0.0854615
1291548	1948	2223	2653	1070	A	0.481885	0.236783
1291549	1949	1299	1384	140	C	0.540103	0.0611289
1291550	1950	1303	541	133	C	1.38149	0.148349
1291551	1951	6073	2124	2330	G	1.64155	0.642266
1291552	1952	6002	3661	7561	A	0.941788	1.20811
1291553	1953	4296	3032	2651	T	0.814076	0.511987
1291554	1954	2907	1027	841	T	1.62422	0.480537
1291555	1955	3903	721	601	G	3.10119	0.489702
1291556	1956	6623	3371	959	A	1.12847	0.167145
1291557	1957	4320	2664	628	A	0.931579	0.138844
1291558	1958	1855	1014	175	A	1.05071	0.103508
1291559	1959	3744	2212	656	G	0.972305	0.174574
1291560	1960	3520	1439	307	A	1.40433	0.126558
1291561	1961	2399	4164	699	T	0.331406	0.098831
1291562	1962	3138	2520	395	A	0.715624	0.0927369
1291563	1963	1632	563	187	T	1.66175	0.19841
1291564	1964	3052	2202	556	G	0.79643	0.148832
1291565	1965	2174	1329	278	A	0.939789	0.124271
1291566	1966	2409	944	276	T	1.46447	0.173565
1291567	1967	3896	717	896	G	3.11284	0.73217
1291568	1968	5181	2521	3691	A	1.18032	0.856723
1291569	1969	6396	997	2158	A	3.67738	1.26555
1291570	1970	4549	2096	1749	T	1.24636	0.488886
1291571	1971	5135	1669	1926	T	1.76602	0.675687
1291572	1972	3485	2242	474	G	0.893037	0.12481
1291573	1973	3350	1735	414	T	1.10895	0.141023
1291574	1974	3005	1474	313	T	1.17074	0.125935
1291575	1975	1392	199	76	T	3.97517	0.234481
1291576	1976	2440	437	252	G	3.19292	0.341696
1291577	1977	4987	2590	2397	G	1.10593	0.541953
1291578	1978	2999	571	497	A	3.00691	0.511678
1291579	1979	5572	2470	1217	C	1.29549	0.289084
1291580	1980	5471	1917	5378	A	1.63843	1.64033
1291581	1981	2710	724	978	A	2.14559	0.791119
1291582	1982	3704	2006	510	G	1.06057	0.149956
1291583	1983	2165	959	209	A	1.29592	0.130106
1291584	1984	3365	1919	380	A	1.00726	0.117171
1291585	1985	3067	707	273	A	2.48586	0.229039
1291586	1986	4789	2230	584	A	1.2333	0.154302
1291587	1987	5141	1420	522	A	2.07749	0.216649
1291588	1988	3506	829	255	T	2.42443	0.18279
1291589	1989	2541	482	208	T	3.01625	0.256894
1291590	1990	3204	918	274	G	2.00173	0.177194
1291591	1991	4729	1837	398	A	1.47801	0.128117
1291592	1992	3417	1374	565	A	1.42765	0.242158
1291593	1993	2969	1459	1077	T	1.1686	0.43298
1291594	1994	4653	3260	8503	T	0.82004	1.52549
1291595	1995	3225	1908	5603	A	0.970972	1.71694
1291596	1996	2993	2394	5382	T	0.718493	1.31487
1291597	1997	3077	1313	1618	A	1.34541	0.721551
1291598	1998	2884	1504	698	T	1.1013	0.272904
[truncated: 94 more rows]
