# Supplementary material for: In Vivo and In Vitro Genome-Wide Profiling of RNA Secondary Structures Reveals Key Regulatory Features in Plasmodium falciparum
Source: Front Cell Infect Microbiol. 2021 May 17;11:673966. doi: 10.3389/fcimb.2021.673966 (PMC8166286; doi:10.3389/fcimb.2021.673966)
Supplement: Supplementary file 7 [file Table_3.xlsx]

## Sheet: Sheet2
Library ID	satge + temperature	chemical probing	in vivo/in vitro	Poly-A selection	Number of raw reads	Number of clean reads	Raw->Clean（%）	Genome_Total mapped	G_All（%）	design_description
SH-1_repeat1	trophozoite stage + 37℃	NAI-N3	in vivo	Yes	96285974	70635734	73.36	15649396	22.16	icSHAPE library from poly-A selected RNA
SH-1_repeat2	trophozoite stage + 37℃	NAI-N3	in vivo	Yes	101479304	7.63429e+07	75.23	2.10935e+07	27.63	icSHAPE library from poly-A selected RNA
SH-2_repeat1	trophozoite stage + 37℃	DMSO	in vivo	Yes	78923486	56595214	71.71	14340547	25.34	icSHAPE library from poly-A selected RNA
SH-2_repeat2	trophozoite stage + 37℃	DMSO	in vivo	Yes	136603296	9.91467e+07	72.58	3.19153e+07	32.19	icSHAPE library from poly-A selected RNA
SH-3_repeat1	trophozoite stage + 37℃	NAI-N3	in vitro	Yes	10205303	8521299	83.5	4775604	56.04	icSHAPE library from poly-A selected RNA
SH-3_repeat2	trophozoite stage + 37℃	NAI-N3	in vitro	Yes	3364158	2.83161e+06	84.17	1.7069e+06	60.28	icSHAPE library from poly-A selected RNA
SHA-1_repeat1	ring stage + 37℃	NAI-N3	in vivo	Yes	133772316	113141490	84.58	57595614	50.91	icSHAPE library from poly-A selected RNA
SHA-1_repeat2	ring stage + 37℃	NAI-N3	in vivo	Yes	163172340	1.37538e+08	84.29	7.24e+07	52.64	icSHAPE library from poly-A selected RNA
SHA-2_repeat1	ring stage + 37℃	DMSO	in vivo	Yes	66145994	60852406	92	30306910	49.8	icSHAPE library from poly-A selected RNA
SHA-2_repeat2	ring stage + 37℃	DMSO	in vivo	Yes	156039726	1.4273e+08	91.47	7.88723e+07	55.26	icSHAPE library from poly-A selected RNA
SHA-3_repeat1	ring stage + 37℃	NAI-N3	in vitro	Yes	80038435	57325079	71.62	39433905	68.79	icSHAPE library from poly-A selected RNA
SHA-3_repeat2	ring stage + 37℃	NAI-N3	in vitro	Yes	134456612	1.05226e+08	78.26	7.43315e+07	70.64	icSHAPE library from poly-A selected RNA
SHLR-1	trophozoite stage + 37℃	NAI-N3	in vivo	No	69321044	64089312	92.45	50644230	79.02	icSHAPE library, from total RNA
SHLR-2	trophozoite stage + 37℃	DMSO	in vivo	No	43983602	41184523	93.64	29091466	70.64	icSHAPE library, from total RNA
SHLR-3	trophozoite stage + 37℃	NAI-N3	in vitro	No	72694034	65639739	90.3	49725504	75.76	icSHAPE library, from total RNA
T-U-1_repeat1	trophozoite stage + 37℃	\		Yes	130106048	126954362	97.58	109222515	86.03	strand-specific, polyA-selected RNA sequencing
T-U-1_repeat2	trophozoite stage + 37℃	\		Yes	62890770	62443592	99.289	57778821	92.5	strand-specific, polyA-selected RNA sequencing
Tr-U-1_repeat1	ring stage + 37℃	\		Yes	129041782	126158496	97.77	114243218	90.56	strand-specific, polyA-selected RNA sequencing
Tr-U-1_repeat2	ring stage + 37℃	\		Yes	46193094	45807712	99.1657	41336001	90.2	strand-specific, polyA-selected RNA sequencing
