# Supplementary material for: In Vivo and In Vitro Genome-Wide Profiling of RNA Secondary Structures Reveals Key Regulatory Features in Plasmodium falciparum
Source: Front Cell Infect Microbiol. 2021 May 17;11:673966. doi: 10.3389/fcimb.2021.673966 (PMC8166286; doi:10.3389/fcimb.2021.673966)
Supplement: Supplementary file 8 [file Table_4.xlsx]

## Sheet: ring stage in vivo
Gene	start	end	Length	strand	num_exons	Reads	Load	Description
mal_mito_1	734	1486	753	-	1	25673	34.0943	cytochrome c oxidase subunit 3
mal_mito_2	2035	3471	1437	+	1	73429	51.0988	cytochrome c oxidase subunit 1
mal_mito_3	3492	4622	1131	+	1	56356	49.8285	cytochrome b
mal_mito_RNA19:rRNA	5547	5576	30	-	1	2535	84.5	unspecified product
mal_rna_10:rRNA	1830	1910	81	+	1	34947	431.444	unspecified product
mal_rna_11:rRNA	1916	2023	108	-	1	158334	1466.06	unspecified product
mal_rna_12:rRNA	4594	4618	25	-	1	126	5.04	unspecified product
mal_rna_13:rRNA	4996	5025	30	-	1	5124	170.8	unspecified product
mal_rna_14:rRNA	5026	5201	176	-	1	159334	905.307	unspecified product
mal_rna_15:rRNA	5379	5446	68	-	1	44728	657.765	unspecified product
mal_rna_17:rRNA	5577	5771	195	-	1	274736	1408.9	unspecified product
mal_rna_18:rRNA	5772	5854	83	-	1	36817	443.578	unspecified product
mal_rna_19:rRNA	5855	5955	101	-	1	188268	1864.04	unspecified product
mal_rna_8:rRNA	1650	1688	39	+	1	1960	50.2564	unspecified product
mal_rna_9:rRNA	1697	1763	67	+	1	29917	446.522	unspecified product
malmito_rna_1:rRNA	506	593	88	-	1	84853	964.239	unspecified product
malmito_rna_10:rRNA	625	724	100	-	1	121080	1210.8	unspecified product
malmito_rna_15:rRNA	594	624	31	-	1	2653	85.5806	unspecified product
malmito_rna_16:rRNA	3	33	31	+	1	904	29.1613	unspecified product
malmito_rna_17:rRNA	126	165	40	+	1	8324	208.1	unspecified product
malmito_rna_20:rRNA	34	71	38	+	1	11175	294.079	unspecified product
malmito_rna_21:rRNA	1794	1829	36	+	1	11488	319.111	unspecified product
malmito_rna_9:rRNA	72	125	54	+	1	8923	165.241	unspecified product
malmito_rna_LSUC:rRNA	204	226	23	-	1	3195	138.913	unspecified product
malmito_rna_LSUF:rRNA	1516	1630	115	+	1	77328	672.417	unspecified product
malmito_rna_LSUG:rRNA	283	389	107	-	1	117409	1097.28	unspecified product
malmito_rna_RNA11:rRNA	5284	5340	57	-	1	18416	323.088	unspecified product
malmito_rna_RNA12:rRNA	4887	4945	59	+	1	24360	412.881	unspecified product
malmito_rna_RNA14:rRNA	5508	5548	41	-	1	34887	850.902	unspecified product
malmito_rna_RNA18:rRNA	4964	4988	25	+	1	159	6.36	unspecified product
malmito_rna_RNA22:rRNA	5341	5378	38	-	1	5496	144.632	unspecified product
malmito_rna_RNA4:rRNA	4625	4696	72	+	1	6890	95.6944	unspecified product
malmito_rna_RNA5:rRNA	4716	4802	87	+	1	57845	664.885	unspecified product
malmito_rna_RNA6:rRNA	4808	4865	58	+	1	12398	213.759	unspecified product
malmito_rna_RNA7:rRNA	5202	5283	82	-	1	140430	1712.56	unspecified product
malmito_rna_SSUF:rRNA	5447	5507	61	-	1	11072	181.508	unspecified product
malmito_SSUB:rRNA	390	505	116	-	1	42914	369.948	unspecified product
PF3D7_0101300	74563	75366	708	+	2	1938	2.73729	Pfmc-2TM Maurer's cleft two transmembrane protein
PF3D7_0102200	98819	102282	3258	+	2	181849	55.8161	ring-infected erythrocyte surface antigen
PF3D7_0102300	104704	105209	354	+	2	2090	5.90395	Plasmodium exported protein, unknown function
PF3D7_0102500	110750	115799	4704	-	4	24298	5.16539	erythrocyte binding antigen-181
PF3D7_0103200	140662	142219	1305	-	2	6807	5.21609	nucleoside transporter 4
PF3D7_0103400	147915	152777	4863	-	1	12191	2.50689	zinc-carboxypeptidase, putative
PF3D7_0104200	182822	184222	1401	-	1	23928	17.0792	StAR-related lipid transfer protein
PF3D7_0104300	190269	201230	10500	+	3	82652	7.87162	ubiquitin carboxyl-terminal hydrolase 1, putative
PF3D7_0104900	218517	218824	308	-	1	3239	10.5162	RNase MRP
PF3D7_0105000	218894	219223	330	-	1	2022	6.12727	unspecified product
PF3D7_0105300	225110	225779	489	-	2	5559	11.3681	cyclase-associated protein
PF3D7_0105400.1	226681	227285	423	-	2	3940	9.31442	conserved Plasmodium protein, unknown function
PF3D7_0105400.2	226681	227285	402	-	2	3783	9.41045	conserved Plasmodium protein, unknown function
PF3D7_0105800	249231	252010	2499	-	2	7061	2.82553	conserved Plasmodium protein, unknown function
PF3D7_0105900	253584	254930	1347	+	1	2860	2.12324	3'-5' exonuclease, putative
PF3D7_0106000	255775	258543	2769	-	1	6605	2.38534	conserved Plasmodium protein, unknown function
PF3D7_0106100	260658	261809	1152	-	1	2636	2.28819	V-type proton ATPase subunit C, putative
PF3D7_0106300	265208	269173	3687	-	3	9295	2.52102	calcium-transporting ATPase
PF3D7_0106400	272454	273404	471	+	4	1446	3.07006	pre-rRNA-processing protein TSR2, putative
PF3D7_0107000	293642	294968	507	+	6	1028	2.02761	centrin-1
PF3D7_0107500	304362	309257	4413	-	4	36365	8.24043	lipid/sterol:H+ symporter
PF3D7_0108000	328431	329558	657	-	4	2334	3.55251	proteasome subunit beta type-3, putative
PF3D7_0108300	337168	343833	6666	+	1	22968	3.44554	conserved Plasmodium protein, unknown function
PF3D7_0108500	349170	349709	540	+	1	19719	36.5167	conserved Plasmodium protein, unknown function
PF3D7_0108600	349995	351626	921	-	6	6026	6.54289	conserved Plasmodium protein, unknown function
PF3D7_0108700	352314	356211	3459	-	4	7836	2.26539	secreted ookinete protein, putative
PF3D7_0108800	357834	360339	1083	+	11	2754	2.54294	conserved Plasmodium protein, unknown function
PF3D7_0108900	361987	362586	600	-	1	7896	13.16	unspecified product
PF3D7_0109000	363318	363992	675	+	1	12302	18.2252	photosensitized INA-labeled protein PHIL1, putative
PF3D7_0109400	374439	375087	501	-	2	1708	3.40918	tubulin-specific chaperone a, putative
PF3D7_0109500	376294	377004	468	-	2	1537	3.28419	N-acetyltransferase, putative
PF3D7_0109700	379149	379806	552	-	2	1260	2.28261	rRNA biogenesis protein RRP36, putative
PF3D7_0110000	388372	389076	705	+	1	1812	2.57021	conserved Plasmodium protein, unknown function
PF3D7_0110300	393216	393490	275	-	1	1251	4.54909	Plasmodium RNA of unknown function RUF5
PF3D7_0110400	393875	394835	750	-	2	3419	4.55867	DNA-directed RNA polymerase II subunit RPB9, putative
PF3D7_0110600	405739	412169	5133	+	7	15130	2.94759	phosphatidylinositol-4-phosphate 5-kinase
PF3D7_0110700	413760	415100	1341	-	1	2980	2.22222	chromatin assembly factor 1 protein WD40 domain, putative
PF3D7_0110800	417921	419607	1104	+	3	3243	2.9375	transcription initiation factor TFIIB, putative
PF3D7_0111500	439652	441418	1116	-	5	4811	4.31093	UMP-CMP kinase, putative
PF3D7_0111600	442543	443289	747	-	1	1980	2.6506	conserved Plasmodium protein, unknown function
PF3D7_0111900	450043	450646	246	-	3	1244	5.05691	conserved protein, unknown function
PF3D7_0112700	477279	481382	4104	+	1	266483	64.9325	28S ribosomal RNA
PF3D7_0112900	486500	487186	567	+	2	1521	2.68254	Plasmodium exported protein, unknown function
PF3D7_0113000	487892	490127	2022	-	2	13088	6.4728	glutamic acid-rich protein
PF3D7_0113900	537109	538025	732	-	2	1851	2.52869	CX3CL1-binding protein 1
PF3D7_0202000	103385	105796	1965	-	2	34492	17.5532	knob-associated histidine-rich protein
PF3D7_0202100	109564	110580	909	-	2	8097	8.90759	liver stage associated protein 2
PF3D7_0202200	112547	113682	873	-	2	1787	2.04696	EMP1-trafficking protein
PF3D7_0202500	127994	128314	321	+	1	50378	156.941	early transcribed membrane protein 2
PF3D7_0203000	141625	147564	5940	-	1	20020	3.37037	repetitive organellar protein, putative
PF3D7_0203300	160514	161242	729	+	1	1825	2.50343	ERCC1 nucleotide excision repair protein, putative
PF3D7_0203400	162065	162900	276	-	4	925	3.35145	conserved Plasmodium protein, unknown function
PF3D7_0204100	182228	189115	6888	-	1	15532	2.25494	conserved Plasmodium protein, unknown function
PF3D7_0204200	192818	194199	831	+	5	11501	13.84	conserved Plasmodium protein, unknown function
PF3D7_0204700	205889	207403	1515	-	1	3895	2.57096	hexose transporter
PF3D7_0205500	225562	226245	399	-	3	1383	3.46617	DNA-directed RNA polymerase II 16 kDa subunit, putative
PF3D7_0205700.1	231141	232529	618	+	5	1831	2.96278	RNA-binding protein, putative
PF3D7_0205700.2	231141	232529	669	+	6	1906	2.84903	RNA-binding protein, putative
PF3D7_0205800	232729	233476	363	-	3	1470	4.04959	PH domain-containing protein, putative
PF3D7_0205900	235237	238816	2901	+	4	10307	3.55291	26S proteasome regulatory subunit RPN1, putative
PF3D7_0206100	245358	246699	750	+	4	2016	2.688	cysteine desulfuration protein SufE
PF3D7_0206200	249030	250727	1698	+	1	4204	2.47585	pantothenate transporter
PF3D7_0206700	271594	273009	1416	+	1	5368	3.79096	adenylosuccinate lyase
PF3D7_0206800	273689	274507	819	-	1	88598	108.178	merozoite surface protein 2
PF3D7_0206900.1	275540	276494	819	-	2	8260	10.0855	merozoite surface protein 5
PF3D7_0206900.2	275540	276577	786	-	3	7927	10.0852	merozoite surface protein 5
PF3D7_0207000	277494	278456	819	-	2	20275	24.7558	merozoite surface protein 4
PF3D7_0207100	281907	287345	5238	+	3	20002	3.81863	conserved Plasmodium protein, unknown function
PF3D7_0207200	288183	288665	483	-	1	1483	3.07039	iron-sulfur assembly protein, putative
PF3D7_0207400	294273	297616	2841	-	4	8442	2.97149	serine repeat antigen 7
PF3D7_0207500	298897	302564	3096	-	4	12809	4.13727	serine repeat antigen 6
PF3D7_0207600	303593	307027	2994	-	4	95087	31.7592	serine repeat antigen 5
PF3D7_0207700	308847	312155	2889	-	4	5881	2.03565	serine repeat antigen 4
PF3D7_0208200	335679	336581	903	-	1	2238	2.47841	KRR1 small subunit processome component, putative
PF3D7_0208400	343308	349340	6033	-	1	20898	3.46395	conserved Plasmodium protein, unknown function
PF3D7_0208500	352836	353628	414	+	3	1227	2.96377	acyl carrier protein
PF3D7_0208600	354621	356117	1497	+	1	3014	2.01336	ribosome-recycling factor
PF3D7_0208700.1	356645	358014	621	-	6	1467	2.36232	conserved Plasmodium protein, unknown function, unspecified product
PF3D7_0208700.2	356501	358014	669	-	7	1904	2.84604	conserved Plasmodium protein, unknown function, unspecified product
PF3D7_0208800	359142	359849	708	+	1	2097	2.96186	conserved Plasmodium protein, unknown function
PF3D7_0209300	387273	388151	723	+	2	2714	3.7538	2C-methyl-D-erythritol 2,4-cyclodiphosphate synthase
PF3D7_0209800	404281	406355	1374	-	2	9278	6.75255	ATP-dependent RNA helicase UAP56
PF3D7_0210000	409983	410228	246	+	1	3840	15.6098	secretory complex protein 61 gamma subunit
PF3D7_0210100.1	412275	412859	291	+	3	7833	26.9175	60S ribosomal protein L37ae, putative
PF3D7_0210100.2	412275	412741	108	+	3	884	8.18519	60S ribosomal protein L37ae, putative
PF3D7_0210600	432041	434086	1341	-	5	21801	16.2573	conserved Plasmodium protein, unknown function
PF3D7_0210700	436050	436994	945	+	1	2938	3.10899	syntaxin, Qa-SNARE family
PF3D7_0210800	437755	439002	1248	-	1	2959	2.37099	conserved Plasmodium protein, unknown function
PF3D7_0210900	442080	442934	855	-	1	4347	5.08421	conserved Plasmodium protein, unknown function
PF3D7_0211200	455579	456286	708	-	1	1721	2.43079	ras-related protein Rab-5A
PF3D7_0211800	475242	477074	1833	+	1	4317	2.35516	asparagine--tRNA ligase
PF3D7_0211900	477432	479091	1353	-	3	3562	2.63267	conserved Plasmodium protein, unknown function
PF3D7_0212500	509525	521746	11973	+	2	27213	2.27286	conserved Plasmodium protein, unknown function
PF3D7_0212600	522931	523999	753	+	2	6694	8.88977	secreted protein with altered thrombospondin repeat domain
PF3D7_0212900	533253	534350	1098	+	1	3645	3.31967	arginyl-tRNA--protein transferase
PF3D7_0213000	535646	536146	501	+	1	2255	4.501	conserved Plasmodium protein, unknown function
PF3D7_0213100	537789	539420	987	+	3	2653	2.68794	protein SIS1
PF3D7_0213200	540409	540969	381	-	2	1333	3.49869	conserved Plasmodium protein, unknown function
PF3D7_0213300	541086	541548	237	-	3	546	2.3038	conserved Plasmodium protein, unknown function
PF3D7_0213700	557048	557696	465	+	2	1243	2.67312	conserved protein, unknown function
PF3D7_0214200	575155	576054	639	-	2	1328	2.07825	mitochondrial ribosomal protein L13 precursor, putative
PF3D7_0214600	594196	599340	5145	+	1	22756	4.42293	serine/threonine protein kinase, putative
PF3D7_0214700	599829	601712	906	-	9	2049	2.26159	conserved Plasmodium protein, unknown function
PF3D7_0214900	610625	615372	2853	+	15	15469	5.42201	rhoptry neck protein 6
PF3D7_0215400	634589	637507	2919	-	1	8366	2.86605	conserved Plasmodium protein, unknown function
PF3D7_0216200	668985	669841	684	-	2	1489	2.1769	conserved Plasmodium protein, unknown function
PF3D7_0216600	686485	688545	2061	+	1	7447	3.61329	MtN3-like protein
PF3D7_0216700.1	690311	695783	4152	+	7	11864	2.85742	autophagy-related protein 11, putative
PF3D7_0216700.2	690311	695783	4134	+	7	11825	2.86043	autophagy-related protein 11, putative
PF3D7_0217300	715798	716549	426	-	3	2091	4.90845	AP-2 complex subunit sigma, putative
PF3D7_0217400	717692	718281	447	+	2	1923	4.30201	conserved Plasmodium protein, unknown function
PF3D7_0217500	720437	722661	1575	+	5	10390	6.59683	calcium-dependent protein kinase 1
PF3D7_0217800	734272	734595	324	+	1	5457	16.8426	40S ribosomal protein S26
PF3D7_0218000	738860	739852	993	+	1	2050	2.06445	replication factor C subunit 2, putative
PF3D7_0218100	741014	742459	1068	+	4	3170	2.96816	conserved Plasmodium membrane protein, unknown function
PF3D7_0218300	747566	749365	1065	-	4	2831	2.65822	rRNA methyltransferase, putative
PF3D7_0218500	752966	753439	306	+	2	1400	4.57516	small nuclear ribonucleoprotein Sm D2, putative
PF3D7_0218700	763491	765191	1449	-	2	3822	2.63768	pre-mRNA-processing protein 45, putative
PF3D7_0218800	766390	767015	626	-	1	12107	19.3403	ribonuclease P
PF3D7_0218900	767584	767743	160	-	1	4375	27.3438	Plasmodium RNA of unknown function RUF2
PF3D7_0219000	767977	768058	82	-	1	1886	23	small nucleolar RNA snoR01
PF3D7_0219200	772316	772690	177	+	2	3926	22.1808	40S ribosomal protein S30
PF3D7_0219300	773335	773754	420	-	1	1350	3.21429	conserved Plasmodium protein, unknown function
PF3D7_0219400.1	774815	776036	306	+	3	4254	13.902	ribosome associated membrane protein RAMP4, putative, unspecified product
PF3D7_0219400.2	775639	776036	204	+	2	2444	11.9804	ribosome associated membrane protein RAMP4, putative, unspecified product
PF3D7_0219800	786870	787940	960	-	2	3456	3.6	Plasmodium exported protein (PHISTc), unknown function
PF3D7_0219900	791464	792381	693	+	2	3000	4.329	Plasmodium exported protein, unknown function
PF3D7_0220000	796752	801586	4677	+	2	56856	12.1565	liver stage antigen 3
PF3D7_0220200	809511	810298	543	-	2	10730	19.7606	Plasmodium exported protein, unknown function
PF3D7_0220300	813827	814654	639	-	2	1876	2.93584	Plasmodium exported protein, unknown function
PF3D7_0220500	823825	824864	816	-	2	4376	5.36275	Plasmodium exported protein (hyp2), unknown function
PF3D7_0220600	831189	832005	678	+	2	1957	2.88643	Plasmodium exported protein (hyp9), unknown function
PF3D7_0220700	833805	834688	759	+	2	3472	4.57444	Plasmodium exported protein (hyp9), unknown function
PF3D7_0220800	838843	844116	4323	+	9	9008	2.08374	cytoadherence linked asexual protein 2
PF3D7_0301700	96568	97907	954	-	2	4529	4.74738	Plasmodium exported protein, unknown function
PF3D7_0301800	104325	105281	774	+	2	3008	3.8863	Plasmodium exported protein, unknown function
PF3D7_0302200	119458	124735	4251	+	9	40997	9.64408	cytoadherence linked asexual protein 3.2
PF3D7_0302500	135418	140660	4254	+	9	93520	21.984	cytoadherence linked asexual protein 3.1
PF3D7_0302700	146372	147056	459	-	3	957	2.08497	CDGSH iron-sulfur domain-containing protein, putative
PF3D7_0303200	169571	174300	3489	+	5	18103	5.18859	HAD superfamily protein, putative
PF3D7_0303300	175022	175799	462	-	2	1063	2.30087	DNA-directed RNA polymerases I, II, and III subunit RPABC2, putative
PF3D7_0303700	191245	192591	1347	-	1	3519	2.61247	lipoamide acyltransferase component of branched-chain alpha-keto acid dehydrogenase complex
PF3D7_0304100	204542	206119	1578	+	1	6876	4.35741	inner membrane complex protein 1e, putative
PF3D7_0304200	207342	208919	1578	-	1	3825	2.42395	EH domain-containing protein
PF3D7_0304400	217941	218489	315	+	2	6839	21.7111	60S ribosomal protein L44
PF3D7_0305200	251242	254661	3420	+	1	10847	3.17164	conserved Plasmodium protein, unknown function
PF3D7_0305300	255276	258416	2871	-	3	11955	4.16405	conserved Plasmodium membrane protein, unknown function
PF3D7_0305400	260332	261085	438	+	3	1187	2.71005	conserved Plasmodium protein, unknown function
PF3D7_0305500	261485	273286	11802	-	1	35737	3.02805	conserved Plasmodium protein, unknown function
PF3D7_0305600	275864	277717	1854	-	1	5048	2.72276	AP endonuclease (DNA-[apurinic or apyrimidinic site] lyase), putative
PF3D7_0305700	278956	279828	429	-	3	3192	7.44056	ubiquitin-conjugating enzyme E2, putative
PF3D7_0305900	285579	286112	534	-	1	1099	2.05805	conserved Plasmodium protein, unknown function
PF3D7_0306000	286906	287319	414	-	1	1171	2.8285	conserved Plasmodium protein, unknown function
PF3D7_0306300	295107	296094	336	-	5	1495	4.4494	glutaredoxin 1
PF3D7_0306600	302826	303083	258	+	1	521	2.01938	conserved Plasmodium protein, unknown function
PF3D7_0306700	304317	304999	351	+	4	1580	4.50142	membrane magnesium transporter, putative
PF3D7_0306900	310652	311805	438	+	3	8824	20.1461	40S ribosomal protein S23, putative
PF3D7_0307100	312693	313342	426	-	2	5114	12.0047	40S ribosomal protein S12, putative
PF3D7_0307200	314976	316236	774	-	3	9993	12.9109	60S ribosomal protein L7, putative
PF3D7_0307400	321050	322162	1113	-	1	4262	3.82929	ATP-dependent Clp protease proteolytic subunit
PF3D7_0307700	328787	335269	5481	-	7	13954	2.54589	conserved Plasmodium protein, unknown function
PF3D7_0308100	356319	361454	5136	+	1	13196	2.56931	zinc finger protein, putative
PF3D7_0308300	365659	366672	1014	-	1	6651	6.55917	conserved Plasmodium protein, unknown function
PF3D7_0308400	368572	368690	119	+	1	616	5.17647	U4 spliceosomal RNA
PF3D7_0308500	369925	370789	423	+	3	4427	10.4657	activator of Hsp90 ATPase, putative
PF3D7_0308600	372632	374230	1599	+	1	6251	3.90932	pre-mRNA-processing factor 19, putative
PF3D7_0308700	375806	377437	1479	+	2	3824	2.58553	conserved Plasmodium protein, unknown function
PF3D7_0308800	378045	378517	327	+	2	1500	4.58716	conserved protein, unknown function
PF3D7_0309500	402933	405440	1833	+	2	6364	3.4719	asparagine synthetase [glutamine-hydrolyzing], putative
PF3D7_0309600	407980	408318	339	+	1	11801	34.8112	60S acidic ribosomal protein P2
PF3D7_0310000	420697	421515	594	+	3	1667	2.8064	50S ribosomal protein L9, apicoplast, putative
PF3D7_0310200	427290	440942	13653	+	1	39677	2.9061	phd finger protein, putative
PF3D7_0310400	447500	451384	3885	+	1	15770	4.0592	parasite-infected erythrocyte surface protein
PF3D7_0310600.1	461175	462027	708	-	2	2512	3.54802	eukaryotic translation initiation factor 3 subunit K, putative, unspecified product
PF3D7_0310600.2	461175	462027	705	-	2	2512	3.56312	eukaryotic translation initiation factor 3 subunit K, putative, unspecified product
PF3D7_0310700	463326	464274	438	+	2	3134	7.15525	trafficking protein particle complex subunit 4, putative
PF3D7_0310800	464662	464991	330	+	1	2620	7.93939	conserved Plasmodium protein, unknown function
PF3D7_0311300	480122	483453	2862	-	4	8413	2.93955	phosphatidylinositol 3- and 4-kinase, putative
PF3D7_0311500	497118	497363	246	-	1	1497	6.08537	conserved Plasmodium protein, unknown function
PF3D7_0312300	521969	522883	915	+	1	3579	3.91148	26S proteasome regulatory subunit RPN12, putative
PF3D7_0312400	524154	526439	1323	-	7	7891	5.96447	glycogen synthase kinase 3
PF3D7_0312600	531213	531289	77	+	1	626	8.12987	tRNA Valine
PF3D7_0312700	531898	531973	76	-	1	265	3.48684	tRNA Isoleucine
PF3D7_0312800	534239	535238	381	+	3	6609	17.3465	60S ribosomal protein L26, putative
PF3D7_0313000	537621	538804	1041	-	2	2590	2.48799	conserved Plasmodium protein, unknown function
PF3D7_0313100	539743	542810	2424	+	4	5543	2.28672	ubiquitin-protein ligase, putative
PF3D7_0314000	567247	568850	828	+	7	2541	3.06884	co-chaperone p23
PF3D7_0314100.1	569308	571051	597	-	8	3835	6.42379	vesicle transport v-SNARE protein, putative
PF3D7_0314100.2	570283	571051	213	-	4	1346	6.31925	vesicle transport v-SNARE protein, putative
PF3D7_0314500	584226	585168	750	+	2	1564	2.08533	conserved Plasmodium protein, unknown function
PF3D7_0314600	586555	587331	777	+	1	2442	3.14286	conserved Plasmodium protein, unknown function
PF3D7_0315400	630611	631381	771	-	1	8106	10.5136	conserved Plasmodium protein, unknown function
PF3D7_0315500	632846	633544	699	-	1	1644	2.35193	mitochondrial ribosomal protein L29/L47 precursor, putative
PF3D7_0316000	645921	646844	924	-	1	3526	3.81602	microneme associated antigen
PF3D7_0316100	648635	649531	897	+	1	3451	3.84727	mitochondrial ribosomal protein L27 precursor, putative
PF3D7_0316300.1	660020	661643	1143	+	3	10043	8.78653	inorganic pyrophosphatase, inorganic pyrophosphatase, putative
PF3D7_0316300.2	658272	661643	1296	+	5	10757	8.30015	inorganic pyrophosphatase, inorganic pyrophosphatase, putative
PF3D7_0316600	669302	670873	930	-	4	8106	8.71613	formate-nitrite transporter
PF3D7_0316700	674458	675636	666	+	2	1715	2.57508	protein YOP1, putative
PF3D7_0316800	677842	678474	393	+	2	6700	17.0483	40S ribosomal protein S15A, putative
PF3D7_0316900	679234	681277	1803	-	2	10172	5.64171	E3 ubiquitin-protein ligase, putative
PF3D7_0317000	682795	683685	759	-	2	4155	5.47431	proteasome subunit alpha type-3, putative
PF3D7_0317200	690154	694815	4662	-	1	10991	2.35757	cdc2-related protein kinase 4
PF3D7_0317300	699544	709728	10185	-	1	40280	3.95484	conserved Plasmodium protein, unknown function
PF3D7_0317600	725015	726130	486	+	3	7544	15.5226	40S ribosomal protein S11, putative
PF3D7_0317800	738205	738882	678	-	1	1438	2.12094	26S proteasome non-ATPase regulatory subunit 9, putative
PF3D7_0318700	788453	788812	360	+	1	4128	11.4667	conserved Plasmodium protein, unknown function
PF3D7_0318900	791840	793481	1323	-	3	6978	5.27438	conserved protein, unknown function
PF3D7_0319100	802260	802583	324	-	1	1648	5.08642	E3 ubiquitin-protein ligase RBX1, putative
PF3D7_0319500	815569	816855	930	+	4	2389	2.56882	RNA-binding protein, putative
PF3D7_0319600	817913	818695	471	+	3	2574	5.46497	elongation factor 1-delta, putative
PF3D7_0320000	837307	838271	435	+	5	1782	4.09655	protein phosphatase inhibitor 2
PF3D7_0320100	840362	841758	666	+	6	1389	2.08559	protein transport protein SEC22
PF3D7_0320500	860813	862102	1290	+	1	9611	7.45039	nicotinamidase, putative
PF3D7_0320600	862741	863832	399	-	5	2088	5.23308	conserved Plasmodium protein, unknown function
PF3D7_0320700	865014	866420	540	+	8	2267	4.19815	signal peptidase complex subunit SPC2, putative
PF3D7_0320900	875213	876295	477	+	3	22415	46.9916	histone H2A.Z
PF3D7_0321000	877735	879511	1479	+	2	3945	2.66734	conserved Plasmodium protein, unknown function
PF3D7_0321100	879959	885493	5535	-	1	11445	2.06775	conserved Plasmodium protein, unknown function
PF3D7_0321400	894761	896112	960	+	4	4320	4.5	protein kinase, putative
PF3D7_0321600	900857	903369	2208	+	2	6336	2.86957	ATP-dependent RNA helicase DDX42, putative
PF3D7_0321800	912916	921036	8121	+	1	18005	2.21709	WD repeat-containing protein, putative
PF3D7_0322000	928644	929159	516	-	1	10866	21.0581	peptidyl-prolyl cis-trans isomerase
PF3D7_0322300	938212	940173	1962	-	1	4568	2.32824	diacylglycerol O-acyltransferase
PF3D7_0322500	945537	946751	1215	-	1	3222	2.65185	iron-sulfur assembly protein, putative
PF3D7_0322900	965553	966502	789	-	2	10857	13.7605	40S ribosomal protein S3A, putative
PF3D7_0323000	968675	969202	165	-	3	1460	8.84848	translation machinery-associated protein 7, putative
PF3D7_0323400	980706	983966	3261	-	1	14662	4.49617	Rh5 interacting protein
PF3D7_0323500	986265	987610	948	+	4	3627	3.82595	survival motor neuron-like protein
PF3D7_0323700	991544	993625	2082	-	1	4212	2.02305	U4/U6.U5 tri-snRNP-associated protein 1, putative
PF3D7_0400200	38955	40154	1200	+	1	7985	6.65417	erythrocyte membrane protein 1 (PfEMP1), exon 2, pseudogene
PF3D7_0401600.1	92576	93809	1044	-	2	5401	5.17337	rifin
PF3D7_0401600.2	92576	93809	1041	-	2	5397	5.18444	rifin
PF3D7_0401800	103742	105603	1683	-	2	3541	2.10398	Plasmodium exported protein (PHISTb), unknown function
PF3D7_0402000	114601	116058	1287	-	2	9715	7.54856	Plasmodium exported protein (PHISTa), unknown function
PF3D7_0402100	123588	125464	1728	-	2	17925	10.3733	Plasmodium exported protein (PHISTb), unknown function
PF3D7_0402200	127712	134468	6663	-	2	15649	2.34864	surface-associated interspersed protein 4.1 (SURFIN 4.1), pseudogene
PF3D7_0402300	137640	146653	8916	+	2	76530	8.58345	reticulocyte binding protein homologue 1
PF3D7_0402400	147490	148380	765	-	2	14041	18.3542	Plasmodium exported protein, unknown function
PF3D7_0403300	180430	181551	459	-	5	1871	4.07625	conserved Plasmodium protein, unknown function
PF3D7_0403800	211650	213854	2205	-	1	15146	6.86893	alpha/beta hydrolase, putative
PF3D7_0404000	223711	224131	300	-	2	2934	9.78	conserved Plasmodium protein, unknown function
PF3D7_0404300	234014	237013	1896	-	9	3799	2.00369	conserved Plasmodium protein, unknown function
PF3D7_0404700	260454	263418	2820	-	2	24326	8.62624	dipeptidyl aminopeptidase 3
PF3D7_0404900	267244	268380	1137	-	1	12147	10.6834	6-cysteine protein
PF3D7_0405200	279072	281983	1740	+	9	8445	4.85345	ag-1 blood stage membrane protein homologue
PF3D7_0405800	315562	315870	309	+	1	875	2.83172	conserved Plasmodium protein, unknown function
PF3D7_0405900	316540	319178	2196	-	4	19823	9.02687	apical sushi protein
PF3D7_0406000	321019	322545	1527	+	1	4184	2.74001	conserved Plasmodium protein, unknown function
PF3D7_0406100	323267	325225	1485	-	2	5229	3.52121	V-type proton ATPase subunit B
PF3D7_0406200	329216	329689	474	+	1	23352	49.2658	sexual stage-specific protein precursor
PF3D7_0406400	332043	333856	792	+	7	2236	2.82323	cytosolic glyoxalase II
PF3D7_0407200	363599	364933	570	-	5	1304	2.28772	peptidyl-tRNA hydrolase 2, putative
PF3D7_0407700	377481	383087	4890	-	6	16221	3.31718	conserved Plasmodium protein, unknown function
PF3D7_0407800	384924	390806	5883	+	1	29336	4.98657	conserved Plasmodium protein, unknown function
PF3D7_0407900	391347	393350	2004	-	1	9687	4.83383	AAA family ATPase, putative
PF3D7_0408000	394065	394580	516	-	1	5210	10.0969	conserved Plasmodium protein, unknown function
PF3D7_0408300	403626	405366	1035	-	5	2553	2.46667	zinc finger Ran-binding domain-containing protein 2, putative
PF3D7_0409100	436217	437981	1605	-	2	5050	3.14642	U4/U6 small nuclear ribonucleoprotein PRP31, putative
PF3D7_0409700	456922	458020	585	+	4	2260	3.86325	peptide chain release factor 2
PF3D7_0409800	459710	461437	1728	+	1	9971	5.77025	zinc finger protein, putative
PF3D7_0410000	464732	467339	2502	-	2	7155	2.85971	erythrocyte vesicle protein 1
PF3D7_0410100	469218	469299	82	+	1	1117	13.622	tRNA Serine
PF3D7_0410600	479028	480468	981	+	3	2124	2.16514	conserved Plasmodium protein, unknown function
PF3D7_0410700	481177	483891	2715	-	1	11522	4.24383	ribosome biogenesis GTPase A, putative
PF3D7_0410800	485832	489728	3897	+	1	11327	2.90659	conserved Plasmodium protein, unknown function
PF3D7_0413500	615356	616243	888	+	1	5208	5.86486	phosphoglucomutase-2
PF3D7_0413600	616914	618350	1179	-	2	8524	7.22986	26S protease regulatory subunit 6B, putative
PF3D7_0413700	619786	620802	1017	-	1	3898	3.83284	lysine decarboxylase-like protein, putative
PF3D7_0413800	622094	622936	843	+	1	1799	2.13405	50S ribosomal protein L10, putative
PF3D7_0414300	649893	650731	339	-	4	1148	3.38643	Rab5-interacting protein, putative
PF3D7_0414600	658620	659538	708	-	2	3487	4.92514	acylated pleckstrin-homology domain-containing protein, putative
PF3D7_0414700	660624	662519	1896	+	1	5257	2.77268	GTP-binding protein, putative
PF3D7_0414800	663416	664015	600	-	1	1231	2.05167	conserved Plasmodium protein, unknown function
PF3D7_0414900	665973	668147	828	+	11	6860	8.28502	armadillo-domain containing rhoptry protein
PF3D7_0415400	686414	687040	627	-	1	3792	6.04785	coatomer subunit zeta, putative
PF3D7_0415700	691131	692516	1386	-	1	5745	4.14502	conserved Plasmodium protein, unknown function
PF3D7_0415800	693906	696533	2628	+	1	6595	2.50951	RING zinc finger protein, putative
PF3D7_0415900	697918	698768	618	-	2	12161	19.678	60S ribosomal protein L15, putative
PF3D7_0416000	701526	704162	1740	-	7	5566	3.19885	RNA-binding protein, putative
PF3D7_0416100	706529	709009	2481	+	1	7355	2.96453	glutamyl-tRNA(Gln) amidotransferase subunit A
PF3D7_0416200	709460	710083	624	-	1	1368	2.19231	conserved protein, unknown function
PF3D7_0416500	723073	724242	1170	-	1	4837	4.13419	repressor of RNA polymerase III transcription MAF1
PF3D7_0416700	727710	727979	270	-	1	1839	6.81111	CDGSH iron-sulfur domain-containing protein, putative
PF3D7_0416800	729962	731223	579	+	3	7818	13.5026	small GTP-binding protein sar1
PF3D7_0417300	750860	753712	2409	-	4	5456	2.26484	LETM1-like protein, putative
PF3D7_0417400	756294	776603	20310	+	1	63623	3.13259	conserved Plasmodium protein, unknown function
PF3D7_0417500	777200	779424	891	-	12	2044	2.29405	memo-like protein
PF3D7_0418200	817400	818689	1290	+	1	4759	3.68915	eukaryotic translation initiation factor 3 subunit M, putative
PF3D7_0418300	819362	822340	2979	-	1	24057	8.07553	conserved Plasmodium protein, unknown function
PF3D7_0418400	829963	830594	330	+	3	981	2.97273	conserved Plasmodium protein, unknown function
PF3D7_0418600	834394	840429	6036	+	1	23893	3.95842	regulator of chromosome condensation, putative
PF3D7_0418700	841196	842905	1710	+	1	4582	2.67953	RNA-binding protein NOB1, putative
PF3D7_0419200	854879	855289	411	+	1	2242	5.45499	protein transport protein GOT1, putative
PF3D7_0419600	870737	871873	843	+	2	5010	5.94306	ran-specific GTPase-activating protein 1, putative
PF3D7_0419700	873138	874115	978	+	1	10923	11.1687	apical merozoite protein
PF3D7_0419800	874811	875521	711	-	1	5918	8.32349	60S ribosomal protein L7ae/L30e, putative
PF3D7_0419900	878022	893866	15108	+	6	66701	4.41495	phosphatidylinositol 4-kinase, putative
PF3D7_0420300	917990	928411	10422	+	1	35483	3.40462	AP2 domain transcription factor, putative
PF3D7_0420600	932463	934244	1782	+	1	5009	2.81089	conserved Plasmodium protein, unknown function
PF3D7_0422100	1001613	1002770	1158	+	1	3584	3.09499	transmembrane emp24 domain-containing protein, putative
PF3D7_0422400	1026648	1027399	513	+	2	9344	18.2144	40S ribosomal protein S19
PF3D7_0423000	1047696	1048478	783	+	1	2140	2.73308	conserved Plasmodium protein, unknown function
PF3D7_0423100	1049270	1049894	441	-	2	2376	5.38776	AP-4 complex subunit sigma, putative
PF3D7_0423200	1050407	1050974	411	+	2	1604	3.90268	BSD-domain protein, putative
PF3D7_0423300	1051576	1053006	1431	-	1	11957	8.3557	conserved Plasmodium protein, unknown function
PF3D7_0423400	1055665	1056318	654	+	1	8963	13.7049	apical asparagine-rich protein AARP
PF3D7_0423500	1058997	1060551	1119	+	2	10726	9.58534	glideosome associated protein with multiple membrane spans 2
PF3D7_0423600	1061790	1066628	4839	-	1	12674	2.61914	conserved Plasmodium protein, unknown function
PF3D7_0423700	1071435	1071845	411	-	1	12789	31.1168	early transcribed membrane protein 4
PF3D7_0423800	1076347	1077534	1089	+	2	6693	6.14601	cysteine-rich protective antigen
PF3D7_0423900	1077926	1078488	423	-	2	4354	10.2931	probable protein, unknown function
PF3D7_0424100	1082363	1084150	1581	-	2	21533	13.6199	reticulocyte binding protein homologue 5
PF3D7_0424200	1085979	1091277	5151	-	2	21220	4.11959	reticulocyte binding protein homologue 4
PF3D7_0424500	1110060	1112293	1869	+	3	5392	2.88497	serine/threonine protein kinase, FIKK family
PF3D7_0424600	1113345	1114486	930	-	2	21295	22.8978	Plasmodium exported protein (PHISTb), unknown function
PF3D7_0424700	1118430	1122414	3669	+	3	11140	3.03625	serine/threonine protein kinase, FIKK family
PF3D7_0424900	1127779	1128802	852	+	2	5548	6.51174	Plasmodium exported protein (PHISTa), unknown function
PF3D7_0425100	1134415	1135175	618	-	2	2566	4.1521	Plasmodium exported protein (hyp6), unknown function
PF3D7_0425200	1136586	1137385	693	+	2	1483	2.13997	Plasmodium exported protein (hyp15), unknown function
PF3D7_0500800	43327	47761	4305	-	2	71176	16.5333	mature parasite-infected erythrocyte surface antigen
PF3D7_0501000	55841	56872	783	+	2	11944	15.2542	Plasmodium exported protein, unknown function
PF3D7_0501100.1	58037	59726	1209	-	4	7302	6.0397	heat shock protein 40, type II
PF3D7_0501100.2	58037	59726	1173	-	4	7152	6.09719	heat shock protein 40, type II
PF3D7_0501200	64065	65489	1227	+	2	7744	6.31133	parasite-infected erythrocyte surface protein
PF3D7_0501300	68930	70113	1014	+	2	13745	13.5552	skeleton-binding protein 1
PF3D7_0501400	74509	79842	5163	+	2	26281	5.09026	interspersed repeat antigen
PF3D7_0501500	81134	82336	1203	-	1	18952	15.7539	rhoptry-associated protein 3
PF3D7_0501600	84041	85237	1197	-	1	63305	52.8864	rhoptry-associated protein 2
PF3D7_0502100	102193	102897	705	-	1	1534	2.17589	HCNGP-like protein
PF3D7_0502400	109898	111691	1794	-	1	4242	2.36455	merozoite surface protein 8
PF3D7_0502900	123332	123904	249	-	3	948	3.80723	Tim10/DDP family zinc finger protein, putative
PF3D7_0503000	125116	126514	789	+	5	3636	4.60837	50S ribosomal protein L28, apicoplast, putative
PF3D7_0503300	135004	135930	927	-	1	3241	3.49622	serine/arginine-rich splicing factor 12
PF3D7_0503400	140710	141471	369	+	2	18708	50.6992	actin-depolymerizing factor 1
PF3D7_0503800	151422	152384	363	-	3	5113	14.0854	60S ribosomal protein L31
PF3D7_0504200	167649	169502	1509	+	3	3568	2.36448	ATP-dependent RNA helicase DDX27, putative
PF3D7_0504900	206450	208375	519	+	9	1532	2.95183	conserved protein, unknown function
PF3D7_0505800	252047	252606	303	-	2	5670	18.7129	small ubiquitin-related modifier
PF3D7_0505900	254473	255517	381	-	6	809	2.12336	conserved Plasmodium protein, unknown function
PF3D7_0506000	256225	257378	741	+	3	2174	2.93387	conserved Plasmodium protein, unknown function
PF3D7_0506100	257748	258831	615	-	3	1872	3.0439	60S ribosomal subunit protein L24, putative
PF3D7_0506900	288776	291055	2280	-	1	24163	10.5978	rhomboid protease ROM4
PF3D7_0507100	294668	295903	1236	-	1	22204	17.9644	60S ribosomal protein L4
PF3D7_0507200	298427	300736	2310	-	1	4782	2.07013	subtilisin-like protease 3
PF3D7_0507400	305961	306422	462	-	1	2850	6.16883	conserved Plasmodium protein, unknown function
PF3D7_0507500	307490	309556	2067	-	1	17400	8.418	subtilisin-like protease 1
PF3D7_0507700	316766	318361	1596	-	1	3260	2.04261	nuclear protein localization protein 4, putative
PF3D7_0507800	322239	326822	4584	+	1	14005	3.05519	conserved Plasmodium protein, unknown function
PF3D7_0507900	327656	328316	354	+	3	1162	3.28249	conserved Plasmodium protein, unknown function
PF3D7_0508000	328666	329715	1050	-	1	7175	6.83333	6-cysteine protein
PF3D7_0508100	331680	336704	5025	+	1	11085	2.20597	SET domain protein, putative
PF3D7_0508600	356222	357010	789	+	1	3417	4.3308	conserved Plasmodium protein, unknown function
PF3D7_0508800	363588	364442	855	-	1	1970	2.30409	single-stranded DNA-binding protein
PF3D7_0508900	367022	376426	9405	+	1	36164	3.84519	conserved Plasmodium protein, unknown function
PF3D7_0509000	376855	378452	897	-	5	1912	2.13155	alpha-soluble NSF attachment protein, putative
PF3D7_0509300	388696	389191	348	-	2	703	2.02011	conserved Plasmodium protein, unknown function
PF3D7_0509800	410268	415308	4680	+	4	14508	3.1	phosphatidylinositol 4-kinase
PF3D7_0510100	422746	430353	7608	-	1	39123	5.14235	conserved Plasmodium protein, unknown function
PF3D7_0510500	445983	448502	2520	-	1	6126	2.43095	topoisomerase I
PF3D7_0510900	465782	465939	158	+	1	613	3.87975	small nucleolar RNA snoR04
PF3D7_0511000	467585	468100	516	-	1	4506	8.73256	translationally-controlled tumor protein homolog
PF3D7_0511200	471055	474058	2850	+	2	7875	2.76316	stearoyl-CoA desaturase
PF3D7_0511500	486602	516787	30186	+	1	122102	4.04499	RNA pseudouridylate synthase, putative
PF3D7_0511600	517259	517885	627	-	1	6787	10.8246	apical rhoptry neck protein
PF3D7_0511700	519129	520078	540	+	4	1388	2.57037	EKC/KEOPS complex subunit CGI121
PF3D7_0511800	520720	522693	1815	-	2	5567	3.06722	inositol-3-phosphate synthase
PF3D7_0512000	527639	528666	360	+	5	1103	3.06389	prefoldin subunit 6, putative
PF3D7_0512100	528846	529409	387	-	2	1243	3.21189	conserved Plasmodium protein, unknown function
PF3D7_0512600	544540	545993	603	+	6	2832	4.69652	ras-related protein Rab-1B
PF3D7_0512700	546734	547579	846	-	1	2005	2.36998	orotate phosphoribosyltransferase
PF3D7_0513100	557039	558012	756	-	3	2237	2.95899	conserved Plasmodium protein, unknown function
PF3D7_0513300	569182	569919	738	-	1	7108	9.63144	purine nucleoside phosphorylase
PF3D7_0513500	573588	574248	375	+	2	929	2.47733	mitochondrial import inner membrane translocase subunit TIM16, putative
PF3D7_0513600	574941	578505	3342	-	2	10809	3.23429	deoxyribodipyrimidine photo-lyase, putative
PF3D7_0513800	585357	585980	624	-	1	1799	2.88301	ras-related protein Rab-1A
PF3D7_0515400	637354	640381	2286	+	6	8604	3.76378	conserved Plasmodium protein, unknown function
PF3D7_0515700	653966	655336	1371	-	1	36815	26.8527	glideosome-associated protein 40, putative
PF3D7_0515800	658423	658677	255	-	1	533	2.0902	BolA-like protein, putative
PF3D7_0515900	660150	661136	987	-	1	2810	2.84701	NLI interacting factor-like phosphatase, putative
PF3D7_0516200	675809	676614	456	-	3	6123	13.4276	40S ribosomal protein S11
PF3D7_0516400	681430	682437	1008	-	1	2275	2.25694	phosducin-like protein, putative
PF3D7_0516700	694492	698778	3999	+	3	8692	2.17354	ubiquitin carboxyl-terminal hydrolase 2, putative
PF3D7_0516800	700120	707256	7137	-	1	17113	2.39779	AP2 domain transcription factor AP2-O2, putative
PF3D7_0516900	712762	713772	783	-	2	9720	12.4138	60S ribosomal protein L2
PF3D7_0517000	715765	716675	498	-	2	9928	19.9357	60S ribosomal protein L12, putative
PF3D7_0517300	724681	725751	897	-	2	4768	5.3155	serine/arginine-rich splicing factor 1
PF3D7_0517700	743179	745329	2151	+	1	4617	2.14644	eukaryotic translation initiation factor 3 subunit B, putative
PF3D7_0518000	750661	752435	813	+	6	1798	2.21156	NOSIP domain-containing protein, putative
PF3D7_0518200	758503	758898	396	-	1	3467	8.75505	SWIB/MDM2 domain-containing protein
PF3D7_0518300	759831	760998	723	-	4	5245	7.2545	proteasome subunit beta type-1, putative
PF3D7_0519200	791719	792936	498	-	5	8369	16.8052	V-type proton ATPase 16 kDa proteolipid subunit
PF3D7_0519400	798036	798775	402	-	2	12343	30.704	40S ribosomal protein S24
PF3D7_0519700	817066	819139	579	+	3	6616	11.4266	FoP domain-containing protein, putative
PF3D7_0520000	828953	829883	570	+	3	7791	13.6684	40S ribosomal protein S9, putative
PF3D7_0520300	838428	839083	312	+	3	674	2.16026	U6 snRNA-associated Sm-like protein LSm2, putative
PF3D7_0520600	843586	844817	459	-	5	1102	2.40087	bis(5'-nucleosyl)-tetraphosphatase [asymmetrical]
PF3D7_0520900	857038	858477	1440	+	1	8266	5.74028	adenosylhomocysteinase
PF3D7_0522000	896018	896940	324	+	4	3066	9.46296	conserved Plasmodium protein, unknown function
PF3D7_0522200	901414	902173	351	+	4	1980	5.64103	transcription initiation factor TFIID subunit 10, putative
PF3D7_0522400	907837	936315	27924	+	4	70639	2.52969	conserved Plasmodium protein, unknown function
PF3D7_0522500	937231	938037	501	+	3	1103	2.2016	50S ribosomal protein L17, apicoplast, putative
PF3D7_0522800	944184	944931	444	-	3	970	2.18468	pre-mRNA-splicing factor BUD31, putative
PF3D7_0523000	957890	962149	4260	+	1	12062	2.83146	multidrug resistance protein 1
PF3D7_0523300	970266	970962	393	-	3	1215	3.0916	conserved Plasmodium protein, unknown function
PF3D7_0523400	973518	975876	1602	+	4	7540	4.70662	DnaJ protein, putative
PF3D7_0523900	993433	994607	612	-	3	1929	3.15196	conserved Plasmodium membrane protein, unknown function
PF3D7_0524000	998753	1002124	3372	+	1	17135	5.08155	karyopherin beta
PF3D7_0524500	1016198	1016569	372	+	1	1396	3.75269	conserved Plasmodium protein, unknown function
PF3D7_0524600	1017809	1018582	774	+	1	3517	4.54393	50S ribosomal protein L12, apicoplast, putative
PF3D7_0525100	1041745	1043766	2022	+	1	6907	3.41592	acyl-CoA synthetase
PF3D7_0525200	1045462	1051253	5550	+	3	16277	2.93279	structural maintenance of chromosomes protein 6, putative
PF3D7_0525700	1068516	1069285	396	+	2	2415	6.09848	conserved Plasmodium protein, unknown function
PF3D7_0525800	1071247	1072149	903	+	1	27621	30.588	inner membrane complex protein 1g, putative
PF3D7_0526200.1	1081558	1083816	1521	-	6	3378	2.22091	ADP-ribosylation factor GTPase-activating protein, putative
PF3D7_0526200.2	1081558	1083816	1518	-	6	3378	2.2253	ADP-ribosylation factor GTPase-activating protein, putative
PF3D7_0526300	1085623	1086594	972	-	1	2426	2.49588	WD repeat-containing protein, putative
PF3D7_0526400	1088423	1089508	1086	+	1	3491	3.21455	conserved Plasmodium protein, unknown function
PF3D7_0526800	1120704	1121810	1107	-	1	2886	2.60705	conserved Plasmodium protein, unknown function
PF3D7_0526900	1123610	1124595	645	+	4	2888	4.47752	transmembrane emp24 domain-containing protein, putative
PF3D7_0527000	1125099	1128146	2889	-	2	7557	2.61578	DNA replication licensing factor MCM3, putative
PF3D7_0527100	1129959	1130754	459	-	4	3204	6.98039	ubiquitin-conjugating enzyme E2 N, putative
PF3D7_0527200	1132937	1134854	1818	-	2	7055	3.88064	ubiquitin carboxyl-terminal hydrolase 14
PF3D7_0527300	1135976	1137870	984	-	3	2308	2.34553	methionine aminopeptidase 1a, putative
PF3D7_0527400	1140627	1141154	528	+	1	2569	4.86553	conserved Plasmodium protein, unknown function
PF3D7_0527500	1143618	1145359	1377	+	2	11002	7.98983	Hsc70-interacting protein
PF3D7_0527600	1145857	1148810	1368	-	11	4420	3.23099	conserved Plasmodium protein, unknown function
PF3D7_0528000	1156205	1156579	375	-	1	3855	10.28	proteasome maturation factor UMP1, putative
PF3D7_0528200	1163408	1165072	1554	-	2	8087	5.20399	eukaryotic translation initiation factor 3 subunit E, putative
PF3D7_0528400	1171659	1173890	1221	+	8	6556	5.36937	palmitoyltransferase DHHC7
PF3D7_0528600	1176969	1177286	318	-	1	1685	5.29874	conserved Plasmodium protein, unknown function
PF3D7_0528700	1178276	1178890	615	-	1	1849	3.0065	peptidyl-prolyl cis-trans isomerase
PF3D7_0529000	1186787	1188946	2160	-	1	5138	2.3787	conserved Plasmodium protein, unknown function
PF3D7_0529100	1191000	1191682	552	-	2	1808	3.27536	thioredoxin-like protein, putative
PF3D7_0529400.1	1199165	1205187	4749	+	9	19510	4.10823	conserved Plasmodium protein, unknown function
PF3D7_0529400.2	1199165	1205187	4509	+	10	17913	3.97272	conserved Plasmodium protein, unknown function
PF3D7_0529900	1220777	1221992	855	-	3	10553	12.3427	RING zinc finger protein, putative
PF3D7_0530000	1224598	1224891	294	-	1	1237	4.20748	conserved Plasmodium protein, unknown function
PF3D7_0530100	1226883	1227757	678	+	2	3703	5.46165	SNARE protein, putative
PF3D7_0530200	1229077	1230651	1575	-	1	3175	2.01587	phosphoenolpyruvate/phosphate translocator
PF3D7_0531500	1288559	1289308	750	+	1	7119	9.492	unspecified product
PF3D7_0531600	1289601	1291692	2092	+	1	29408	14.0574	18S ribosomal RNA
PF3D7_0531800	1292052	1292210	159	+	1	1420	8.93082	5.8S ribosomal RNA
PF3D7_0532000	1292410	1296199	3790	+	1	2044916	539.556	28S ribosomal RNA
PF3D7_0532100	1301224	1301769	546	+	1	24199	44.3205	early transcribed membrane protein 5
PF3D7_0532300	1308278	1309940	1530	+	2	12711	8.30784	Plasmodium exported protein (PHISTb), unknown function
PF3D7_0532400	1312471	1314154	1587	+	2	8548	5.38626	lysine-rich membrane-associated PHISTb protein
PF3D7_0532500	1316342	1316846	366	+	2	877	2.39617	Plasmodium exported protein, unknown function
PF3D7_0532600	1318531	1319229	486	-	2	1834	3.77366	Plasmodium exported protein, unknown function
PF3D7_0601200	47463	48261	705	+	2	2672	3.79007	Pfmc-2TM Maurer's cleft two transmembrane protein
PF3D7_0601600	68833	69693	861	-	1	3103	3.60395	tetratricopeptide repeat protein, putative
PF3D7_0601900	78190	78784	387	+	2	3686	9.52455	conserved Plasmodium protein, unknown function
PF3D7_0602900	118638	120203	1413	-	2	4177	2.95612	conserved Plasmodium protein, unknown function
PF3D7_0603000	122634	124412	1779	+	1	5596	3.14559	conserved Plasmodium protein, unknown function
PF3D7_0604100	171301	177240	5940	-	1	23896	4.0229	AP2 domain transcription factor
PF3D7_0604500	189012	198078	8625	+	4	40022	4.64023	conserved Plasmodium protein, unknown function
PF3D7_0604700	204640	206207	924	-	6	2028	2.19481	glyoxalase I
PF3D7_0605900	247640	249166	882	+	5	2685	3.04422	long chain polyunsaturated fatty acid elongation enzyme, putative
PF3D7_0606000	250612	253803	3192	-	1	9211	2.88565	conserved Plasmodium protein, unknown function
PF3D7_0606100	257604	259974	1749	+	4	4841	2.76787	RNA-binding protein, putative
PF3D7_0606200	261031	261945	468	-	4	1868	3.99145	ubiquitin-conjugating enzyme E2, putative
PF3D7_0606300	262826	263194	369	+	1	1225	3.31978	conserved Plasmodium protein, unknown function
PF3D7_0606800	288377	289276	900	-	1	2548	2.83111	VFT protein
PF3D7_0606900	290426	291085	660	-	1	1592	2.41212	glutaredoxin-like protein
PF3D7_0607000	293864	296797	2934	+	1	11620	3.96046	translation initiation factor IF-2, putative
PF3D7_0607600	313856	316882	2586	-	5	6237	2.41183	spindle assembly abnormal protein 6, putative
PF3D7_0607700	320740	328998	8259	+	1	22053	2.67018	conserved Plasmodium protein, unknown function
PF3D7_0608400	349946	350515	321	-	2	1164	3.62617	conserved Plasmodium protein, unknown function
PF3D7_0608500	351780	352775	708	-	2	3702	5.22881	proteasome subunit alpha type-2, putative
PF3D7_0608700	358391	360203	1632	+	2	4852	2.97304	T-complex protein 1 subunit zeta
PF3D7_0608800	362635	363879	1245	+	1	11055	8.87952	ornithine aminotransferase
PF3D7_0609000	370261	388494	18234	+	1	42540	2.333	conserved Plasmodium protein, unknown function
PF3D7_0609100	388915	390748	1077	-	7	2738	2.54225	zinc transporter ZIP1, putative
PF3D7_0609700	413652	419781	5706	+	3	13782	2.41535	conserved Plasmodium protein, unknown function
PF3D7_0609800	421157	422622	855	-	4	5111	5.97778	palmitoyltransferase DHHC2, putative
PF3D7_0610100	434807	436465	1335	-	3	3546	2.65618	pre-mRNA-splicing factor SLU7, putative
PF3D7_0610400	444747	445157	411	+	1	386260	939.805	histone H3
PF3D7_0610800	453671	455689	2019	+	1	4754	2.35463	transketolase
PF3D7_0610900	456747	460589	3843	-	1	9555	2.48634	transcription elongation factor SPT5, putative
PF3D7_0611100	466198	466449	252	-	1	530	2.10317	succinate dehydrogenase subunit 3, putative
PF3D7_0611600	485114	487066	1953	-	1	8486	4.34511	basal complex transmembrane protein 1
PF3D7_0611700	488579	489287	156	-	3	2562	16.4231	60S ribosomal protein L39
PF3D7_0611900	506380	507198	531	+	3	1435	2.70245	lsm12, putative
PF3D7_0612200	512972	519548	5595	-	8	11789	2.10706	leucine-rich repeat protein
PF3D7_0612700	525987	527030	1044	-	1	12978	12.431	6-cysteine protein
PF3D7_0612900	531126	533186	2061	+	1	4294	2.08345	nucleolar GTP-binding protein 1, putative
PF3D7_0613000.1	533932	535364	366	-	6	841	2.29781	conserved Plasmodium protein, unknown function
PF3D7_0613000.2	533932	535364	351	-	5	854	2.43305	conserved Plasmodium protein, unknown function
PF3D7_0613000.3	533907	535364	357	-	5	1111	3.11204	conserved Plasmodium protein, unknown function
PF3D7_0613100	537778	538585	237	+	4	1874	7.90717	conserved Plasmodium protein, unknown function
PF3D7_0613200	539304	539674	183	+	2	461	2.51913	conserved Plasmodium protein, unknown function
PF3D7_0613300	540077	544798	4269	-	4	20405	4.77981	rhoptry protein ROP14
PF3D7_0613400	546964	547741	642	+	2	4920	7.66355	50S ribosomal protein L18, apicoplast, putative
PF3D7_0613800	566139	578993	12330	+	3	63879	5.18078	AP2 domain transcription factor, putative
PF3D7_0613900	579435	585896	6462	-	1	29828	4.61591	myosin E, putative
PF3D7_0614000	587019	588635	1617	-	1	5462	3.37786	thiamine-phosphate synthase, putative
PF3D7_0614100	589457	592264	2808	-	1	5786	2.06054	conserved Plasmodium protein, unknown function
PF3D7_0614300	597484	600517	2562	-	4	10476	4.08899	major facilitator superfamily-related transporter, putative
PF3D7_0614400	604573	605340	768	+	1	2980	3.88021	pre-mRNA-splicing factor CWF7, putative
PF3D7_0614500	606142	607259	549	-	3	9096	16.5683	60S ribosomal protein L19
PF3D7_0614700	612471	614398	1815	+	2	4497	2.47769	conserved Plasmodium protein, unknown function
PF3D7_0614900	617762	621536	3291	+	3	10714	3.25555	conserved Plasmodium membrane protein, unknown function
PF3D7_0615400	630956	640174	8190	-	9	18759	2.29048	ribonuclease, putative
PF3D7_0615500	644052	646169	2118	+	1	5415	2.55666	cdc2-related protein kinase 5
PF3D7_0615700	656376	657636	471	+	7	1022	2.16985	RNA and export factor binding protein, putative
PF3D7_0616200	674118	676375	1776	+	5	4552	2.56306	kinetochore protein NDC80, putative
PF3D7_0616300	676888	677571	684	-	1	1969	2.87865	conserved Plasmodium protein, unknown function
PF3D7_0617100	710059	714576	3711	+	7	9026	2.43223	AP-2 complex subunit alpha, putative
PF3D7_0617200	717050	718917	1341	+	4	12043	8.98061	conserved Plasmodium protein, unknown function
PF3D7_0617300	720535	721312	420	+	3	1944	4.62857	conserved Plasmodium protein, unknown function
PF3D7_0617800	748416	748814	399	-	1	841822	2109.83	histone H2A
PF3D7_0617900	754395	754805	411	+	1	42132	102.511	histone H3 variant
PF3D7_0618000	758609	760996	2388	+	1	18496	7.74539	conserved Plasmodium membrane protein, unknown function
PF3D7_0618200	764667	765492	600	-	2	1923	3.205	conserved Plasmodium protein, unknown function
PF3D7_0618300	768792	769456	447	+	2	6788	15.1857	60S ribosomal protein L27a, putative
PF3D7_0618900.1	784354	788027	2190	+	10	4621	2.11005	phosphatidylinositol N-acetylglucosaminyltransferase subunit GPI1
PF3D7_0618900.2	784354	787118	1731	+	5	3673	2.12189	phosphatidylinositol N-acetylglucosaminyltransferase subunit GPI1
PF3D7_0619400	815622	818247	2487	-	2	7476	3.00603	cell division cycle protein 48 homologue, putative
PF3D7_0619700	828199	830389	1902	-	3	3957	2.08044	conserved Plasmodium protein, unknown function
PF3D7_0620300	848405	850864	2460	-	1	7536	3.06341	conserved Plasmodium protein, unknown function
PF3D7_0620400	851378	852955	1578	-	1	5383	3.41128	merozoite surface protein 10
PF3D7_0620700	859026	860114	1089	-	1	3277	3.00918	DnaJ protein, putative
PF3D7_0621100	865845	869909	4065	-	1	8390	2.06396	conserved Plasmodium protein, unknown function
PF3D7_0621200	871297	872202	906	-	1	6793	7.49779	pyridoxine biosynthesis protein PDX1
PF3D7_0621600	883563	883644	82	-	1	198	2.41463	tRNA Serine
PF3D7_0621800	891997	892777	555	+	3	6728	12.1225	nascent polypeptide-associated complex subunit alpha, putative
PF3D7_0621900	893450	895780	2331	-	1	4855	2.0828	signal recognition particle subunit SRP68, putative
PF3D7_0622600	914743	915429	291	+	4	1189	4.08591	cytochrome b-c1 complex subunit 9, putative
PF3D7_0622900	925105	931074	5970	-	1	29067	4.86884	AP2 domain transcription factor AP2Tel
PF3D7_0623100	939660	943720	2361	-	12	5536	2.34477	nuclear polyadenylated RNA-binding protein NAB2, putative
PF3D7_0623300	947493	948644	711	-	4	2246	3.15893	EGF-like membrane protein, putative
PF3D7_0623800	963741	970955	7215	-	1	30159	4.18004	tyrosine kinase-like protein, putative
PF3D7_0623900	977183	978049	867	+	1	2185	2.52018	ribonuclease H2 subunit A, putative
PF3D7_0624000	981066	982547	1482	+	1	5592	3.77328	hexokinase
PF3D7_0624200	985047	986870	1026	-	7	2452	2.38986	conserved Plasmodium protein, unknown function
PF3D7_0624400	990375	992198	1824	-	1	3733	2.0466	conserved Plasmodium protein, unknown function
PF3D7_0624500	994284	994553	270	+	1	2194	8.12593	anaphase-promoting complex subunit 11, putative
PF3D7_0624600	999524	1007683	8160	+	1	44999	5.51458	SNF2 helicase, putative
PF3D7_0625000.1	1020024	1021875	1320	+	4	3043	2.3053	sphingomyelin synthase 1, putative
PF3D7_0625000.2	1020024	1021875	1386	+	4	3261	2.35281	sphingomyelin synthase 1, putative
PF3D7_0625400	1032536	1033774	1239	-	1	4401	3.55206	conserved Plasmodium protein, unknown function
PF3D7_0625500	1035358	1036371	1014	+	1	2225	2.19428	conserved Plasmodium membrane protein, unknown function
PF3D7_0626800	1078995	1081320	1536	+	3	22666	14.7565	pyruvate kinase
PF3D7_0627100	1089190	1094328	5139	+	1	17585	3.42187	ankyrin-repeat protein, putative
PF3D7_0627300	1097300	1098649	1350	-	1	6849	5.07333	E3 ubiquitin-protein ligase RNF5, putative
PF3D7_0627500	1101734	1102852	570	-	3	3713	6.51404	protein DJ-1
PF3D7_0627700	1108197	1111640	3444	+	1	7752	2.25087	transportin
PF3D7_0628100	1122801	1153664	30864	-	1	85731	2.7777	HECT-domain (ubiquitin-transferase), putative
PF3D7_0628200	1159862	1169080	9219	+	1	24796	2.68966	eukaryotic translation initiation factor 2-alpha kinase
PF3D7_0628300	1170813	1173696	1176	-	12	31064	26.415	choline/ethanolaminephosphotransferase, putative
PF3D7_0629200	1199853	1200995	1143	-	1	6078	5.31759	DnaJ protein, putative
PF3D7_0629500	1213948	1216005	1821	-	2	6421	3.52608	amino acid transporter, putative
PF3D7_0629600	1218307	1219251	780	+	2	2093	2.68333	RNA-binding protein, putative
PF3D7_0629700	1221941	1242922	20262	+	6	44598	2.20107	SET domain protein, putative
PF3D7_0629900	1250412	1251651	987	+	3	2230	2.25937	sec14-like cytosolic factor or phosphatidylinositol/phosphatidylcholine transfer protein, putative
PF3D7_0631000	1295474	1296331	858	+	1	3444	4.01399	tetratricopeptide repeat protein, putative
PF3D7_0701900	79890	82943	2895	-	2	9997	3.4532	Plasmodium exported protein, unknown function
PF3D7_0702000	84797	85674	738	+	2	3733	5.05827	Plasmodium exported protein (hyp12), unknown function
PF3D7_0702200	91867	93141	1275	-	1	4460	3.49804	lysophospholipase, putative
PF3D7_0702400	101694	102285	372	+	2	3172	8.52688	small exported membrane protein 1
PF3D7_0702500	104957	105989	762	-	2	2616	3.43307	Plasmodium exported protein, unknown function
PF3D7_0703300	128540	128980	441	+	1	967	2.19274	conserved Plasmodium protein, unknown function
PF3D7_0703600	144019	145953	789	+	10	2781	3.52471	conserved Plasmodium protein, unknown function
PF3D7_0703700	146645	147394	750	-	1	3869	5.15867	conserved Plasmodium protein, unknown function
PF3D7_0704100	180036	190715	10680	+	1	43937	4.11395	conserved Plasmodium membrane protein, unknown function
PF3D7_0704300	197691	203249	5559	+	1	19973	3.59291	conserved Plasmodium membrane protein, unknown function
PF3D7_0704500	208690	213501	4812	-	1	13953	2.89963	serine/threonine protein kinase, putative
PF3D7_0704600	216024	229072	11682	-	8	39428	3.37511	E3 ubiquitin-protein ligase
PF3D7_0705500	270022	278706	8445	-	2	32691	3.87105	inositol-phosphate phosphatase, putative
PF3D7_0705700	285472	286166	165	-	3	2338	14.1697	40S ribosomal protein S29, putative
PF3D7_0705900	290100	291220	501	-	4	2622	5.23353	ATP synthase subunit C, putative
PF3D7_0706000	293400	297089	3690	+	1	13481	3.65339	importin-7, putative
PF3D7_0706300	305563	306032	357	+	2	5477	15.3417	conserved Plasmodium protein, unknown function
PF3D7_0706400	306855	307133	279	-	1	6432	23.0538	60S ribosomal protein L37
PF3D7_0706500	309902	315022	5121	-	1	14855	2.9008	conserved Plasmodium protein, unknown function
PF3D7_0707300	338885	342083	2586	+	5	113157	43.7575	rhoptry-associated membrane antigen
PF3D7_0707500	348277	353082	4806	+	1	18580	3.866	conserved Plasmodium protein, unknown function
PF3D7_0707600	353986	354720	735	+	1	2138	2.90884	conserved Plasmodium protein, unknown function
PF3D7_0707700	357700	360585	2886	+	1	11884	4.11781	E3 ubiquitin-protein ligase, putative
PF3D7_0707900	366929	367708	780	+	1	3004	3.85128	ribosomal protein S8e, putative
PF3D7_0708100	372897	373106	210	-	1	769	3.6619	DNA-directed RNA polymerases I, II, and III subunit RPABC5, putative
PF3D7_0708400	381592	384614	2238	+	2	67793	30.2918	heat shock protein 90
PF3D7_0708700	391502	392188	687	-	1	1646	2.39592	Cg8 protein
PF3D7_0708800	395711	398332	2622	+	1	12975	4.94851	heat shock protein 110
PF3D7_0708900	399290	400243	954	-	1	2336	2.44864	protein SCO1, putative
PF3D7_0709000	403222	406317	1275	+	13	2949	2.31294	chloroquine resistance transporter
PF3D7_0709050	406820	407448	629	-	1	20045	31.868	small nucleolar RNA
PF3D7_0709100	408215	411961	3747	+	1	8648	2.30798	Cg1 protein
PF3D7_0709700	435089	436195	1107	-	1	3024	2.73171	prodrug activation and resistance esterase
PF3D7_0709800	437900	438094	195	+	1	929	4.7641	conserved protein, unknown function
PF3D7_0710200	463105	471837	8733	+	1	23800	2.72529	conserved Plasmodium protein, unknown function
PF3D7_0710300	472501	473541	612	-	4	1495	2.44281	conserved Plasmodium membrane protein, unknown function
PF3D7_0710600	478468	479138	453	-	2	7955	17.5607	60S ribosomal protein L34
PF3D7_0710700	481369	481974	606	-	1	2276	3.75578	conserved Plasmodium protein, unknown function
PF3D7_0711100	492519	493232	714	-	1	1893	2.65126	conserved Plasmodium membrane protein, unknown function
PF3D7_0711300	499336	499695	360	+	1	930	2.58333	conserved Plasmodium protein, unknown function
PF3D7_0713400	612458	613740	1074	+	2	5266	4.90317	GPCR-like receptor SR25
PF3D7_0713700	621463	623521	630	-	9	2132	3.38413	conserved Plasmodium protein, unknown function
PF3D7_0713800	624379	625300	723	-	2	2559	3.53942	negative elongation factor A, putative
PF3D7_0714000	643101	643472	372	-	1	27720	74.5161	histone H2B variant
PF3D7_0714200	650834	654919	4086	+	1	8711	2.13191	conserved Plasmodium protein, unknown function
PF3D7_0714500	664956	666167	1212	+	1	2734	2.25578	transcription elongation factor s-II, putative
PF3D7_0715800	695600	696904	1305	-	1	4534	3.47433	drug/metabolite transporter DMT1, putative
PF3D7_0715900	699239	700909	1671	+	1	3357	2.00898	cation diffusion facilitator family protein, putative
PF3D7_0716300	717281	718968	1569	+	2	20376	12.9866	conserved Plasmodium protein, unknown function
PF3D7_0716800	732070	733496	984	-	3	4460	4.53252	eukaryotic translation initiation factor 3 subunit I, putative
PF3D7_0716900	736370	737338	969	+	1	2142	2.21053	drug/metabolite transporter DMT2
PF3D7_0717000	738578	741209	897	+	14	2394	2.6689	conserved Plasmodium membrane protein, unknown function
PF3D7_0717200	745191	746663	1296	-	2	8622	6.65278	conserved Plasmodium protein, unknown function
PF3D7_0717300	748990	750699	1179	+	4	3255	2.76081	transcription initiation factor IIE subunit alpha, putative
PF3D7_0717500	755763	757696	1587	+	2	7302	4.60113	calcium-dependent protein kinase 4
PF3D7_0717700	764794	766413	1620	-	1	6282	3.87778	serine--tRNA ligase, putative
PF3D7_0718400	822438	823015	390	+	2	2577	6.60769	mitochondrial ribosomal protein S8 precursor, putative
PF3D7_0718500	824445	825884	579	+	6	2547	4.39896	prefoldin subunit 3, putative
PF3D7_0719000	838135	838596	462	+	1	1648	3.5671	conserved Plasmodium protein, unknown function
PF3D7_0719100	838990	840024	540	-	4	1532	2.83704	conserved Plasmodium protein, unknown function
PF3D7_0719400	848398	853593	5196	-	1	12506	2.40685	conserved Plasmodium protein, unknown function
PF3D7_0719500	854652	856654	1416	-	3	4530	3.19915	LEM3/CDC50 family protein, putative
PF3D7_0719600	858742	859492	522	-	2	5374	10.295	60S ribosomal protein L11a, putative
PF3D7_0719700	861583	862487	414	+	3	8074	19.5024	40S ribosomal protein S10, putative
PF3D7_0720200	879454	879946	366	+	2	912	2.4918	conserved Plasmodium protein, unknown function
PF3D7_0720500	886346	887487	405	+	6	1991	4.91605	conserved Plasmodium protein, unknown function
PF3D7_0720600	887816	889378	711	-	7	3158	4.44163	conserved Plasmodium protein, unknown function
PF3D7_0720700	891683	899051	6501	+	4	26903	4.13829	phosphoinositide-binding protein, putative
PF3D7_0721000	904143	914671	10380	+	2	22086	2.12775	conserved Plasmodium membrane protein, unknown function
PF3D7_0721100	916434	917168	735	+	1	11622	15.8122	conserved Plasmodium protein, unknown function
PF3D7_0721400	926692	928028	645	+	6	1343	2.08217	conserved Plasmodium protein, unknown function
PF3D7_0721600	931459	932164	588	-	2	10863	18.4745	40S ribosomal protein S5, putative
PF3D7_0721800	938279	938895	321	+	3	1381	4.30218	conserved Plasmodium protein, unknown function
PF3D7_0721900	939715	940250	237	-	3	1036	4.37131	V-type ATPase V0 subunit e, putative
PF3D7_0722000	941776	942513	738	+	1	3357	4.54878	conserved Plasmodium protein, unknown function
PF3D7_0722200	946363	948612	2250	+	1	45334	20.1484	rhoptry-associated leucine zipper-like protein 1
PF3D7_0722400	954784	956343	1182	+	3	2812	2.37902	Obg-like ATPase 1, putative
PF3D7_0722500	956920	958017	876	-	2	1942	2.21689	pre-mRNA-splicing factor CWC15, putative
PF3D7_0722600	958886	960694	1809	-	1	4441	2.45495	U3 small nucleolar RNA-associated protein 7, putative
PF3D7_0722700	962031	962447	240	+	2	1044	4.35	conserved Plasmodium protein, unknown function
PF3D7_0723600	986598	987365	450	+	3	1392	3.09333	proteasome assembly chaperone 4, putative
PF3D7_0723800	993232	1000233	6573	+	4	26522	4.03499	conserved Plasmodium protein, unknown function
PF3D7_0724100	1013295	1016449	3012	-	2	6205	2.06009	conserved Plasmodium protein, unknown function
PF3D7_0725200	1070980	1071737	447	+	4	1218	2.72483	mago nashi protein homologue, putative
PF3D7_0725400	1079015	1080055	330	+	4	24938	75.5697	conserved Plasmodium protein, unknown function
PF3D7_0725600	1083761	1085847	2087	+	1	30001	14.3752	18S ribosomal RNA
PF3D7_0725800	1086213	1086371	159	+	1	1423	8.94969	5.8S ribosomal RNA
PF3D7_0726000	1086570	1090357	3788	+	1	2070844	546.685	28S ribosomal RNA
PF3D7_0726100	1093566	1096122	2412	-	2	6194	2.56799	Plasmodium exported protein, unknown function
PF3D7_0726500	1126556	1136577	9552	-	4	22231	2.32737	ubiquitin carboxyl-terminal hydrolase, putative
PF3D7_0726700	1143303	1143815	513	-	1	1884	3.67251	conserved Plasmodium protein, unknown function
PF3D7_0727400	1162710	1163831	771	+	3	3884	5.03761	proteasome subunit alpha type-5, putative
PF3D7_0728000	1191179	1192289	990	-	2	2892	2.92121	eukaryotic translation initiation factor 2 subunit alpha, putative
PF3D7_0728400.1	1215174	1215763	381	+	2	2041	5.35696	conserved Plasmodium protein, unknown function
PF3D7_0728400.2	1215174	1215763	381	+	2	2045	5.36745	conserved Plasmodium protein, unknown function
PF3D7_0730300	1297459	1301454	3996	+	1	37060	9.27427	AP2 domain transcription factor AP2-L, putative
PF3D7_0730400	1304347	1305096	477	+	3	4736	9.92872	IMP1-like protein, putative
PF3D7_0730500	1305894	1314215	8322	-	1	18535	2.22723	conserved Plasmodium protein, unknown function
PF3D7_0730800.1	1321306	1322367	882	+	2	20320	23.0385	Plasmodium exported protein, unknown function, unspecified product
PF3D7_0730800.2	1321306	1322367	882	+	2	20321	23.0397	Plasmodium exported protein, unknown function, unspecified product
PF3D7_0730900	1325375	1331813	6333	+	2	37946	5.99179	EMP1-trafficking protein
PF3D7_0731000	1333175	1334938	1764	-	1	17368	9.8458	unspecified product
PF3D7_0731100	1338959	1341790	2673	+	2	10292	3.85036	EMP1-trafficking protein
PF3D7_0731200	1342842	1343996	930	-	2	4265	4.58602	Plasmodium exported protein, unknown function
PF3D7_0731300	1350032	1351149	954	+	2	12449	13.0493	Plasmodium exported protein (PHISTb), unknown function
PF3D7_0731400	1353758	1355482	1605	+	2	4537	2.82679	serine/threonine protein kinase, FIKK family, pseudogene
PF3D7_0731500	1358055	1362929	4509	+	4	67256	14.9159	erythrocyte binding antigen-175
PF3D7_0731600	1368161	1370596	2436	+	1	10445	4.28777	acyl-CoA synthetase
PF3D7_0800800	79823	80642	630	+	2	2794	4.43492	Plasmodium exported protein (hyp7), unknown function
PF3D7_0801800	119032	122067	3036	-	1	13801	4.54578	mannose-6-phosphate isomerase, putative
PF3D7_0802000	146089	150282	4194	+	1	10334	2.464	glutamate dehydrogenase, putative
PF3D7_0802100	151808	159668	7734	-	2	23056	2.98112	AP2 domain transcription factor, putative
PF3D7_0802200	165416	166078	663	+	1	4526	6.82655	1-cys peroxiredoxin
PF3D7_0802500	174647	178906	4260	-	1	9293	2.18146	inositol 5-phosphatase, putative
PF3D7_0802600	180563	188113	6840	+	5	21312	3.11579	adenylyl cyclase beta
PF3D7_0802800	191976	194103	1815	+	2	5011	2.76088	serine/threonine protein phosphatase 2B catalytic subunit A
PF3D7_0803200	204241	206661	2187	-	2	11440	5.23091	filament assembling protein, putative
PF3D7_0803500	217888	222291	4404	+	1	9110	2.06857	AAA family ATPase, putative
PF3D7_0803600	223762	230209	4800	+	15	11259	2.34563	conserved Plasmodium protein, unknown function
PF3D7_0803800	233467	234426	798	-	2	8396	10.5213	proteasome subunit beta type-4
PF3D7_0803900	236442	236571	130	-	1	7494	57.6462	C/D small nucleolar RNA
PF3D7_0804000	237853	241048	2409	+	3	10155	4.21544	cactin homolog, putative
PF3D7_0804500	250083	268437	18105	+	2	45209	2.49705	conserved Plasmodium membrane protein, unknown function
PF3D7_0804800	278381	279034	654	+	1	2239	3.42355	peptidyl-prolyl cis-trans isomerase
PF3D7_0804900	279711	281186	1476	-	1	3687	2.49797	GTPase-activating protein, putative
PF3D7_0805200	290902	291183	282	+	1	4607	16.3369	gamete release protein, putative
PF3D7_0805300	293113	296871	3759	-	1	10196	2.71242	conserved Plasmodium protein, unknown function
PF3D7_0805600	312034	312960	927	+	1	9083	9.79827	PAP2-like protein, putative
PF3D7_0806400	344288	344821	534	+	1	1241	2.32397	glycosyltransferase family 28 protein, putative
PF3D7_0806500	345427	347454	2028	-	1	5185	2.55671	DnaJ protein, putative
PF3D7_0806800	363260	366421	3162	-	1	23898	7.55787	V-type proton ATPase subunit a, putative
PF3D7_0807000	370784	372623	669	+	9	1347	2.01345	YEATS domain-containing protein, putative
PF3D7_0807300	381564	382847	606	+	4	2122	3.50165	ras-related protein Rab-18
PF3D7_0807400	384298	385797	576	+	5	1508	2.61806	coenzyme Q-binding protein COQ10 homolog, mitochondrial
PF3D7_0807500	387219	388364	783	+	3	7288	9.30779	proteasome subunit alpha type-6, putative
PF3D7_0807600	389596	394259	4005	-	4	9557	2.38627	conserved Plasmodium protein, unknown function
PF3D7_0807800	399591	401360	1446	-	2	5766	3.98755	26S proteasome regulatory subunit RPN10, putative
PF3D7_0807900	402595	404141	1122	+	3	4227	3.76738	tyrosine--tRNA ligase
PF3D7_0808200	416344	418065	1722	-	1	10027	5.82288	plasmepsin X
PF3D7_0808300	421493	422640	717	+	3	5668	7.90516	ubiquitin regulatory protein, putative
PF3D7_0808400	423527	424536	837	+	2	3714	4.43728	coatomer subunit epsilon, putative
PF3D7_0809300	474253	475285	1033	-	1	5641	5.46079	unspecified product
PF3D7_0810000	517421	517693	273	-	1	2058	7.53846	acyl-CoA binding protein, putative
PF3D7_0810300	525058	527604	1653	-	4	23429	14.1736	protein phosphatase PPM5, putative
PF3D7_0810900.1	551199	552428	1038	-	2	4996	4.8131	conserved Plasmodium protein, unknown function
PF3D7_0810900.2	551867	552428	366	-	2	1797	4.90984	conserved Plasmodium protein, unknown function
PF3D7_0811200	560744	564276	3402	+	2	9986	2.93533	ER membrane protein complex subunit 1, putative
PF3D7_0811300	567824	573148	5325	+	1	24996	4.69408	CCR4-associated factor 1
PF3D7_0811400	575986	578370	1827	+	4	4074	2.22989	conserved protein, unknown function
PF3D7_0811600	582983	586953	3633	-	2	9335	2.5695	conserved Plasmodium protein, unknown function
PF3D7_0812400	621805	623442	1638	-	1	6498	3.96703	karyopherin alpha
PF3D7_0812500	626069	628945	2877	-	1	6728	2.33855	RNA-binding protein, putative
PF3D7_0812800	635537	635755	219	-	1	854	3.89954	conserved protein, unknown function
PF3D7_0813000	643086	644885	1800	-	1	9983	5.54611	conserved Plasmodium protein, unknown function
PF3D7_0813300	656078	657630	948	+	2	7576	7.99156	conserved Plasmodium protein, unknown function
PF3D7_0813400	658493	662095	1980	-	6	5780	2.91919	conserved Plasmodium protein, unknown function
PF3D7_0813600	669541	670734	807	+	4	1628	2.01735	translation initiation factor SUI1, putative
PF3D7_0813900	677989	678725	435	-	2	6678	15.3517	40S ribosomal protein S16, putative
PF3D7_0814000	680957	681809	648	+	2	19761	30.4954	60S ribosomal protein L13-2, putative
PF3D7_0814100	682518	683572	447	-	6	1059	2.36913	conserved Plasmodium protein, unknown function
PF3D7_0814200	687340	688086	747	+	1	19891	26.6278	DNA/RNA-binding protein Alba 1
PF3D7_0814500	700376	702652	2277	+	1	6343	2.78568	conserved Plasmodium protein, unknown function
PF3D7_0814900	708228	708824	597	+	1	1713	2.86935	superoxide dismutase [Fe]
PF3D7_0815500	727662	729728	1476	+	5	3987	2.70122	conserved Plasmodium protein, unknown function
PF3D7_0815600	729917	732187	807	-	10	5500	6.81537	eukaryotic translation initiation factor 3 subunit G, putative
PF3D7_0815800	735680	741181	5502	-	1	21127	3.83988	vacuolar protein sorting-associated protein 9, putative
PF3D7_0816100	748653	749623	558	+	4	2186	3.91756	phosphopantothenoylcysteine decarboxylase, putative
PF3D7_0816200	750082	750711	630	-	1	1609	2.55397	vacuolar protein sorting-associated protein 2, putative
PF3D7_0816700	767110	767880	432	+	4	1150	2.66204	trafficking protein particle complex subunit 2-like protein, putative
PF3D7_0817200	777257	779647	2391	-	1	5201	2.17524	conserved Plasmodium protein, unknown function
PF3D7_0817500	798777	800205	558	+	6	7305	13.0914	protein kinase c inhibitor-like protein, putative
PF3D7_0817600	800920	804034	2889	-	2	10812	3.74247	conserved Plasmodium protein, unknown function
PF3D7_0817700	805797	813465	3471	-	31	9756	2.81072	rhoptry neck protein 5
PF3D7_0817800	815150	815451	165	+	2	1061	6.4303	conserved Plasmodium protein, unknown function
PF3D7_0817900	816803	817102	300	-	1	23330	77.7667	high mobility group protein B2
PF3D7_0818100	824564	826518	1617	+	2	8377	5.18058	zinc finger protein, putative
PF3D7_0818200	830006	831454	789	+	4	18917	23.9759	14-3-3 protein
PF3D7_0818400	835978	836848	597	-	2	2967	4.96985	rRNA-processing protein FCF1, putative
PF3D7_0818500	842317	843215	576	+	2	19772	34.3264	zinc finger protein, putative
PF3D7_0818700	848277	852947	3672	-	5	8872	2.41612	DNA helicase, putative
PF3D7_0818900	860384	862417	2034	+	1	76649	37.6839	heat shock protein 70
PF3D7_0819600	885198	886136	834	-	2	5848	7.01199	conserved Plasmodium protein, unknown function
PF3D7_0819900	899004	899657	276	-	4	630	2.28261	U6 snRNA-associated Sm-like protein LSm3, putative
PF3D7_0820300	919055	920896	1842	+	1	12514	6.7937	conserved Plasmodium protein, unknown function
PF3D7_0821400	965822	966657	375	+	2	5523	14.728	conserved Plasmodium protein, unknown function
PF3D7_0821700	973586	974267	420	+	3	6631	15.7881	60S ribosomal protein L22, putative
PF3D7_0821800	976074	976644	243	+	3	3250	13.3745	protein transport protein SEC61 subunit beta, putative
PF3D7_0822300	988281	988763	252	-	2	580	2.30159	small nuclear ribonucleoprotein G, putative
PF3D7_0822600	997055	999529	2280	+	2	4863	2.13289	protein transport protein SEC23
PF3D7_0822900	1007777	1011307	3531	-	1	44096	12.4882	conserved Plasmodium protein, unknown function
PF3D7_0823200	1022629	1023846	861	-	3	4643	5.39257	RNA-binding protein, putative
PF3D7_0823300	1028752	1033514	4398	+	4	10766	2.44793	histone acetyltransferase GCN5
PF3D7_0823700	1041832	1042327	201	-	2	836	4.1592	mitochondrial import receptor subunit TOM7, putative
PF3D7_0823800	1043813	1045780	1968	+	1	7300	3.70935	DnaJ protein, putative
PF3D7_0824400	1062304	1064061	1758	-	1	6341	3.60694	nucleoside transporter 2
PF3D7_0824800	1075800	1079630	3831	+	1	9683	2.52754	conserved Plasmodium membrane protein, unknown function
PF3D7_0825200	1093690	1094489	498	+	4	1419	2.8494	translation initiation factor IF-3
PF3D7_0825300	1095116	1095562	447	-	1	1647	3.68456	SAYSvFN domain-containing protein, putative
PF3D7_0826700	1160164	1161708	972	-	2	17846	18.3601	receptor for activated c kinase
PF3D7_0826900	1164655	1167205	2259	+	3	7394	3.27313	conserved Plasmodium protein, unknown function
PF3D7_0827500	1186175	1187125	951	+	1	2767	2.90957	apicoplast ribosomal protein L21 precursor, putative
PF3D7_0827900	1206788	1208394	1452	-	2	39625	27.2899	protein disulfide isomerase
PF3D7_0828500	1226750	1228409	1029	-	4	2100	2.04082	translation initiation factor eIF-2B subunit alpha, putative
PF3D7_0828800	1237285	1239501	2217	-	1	11960	5.39468	GPI-anchored micronemal antigen
PF3D7_0828900	1241966	1242895	558	-	4	2409	4.3172	conserved Plasmodium protein, unknown function
PF3D7_0829100	1252349	1253796	651	+	7	1477	2.26882	conserved protein, unknown function
PF3D7_0829300	1256555	1257133	288	+	4	748	2.59722	U6 snRNA-associated Sm-like protein LSm8, putative
PF3D7_0829900	1275625	1278795	3171	+	1	16080	5.07096	unspecified product
PF3D7_0830200	1284578	1287755	3178	+	1	21810	6.86281	28S ribosomal RNA
PF3D7_0830400	1294022	1294722	414	+	2	12720	30.7246	CRA domain-containing protein, putative
PF3D7_0830500	1296134	1298328	2028	-	2	18589	9.16617	sporozoite and liver stage tryptophan-rich protein, putative
PF3D7_0830600	1303323	1304813	1371	+	2	4391	3.20277	Plasmodium exported protein (PHISTc), unknown function
PF3D7_0830700	1307053	1307924	657	+	2	1314	2	Plasmodium exported protein (hyp9), unknown function
PF3D7_0830900	1317600	1318341	579	-	2	2538	4.38342	Plasmodium exported protein, unknown function
PF3D7_0831400	1344405	1345487	909	-	2	3974	4.37184	Plasmodium exported protein, unknown function
PF3D7_0831500	1353456	1354669	1008	+	2	8087	8.02282	Plasmodium exported protein (PHIST), unknown function
PF3D7_0831600	1358314	1363618	4185	+	9	8733	2.08674	cytoadherence linked asexual protein 8
PF3D7_0831700	1365467	1367506	2040	-	1	23075	11.3113	heat shock protein 70
PF3D7_0831800	1374236	1375299	918	-	2	45373	49.4259	histidine-rich protein II
PF3D7_0832200.1	1392168	1393135	861	+	2	3253	3.77816	Plasmodium exported protein (PHISTa-like), unknown function
PF3D7_0832200.2	1392168	1393491	882	+	3	3589	4.06916	Plasmodium exported protein (PHISTa-like), unknown function
PF3D7_0901700	82002	82998	684	-	2	1974	2.88596	Plasmodium exported protein (hyp5), unknown function
PF3D7_0901800	84624	85610	810	+	2	1961	2.42099	Plasmodium exported protein, unknown function
PF3D7_0902500	109334	111329	1776	-	3	4240	2.38739	serine/threonine protein kinase, FIKK family
PF3D7_0903000	129224	129700	477	+	1	1099	2.30398	conserved protein, unknown function
PF3D7_0903100	130140	130937	606	-	2	1731	2.85644	protein RER1, putative
PF3D7_0903200	133762	135587	621	-	7	4380	7.05314	ras-related protein RAB7
PF3D7_0903300	140977	150588	9612	+	1	35080	3.6496	conserved Plasmodium membrane protein, unknown function
PF3D7_0903600.1	168493	172887	2283	+	17	9527	4.17302	conserved Plasmodium protein, unknown function, unspecified product
PF3D7_0903600.2	168493	169715	549	+	5	1140	2.0765	conserved Plasmodium protein, unknown function, unspecified product
PF3D7_0903700	175542	177442	1362	+	3	7318	5.37298	alpha tubulin 1
PF3D7_0903900	185821	186383	396	+	2	10160	25.6566	60S ribosomal protein L32
PF3D7_0904000	187342	188622	1281	-	1	3747	2.92506	GTPase-activating protein, putative
PF3D7_0904400	208168	208725	558	-	1	2838	5.08602	signal peptidase complex subunit 3, putative
PF3D7_0904500	210077	210609	390	+	2	982	2.51795	prefoldin subunit 4, putative
PF3D7_0904600	212515	217983	5313	+	2	16096	3.02955	ubiquitin specific protease, putative
PF3D7_0904700	218675	219462	570	-	2	2630	4.61404	bacterial histone-like protein
PF3D7_0905400	270740	274789	2694	-	7	115782	42.9777	high molecular weight rhoptry protein 3
PF3D7_0905500	278369	279088	720	+	1	7846	10.8972	conserved Plasmodium protein, unknown function
PF3D7_0906500	318311	319546	1236	+	1	4523	3.65939	arginase
PF3D7_0906600	320811	323342	2532	-	1	7328	2.89415	zinc finger protein, putative
PF3D7_0907000	337564	337920	243	+	2	1481	6.09465	conserved Plasmodium protein, unknown function
PF3D7_0907200	345892	349293	3402	+	1	7705	2.26484	GTPase-activating protein, putative
PF3D7_0907400	351955	354723	2769	-	1	9938	3.58902	ATP-dependent protease ATPase subunit ClpY
PF3D7_0907500	356536	357683	504	-	6	1319	2.61706	conserved Plasmodium protein, unknown function
PF3D7_0907700	364069	364908	840	-	1	4036	4.80476	proteasome activator 28 subunit beta, putative
PF3D7_0907800	366925	367500	576	+	1	5722	9.93403	ribosomal protein L35, apicoplast, putative
PF3D7_0907900	367865	368789	726	-	2	2490	3.42975	peptide deformylase
PF3D7_0908000	369870	371554	1251	-	3	3990	3.18945	plasma membrane protein 1, putative
PF3D7_0908400	388149	388736	588	+	1	3507	5.96429	conserved Plasmodium protein, unknown function
PF3D7_0909300	420485	421682	396	-	7	878	2.21717	apoptosis-related protein
PF3D7_0909600	433238	435373	1815	-	3	5183	2.85565	conserved Plasmodium protein, unknown function
PF3D7_0909800	445788	446329	351	+	3	1322	3.76638	small nuclear ribonucleoprotein Sm D3, putative
PF3D7_0910300	475671	476969	1299	+	1	4303	3.31255	conserved Plasmodium protein, unknown function
PF3D7_0910500	482461	487554	5094	-	1	11975	2.3508	DNA repair protein REV1, putative
PF3D7_0910600	489467	490865	600	+	7	1858	3.09667	SNARE protein
PF3D7_0911000	500183	502733	879	+	13	1917	2.18089	phosphatidylinositol N-acetylglucosaminyltransferase, putative
PF3D7_0911100	504412	508130	3498	+	2	20527	5.86821	conserved Plasmodium protein, unknown function
PF3D7_0911800	535851	536681	831	-	1	3323	3.9988	conserved Plasmodium protein, unknown function
PF3D7_0911900	538221	539872	1242	-	2	9346	7.52496	falstatin
PF3D7_0912400	551426	553167	1341	-	2	4990	3.7211	alkaline phosphatase, putative
PF3D7_0912500	556090	557958	867	+	7	1930	2.22607	SAP domain-containing protein, putative
PF3D7_0912700	562677	562934	258	+	1	858	3.32558	conserved Plasmodium protein, unknown function
PF3D7_0912900	567283	568640	1017	+	2	4769	4.68928	26S proteasome regulatory subunit RPN8, putative
PF3D7_0913000	569124	570374	444	-	5	1850	4.16667	conserved protein, unknown function
PF3D7_0913200	575679	576509	831	+	1	9195	11.065	elongation factor 1-beta
PF3D7_0913500	582340	583968	1299	-	3	4208	3.23941	protease, putative
PF3D7_0913800	593107	593556	261	+	2	5011	19.1992	conserved Plasmodium protein, unknown function
PF3D7_0914100	601076	604576	3501	-	1	10827	3.09254	conserved Plasmodium protein, unknown function
PF3D7_0914200	608361	610075	1257	-	4	3286	2.61416	phospholipid or glycerol acyltransferase, putative
PF3D7_0914400	617963	619835	750	+	6	3047	4.06267	conserved Plasmodium protein, unknown function
PF3D7_0914600	627754	628319	336	+	2	2196	6.53571	transcription elongation factor 1, putative
PF3D7_0914700	630657	632207	1551	+	1	4521	2.91489	major facilitator superfamily-related transporter, putative
PF3D7_0914800	633574	634200	627	-	1	2367	3.77512	GINS complex subunit Psf3, putative
PF3D7_0915100	643232	644043	480	-	4	1085	2.26042	SUMO-conjugating enzyme UBC9
PF3D7_0915600	660176	660892	717	+	1	1747	2.43654	conserved Plasmodium protein, unknown function
PF3D7_0915900	665978	666478	501	+	1	2048	4.08782	conserved Plasmodium protein, unknown function
PF3D7_0916000	667255	671725	4140	-	4	13910	3.3599	major facilitator superfamily domain-containing protein, putative
PF3D7_0916700	696863	698029	1167	-	1	6444	5.52185	RNA-binding protein musashi, putative
PF3D7_0916800	703368	703517	150	+	1	998	6.65333	conserved Plasmodium protein, unknown function
PF3D7_0916900	705357	706355	999	+	1	7273	7.28028	zinc finger protein, putative
PF3D7_0917900	737985	740276	1959	+	2	48331	24.6713	heat shock protein 70
PF3D7_0918000	742494	743684	1191	-	1	35766	30.0302	glideosome-associated protein 50
PF3D7_0918100	747173	748490	393	+	6	1967	5.00509	cytochrome b5-like heme/steroid binding protein, putative
PF3D7_0918200	748678	750262	954	-	5	4620	4.84277	50S ribosomal protein L3, apicoplast, putative
PF3D7_0918300	751358	752422	963	-	2	2463	2.55763	eukaryotic translation initiation factor 3 subunit F, putative
PF3D7_0918500	761211	763358	2148	+	1	27161	12.6448	telomerase RNA
PF3D7_0918700	769452	772105	2214	+	4	7656	3.45799	conserved Plasmodium protein, unknown function
PF3D7_0919000	781368	782675	810	-	3	7356	9.08148	nucleosome assembly protein
PF3D7_0919100	786156	788212	1113	+	5	8821	7.92543	DnaJ protein, putative
PF3D7_0919200	789514	790478	753	-	2	5846	7.76361	PPPDE peptidase, putative
PF3D7_0919300	793217	794167	624	+	3	1746	2.79808	thioredoxin-like protein 1, putative
PF3D7_0919400	795539	797470	1548	+	3	3913	2.52778	protein disulfide isomerase
PF3D7_0919800	804417	807920	3237	-	2	8229	2.54217	TLD domain-containing protein
PF3D7_0919900	809659	819804	10146	-	1	38066	3.75182	regulator of chromosome condensation, putative
PF3D7_0920500	841536	842655	576	+	5	6912	12	ADP-ribosylation factor, putative
PF3D7_0920700	849515	851296	1782	+	1	12302	6.90348	CRAL/TRIO domain-containing protein, putative
PF3D7_0920900	855516	857286	1443	+	2	4038	2.79834	U4/U6 snRNA-associated-splicing factor, putative
PF3D7_0921000.1	857587	858829	492	-	6	1666	3.38618	ubiquitin-conjugating enzyme E2, putative
PF3D7_0921000.2	857587	858829	447	-	5	1656	3.7047	ubiquitin-conjugating enzyme E2, putative
PF3D7_0921700	883515	885592	1710	-	3	4086	2.38947	conserved Plasmodium protein, unknown function
PF3D7_0921900	888559	889305	747	+	1	2449	3.27845	conserved Plasmodium protein, unknown function
PF3D7_0922100	895415	900304	4629	+	3	11906	2.57205	ubiquitin-like protein, putative
PF3D7_0922200	903362	904570	1209	+	1	23357	19.3193	S-adenosylmethionine synthetase
PF3D7_0922500	913230	914480	1251	+	1	5316	4.2494	phosphoglycerate kinase
PF3D7_0922600	916603	918674	1632	+	3	3872	2.37255	glutamine synthetase, putative
PF3D7_0923900	966795	968069	609	-	6	3119	5.12151	RNA-binding protein, putative
PF3D7_0924000	972548	976637	3879	+	2	16649	4.29209	patatin-like phospholipase, putative
PF3D7_0924400	988977	992915	3738	+	2	17511	4.68459	conserved Plasmodium protein, unknown function
PF3D7_0925900	1040713	1041516	654	+	2	19636	30.0245	conserved Plasmodium protein, unknown function
PF3D7_0926200	1063053	1063208	156	+	1	1749	11.2115	conserved Plasmodium protein, unknown function
PF3D7_0926400	1070965	1072955	1590	-	2	3213	2.02075	monocarboxylate transporter, putative
PF3D7_0926900	1097324	1098240	678	-	3	1432	2.11209	replication termination factor, putative
PF3D7_0927000	1099075	1099750	471	+	2	1508	3.2017	CS domain protein, putative
PF3D7_0927500	1120100	1121331	339	-	5	2845	8.39233	dynein light chain, putative
PF3D7_0927600	1123861	1125858	1788	+	2	11278	6.30761	RNA-binding protein, putative
PF3D7_0927800	1128871	1129940	822	+	2	2331	2.83577	cytochrome c oxidase subunit 5B, putative
PF3D7_0927900	1131074	1132135	1062	-	1	4488	4.22599	phosphatidylserine decarboxylase
PF3D7_0928000.1	1135545	1136391	312	+	4	3738	11.9808	cytochrome c oxidase subunit 6B, putative
PF3D7_0928000.2	1135545	1136391	252	+	4	2951	11.7103	cytochrome c oxidase subunit 6B, putative
PF3D7_0928500	1146239	1147197	465	-	4	1110	2.3871	conserved Plasmodium protein, unknown function
PF3D7_0928600	1148161	1148502	342	-	1	1624	4.74854	conserved Plasmodium protein, unknown function
PF3D7_0929200	1167842	1169577	870	+	6	4604	5.29195	RNA-binding protein, putative
PF3D7_0929400	1175203	1180762	4137	+	10	35845	8.66449	high molecular weight rhoptry protein 2
PF3D7_0929500	1180983	1181996	630	-	3	18524	29.4032	conserved protein, unknown function
PF3D7_0930200	1195693	1198462	1920	-	5	4497	2.34219	leucine-rich repeat protein
PF3D7_0930300	1201812	1206974	5163	+	1	433220	83.9086	merozoite surface protein 1
PF3D7_0930400.1	1207974	1211703	2748	+	8	8096	2.94614	zinc finger protein, putative
PF3D7_0930400.2	1207974	1211703	2748	+	8	8094	2.94541	zinc finger protein, putative
PF3D7_0930500	1212169	1216500	4083	-	2	19002	4.65393	diacylglycerol kinase, putative
PF3D7_0931100	1254815	1257292	2478	+	1	15104	6.09524	nucleolar protein Nop52, putative
PF3D7_0931200	1258549	1259238	690	+	1	1915	2.77536	selenoprotein
PF3D7_0931400	1263347	1264830	933	+	4	4082	4.37513	PUB domain-containing protein, putative
PF3D7_0931500	1264999	1266015	660	-	3	5967	9.04091	conserved Plasmodium protein, unknown function
PF3D7_0931800	1273082	1273930	849	-	1	5436	6.40283	proteasome subunit beta type-6, putative
PF3D7_0932000	1278007	1278896	309	+	5	5720	18.5113	conserved Plasmodium protein, unknown function
PF3D7_0932100	1279219	1283879	3825	-	5	20792	5.43582	protein MAM3, putative
PF3D7_0932200	1287008	1288372	516	+	4	21356	41.3876	profilin
PF3D7_0933000	1311440	1313725	2286	+	1	4808	2.10324	CSTF domain-containing protein, putative
PF3D7_0933700	1334115	1334794	555	-	2	1267	2.28288	conserved Plasmodium protein, unknown function
PF3D7_0933900	1338175	1339295	753	-	4	1699	2.25631	conserved Plasmodium protein, unknown function
PF3D7_0934200	1346858	1347295	438	-	1	1150	2.62557	conserved Plasmodium protein, unknown function
PF3D7_0934300	1348022	1348459	438	+	1	901	2.05708	conserved Plasmodium protein, unknown function
PF3D7_0934400	1349790	1350392	603	+	1	2363	3.91874	AP2 domain transcription factor, putative
PF3D7_0934500	1350836	1351929	708	-	2	3737	5.27825	V-type proton ATPase subunit E, putative
PF3D7_0934600	1354581	1355495	567	+	3	2844	5.01587	conserved Plasmodium protein, unknown function
PF3D7_0934700	1357411	1359262	1596	+	3	11276	7.06516	UBX domain, putative
PF3D7_0934800	1361935	1363848	1029	+	5	15339	14.9067	cAMP-dependent protein kinase catalytic subunit
PF3D7_0935000	1366569	1367150	582	-	1	3580	6.1512	U2 small nuclear ribonucleoprotein B'', putative
PF3D7_0935100	1367396	1367614	219	-	1	1647	7.52055	protein kish, putative
PF3D7_0935200	1368594	1372037	3444	-	1	7123	2.06823	vacuolar protein sorting-associated protein 33, putative
PF3D7_0935300	1373018	1373722	366	+	4	910	2.48634	phosphatidylinositol N-acetylglucosaminyltransferase subunit P, putative
PF3D7_0935500	1400800	1402052	939	+	3	2176	2.31736	Plasmodium exported protein, unknown function
PF3D7_0935600	1405192	1407022	1539	+	2	11973	7.77973	gametocytogenesis-implicated protein
PF3D7_0935700	1409199	1410008	624	+	2	1521	2.4375	Plasmodium exported protein, unknown function
PF3D7_0935800	1413840	1419754	4023	+	9	15508	3.85483	cytoadherence linked asexual protein 9
PF3D7_0935900	1420483	1422807	2142	-	2	28043	13.092	ring-exported protein 1
PF3D7_0936000	1427642	1428022	285	-	2	4405	15.4561	ring-exported protein 2
PF3D7_0936100	1430607	1431146	540	-	1	2447	4.53148	early transcribed membrane protein
PF3D7_0936300	1436687	1437981	981	-	2	8386	8.54842	ring-exported protein 3
PF3D7_0936400	1440783	1441660	645	+	2	1405	2.17829	ring-exported protein 4
PF3D7_0936600	1446929	1447947	894	+	2	3522	3.9396	gametocyte exported protein 5
PF3D7_0936800	1458392	1459862	1152	+	2	10211	8.86372	Plasmodium exported protein (PHISTc), unknown function
PF3D7_1001000	63152	64032	696	+	2	1652	2.37356	Plasmodium exported protein (hyp12), unknown function
PF3D7_1001200	70547	70819	273	-	1	3685	13.4982	acyl-CoA binding protein, isoform 2, ACBP2
PF3D7_1001500	81416	81739	324	-	1	12917	39.8673	early transcribed membrane protein 10.1
PF3D7_1001600	86538	89009	2292	-	2	17135	7.476	exported lipase 2
PF3D7_1001700	92573	93526	801	-	2	9737	12.1561	Plasmodium exported protein (PHISTc), unknown function
PF3D7_1001800	96113	97031	783	-	2	3083	3.93742	Plasmodium exported protein (PHISTc), unknown function
PF3D7_1001900	99379	100361	831	-	2	2331	2.80505	Plasmodium exported protein (hyp16), unknown function
PF3D7_1002100	106653	108662	1896	-	2	15541	8.19673	EMP1-trafficking protein
PF3D7_1002400.1	121115	123291	747	+	7	3622	4.84873	transformer-2 protein homolog beta, putative
PF3D7_1002400.2	121115	123291	741	+	7	3589	4.84345	transformer-2 protein homolog beta, putative
PF3D7_1002500	123770	124882	564	-	3	1842	3.26596	conserved Plasmodium protein, unknown function
PF3D7_1002900	138765	139853	384	+	5	2234	5.81771	conserved Plasmodium protein, unknown function
PF3D7_1003000	142419	146237	3819	+	1	11284	2.9547	conserved Plasmodium protein, unknown function
PF3D7_1003100	147639	148239	285	+	4	581	2.0386	conserved Plasmodium protein, unknown function
PF3D7_1003300	150416	150874	459	-	1	4779	10.4118	N-terminal acetyltransferase A complex catalytic subunit ARD1, putative
PF3D7_1003500	160316	160962	357	-	2	7668	21.479	40S ribosomal protein S20e, putative
PF3D7_1003600	164945	165790	846	+	1	21296	25.1726	inner membrane complex protein 1c, putative
PF3D7_1004000	179344	180226	609	-	2	9462	15.5369	60S ribosomal protein L13, putative
PF3D7_1004300	199452	202844	3393	-	1	7335	2.1618	E3 ubiquitin-protein ligase, putative
PF3D7_1004500	213986	214594	609	-	1	2626	4.31199	conserved Plasmodium protein, unknown function
PF3D7_1004900	224248	225207	960	+	1	2514	2.61875	conserved Plasmodium protein, unknown function
PF3D7_1005800	251579	252490	681	+	2	3199	4.6975	conserved Plasmodium membrane protein, unknown function
PF3D7_1006200	262150	262997	324	-	3	7487	23.108	DNA/RNA-binding protein Alba 3
PF3D7_1006600	272243	272824	582	-	1	2281	3.91924	phosducin-like protein, putative
PF3D7_1006700	274091	275426	1152	+	2	2321	2.01476	conserved Plasmodium protein, unknown function
PF3D7_1006800	277621	279168	741	+	4	4342	5.85965	single-strand telomeric DNA-binding protein GBP2, putative
PF3D7_1007000	284577	286302	783	+	8	1774	2.26564	conserved membrane protein, unknown function
PF3D7_1007100	286522	287473	351	-	4	2409	6.86325	conserved Plasmodium protein, unknown function
PF3D7_1007200	288383	290826	1782	-	5	4120	2.31201	rho GTPase-activating protein, putative
PF3D7_1007400	296906	297565	660	+	1	3082	4.6697	conserved Plasmodium protein, unknown function
PF3D7_1007500	298361	298687	327	+	1	2116	6.47095	conserved Plasmodium protein, unknown function
PF3D7_1007600	299280	299609	330	+	1	1132	3.4303	conserved Plasmodium protein, unknown function
PF3D7_1008000	321011	328150	7140	+	1	28956	4.05546	histone deacetylase 2
PF3D7_1008100	331246	342807	11562	+	1	34031	2.94335	zinc finger protein, putative
PF3D7_1008300	346407	346514	108	+	1	281	2.60185	AP-5 complex subunit sigma-1, putative, pseudogene
PF3D7_1008400	347206	348667	1347	-	2	10444	7.75353	26S protease regulatory subunit 4, putative
PF3D7_1008500	351703	355593	3891	+	1	8914	2.29093	conserved Plasmodium membrane protein, unknown function
PF3D7_1008700	360625	362480	1338	-	3	8362	6.24963	tubulin beta chain
PF3D7_1008800	365737	367146	1410	-	1	4120	2.92199	nucleolar protein 5, putative
PF3D7_1008900	369199	370225	729	-	2	3531	4.84362	adenylate kinase
PF3D7_1009700	389504	391165	1662	-	1	6182	3.71961	tubulin--tyrosine ligase, putative
PF3D7_1010100	403679	404575	897	+	1	1811	2.01895	PI31 domain-containing protein, putative
PF3D7_1010300	414732	415328	357	+	3	19274	53.9888	succinate dehydrogenase subunit 4, putative
PF3D7_1010400	415404	417471	1095	-	6	11322	10.3397	conserved Plasmodium protein, unknown function
PF3D7_1010600	420185	421056	669	-	2	3474	5.19283	eukaryotic translation initiation factor 2 subunit beta
PF3D7_1010700	422961	424365	672	+	7	3708	5.51786	dolichyl-phosphate-mannose--protein mannosyltransferase, putative
PF3D7_1011000	429204	430140	435	-	4	1017	2.33793	inner membrane complex sub-compartment protein 1
PF3D7_1011200.1	436958	437708	345	+	4	850	2.46377	conserved Plasmodium protein, unknown function
PF3D7_1011200.2	436958	437708	345	+	4	835	2.42029	conserved Plasmodium protein, unknown function
PF3D7_1011400	441140	441955	816	-	1	3778	4.6299	proteasome subunit beta type-5
PF3D7_1011500	443874	444401	528	-	1	1506	2.85227	conserved Plasmodium membrane protein, unknown function
PF3D7_1011700	449154	450323	1170	+	1	2459	2.10171	DNA repair protein RAD23, putative
PF3D7_1011800	455398	458817	3420	+	1	33708	9.85614	PRE-binding protein
PF3D7_1011900	460335	461993	918	-	6	3174	3.45752	heme oxygenase
PF3D7_1012200	470979	471933	804	+	2	14438	17.9577	rhoptry associated adhesin
PF3D7_1012300	472546	473386	579	-	2	3249	5.6114	cytochrome b-c1 complex subunit 7, putative
PF3D7_1012400	475327	476563	696	-	3	25430	36.5374	hypoxanthine-guanine phosphoribosyltransferase
PF3D7_1012900	496331	497573	1143	-	2	8814	7.71129	autophagy-related protein 18, putative
PF3D7_1013000	500210	502221	1563	+	4	3297	2.1094	zinc finger protein, putative
PF3D7_1013200	511084	514278	3195	+	1	9090	2.84507	conserved Plasmodium protein, unknown function
PF3D7_1013800	542359	544779	1461	+	5	7006	4.79535	conserved Plasmodium protein, unknown function
PF3D7_1014100	555160	559527	4368	+	1	33782	7.73397	merozoite surface protein MSA180, putative
PF3D7_1014600	581354	589090	7737	-	1	24077	3.11193	transcriptional coactivator ADA2
PF3D7_1014900	600970	607809	6840	-	1	21849	3.1943	conserved Plasmodium protein, unknown function
PF3D7_1015800	633682	635286	1008	+	5	2954	2.93056	ribonucleoside-diphosphate reductase small chain, putative
PF3D7_1015900	637138	639011	1341	+	2	14693	10.9567	enolase
PF3D7_1016000	641390	642751	1362	+	1	3208	2.35536	conserved Plasmodium protein, unknown function
PF3D7_1016300	650898	653567	2475	-	2	53350	21.5556	GBP130 protein
PF3D7_1016400	656709	659027	1830	-	3	4285	2.34153	serine/threonine protein kinase, FIKK family
PF3D7_1016800	675293	676417	945	-	2	7055	7.46561	Plasmodium exported protein (PHISTc), unknown function
PF3D7_1016900	682182	682508	327	-	1	10214	31.2355	early transcribed membrane protein 10.3
PF3D7_1017100	689888	690820	933	-	1	9548	10.2337	rhoptry neck protein 12
PF3D7_1017400	697970	699823	735	-	8	3569	4.85578	phosphomannomutase, putative
PF3D7_1017500	701746	702422	405	+	3	7827	19.3259	essential light chain ELC
PF3D7_1017600	705537	708452	2916	+	1	7901	2.70953	conserved Plasmodium protein, unknown function
PF3D7_1017900	715878	717437	1404	+	2	5208	3.7094	26S proteasome regulatory subunit p55, putative
PF3D7_1018300	729809	732856	3048	-	1	8368	2.74541	conserved Plasmodium protein, unknown function
PF3D7_1018400	734722	735738	600	+	4	1675	2.79167	conserved Plasmodium protein, unknown function
PF3D7_1018500	735921	736813	336	-	5	906	2.69643	pre-mRNA-splicing factor RDS3, putative
PF3D7_1018700	747028	748887	1860	+	1	9056	4.86882	conserved Plasmodium protein, unknown function
PF3D7_1019000	757795	765158	7218	+	2	25513	3.53464	eukaryotic translation initiation factor subunit eIF2A, putative
PF3D7_1019400	786503	787008	327	+	2	4439	13.5749	60S ribosomal protein L30e, putative
PF3D7_1019800	804328	807582	3255	-	1	8810	2.70661	tRNA methyltransferase, putative
PF3D7_1019900	808618	808992	375	-	1	3639	9.704	autophagy-related protein 8
PF3D7_1020000	811106	813484	969	-	10	3376	3.484	RNA-binding protein 34, putative
PF3D7_1020900	845086	846192	546	-	5	8779	16.0788	ADP-ribosylation factor
PF3D7_1021700	873208	894869	20805	-	5	148192	7.1229	conserved Plasmodium membrane protein, unknown function
PF3D7_1021800	896865	903608	6225	-	4	23766	3.81783	schizont egress antigen-1
PF3D7_1021900	905473	912345	6873	-	1	32647	4.75004	PHAX domain-containing protein, putative
PF3D7_1022400	939938	942234	1617	-	4	4797	2.9666	serine/arginine-rich splicing factor 4
PF3D7_1022500	944398	946089	1692	-	1	3449	2.03842	citrate synthase, mitochondrial, putative
PF3D7_1022700	951752	952579	828	-	1	6236	7.5314	phospholipid scramblase, putative
PF3D7_1022900	958939	959896	357	-	4	981	2.7479	CDGSH iron-sulfur domain-containing protein, putative
PF3D7_1023000	961066	962307	1242	-	1	6922	5.57327	conserved Plasmodium membrane protein, unknown function
PF3D7_1023300	984228	985330	240	-	4	651	2.7125	conserved Plasmodium protein, unknown function
PF3D7_1023400	985350	986988	588	+	7	1957	3.32823	HORMA domain protein, putative
PF3D7_1023500	987017	987310	294	-	1	2028	6.89796	conserved Plasmodium protein, unknown function
PF3D7_1023900	997475	1007461	9987	-	1	56555	5.66286	chromodomain-helicase-DNA-binding protein 1 homolog, putative
PF3D7_1024000	1014896	1016596	1701	+	1	4598	2.70312	conserved Plasmodium protein, unknown function
PF3D7_1024300	1022505	1022897	393	+	1	1938	4.9313	conserved Plasmodium protein, unknown function
PF3D7_1024800	1034685	1039079	4395	+	1	26621	6.05711	exported protein 3
PF3D7_1025000	1045608	1049760	2943	-	7	14609	4.96398	EF-hand calcium-binding domain-containing protein, putative
PF3D7_1025600	1088214	1088417	204	+	1	791	3.87745	cytochrome c oxidase copper chaperone, putative
PF3D7_1025700	1088931	1089494	564	+	1	1776	3.14894	conserved Plasmodium protein, unknown function
PF3D7_1025800	1089997	1090538	204	-	3	715	3.5049	conserved Plasmodium protein, unknown function
PF3D7_1025900	1091436	1097277	3996	-	15	12961	3.24349	conserved Plasmodium protein, unknown function
PF3D7_1026000	1098455	1099882	1092	-	3	6451	5.90751	conserved Plasmodium protein, unknown function
PF3D7_1026500	1112423	1112635	213	-	1	582	2.73239	conserved Plasmodium protein, unknown function
PF3D7_1026600	1113495	1118573	5079	-	1	67174	13.2258	conserved Plasmodium protein, unknown function
PF3D7_1026800	1122962	1124037	792	+	2	10945	13.8194	40S ribosomal protein S2
PF3D7_1027300	1140589	1142602	1182	-	3	39952	33.8003	peroxiredoxin
PF3D7_1027500	1147866	1148213	219	+	2	439	2.00457	conserved Plasmodium protein, unknown function
PF3D7_1027700.1	1150663	1151853	540	-	5	1338	2.47778	centrin-3
PF3D7_1027700.2	1150663	1151853	540	-	5	1338	2.47778	centrin-3
PF3D7_1027800	1153271	1154431	1161	-	1	14076	12.124	60S ribosomal protein L3
PF3D7_1028200	1166046	1166870	825	-	1	2098	2.54303	RING zinc finger protein, putative
PF3D7_1028300	1168010	1168957	948	-	1	2681	2.82806	rRNA-processing protein EBP2, putative
PF3D7_1028600	1176461	1177849	516	-	4	1729	3.35078	conserved Plasmodium protein, unknown function
PF3D7_1028700	1181005	1182501	1497	+	1	21191	14.1556	merozoite TRAP-like protein
PF3D7_1028800	1183487	1183995	354	-	2	2533	7.15537	conserved Plasmodium protein, unknown function
PF3D7_1029400	1200894	1202399	1506	-	1	4180	2.77556	LEM3/CDC50 family protein, putative
PF3D7_1029600	1206302	1207405	1104	+	1	10904	9.87681	adenosine deaminase
PF3D7_1029900	1217348	1222441	5094	+	1	18064	3.54613	conserved Plasmodium protein, unknown function
PF3D7_1030000	1223375	1224167	402	+	4	2165	5.38557	transcription elongation factor SPT4, putative
PF3D7_1030200	1230561	1231913	1353	-	1	5860	4.33112	claudin-like apicomplexan microneme protein, putative
PF3D7_1030300	1233667	1237002	3336	-	1	11956	3.58393	conserved Plasmodium protein, unknown function
PF3D7_1030500	1244215	1245396	1182	+	1	3687	3.11929	26S proteasome regulatory subunit RPN9, putative
PF3D7_1030800	1250045	1250683	639	+	1	4354	6.81377	calmodulin, putative
PF3D7_1031500	1270528	1274144	2754	+	6	5686	2.06463	DEAD/DEAH box helicase, putative
PF3D7_1031700	1281252	1281989	351	+	4	2617	7.45584	protein phosphatase inhibitor 3
PF3D7_1032100	1293499	1297071	3573	+	1	7444	2.0834	mRNA-decapping enzyme subunit 1, putative
PF3D7_1032500	1306241	1307532	792	-	3	2050	2.58838	DER1-like protein, putative
PF3D7_1032800	1313255	1314721	930	-	4	1947	2.09355	leucine-rich repeat protein
PF3D7_1033100	1324132	1328436	4305	-	1	24077	5.5928	S-adenosylmethionine decarboxylase/ornithine decarboxylase
PF3D7_1033200	1335222	1336289	1068	+	1	8934	8.36517	early transcribed membrane protein 10.2
PF3D7_1033300	1338124	1338818	369	-	3	930	2.52033	conserved Plasmodium protein, unknown function
PF3D7_1033400	1339762	1340628	867	+	1	3822	4.4083	haloacid dehalogenase-like hydrolase
PF3D7_1033600	1344150	1346897	2748	-	1	5703	2.07533	pre-mRNA-splicing factor CEF1, putative
PF3D7_1033900	1354454	1355571	576	-	5	3259	5.65799	ubiquitin-conjugating enzyme E2, putative
PF3D7_1034600	1376827	1377759	933	-	1	4084	4.37728	translation initiation factor IF-3, putative
PF3D7_1034700	1378759	1379295	537	+	1	1363	2.53818	ADP-ribosylation factor, putative
PF3D7_1034900	1383450	1386119	2670	+	1	6577	2.4633	methionine--tRNA ligase
PF3D7_1035100	1391445	1393130	1686	+	1	3395	2.01364	probable protein, unknown function
PF3D7_1035200	1394839	1396596	1758	+	1	62967	35.8174	S-antigen
PF3D7_1035300	1399195	1402896	3702	+	1	23665	6.39249	glutamate-rich protein GLURP
PF3D7_1035400	1404195	1405259	1065	+	1	60274	56.5953	merozoite surface protein 3
PF3D7_1035500	1407276	1408391	1116	+	1	52714	47.2348	merozoite surface protein 6
PF3D7_1035600	1409281	1410555	1275	+	1	3210	2.51765	merozoite surface protein
PF3D7_1035700	1413200	1415293	2094	+	1	14258	6.80898	duffy binding-like merozoite surface protein
PF3D7_1035900	1423983	1425683	1701	+	1	27300	16.0494	probable protein, unknown function
PF3D7_1036000	1427127	1428344	1218	+	1	10265	8.42775	merozoite surface protein
PF3D7_1036500	1441901	1443568	1668	+	1	5100	3.05755	probable protein, unknown function
PF3D7_1036900	1452599	1458006	5046	-	3	33416	6.62228	conserved Plasmodium protein, unknown function
PF3D7_1037300	1477940	1478845	906	-	1	5117	5.6479	ADP/ATP transporter on adenylate translocase
PF3D7_1037700	1495973	1496658	318	+	3	1350	4.24528	enhancer of rudimentary homolog, putative
PF3D7_1037900	1502955	1504322	549	-	4	1908	3.47541	conserved Plasmodium protein, unknown function
PF3D7_1038000.1	1505835	1506896	360	+	4	33274	92.4278	antigen UB05
PF3D7_1038000.2	1505835	1506896	363	+	4	33278	91.6749	antigen UB05
PF3D7_1039000	1568709	1571815	2742	+	3	5761	2.10102	serine/threonine protein kinase, FIKK family
PF3D7_1039200	1576441	1576991	453	-	2	1033	2.28035	Plasmodium exported protein, unknown function, pseudogene
PF3D7_1101700	85629	86418	696	+	2	1959	2.81466	Pfmc-2TM Maurer's cleft two transmembrane protein
PF3D7_1102100	104300	104852	453	+	2	1033	2.28035	Plasmodium exported protein, unknown function, pseudogene
PF3D7_1102700	128789	129064	276	+	1	35212	127.58	early transcribed membrane protein 11.1
PF3D7_1102800	131703	131987	285	-	1	125914	441.804	early transcribed membrane protein 11.2
PF3D7_1103100	140048	140801	357	-	2	15682	43.9272	60S acidic ribosomal protein P1, putative
PF3D7_1103300	144841	144939	99	-	1	310	3.13131	tRNA Leucine
PF3D7_1103900	175248	175433	186	+	1	518	2.78495	conserved Plasmodium protein, unknown function
PF3D7_1104100	179461	181128	1044	-	4	4720	4.52107	syntaxin, Qa-SNARE family
PF3D7_1104200	182383	187223	4281	-	5	9615	2.24597	chromatin remodeling protein
PF3D7_1104400	196767	198355	1275	+	2	10537	8.26431	thioredoxin, putative
PF3D7_1104700.1	204593	205794	561	-	6	1454	2.5918	DNA-directed RNA polymerase III subunit RPC8, putative
PF3D7_1104700.2	204593	205794	555	-	6	1437	2.58919	DNA-directed RNA polymerase III subunit RPC8, putative
PF3D7_1104900	214825	219687	4863	+	1	29982	6.16533	calcium/calmodulin-dependent protein kinase, putative
PF3D7_1105000	221818	222129	312	-	1	208560	668.462	histone H4
PF3D7_1105100	226065	226418	354	+	1	388334	1096.99	histone H2B
PF3D7_1105400	235597	237097	786	-	2	10399	13.2303	40S ribosomal protein S4, putative
PF3D7_1105500	239687	240613	516	+	3	2040	3.95349	centrin-4
PF3D7_1105600	241184	243517	2334	-	1	12468	5.3419	translocon component PTEX88
PF3D7_1105800	250918	252872	801	+	9	3426	4.27715	conserved Apicomplexan protein, unknown function
PF3D7_1106100	258779	259981	810	+	4	1864	2.30123	apicoplast ribosomal protein S15 precursor, putative
PF3D7_1106400	267547	267897	351	+	1	849	2.4188	conserved Plasmodium protein, unknown function
PF3D7_1107300	301283	311287	10005	-	1	43099	4.30775	polyadenylate-binding protein-interacting protein 1, putative
PF3D7_1107800	329867	335601	5487	-	2	18169	3.31128	AP2 domain transcription factor, putative
PF3D7_1108000	352556	354262	1707	+	1	6486	3.79965	IWS1-like protein, putative
PF3D7_1108100	356083	360434	4107	+	3	9071	2.20867	conserved Plasmodium protein, unknown function
PF3D7_1108200	361408	361902	495	+	1	1143	2.30909	D-tyrosyl-tRNA(Tyr) deacylase
PF3D7_1108300	362421	362887	324	+	2	1201	3.70679	pterin-4a-carbinolamine dehydratase
PF3D7_1108400	365093	366100	1008	+	1	6123	6.0744	casein kinase 2, alpha subunit
PF3D7_1108600	369675	370706	1032	-	1	32278	31.2771	endoplasmic reticulum-resident calcium binding protein
PF3D7_1108700	373238	374860	1623	-	1	11781	7.25878	heat shock protein J2
PF3D7_1109400	390644	393331	1311	-	6	6366	4.85584	essential nuclear protein 1, putative
PF3D7_1109500	391061	391145	85	-	1	1325	15.5882	small nucleolar RNA snoR09
PF3D7_1109700	392510	392712	203	-	1	573	2.82266	small nucleolar RNA snoR11
PF3D7_1109800	395252	395336	85	-	1	185	2.17647	small nucleolar RNA snoR12
PF3D7_1109900	397124	397775	339	+	2	10058	29.6696	60S ribosomal protein L36
PF3D7_1110000	398659	399226	249	+	2	544	2.18474	conserved Plasmodium protein, unknown function
PF3D7_1110300	410202	411355	666	-	4	1855	2.78529	conserved Plasmodium protein, unknown function
PF3D7_1110400	414797	419556	4452	+	3	18483	4.15162	RNA-binding protein, putative
PF3D7_1110600	425904	426864	537	-	5	1797	3.34637	mitochondrial ribosomal protein L11 precursor, putative
PF3D7_1110800	430157	431476	606	-	7	1478	2.43894	conserved Plasmodium protein, unknown function
PF3D7_1111100	437171	438220	1050	-	1	2933	2.79333	replication factor C subunit 5, putative
PF3D7_1111400	445233	445799	567	-	1	2196	3.87302	conserved Plasmodium protein, unknown function
PF3D7_1112000	459776	460620	219	+	4	1023	4.67123	conserved Plasmodium protein, unknown function
PF3D7_1112100	462290	469672	7383	+	1	28591	3.87255	conserved Plasmodium protein, unknown function
PF3D7_1112400	475880	476455	576	+	1	1583	2.74826	nucleic acid binding protein, putative
PF3D7_1113100	511105	511761	657	-	1	12450	18.9498	protein tyrosine phosphatase
PF3D7_1113200	517311	517985	390	+	2	1317	3.37692	conserved Plasmodium protein, unknown function
PF3D7_1113300	519189	520220	1032	+	1	5242	5.07946	UDP-galactose transporter, putative
PF3D7_1113400	521122	522824	1167	-	4	5156	4.41817	ubiquitin domain-containing protein DSK2, putative
PF3D7_1113800	531177	533285	2109	-	1	7138	3.38454	conserved Plasmodium membrane protein, unknown function
PF3D7_1114100.1	539903	541387	837	+	4	4281	5.1147	rhomboid protease ROM1
PF3D7_1114100.2	539903	541387	831	+	4	4231	5.09146	rhomboid protease ROM1
PF3D7_1114200	542330	544765	1122	-	11	3700	3.29768	GTPase-activating protein, putative
PF3D7_1114700	555514	558668	2100	+	9	6470	3.08095	serine/threonine protein kinase, putative
PF3D7_1115000	570017	570714	438	+	3	1268	2.89498	conserved Plasmodium protein, unknown function
PF3D7_1115200	576773	580276	2382	+	7	6022	2.52813	histone-lysine N-methyltransferase SET7
PF3D7_1115300	581250	582698	1449	-	1	4157	2.86888	cysteine proteinase falcipain 2b
PF3D7_1115400	584328	585806	1479	-	1	9362	6.32995	cysteine proteinase falcipain 3
PF3D7_1115500	588169	589400	696	+	4	2043	2.93534	AP2 domain transcription factor, putative
PF3D7_1115600	589707	590629	588	-	3	11397	19.3827	peptidyl-prolyl cis-trans isomerase
PF3D7_1115700	592130	593584	1455	-	1	7381	5.07285	cysteine proteinase falcipain 2a
PF3D7_1115800	596289	597203	915	-	1	14503	15.8503	conserved Plasmodium protein, unknown function
PF3D7_1115900	600176	602215	882	+	10	2226	2.52381	palmitoyltransferase DHHC9
PF3D7_1116000	602983	606918	3606	-	3	20910	5.79867	rhoptry neck protein 4
PF3D7_1116100	607902	613394	5493	-	1	34071	6.20262	serine esterase, putative
PF3D7_1116200.1	615744	617186	660	-	7	1503	2.27727	pyridoxine biosynthesis protein PDX2
PF3D7_1116200.2	615744	617186	546	-	6	1313	2.40476	pyridoxine biosynthesis protein PDX2
PF3D7_1116300	618312	619778	504	+	6	2601	5.16071	peptidyl-prolyl cis-trans isomerase
PF3D7_1116400	619893	621350	1458	-	1	5141	3.52606	guanine nucleotide-exchange factor SEC12
PF3D7_1116500	624370	625737	1368	+	1	3819	2.79167	folate transporter 2
PF3D7_1116700	630779	632881	2103	-	1	17506	8.3243	dipeptidyl aminopeptidase 1
PF3D7_1116800	636094	639511	2721	-	4	50819	18.6766	heat shock protein 101
PF3D7_1117300	662000	662386	387	+	1	3717	9.60465	conserved Plasmodium protein, unknown function
PF3D7_1117400	664163	665356	1194	+	1	4465	3.73953	conserved Plasmodium protein, unknown function
PF3D7_1117700	670711	671515	645	-	2	21005	32.5659	GTP-binding nuclear protein RAN/TC4
PF3D7_1118100	687235	687781	468	+	2	1292	2.76068	AP-1 complex subunit sigma, putative
PF3D7_1118400	699869	700789	921	-	1	3024	3.28339	haloacid dehalogenase-like hydrolase, putative
PF3D7_1118700	708526	712863	1959	-	18	4039	2.06177	myosin light chain B
PF3D7_1119000	718650	719765	1116	-	1	3398	3.0448	acyl-CoA-binding protein, putative
PF3D7_1119100	720992	722273	975	+	4	2350	2.41026	tRNA m(1)G methyltransferase, putative
PF3D7_1119200	722717	723289	453	-	2	975	2.15232	conserved protein, unknown function
PF3D7_1119700	744874	745932	1059	+	1	2378	2.24551	conserved Plasmodium protein, unknown function
PF3D7_1119800	746854	747456	603	-	1	1623	2.69154	alternative splicing factor ASF-1, putative
PF3D7_1120000	756192	760435	3213	+	6	11057	3.44133	conserved Plasmodium protein, unknown function
PF3D7_1120100	761695	762818	753	+	3	7763	10.3094	phosphoglycerate mutase, putative
PF3D7_1120200	765033	765625	252	+	2	1686	6.69048	conserved Plasmodium protein, unknown function
PF3D7_1121000	792197	793945	882	+	6	1866	2.11565	palmitoyltransferase DHHC3
PF3D7_1121100	794254	799561	4635	-	4	10247	2.21079	conserved Plasmodium protein, unknown function
PF3D7_1121600	815386	816322	489	-	3	69069	141.245	exported protein 1
PF3D7_1122300	846929	848014	1086	+	1	4191	3.85912	conserved Plasmodium protein, unknown function
PF3D7_1122700	868388	869152	765	-	1	3884	5.07712	conserved Plasmodium protein, unknown function
PF3D7_1123000	895967	903370	7404	-	1	24133	3.25945	conserved Plasmodium protein, unknown function
PF3D7_1123100	909366	916324	6798	+	2	16035	2.35878	calcium-dependent protein kinase 7
PF3D7_1123300	921823	923892	2070	+	1	5138	2.48213	RING zinc finger protein, putative
PF3D7_1123900	945470	946148	438	+	3	2483	5.66895	13 kDa ribonucleoprotein-associated protein, putative
PF3D7_1124000	948591	950707	1398	+	5	3587	2.56581	endoplasmic reticulum oxidoreductin, putative
PF3D7_1124300	962156	963958	1578	+	3	3312	2.09886	conserved Plasmodium protein, unknown function
PF3D7_1124400	964675	965360	444	-	3	1518	3.41892	U6 snRNA-associated Sm-like protein LSm1, putative
PF3D7_1124600	970105	971376	1272	-	1	10234	8.0456	ethanolamine kinase
PF3D7_1124700	974493	975538	906	-	2	2171	2.39625	GrpE protein homolog, mitochondrial, putative
PF3D7_1124800	976880	977936	741	-	3	4938	6.66397	ribosome biogenesis regulatory protein, putative
PF3D7_1124900	981945	983086	375	+	4	6016	16.0427	60S ribosomal protein L35, putative
PF3D7_1125500	1001182	1001562	381	-	1	1445	3.79265	small nuclear ribonucleoprotein Sm D1, putative
PF3D7_1125600	1003226	1003694	252	-	2	1058	4.19841	conserved Plasmodium protein, unknown function
PF3D7_1125700	1004780	1007354	2010	-	6	6988	3.47662	kelch domain-containing protein, putative
PF3D7_1125800	1008409	1010853	1779	-	4	8051	4.52558	kelch domain-containing protein, putative
PF3D7_1125900	1013466	1013747	282	+	1	1477	5.23759	conserved Plasmodium protein, unknown function
PF3D7_1126200	1023790	1024496	471	-	2	8668	18.4034	40S ribosomal protein S18, putative
PF3D7_1126300	1026976	1029544	1854	+	5	5149	2.77724	DnaJ protein, putative
PF3D7_1126700	1040790	1046087	2781	-	19	19646	7.06437	autophagy-related protein 23, putative
PF3D7_1126900	1053642	1054333	261	-	4	573	2.1954	small nuclear ribonucleoprotein F, putative
PF3D7_1127100	1060262	1060783	522	-	1	2734	5.23755	deoxyuridine 5'-triphosphate nucleotidohydrolase
PF3D7_1127600	1071752	1073813	894	+	10	4566	5.10738	CRAL/TRIO domain-containing protein, putative
PF3D7_1127900	1083321	1085062	1230	-	3	3617	2.94065	conserved Plasmodium protein, unknown function
PF3D7_1128000.1	1087314	1093105	5370	+	4	12893	2.40093	conserved Plasmodium protein, unknown function
PF3D7_1128000.2	1087314	1093105	5331	+	4	12671	2.37685	conserved Plasmodium protein, unknown function
PF3D7_1128100	1094909	1095931	747	-	3	2348	3.14324	prefoldin subunit 5, putative
PF3D7_1128200	1097117	1097527	411	+	1	1342	3.26521	multiprotein-bridging factor 1, putative
PF3D7_1128700	1113996	1115477	1482	+	1	3982	2.68691	GPI-anchor transamidase, putative
PF3D7_1128900	1118249	1120685	1869	+	4	4548	2.43339	conserved Plasmodium protein, unknown function
PF3D7_1129000	1121930	1123377	966	+	4	6691	6.9265	spermidine synthase
PF3D7_1129100	1125952	1127310	1359	+	1	31315	23.0427	parasitophorous vacuolar protein 1
PF3D7_1129200	1128774	1130813	1182	+	4	5736	4.85279	26S proteasome regulatory subunit RPN7, putative
PF3D7_1129300	1131294	1136834	5541	-	1	11847	2.13806	conserved Plasmodium protein, unknown function
PF3D7_1129700	1149976	1150518	543	-	1	1211	2.2302	conserved Plasmodium protein, unknown function
PF3D7_1130100	1163094	1163357	264	-	1	7183	27.2083	60S ribosomal protein L38
PF3D7_1130200	1165221	1166171	951	+	1	18366	19.3123	60S ribosomal protein P0
PF3D7_1130300	1166588	1166687	100	+	1	573	5.73	small nucleolar RNA snoR13
PF3D7_1130310	1166812	1166914	103	+	1	595	5.7767	small nucleolar RNA snoR14a
PF3D7_1130400	1168879	1170198	1320	+	1	5960	4.51515	26S protease regulatory subunit 6A, putative
PF3D7_1131100	1195988	1198309	2322	-	1	6606	2.84496	serpentine receptor, putative
PF3D7_1132000	1239900	1242548	2649	+	1	5473	2.06606	ubiquitin-like protein, putative
PF3D7_1132200	1248310	1250232	1635	-	2	4759	2.9107	T-complex protein 1 subunit alpha
PF3D7_1132600	1266250	1267584	1161	-	2	2419	2.08355	pre-mRNA-splicing factor 38A, putative
PF3D7_1132800	1271204	1271980	777	+	1	11505	14.8069	aquaglyceroporin
PF3D7_1133000	1275574	1275663	90	+	1	846	9.4	conserved Plasmodium protein, unknown function
PF3D7_1133200	1281284	1287633	6219	-	2	18762	3.01688	conserved Plasmodium protein, unknown function
PF3D7_1133300	1290501	1291601	1101	+	1	3377	3.06721	LEM3/CDC50 family protein, putative
PF3D7_1133400	1293856	1295724	1869	+	1	17777	9.5115	apical membrane antigen 1
PF3D7_1133700	1302173	1305987	2994	+	2	7859	2.62492	FHA domain-containing protein, putative
PF3D7_1133800	1309024	1311793	2574	+	2	7095	2.75641	RNA (uracil-5-)methyltransferase, putative
PF3D7_1134000	1320114	1322105	1992	+	1	5044	2.53213	heat shock protein 70
PF3D7_1134100	1323043	1324314	1272	-	1	2891	2.2728	protein disulfide isomerase
PF3D7_1134500	1344303	1349763	5235	+	2	11779	2.25005	alpha/beta hydrolase, putative
PF3D7_1135400	1384378	1385115	738	-	1	3376	4.57453	conserved Plasmodium protein, unknown function
PF3D7_1135700	1396433	1396764	225	-	2	1443	6.41333	conserved Plasmodium protein, unknown function
PF3D7_1135800	1397506	1397985	480	+	1	1432	2.98333	conserved Plasmodium protein, unknown function
PF3D7_1135900	1398486	1400601	891	-	10	9070	10.1796	3-oxo-5-alpha-steroid 4-dehydrogenase, putative
PF3D7_1136200	1417466	1420071	2040	-	5	4687	2.29755	conserved Plasmodium protein, unknown function
PF3D7_1136300	1422744	1426201	3297	+	2	11070	3.3576	tudor staphylococcal nuclease
PF3D7_1136400	1427011	1429671	2661	-	1	10663	4.00714	signal recognition particle subunit SRP72, putative
PF3D7_1136500.1	1433141	1435170	972	-	8	11140	11.4609	casein kinase 1
PF3D7_1136500.2	1431881	1435170	975	-	9	9542	9.78667	casein kinase 1
PF3D7_1136700.1	1446489	1448505	1266	+	7	5294	4.18167	conserved Plasmodium protein, unknown function
PF3D7_1136700.2	1446489	1448505	1206	+	6	5108	4.23549	conserved Plasmodium protein, unknown function
PF3D7_1136900	1456151	1460319	4026	+	2	16512	4.10134	subtilisin-like protease 2
PF3D7_1137000	1461301	1461498	198	-	1	6135	30.9848	U2 spliceosomal RNA
PF3D7_1137200	1463811	1465058	1248	-	1	3120	2.5	apical exonemal protein
PF3D7_1137300	1466197	1468266	2070	-	1	7016	3.38937	CLPTM1 domain-containing protein, putative
PF3D7_1137500	1473505	1474116	519	-	2	2069	3.98651	apicoplast ribosomal protein S14p/S29e precursor, putative
PF3D7_1138000	1487594	1496143	8550	+	1	20011	2.34047	conserved Plasmodium protein, unknown function
PF3D7_1138500	1518464	1521238	2775	+	1	6944	2.50234	protein phosphatase PPM2
PF3D7_1138700	1525654	1531744	5613	-	4	17085	3.04383	conserved Plasmodium protein, unknown function
PF3D7_1139900	1593966	1594951	597	+	4	1709	2.86265	conserved protein, unknown function
PF3D7_1140100	1598550	1599632	387	-	4	2107	5.44444	V-type proton ATPase subunit F, putative
PF3D7_1140200	1601257	1603078	1344	-	2	4793	3.56622	conserved Plasmodium protein, unknown function
PF3D7_1140400	1608006	1608609	504	+	2	4252	8.43651	conserved Plasmodium protein, unknown function
PF3D7_1141300	1659070	1662359	3039	-	2	7367	2.42415	conserved Plasmodium protein, unknown function
PF3D7_1141400	1663621	1665250	1062	+	5	3666	3.45198	phosphatidylinositol N-acetylglucosaminyltransferase subunit H, putative
PF3D7_1142100	1681868	1690084	8217	-	1	20114	2.44785	conserved Plasmodium protein, unknown function
PF3D7_1142500	1705696	1706573	384	-	3	2934	7.64062	60S ribosomal protein L28
PF3D7_1142600	1708066	1708679	423	-	2	13748	32.5012	60S ribosomal protein L35ae, putative
PF3D7_1142900	1715283	1716806	1524	+	1	4067	2.66864	conserved Plasmodium protein, unknown function
PF3D7_1143100	1720047	1724861	4815	-	1	23099	4.7973	AP2 domain transcription factor AP2-O, putative
PF3D7_1143200	1729793	1730899	966	+	2	8966	9.28157	DnaJ protein, putative
PF3D7_1143300	1731899	1732900	1002	-	1	3295	3.28842	DNA-directed RNA polymerases I and III subunit RPAC1, putative
PF3D7_1143400	1735126	1736572	468	+	6	1489	3.18162	translation initiation factor eIF-1A, putative
PF3D7_1143800	1748439	1751138	2700	+	1	7869	2.91444	oocyst capsule protein Cap93, putative
PF3D7_1143900	1751577	1753269	1176	-	3	2369	2.01446	ATP-dependent (S)-NAD(P)H-hydrate dehydratase, putative
PF3D7_1144000	1755438	1755935	249	+	2	5718	22.9639	40S ribosomal protein S21
PF3D7_1144100	1756557	1757182	372	-	3	905	2.4328	mitochondrial large subunit ribosomal protein, putative
PF3D7_1144300	1759257	1759922	120	-	2	3168	26.4	60S ribosomal protein L41
PF3D7_1144900	1777525	1778928	624	-	4	4336	6.94872	ras-related protein Rab-6
PF3D7_1145200	1789323	1795370	6048	-	1	30231	4.99851	serine/threonine protein kinase, putative
PF3D7_1145300	1798776	1799670	264	-	4	2100	7.95455	cysteine-rich PDZ-binding protein, putative
PF3D7_1146600	1834401	1838773	3906	+	4	14015	3.58807	oocyst rupture protein 1, putative
PF3D7_1147400	1888637	1889139	234	-	2	1652	7.05983	conserved Plasmodium protein, unknown function
PF3D7_1147700	1897204	1897884	465	+	3	1098	2.36129	ATP synthase subunit delta, mitochondrial, putative
PF3D7_1147900	1907055	1907708	654	-	1	3740	5.71865	conserved Plasmodium protein, unknown function
PF3D7_1148200	1920268	1920811	544	+	1	5291	9.7261	unspecified product
PF3D7_1148500	1922656	1922928	273	+	1	19563	71.6593	unspecified product
PF3D7_1148600	1925942	1933150	7209	+	1	156657	21.7308	18S ribosomal RNA
PF3D7_1148700	1934333	1935582	1113	-	2	8000	7.18778	Plasmodium exported protein (PHISTc), unknown function
PF3D7_1148900	1945778	1946047	270	+	1	1368	5.06667	Plasmodium exported protein, unknown function
PF3D7_1149100.1	1972400	1973874	1353	+	2	13955	10.3141	Plasmodium exported protein, unknown function
PF3D7_1149100.2	1972400	1973874	1350	+	2	13951	10.3341	Plasmodium exported protein, unknown function
PF3D7_1149200	1976407	1979804	3273	+	2	86176	26.3294	ring-infected erythrocyte surface antigen
PF3D7_1149400	1985870	1986639	630	-	2	3701	5.8746	Plasmodium exported protein, unknown function
PF3D7_1200700	61556	64336	2781	-	1	11446	4.11579	acyl-CoA synthetase
PF3D7_1201000	76846	79067	1962	-	2	7891	4.02192	Plasmodium exported protein (PHISTb), unknown function
PF3D7_1201200	89934	90749	666	+	2	6526	9.7988	Plasmodium exported protein (PHISTa-like), unknown function
PF3D7_1201900	107338	108202	624	-	2	1860	2.98077	conserved protein, unknown function
PF3D7_1202100.1	113787	115923	1206	+	7	2858	2.36982	SRAP domain-containing protein, putative
PF3D7_1202100.2	113787	115923	1203	+	7	2858	2.37573	SRAP domain-containing protein, putative
PF3D7_1202600	148238	155478	6543	-	6	18848	2.88064	conserved protein, unknown function
PF3D7_1202800	160716	161255	291	+	3	582	2	conserved Plasmodium protein, unknown function
PF3D7_1202900	162429	162722	294	-	1	16464	56	high mobility group protein B1
PF3D7_1203100	171507	172136	513	-	2	1851	3.60819	conserved Plasmodium protein, unknown function
PF3D7_1203200	172936	173361	315	+	2	1196	3.79683	signal recognition particle subunit SRP14
PF3D7_1203400	178162	181914	3753	+	1	9784	2.60698	major facilitator superfamily domain-containing protein, putative
PF3D7_1203600	184914	185768	555	+	3	1380	2.48649	cytochrome c1 heme lyase, putative
PF3D7_1203700	187146	188842	1044	-	3	17799	17.0489	nucleosome assembly protein
PF3D7_1203800	190105	193113	3009	-	1	9090	3.02094	unspecified product
PF3D7_1203900	194144	195462	444	+	5	4905	11.0473	ubiquitin-conjugating enzyme E2
PF3D7_1204300	205491	205976	486	-	1	12185	25.072	eukaryotic translation initiation factor 5A
PF3D7_1204900	217184	218239	393	+	6	3081	7.83969	probable protein, unknown function
PF3D7_1205500	242811	248168	5358	+	1	27237	5.08343	zinc finger protein, putative
PF3D7_1205600	249336	251399	1002	-	8	2756	2.7505	tetratricopeptide repeat protein, putative
PF3D7_1205700	253155	254123	969	+	1	3369	3.47678	targeted glyoxalase II
PF3D7_1205800	256367	263731	6855	+	4	27890	4.06856	high mobility group protein B3, putative
PF3D7_1206000	270300	271214	915	-	1	6610	7.22404	shewanella-like protein phosphatase 2
PF3D7_1206200	275744	279336	2955	-	3	9745	3.2978	eukaryotic translation initiation factor 3 subunit C, putative
PF3D7_1206300	281020	289302	8283	-	1	17175	2.07352	conserved Plasmodium protein, unknown function
PF3D7_1206700	301129	302826	1698	-	1	9519	5.60601	eukaryotic translation initiation factor 5, putative
PF3D7_1207100	324336	326858	2523	-	1	8033	3.18391	small subunit rRNA processing factor, putative
PF3D7_1208300	388545	389147	474	+	2	2176	4.59072	mitochondrial ACP precursor, putative
PF3D7_1208600	402300	402527	228	+	1	578	2.53509	mitochondrial import inner membrane translocase subunit TIM10, putative
PF3D7_1208800	405608	409150	3543	-	1	7150	2.01806	zinc finger protein, putative
PF3D7_1208900	415404	419732	4329	+	1	8806	2.03419	protein phosphatase PPM11, putative
PF3D7_1209200	427272	427978	327	+	4	668	2.04281	U6 snRNA-associated Sm-like protein LSm7, putative
PF3D7_1209300	428495	432880	4386	-	1	9909	2.25923	telomere repeat-binding zinc finger protein
PF3D7_1209800	447381	447950	570	-	1	1309	2.29649	ATP synthase mitochondrial F1 complex assembly factor 1, putative
PF3D7_1210000	452595	453828	1020	+	2	2657	2.6049	50S ribosomal protein L1, apicoplast, putative
PF3D7_1210100	455304	456236	933	-	1	3571	3.82744	syntaxin, Qa-SNARE family
PF3D7_1211400	505344	506662	735	+	4	3645	4.95918	heat shock protein DNAJ homologue Pfj4
PF3D7_1211800	526109	527780	1146	+	2	41366	36.096	polyubiquitin
PF3D7_1212000	534912	535915	618	-	3	2509	4.05987	glutathione peroxidase-like thioredoxin peroxidase
PF3D7_1212100	536951	538627	1677	+	1	4809	2.86762	peripheral plastid protein 1, putative
PF3D7_1212600.1	555820	556762	456	-	4	1619	3.55044	conserved protein, unknown function, unspecified product
PF3D7_1212600.2	556085	556762	279	-	3	762	2.73118	conserved protein, unknown function, unspecified product
PF3D7_1212700	558047	562180	4134	-	1	17353	4.19763	eukaryotic translation initiation factor 3 subunit A, putative
PF3D7_1212800	565966	566931	966	+	1	2522	2.61077	iron-sulfur subunit of succinate dehydrogenase
PF3D7_1212900	568569	571835	3267	-	1	42803	13.1016	bromodomain protein 2, putative
PF3D7_1213000	575540	576292	753	+	1	3300	4.38247	unspecified product
PF3D7_1213100	576417	576580	164	-	1	2584	15.7561	U1 spliceosomal RNA
PF3D7_1213600	586809	587090	282	+	1	1576	5.58865	dynein light chain 1, putative
PF3D7_1214900	618764	620111	738	+	5	3181	4.3103	conserved Plasmodium membrane protein, unknown function
PF3D7_1215600	635035	635457	423	+	1	1151	2.72104	conserved Plasmodium protein, unknown function
PF3D7_1216200	648889	650552	1104	+	5	3202	2.90036	glycerol-3-phosphate dehydrogenase [NAD(+)], putative
PF3D7_1216300	651398	651856	459	-	1	3549	7.73203	signal recognition particle subunit SRP19
PF3D7_1216400	653670	656435	2766	+	1	7598	2.74693	conserved Plasmodium membrane protein, unknown function
PF3D7_1216500	657339	658004	666	-	1	5099	7.65616	male development gene 1
PF3D7_1216800	666884	666955	72	+	1	224	3.11111	tRNA Proline
PF3D7_1216900	670447	673266	2820	+	1	14243	5.05071	DNA-binding chaperone, putative
PF3D7_1217200	678602	681961	3360	+	1	12316	3.66548	multiple RNA-binding domain-containing protein 1, putative
PF3D7_1217500	693067	693711	645	+	1	18064	28.0062	conserved Plasmodium protein, unknown function
PF3D7_1217700	696895	698457	1563	-	1	3314	2.12028	conserved Plasmodium protein, unknown function
PF3D7_1217900	700531	702211	1452	+	3	3219	2.21694	PPPDE peptidase domain-containing protein, putative
PF3D7_1218000	703895	704953	1059	+	1	5590	5.27856	thrombospondin-related apical membrane protein
PF3D7_1218300	717955	719820	1866	+	1	3904	2.09218	AP-2 complex subunit mu, putative
PF3D7_1218400	720886	723448	1437	-	10	9282	6.45929	triose or hexose phosphate/phosphate translocator, putative
PF3D7_1219000	746002	754926	8925	+	1	22431	2.51328	formin 2
PF3D7_1220900	831252	832052	801	-	1	7286	9.09613	heterochromatin protein 1
PF3D7_1221200	849840	850652	321	+	4	889	2.76947	conserved Plasmodium protein, unknown function
PF3D7_1221300	851012	854739	2136	-	9	4393	2.05665	conserved Plasmodium protein, unknown function
PF3D7_1221900	872361	874940	2580	-	1	7798	3.02248	conserved Plasmodium membrane protein, unknown function
PF3D7_1222300	883567	886032	2466	-	1	20436	8.2871	endoplasmin, putative
PF3D7_1222500	899198	901076	744	-	7	1927	2.59005	diphthine--ammonia ligase, putative
PF3D7_1222700	918722	919336	615	+	1	12703	20.6553	glideosome-associated protein 45
PF3D7_1223000	925375	926249	405	-	4	3575	8.82716	conserved Plasmodium protein, unknown function
PF3D7_1223100	927825	929991	1326	-	3	21282	16.0498	cAMP-dependent protein kinase regulatory subunit
PF3D7_1223200	932917	934281	1365	+	1	3059	2.24103	nucleus export protein BRR6, putative
PF3D7_1223400	941125	946745	4857	+	6	35754	7.36133	phospholipid-transporting ATPase, putative
PF3D7_1223700	968980	970073	822	+	2	3082	3.74939	vacuolar iron transporter
PF3D7_1224000	974372	975541	1170	+	1	5829	4.98205	GTP cyclohydrolase I
PF3D7_1224100	976820	977889	579	-	4	3312	5.72021	conserved Plasmodium protein, unknown function
PF3D7_1224300	988628	991255	2628	+	1	12811	4.87481	polyadenylate-binding protein, putative
PF3D7_1224500	998353	999275	822	+	2	4082	4.96594	histone chaperone ASF1, putative
PF3D7_1224900	1010832	1011342	321	-	2	1618	5.0405	splicing factor 3B subunit 6, putative
PF3D7_1225600	1035261	1038155	2346	-	5	4700	2.00341	conserved Plasmodium protein, unknown function
PF3D7_1226300	1065796	1066683	888	+	1	7592	8.54955	haloacid dehalogenase-like hydrolase, putative
PF3D7_1226400	1067470	1071309	2571	-	5	5254	2.04356	conserved Plasmodium protein, unknown function
PF3D7_1227000	1092160	1092651	492	-	1	1611	3.27439	conserved Plasmodium protein, unknown function
PF3D7_1227500	1114025	1121093	6912	-	2	16242	2.34983	protein SOC2, putative
PF3D7_1227700	1128939	1131686	2316	-	3	7756	3.34888	conserved Plasmodium protein, unknown function
PF3D7_1228600	1160729	1162960	2232	-	1	176886	79.25	merozoite surface protein 9
PF3D7_1228800	1169557	1179186	9630	-	1	34433	3.5756	WD repeat-containing protein, putative
PF3D7_1229100	1192888	1199214	6327	-	1	16922	2.67457	multidrug resistance-associated protein 2
PF3D7_1229300	1204991	1207963	2973	+	1	20302	6.82879	conserved Plasmodium protein, unknown function
PF3D7_1229400	1208912	1209542	351	+	2	4571	13.0228	macrophage migration inhibitory factor
PF3D7_1229600	1214043	1217715	3492	-	2	7390	2.11627	conserved Plasmodium protein, unknown function
PF3D7_1229700	1218181	1218766	249	+	3	1308	5.25301	conserved Plasmodium protein, unknown function
PF3D7_1229800	1219136	1226465	6825	-	4	24429	3.57934	myosin J, putative
PF3D7_1231100	1276257	1277734	642	+	7	3202	4.98754	ras-related protein Rab-2
PF3D7_1231200	1278460	1279611	1152	-	1	6531	5.66927	conserved Plasmodium protein, unknown function
PF3D7_1231400	1290685	1297069	5835	-	3	12864	2.20463	amino acid transporter, putative
PF3D7_1231500	1299608	1300027	420	+	1	1143	2.72143	mitosis protein dim1, putative
PF3D7_1232100	1328311	1331371	2157	-	2	5889	2.73018	60 kDa chaperonin
PF3D7_1232400	1337710	1338816	1107	-	1	4973	4.49232	conserved protein, unknown function
PF3D7_1232500	1339845	1343314	3216	-	2	23635	7.34919	CG2-related protein, putative
PF3D7_1232600	1344263	1345351	1089	+	1	3293	3.02388	conserved Plasmodium protein, unknown function
PF3D7_1232800	1350645	1351283	429	-	3	1858	4.331	conserved Plasmodium protein, unknown function
PF3D7_1233100	1359169	1359576	408	+	1	951	2.33088	conserved protein, unknown function
PF3D7_1233400	1380094	1382378	1851	-	4	4150	2.24203	conserved Plasmodium membrane protein, unknown function
PF3D7_1233800	1405182	1405968	621	-	3	2120	3.41385	conserved Plasmodium protein, unknown function
PF3D7_1233900	1407674	1411030	3081	+	3	6662	2.16228	sentrin-specific protease 1
PF3D7_1234900	1458233	1459182	456	+	3	3136	6.87719	conserved Plasmodium protein, unknown function
PF3D7_1235300	1470713	1475701	4989	+	1	17321	3.47184	CCR4-NOT transcription complex subunit 4, putative
PF3D7_1235600	1484306	1485911	1329	+	3	4480	3.37096	serine hydroxymethyltransferase
PF3D7_1235900	1497687	1501411	3096	-	5	7383	2.38469	pre-mRNA-splicing factor SYF1, putative
PF3D7_1236100	1506932	1508269	1338	-	1	5399	4.03513	clustered-asparagine-rich protein
PF3D7_1236400	1522463	1524632	1818	+	3	4407	2.42409	conserved Plasmodium protein, unknown function
PF3D7_1236800	1532248	1534077	1530	+	3	4890	3.19608	protein-S-isoprenylcysteine O-methyltransferase, putative
PF3D7_1236900	1534519	1535879	1119	-	3	3293	2.94281	conserved Plasmodium protein, unknown function
PF3D7_1237700	1572371	1573557	633	+	2	12925	20.4186	conserved protein, unknown function
PF3D7_1237800	1575197	1575518	222	+	2	509	2.29279	ubiquitin-like modifier HUB1, putative
PF3D7_1237900	1577181	1580747	3567	+	1	14117	3.95767	conserved Plasmodium protein, unknown function
PF3D7_1238000	1581984	1582987	447	+	3	3071	6.87025	COPI associated protein, putative
PF3D7_1238100	1583909	1584595	687	-	1	2615	3.8064	calcyclin binding protein, putative
PF3D7_1238600	1601515	1602696	1182	-	1	3209	2.71489	sphingomyelin phosphodiesterase
PF3D7_1238800	1610363	1612741	2379	+	1	9185	3.86087	acyl-CoA synthetase
PF3D7_1238900	1615323	1616852	1530	-	1	5323	3.47908	protein kinase 2
PF3D7_1239000	1621237	1623705	2469	-	1	5454	2.20899	HD superfamily phosphohydrolase protein, putative
PF3D7_1239200	1634695	1642428	7734	+	1	36116	4.66977	AP2 domain transcription factor, putative
PF3D7_1239700	1655487	1658129	2643	+	1	5986	2.26485	ATP-dependent zinc metalloprotease FTSH 1
PF3D7_1239800	1660451	1677754	17304	+	1	52974	3.06137	conserved Plasmodium protein, unknown function
PF3D7_1240100	1685094	1685411	318	-	1	1941	6.10377	early transcribed membrane protein 12
PF3D7_1240600	1719574	1727456	7080	+	2	17428	2.46158	erythrocyte membrane protein 1, PfEMP1
PF3D7_1241100	1746444	1747993	1407	-	2	3082	2.19048	polyadenylation factor subunit 2, putative
PF3D7_1241900	1784380	1786410	2031	+	1	6238	3.07139	tetratricopeptide repeat protein, putative
PF3D7_1242100	1790557	1790763	207	+	1	479	2.31401	conserved Plasmodium protein, unknown function
PF3D7_1242700	1803653	1804483	414	+	2	9552	23.0725	40S ribosomal protein S17, putative
PF3D7_1242800	1805380	1807356	1380	-	4	6463	4.68333	rab specific GDP dissociation inhibitor
PF3D7_1242900	1808878	1809622	288	-	3	673	2.33681	mitochondrial import inner membrane translocase subunit TIM13, putative
PF3D7_1243400	1818738	1820069	1332	+	1	3967	2.97823	conserved Plasmodium protein, unknown function
PF3D7_1243600	1825959	1826884	348	+	3	13199	37.9282	translation initiation factor SUI1, putative
PF3D7_1243700	1829660	1831057	1398	+	1	7331	5.24392	ubiquitin-conjugating enzyme E2, putative
PF3D7_1243800	1831484	1832949	1113	-	4	4896	4.39892	WD repeat-containing protein 82, putative
PF3D7_1244100	1847677	1852156	3891	+	5	11605	2.98252	N-alpha-acetyltransferase 15, NatA auxiliary subunit, putative
PF3D7_1244300	1857849	1858090	242	+	1	2320	9.58678	ACEA small nucleolar RNA U3
PF3D7_1244400	1859656	1863846	4008	+	2	35172	8.77545	RNA-binding protein, putative
PF3D7_1244600	1868533	1869531	999	-	1	3478	3.48148	ADP-ribosylation factor GTPase-activating protein
PF3D7_1244700	1871919	1872911	669	+	3	4808	7.18685	conserved Plasmodium protein, unknown function
PF3D7_1244800	1873194	1875287	1008	-	9	3015	2.99107	cytoplasmic translation machinery associated protein, putative
PF3D7_1244900	1877039	1880041	2292	+	6	4829	2.10689	conserved Plasmodium protein, unknown function
PF3D7_1245000	1880036	1881406	1371	-	1	3153	2.29978	conserved Plasmodium protein, unknown function
PF3D7_1245500	1896891	1899837	1383	+	11	2964	2.14317	conserved Plasmodium protein, unknown function
PF3D7_1245800	1908149	1909764	1296	+	3	4053	3.12731	epsin-like protein, putative
PF3D7_1246200	1920784	1921914	1131	+	1	69501	61.4509	actin I
PF3D7_1246300	1925642	1929438	2667	+	10	11132	4.17398	conserved Plasmodium protein, unknown function
PF3D7_1246400	1931970	1932584	615	+	1	13130	21.3496	myosin A tail domain interacting protein
PF3D7_1246800	1941365	1942491	786	+	4	4385	5.57888	signal recognition particle receptor subunit beta, putative
PF3D7_1247400	1955124	1956038	915	-	1	2455	2.68306	peptidyl-prolyl cis-trans isomerase FKBP35
PF3D7_1247700	1964862	1966025	1164	-	1	4944	4.24742	conserved Plasmodium protein, unknown function
PF3D7_1247900	1972438	1973076	639	+	1	1602	2.50704	U3 small nucleolar RNA-associated protein 11, putative
PF3D7_1248300	1979786	1980199	414	-	1	844	2.03865	conserved Plasmodium membrane protein, unknown function
PF3D7_1248500	1983480	1984349	870	-	1	34800	40	bax inhibitor 1, putative
PF3D7_1248700	1994775	2000744	5970	+	1	32417	5.42998	conserved Plasmodium protein, unknown function
PF3D7_1248900	2002723	2004030	1308	-	1	4709	3.60015	26S protease regulatory subunit 8, putative
PF3D7_1249400	2016325	2016756	432	-	1	2247	5.20139	conserved Plasmodium protein, unknown function
PF3D7_1249800	2030910	2039852	8496	-	4	20967	2.46787	THO complex subunit 2, putative
PF3D7_1250000	2044120	2044626	507	+	1	2005	3.95464	rRNA-processing protein FCF2, putative
PF3D7_1250200	2059108	2063227	3120	+	6	17052	5.46538	CSC1-like protein, putative
PF3D7_1250300	2064987	2066040	894	+	2	3165	3.54027	vacuolar protein sorting-associated protein 26, putative
PF3D7_1250500	2070094	2071073	474	+	6	1088	2.29536	AP-3 complex subunit sigma, putative
PF3D7_1250700	2075792	2076517	534	+	2	1454	2.72285	conserved Plasmodium protein, unknown function
PF3D7_1250900	2083353	2084318	966	-	1	1954	2.02277	conserved Plasmodium protein, unknown function
PF3D7_1251100	2089484	2090220	405	+	3	2577	6.36296	conserved Plasmodium protein, unknown function
PF3D7_1251200	2092087	2094231	1809	+	3	22914	12.6667	coronin
PF3D7_1251300	2095062	2096508	633	-	7	1473	2.32701	thymidylate kinase
PF3D7_1251800	2108960	2110927	1968	-	1	4039	2.05234	conserved Plasmodium protein, unknown function
PF3D7_1252100	2114628	2122487	6648	-	8	43586	6.55626	rhoptry neck protein 3
PF3D7_1252300	2128400	2128786	258	-	2	3670	14.2248	conserved Plasmodium protein, unknown function
PF3D7_1252400	2136053	2144874	8672	+	2	41724	4.81135	reticulocyte binding protein homologue 3, pseudogene
PF3D7_1252800	2159573	2161615	1881	+	2	10330	5.49176	Plasmodium exported protein (PHISTb), unknown function
PF3D7_1253000	2168181	2169759	1410	+	2	4393	3.1156	gametocyte erythrocyte cytosolic protein
PF3D7_1253100	2171342	2172349	867	+	2	4170	4.80969	Plasmodium exported protein (PHISTa), unknown function
PF3D7_1253200	2173799	2174322	420	-	2	1394	3.31905	hypothetical protein
PF3D7_1253300	2175329	2176087	620	+	2	1788	2.88387	Plasmodium exported protein (PHISTa), unknown function, pseudogene
PF3D7_1301400	82718	84018	1146	+	2	7427	6.4808	Plasmodium exported protein (hyp12), unknown function
PF3D7_1301600	89319	93352	3633	-	4	40229	11.0732	erythrocyte binding antigen-140
PF3D7_1301700	99548	100521	738	+	2	24160	32.7371	CX3CL1-binding protein 2
PF3D7_1302000	112792	113815	939	-	2	6409	6.82535	EMP1-trafficking protein
PF3D7_1302100	121636	122289	654	-	1	3516	5.37615	gamete antigen 27/25
PF3D7_1302300	126611	127141	369	-	2	2406	6.52033	Plasmodium exported protein, unknown function
PF3D7_1302800	150783	151635	585	-	2	14731	25.1812	40S ribosomal protein S7, putative
PF3D7_1303400	165013	168081	3069	-	1	7850	2.55784	LisH domain-containing protein, putative
PF3D7_1303500	169874	175789	5763	-	2	17997	3.12285	sodium/hydrogen exchanger, Na+, H+ antiporter
PF3D7_1303600	178783	179353	384	+	2	1284	3.34375	conserved Plasmodium protein, unknown function
PF3D7_1304500	235800	236435	636	-	1	1868	2.93711	small heat shock protein, putative
PF3D7_1304800	243655	243772	118	-	1	274	2.32203	small nucleolar RNA snoR16
PF3D7_1304900	245199	246175	381	+	4	1144	3.00262	DNA-directed RNA polymerase II subunit RPB11, putative
PF3D7_1305100	252526	253788	1263	-	1	3336	2.64133	conserved Plasmodium protein, unknown function
PF3D7_1306400	297178	298359	1182	-	1	6672	5.64467	26S protease regulatory subunit 10B, putative
PF3D7_1306800	320815	322017	1203	-	1	2723	2.26351	RED-like protein, putative
PF3D7_1307500	338189	338455	267	-	1	8406	31.4831	conserved Plasmodium protein, unknown function
PF3D7_1307700	344525	348232	3708	+	1	7939	2.14105	conserved Plasmodium protein, unknown function
PF3D7_1307900	351840	354818	2661	-	2	5921	2.2251	tripartite motif protein, putative
PF3D7_1308000	356709	359201	2493	+	1	13078	5.24589	conserved Plasmodium membrane protein, unknown function
PF3D7_1308300	372260	372646	249	+	2	7246	29.1004	40S ribosomal protein S27
PF3D7_1308400	373487	392072	18444	-	2	38305	2.07683	conserved Plasmodium protein, unknown function
PF3D7_1308800	403788	406703	1473	-	13	3168	2.15071	tyrosine recombinase
PF3D7_1309100	418820	420121	489	+	3	8069	16.501	60S ribosomal protein L24, putative
PF3D7_1309200	424232	427036	2484	+	3	9231	3.71618	protein phosphatase PPM6, putative
PF3D7_1309300	427457	429643	2187	-	1	5715	2.61317	U4/U6 small nuclear ribonucleoprotein PRP3, putative
PF3D7_1309500	436676	437305	630	-	1	1931	3.06508	H/ACA ribonucleoprotein complex subunit 1, putative
PF3D7_1310000	448907	449668	762	+	1	1875	2.46063	ATP synthase subunit O, mitochondrial, putative
PF3D7_1310200	454061	454636	435	+	2	3902	8.97011	conserved Plasmodium protein, unknown function
PF3D7_1310500	463385	464002	618	-	1	1830	2.96117	conserved protein, unknown function
PF3D7_1310600	465091	466552	624	-	6	3223	5.16506	ras-related protein Rab-5B
PF3D7_1310700	468232	468663	432	-	1	20113	46.5579	RNA-binding protein, putative
PF3D7_1311400	487511	488824	1314	+	1	3615	2.75114	AP-1 complex subunit mu-1
PF3D7_1311500	489927	491609	1263	-	2	4988	3.94933	26S protease regulatory subunit 7, putative
PF3D7_1311800	501790	505047	3258	+	1	13879	4.25998	M1-family alanyl aminopeptidase
PF3D7_1311900	507900	509735	1836	+	1	5697	3.10294	V-type proton ATPase catalytic subunit A
PF3D7_1312200	518107	519367	882	+	3	2054	2.3288	conserved Plasmodium protein, unknown function
PF3D7_1312500	526863	527060	198	-	1	563	2.84343	conserved Plasmodium protein, unknown function
PF3D7_1312700	532270	533958	1689	-	1	5450	3.22676	conserved Plasmodium protein, unknown function
PF3D7_1312800	536702	544523	7086	-	2	19261	2.71818	conserved Plasmodium protein, unknown function
PF3D7_1312900	548586	552841	3768	+	3	16318	4.33068	eukaryotic translation initation factor 4 gamma
PF3D7_1313000	553752	554251	231	-	2	1145	4.95671	ubiquitin-like protein nedd8 homologue, putative
PF3D7_1313800	588800	599198	10236	-	2	21166	2.0678	conserved Plasmodium membrane protein, unknown function
PF3D7_1314500	622691	623715	621	-	4	2600	4.1868	transmembrane emp24 domain-containing protein, putative
PF3D7_1315000	636812	637612	645	+	2	4731	7.33488	conserved Plasmodium protein, unknown function
PF3D7_1315400	647986	650511	1260	-	5	9409	7.46746	zinc finger (CCCH type) protein, putative
PF3D7_1315500	652794	653838	552	-	4	2329	4.2192	conserved Plasmodium protein, unknown function
PF3D7_1315600	655207	657259	630	-	9	3810	6.04762	CDP-diacylglycerol--inositol 3-phosphatidyltransferase
PF3D7_1315800	660018	661262	1245	-	1	2493	2.00241	transcription factor MYB1
PF3D7_1316100	673717	678522	4806	+	1	11564	2.40616	inositol polyphosphate kinase, putative
PF3D7_1316200	680039	680855	675	+	2	3305	4.8963	ADP-ribosylation factor, putative
PF3D7_1316600	691014	694125	2691	+	3	13839	5.1427	choline-phosphate cytidylyltransferase
PF3D7_1316900	701047	703923	2877	-	1	9294	3.23045	conserved Plasmodium protein, unknown function
PF3D7_1317000	708346	710268	1923	+	1	5151	2.67863	U4/U6.U5 tri-snRNP-associated protein 2, putative
PF3D7_1317300	730859	732293	891	-	5	3224	3.61841	conserved Plasmodium protein, unknown function
PF3D7_1317400	733245	733862	618	+	1	1707	2.76214	zinc finger protein, putative
PF3D7_1317700	738480	738953	474	-	1	1386	2.92405	conserved Plasmodium protein, unknown function
PF3D7_1317800	740527	741454	438	+	2	11081	25.2991	40S ribosomal protein S19
PF3D7_1318000	745947	746525	579	-	1	1814	3.13299	conserved Plasmodium membrane protein, unknown function
PF3D7_1318100	748387	748971	585	-	1	1606	2.7453	ferredoxin, putative
PF3D7_1318700	770646	772895	2250	-	1	7033	3.12578	conserved Plasmodium protein, unknown function
PF3D7_1318800	774790	776745	1956	-	1	6000	3.06748	translocation protein SEC63, putative
PF3D7_1319100	789437	791848	2412	+	1	4914	2.03731	ubiquitin carboxyl-terminal hydrolase MINDY, putative
PF3D7_1319400	801712	806029	3213	+	10	8465	2.63461	conserved Plasmodium protein, unknown function
PF3D7_1320000	829534	833310	3777	+	1	9530	2.52317	golgi protein 1
PF3D7_1320100	834180	835308	579	-	5	1582	2.7323	ATP-dependent Clp protease adapter protein ClpS
PF3D7_1320500	843639	845111	636	+	6	1329	2.08962	SNARE protein, putative
PF3D7_1320600	847090	848383	651	+	5	5133	7.88479	ras-related protein Rab-11A
PF3D7_1320700	849662	853990	4329	+	1	9911	2.28944	conserved Plasmodium protein, unknown function
PF3D7_1321100	861442	872332	10344	-	4	23994	2.31961	conserved Plasmodium protein, unknown function
PF3D7_1321200	875265	875847	237	+	3	669	2.82278	conserved protein, unknown function
PF3D7_1321400	887271	889699	942	+	12	2729	2.89703	palmitoyltransferase DHHC8, putative
PF3D7_1321500.1	890106	894782	3420	-	9	14553	4.25526	3',5'-cyclic nucleotide phosphodiesterase, putative
PF3D7_1321500.2	890106	894782	3420	-	9	14553	4.25526	3',5'-cyclic nucleotide phosphodiesterase, putative
PF3D7_1321700	902383	905166	2595	+	2	5220	2.01156	splicing factor 1
PF3D7_1321800	908503	909639	780	+	4	2321	2.97564	protein transport protein SFT2, putative
PF3D7_1321900	911667	912545	879	-	1	10839	12.3311	conserved Plasmodium protein, unknown function
PF3D7_1322000	916360	918594	1698	+	4	4759	2.80271	nucleoside-diphosphatase, putative
PF3D7_1322500	953154	955789	2031	+	6	4934	2.42935	palmitoyltransferase DHHC5
PF3D7_1322800	960166	960646	348	+	2	745	2.1408	conserved Plasmodium protein, unknown function
PF3D7_1323100	965486	966280	573	-	2	9145	15.9599	60S ribosomal protein L6, putative
PF3D7_1323200	968110	968798	372	-	3	2181	5.8629	V-type proton ATPase subunit G, putative
PF3D7_1323400	971847	973036	573	-	4	13437	23.4503	60S ribosomal protein L23
PF3D7_1323500	975403	977175	1773	+	1	3825	2.15736	plasmepsin V
PF3D7_1323700	982611	983801	912	+	3	19699	21.5998	glideosome associated protein with multiple membrane spans 1
PF3D7_1323900	989468	990598	1131	+	1	2861	2.52962	protein BCP1, putative
PF3D7_1324100	997721	999262	1542	+	1	3316	2.15045	conserved Plasmodium membrane protein, unknown function
PF3D7_1324400	1021509	1022537	552	+	5	1285	2.3279	PRELI domain-containing protein, putative
PF3D7_1324900	1041157	1042107	951	+	1	16940	17.8128	L-lactate dehydrogenase
PF3D7_1325000	1042855	1043088	234	-	1	590	2.52137	U6 snRNA-associated Sm-like protein LSm6, putative
PF3D7_1325100	1044552	1045865	1314	-	1	5625	4.28082	phosphoribosylpyrophosphate synthetase
PF3D7_1325400	1052751	1063310	10560	+	1	26555	2.51468	conserved Plasmodium protein, unknown function
PF3D7_1325600	1067097	1067685	426	+	2	1911	4.48592	mitochondrial fission 1 protein, putative
PF3D7_1325700	1068050	1068635	240	-	3	1115	4.64583	conserved Plasmodium protein, unknown function
PF3D7_1326000	1085786	1086861	492	-	4	2390	4.85772	conserved Plasmodium protein, unknown function
PF3D7_1326200	1090329	1091327	798	-	3	1979	2.47995	conserved Plasmodium protein, unknown function
PF3D7_1327300	1145719	1151106	5388	+	1	27485	5.10115	conserved Plasmodium protein, unknown function
PF3D7_1327400	1152603	1153511	909	-	1	6335	6.9692	conserved Plasmodium protein, unknown function
PF3D7_1327600	1159366	1159980	615	+	1	2370	3.85366	nicotinamide/nicotinic acid mononucleotide adenylyltransferase
PF3D7_1328100	1184208	1185020	813	+	1	3514	4.32226	proteasome subunit beta type-7, putative
PF3D7_1328300	1196229	1197509	999	-	3	9031	9.04004	conserved Plasmodium protein, unknown function
PF3D7_1328500	1204186	1207200	3015	-	1	6858	2.27463	alpha/beta-hydrolase, putative
PF3D7_1328700	1213394	1213615	222	+	1	603	2.71622	Plasmodium RNA of unknown function RUF1
PF3D7_1328800	1214907	1215728	822	+	1	2622	3.18978	transcriptional regulatory protein sir2a
PF3D7_1329500	1252059	1257973	5535	+	3	13917	2.51436	conserved Plasmodium protein, unknown function
PF3D7_1329600	1258956	1259861	906	-	1	6021	6.6457	conserved Plasmodium protein, unknown function
PF3D7_1330100	1274448	1275008	561	+	1	2356	4.19964	conserved Plasmodium protein, unknown function
PF3D7_1330200	1275104	1275899	681	+	2	2491	3.65786	conserved Plasmodium protein, unknown function
PF3D7_1330400.1	1279800	1281285	855	-	5	3361	3.93099	ER lumen protein retaining receptor 1, putative, unspecified product
PF3D7_1330400.2	1280063	1281285	675	-	4	2231	3.30519	ER lumen protein retaining receptor 1, putative, unspecified product
PF3D7_1330800	1294615	1296966	1791	+	2	10138	5.66052	RNA-binding protein, putative
PF3D7_1330900	1294943	1295022	80	+	1	1244	15.55	small nucleolar RNA snoR17
PF3D7_1331200	1306654	1307999	1224	+	2	5619	4.59069	conserved Plasmodium protein, unknown function
PF3D7_1331300	1309177	1310006	555	+	2	2974	5.35856	signal peptidase 21 kDa subunit
PF3D7_1331500	1313924	1315786	1863	+	1	6334	3.39989	conserved Plasmodium protein, unknown function
PF3D7_1331600	1316496	1317806	687	-	4	2991	4.35371	protein tyrosine phosphatase-like protein, putative
PF3D7_1331800	1324012	1324802	420	+	2	7831	18.6452	60S ribosomal protein L23, putative
PF3D7_1331900	1324253	1324342	90	+	1	231	2.56667	small nucleolar RNA snoR18
PF3D7_1332000	1325913	1327532	846	-	5	2706	3.19858	syntaxin, Qa-SNARE family
PF3D7_1332200	1332299	1335592	3006	+	3	11022	3.66667	conserved Plasmodium protein, unknown function
PF3D7_1332300	1336401	1336892	492	+	1	2236	4.54472	trafficking protein particle complex subunit 2, putative
PF3D7_1332500	1340786	1341442	657	+	1	3278	4.98935	SAM-dependent RNA methyltransferase, putative
PF3D7_1332600	1342012	1343805	1794	-	1	4355	2.42754	apurinic/apyrimidinic endonuclease Apn1, putative
PF3D7_1333000	1355285	1357194	777	+	6	1747	2.24839	20 kDa chaperonin
PF3D7_1333300	1368081	1368716	636	-	1	2348	3.69182	transmembrane protein Tmp21 homologue, putative
PF3D7_1333400	1370083	1370799	717	+	1	2175	3.03347	conserved protein, unknown function
PF3D7_1333700	1379109	1379621	513	-	1	1498	2.92008	histone H3-like centromeric protein CSE4
PF3D7_1333800	1382631	1383335	705	+	1	1425	2.02128	conserved Plasmodium protein, unknown function
PF3D7_1334200	1398271	1399845	1575	+	1	3375	2.14286	chaperone binding protein, putative
PF3D7_1334700	1411100	1411708	609	-	1	2224	3.65189	MSP7-like protein
PF3D7_1334800	1413102	1413947	846	-	1	1724	2.03783	MSP7-like protein
PF3D7_1334900	1414878	1415018	141	-	1	548	3.88652	MSP7-like protein, fragment, pseudogene
PF3D7_1335100	1419086	1420141	1056	-	1	61251	58.0028	merozoite surface protein 7
PF3D7_1335300	1428874	1438852	9765	-	2	108999	11.1622	reticulocyte binding protein 2 homologue b
PF3D7_1335400	1440779	1450385	9393	+	2	116528	12.4058	reticulocyte binding protein 2 homologue a
PF3D7_1335800	1462180	1463991	1812	+	1	3827	2.11203	conserved Plasmodium protein, unknown function
PF3D7_1336200	1474274	1475661	894	+	5	2231	2.49553	conserved Plasmodium protein, unknown function
PF3D7_1336600	1480954	1481702	276	+	4	628	2.27536	conserved Plasmodium protein, unknown function
PF3D7_1336700	1482361	1482837	477	-	1	4360	9.14046	conserved Plasmodium protein, unknown function
PF3D7_1337400	1506965	1508977	1755	+	3	6400	3.64672	conserved Plasmodium protein, unknown function
PF3D7_1337800	1528502	1530208	1707	-	1	8876	5.19977	calcium-dependent protein kinase 5
PF3D7_1337900	1534507	1535166	660	+	1	2122	3.21515	conserved Plasmodium protein, unknown function
PF3D7_1338100	1542080	1543981	1512	+	2	4957	3.27844	26S proteasome regulatory subunit RPN3, putative
PF3D7_1338200	1545070	1545735	666	-	1	14084	21.1471	60S ribosomal protein L6-2, putative
PF3D7_1338300	1548692	1550396	1236	+	2	10346	8.37055	elongation factor 1-gamma, putative
PF3D7_1338700	1561255	1563123	1869	-	1	5921	3.168	conserved Plasmodium protein, unknown function
PF3D7_1339100	1575356	1575427	72	+	1	336	4.66667	tRNA Methionine
PF3D7_1339300	1583226	1584053	828	+	1	8338	10.07	conserved Plasmodium protein, unknown function
PF3D7_1339400	1585806	1586399	447	-	2	2600	5.81655	conserved Plasmodium protein, unknown function
PF3D7_1340300	1607323	1610190	2868	+	1	5998	2.09135	nucleolar complex protein 2, putative
PF3D7_1340700	1621292	1622718	690	-	5	1539	2.23043	ras-related protein Rab-11B
PF3D7_1340800	1624054	1624490	321	+	2	836	2.60436	mitochondrial pyruvate carrier protein 1, putative
PF3D7_1340900	1627311	1629480	2064	+	2	14374	6.96415	sodium-dependent phosphate transporter
PF3D7_1341100	1632602	1632709	108	-	1	657	6.08333	U6 spliceosomal RNA
PF3D7_1341200	1633860	1634530	555	-	2	6701	12.0739	60S ribosomal protein L18, putative
PF3D7_1341300	1636556	1637833	564	+	3	6518	11.5567	60S ribosomal protein L18-2, putative
PF3D7_1341400	1637268	1637347	80	+	1	183	2.2875	small nucleolar RNA snoR20
PF3D7_1341900	1649113	1650649	744	-	7	2198	2.9543	V-type proton ATPase subunit D, putative
PF3D7_1342000	1653211	1654131	921	-	1	12882	13.987	40S ribosomal protein S6
PF3D7_1342400	1666832	1668153	1158	-	2	2490	2.15026	casein kinase II beta chain
PF3D7_1342600	1673699	1676539	2457	+	3	22499	9.1571	myosin A
PF3D7_1342700	1677540	1677917	177	-	3	500	2.82486	DNA-directed RNA polymerases I, II, and III subunit RPABC4, putative
PF3D7_1343000	1696894	1698113	801	+	4	29984	37.4332	phosphoethanolamine N-methyltransferase
PF3D7_1343100	1699683	1700630	948	-	1	11558	12.192	conserved Plasmodium protein, unknown function
PF3D7_1343200	1704570	1706123	1554	+	1	3626	2.33333	tRNA guanosine-2'-O-methyltransferase, putative
PF3D7_1343300	1707731	1710679	2949	-	1	9644	3.27026	CDT1-like protein, putative
PF3D7_1343700	1724817	1726997	2181	-	1	9754	4.47226	kelch protein K13
PF3D7_1343800	1730702	1753486	22785	-	1	52169	2.28962	conserved Plasmodium protein, unknown function
PF3D7_1344200	1769129	1771927	2799	+	1	14691	5.24866	heat shock protein 110, putative
PF3D7_1344300	1774275	1779042	4281	-	3	16768	3.91684	zinc finger protein, putative
PF3D7_1344500	1787820	1788869	825	-	3	2576	3.12242	U6 snRNA phosphodiesterase, putative
PF3D7_1345000	1807159	1809617	1011	+	11	3916	3.87339	conserved Plasmodium protein, unknown function
PF3D7_1345100	1809736	1810521	474	-	4	2534	5.34599	thioredoxin 2
PF3D7_1345300	1815075	1815548	255	-	3	850	3.33333	conserved Plasmodium protein, unknown function
PF3D7_1345600	1826411	1827649	1113	+	2	2774	2.49236	inner membrane complex protein
PF3D7_1346100	1843376	1844897	1419	+	2	9795	6.90275	protein transport protein SEC61 subunit alpha
PF3D7_1346300	1849528	1850517	636	+	3	3945	6.20283	DNA/RNA-binding protein Alba 2
PF3D7_1346900	1881902	1882657	756	+	1	2333	3.08598	conserved Plasmodium protein, unknown function
PF3D7_1347200	1889853	1891121	1269	-	1	28709	22.6233	nucleoside transporter 1
PF3D7_1347400	1895983	1896402	420	+	1	880	2.09524	conserved Plasmodium protein, unknown function
PF3D7_1347500	1897983	1899362	1119	-	2	17939	16.0313	DNA/RNA-binding protein Alba 4
PF3D7_1347700	1908960	1910885	1722	+	3	8851	5.13995	ethanolamine-phosphate cytidylyltransferase
PF3D7_1348200	1927449	1928260	615	+	2	2067	3.36098	step II splicing factor, putative
PF3D7_1348500	1950400	1951847	1044	+	2	2430	2.32759	TBC domain protein, putative
PF3D7_1348600	1953304	1954852	1116	+	4	4329	3.87903	conserved Plasmodium protein, unknown function
PF3D7_1348900	1965963	1966322	360	-	1	898	2.49444	conserved Plasmodium protein, unknown function
PF3D7_1349100	1969769	1970752	591	-	3	1428	2.41624	nucleoside diphosphate hydrolase, putative
PF3D7_1349500	1985337	1995614	10146	-	2	34726	3.42263	conserved Plasmodium protein, unknown function
PF3D7_1349600	1997023	1998282	924	+	2	2052	2.22078	conserved Plasmodium protein, unknown function
PF3D7_1349700	1998815	1999771	768	+	2	2575	3.35286	peptidase, putative
PF3D7_1350100	2005962	2007950	1752	-	2	3827	2.18436	lysine--tRNA ligase
PF3D7_1350200	2009477	2010281	282	-	4	728	2.58156	small nuclear ribonucleoprotein E, putative
PF3D7_1350300	2011168	2012085	918	+	1	2648	2.88453	conserved protein, unknown function
PF3D7_1351400	2052108	2053384	612	+	3	9191	15.018	60S ribosomal protein L17, putative
PF3D7_1351500	2052741	2052885	145	+	1	315	2.17241	small nucleolar RNA snoR21
PF3D7_1351700	2059616	2063924	3957	+	3	14505	3.66566	inner membrane complex protein 1f, putative
PF3D7_1351800.1	2065373	2066409	693	+	2	3046	4.39538	conserved Plasmodium protein, unknown function
PF3D7_1351800.2	2065373	2066409	708	+	2	3069	4.33475	conserved Plasmodium protein, unknown function
PF3D7_1351900	2067529	2068767	1239	-	1	2666	2.15174	conserved Plasmodium protein, unknown function
PF3D7_1352200	2080764	2083152	1395	+	8	2894	2.07455	U3 small nucleolar RNA-associated protein 15, putative
PF3D7_1352300	2083689	2085530	1842	-	1	4071	2.2101	conserved Plasmodium protein, unknown function
PF3D7_1352500	2093365	2094337	627	-	2	14134	22.5423	thioredoxin-related protein, putative
PF3D7_1353000	2118361	2120913	2406	-	2	12133	5.04281	tryptophan-rich protein, pseudogene
PF3D7_1353100	2124272	2125270	858	-	2	6623	7.71911	Plasmodium exported protein, unknown function
PF3D7_1353200	2130531	2131065	414	+	2	2805	6.77536	membrane associated histidine-rich protein
PF3D7_1353600	2146181	2147147	666	-	3	4951	7.43393	ER lumen protein retaining receptor
PF3D7_1353800	2151402	2152373	741	-	2	3263	4.40351	proteasome subunit alpha type-4, putative
PF3D7_1353900	2154162	2155217	726	+	4	2823	3.88843	proteasome subunit alpha type-7, putative
PF3D7_1354200	2160318	2162729	2412	-	1	5084	2.10779	inositol-polyphosphate 5-phosphatase, putative
PF3D7_1354300	2164239	2167416	3060	-	2	6497	2.1232	large subunit rRNA methyltransferase, putative
PF3D7_1354400	2169314	2170416	546	-	5	1980	3.62637	V-type proton ATPase 21 kDa proteolipid subunit, putative
PF3D7_1354600	2176308	2177272	759	-	3	1749	2.30435	60S ribosomal protein L7-2, putative
PF3D7_1355700	2206592	2210458	3867	-	1	8553	2.21179	NLI interacting factor-like phosphatase, putative
PF3D7_1355800	2214445	2215085	261	+	4	796	3.04981	splicing factor 3B subunit 5, putative
PF3D7_1356100	2224146	2227040	2895	-	1	10596	3.6601	conserved Plasmodium protein, unknown function
PF3D7_1356200	2228520	2229291	504	-	2	1228	2.43651	mitochondrial import inner membrane translocase subunit TIM23, putative
PF3D7_1356300	2231883	2233248	609	+	7	3667	6.02135	ubiquitin-conjugating enzyme E2, putative
PF3D7_1356800	2249587	2261721	12135	+	1	53365	4.39761	serine/threonine protein kinase, putative
PF3D7_1357000	2265817	2267148	1332	-	1	45123	33.8761	elongation factor 1-alpha
PF3D7_1357100	2268901	2270232	1332	+	1	46392	34.8288	elongation factor 1-alpha
PF3D7_1358100	2305436	2307640	2205	-	1	4830	2.19048	Sas10 domain-containing protein, putative
PF3D7_1358300	2314457	2315479	1023	-	1	3097	3.02737	rhomboid protease ROM7
PF3D7_1358400	2317002	2317844	420	+	3	2064	4.91429	conserved Plasmodium protein, unknown function
PF3D7_1358700	2326394	2326855	462	-	1	9715	21.0281	YOP1-like protein, putative
PF3D7_1358800	2331074	2331529	456	+	1	13081	28.6864	40S ribosomal protein S15
PF3D7_1359400	2359251	2361198	1530	-	2	6061	3.96144	CUGBP Elav-like family member 1
PF3D7_1359600	2371882	2377959	6078	+	1	17897	2.94455	conserved Plasmodium protein, unknown function
PF3D7_1360200	2406838	2408385	774	-	7	1975	2.55168	ER membrane protein complex subunit 3, putative
PF3D7_1360800	2435343	2438924	3582	+	1	12468	3.48074	falcilysin
PF3D7_1360900	2440438	2442909	1170	-	9	3389	2.89658	RNA-binding protein, putative
PF3D7_1361100	2450461	2453760	2823	+	5	6761	2.39497	protein transport protein Sec24A
PF3D7_1361400	2464135	2464718	432	-	2	1915	4.43287	actin-depolymerizing factor 2
PF3D7_1361500.1	2465491	2467982	1101	-	12	3486	3.16621	conserved Plasmodium protein, unknown function
PF3D7_1361500.2	2467128	2467982	336	-	4	1066	3.17262	conserved Plasmodium protein, unknown function
PF3D7_1361600	2469127	2469540	414	-	1	1182	2.85507	Fe-S assembly protein IscX, putative
PF3D7_1361700	2470972	2471793	687	+	2	1810	2.63464	cytochrome c oxidase subunit 2, putative
PF3D7_1361800	2473530	2481626	7818	+	2	26733	3.41942	glideosome-associated connector
PF3D7_1361900	2482472	2483296	825	-	1	7632	9.25091	proliferating cell nuclear antigen 1
PF3D7_1362300	2493143	2493712	570	+	1	1230	2.15789	conserved protein, unknown function
PF3D7_1363900	2562118	2562968	851	+	1	18666	21.9342	unspecified product
PF3D7_1364100	2568556	2570946	2391	+	1	6632	2.77373	6-cysteine protein
PF3D7_1365100	2609933	2610581	348	-	3	764	2.1954	mitochondrial ribosomal protein S17 precursor, putative
PF3D7_1365200	2611483	2611638	156	+	1	406	2.60256	conserved Plasmodium protein, unknown function
PF3D7_1365700	2624553	2626098	1227	-	3	4843	3.94703	SNARE associated Golgi protein, putative
PF3D7_1365800	2629861	2631442	990	+	4	2284	2.30707	conserved Plasmodium protein, unknown function
PF3D7_1365900	2632534	2633260	387	-	2	11525	29.7804	ubiquitin-60S ribosomal protein L40
PF3D7_1366000	2635213	2635488	276	+	1	860	3.11594	conserved Plasmodium protein, unknown function
PF3D7_1366100	2636732	2637240	384	+	2	1216	3.16667	DIP13 homolog, putative
PF3D7_1366200	2638091	2638543	453	+	1	1047	2.31126	conserved Plasmodium protein, unknown function
PF3D7_1366500	2661573	2662022	450	+	1	1084	2.40889	nucleoside diphosphate kinase
PF3D7_1366600	2663422	2665152	1731	-	1	5926	3.42345	signal recognition particle receptor subunit alpha, putative
PF3D7_1366700	2666666	2667781	1116	+	1	2247	2.01344	conserved Plasmodium protein, unknown function
PF3D7_1366800	2668398	2670524	1074	-	9	4669	4.3473	phosphatidylserine synthase, putative
PF3D7_1366900	2675590	2677966	2058	+	3	13180	6.40428	conserved Plasmodium protein, unknown function
PF3D7_1367000	2679415	2680425	489	-	5	1065	2.17791	suppressor of kinetochore protein 1, putative
PF3D7_1368100	2710406	2711718	936	-	3	2158	2.30556	26S proteasome regulatory subunit RPN11, putative
PF3D7_1368300	2717853	2719377	693	+	6	3484	5.02742	conserved Plasmodium protein, unknown function
PF3D7_1368400	2719490	2721420	963	-	6	3515	3.65005	conserved Plasmodium protein, unknown function
PF3D7_1368600	2725669	2725947	279	-	1	1117	4.00358	mitochondrial import inner membrane translocase subunit TIM9, putative
PF3D7_1370000	2781622	2781695	74	+	1	156	2.10811	tRNA Arginine
PF3D7_1370300	2787972	2788913	750	+	2	11138	14.8507	membrane associated histidine-rich protein
PF3D7_1370500	2794237	2794851	615	+	1	6886	11.1967	unspecified product
PF3D7_1370800	2796119	2797144	1026	+	1	84880	82.729	unspecified product
PF3D7_1370900	2797507	2798103	597	+	1	29601	49.5829	unspecified product
PF3D7_1371300	2802945	2807159	4215	+	1	154717	36.7063	28S ribosomal RNA
PF3D7_1371500	2808563	2809222	507	-	2	1061	2.0927	probable protein, unknown function
PF3D7_1371800	2824302	2825852	1323	-	2	2875	2.17309	Plasmodium exported protein, unknown function
PF3D7_1372200	2840727	2841703	828	-	2	30577	36.9287	histidine-rich protein III
PF3D7_1372300	2845767	2846538	621	+	2	1730	2.78583	Plasmodium exported protein (PHIST), unknown function
PF3D7_1401100	41289	43093	1479	-	2	11524	7.79175	DnaJ protein, putative
PF3D7_1401200	46833	47744	795	+	2	2811	3.53585	Plasmodium exported protein, unknown function
PF3D7_1401400	53411	53734	324	-	1	21058	64.9938	early transcribed membrane protein 14.1
PF3D7_1401600	61364	62988	1437	-	2	19291	13.4245	Plasmodium exported protein (PHISTb), unknown function
PF3D7_1401800	71368	72690	1323	+	1	5011	3.7876	choline kinase
PF3D7_1402200	84735	85301	567	+	1	5021	8.85538	conserved Plasmodium protein, unknown function
PF3D7_1402300	85883	87883	2001	-	1	5924	2.96052	26S proteasome regulatory subunit RPN6
PF3D7_1402500	92264	93537	450	-	3	13404	29.7867	ribosomal protein S27a, putative
PF3D7_1402800	100847	105624	4536	+	3	18241	4.02138	conserved Plasmodium protein, unknown function
PF3D7_1403500	130022	132100	813	-	9	2346	2.88561	dynein light chain, putative
PF3D7_1403600	132554	133245	351	+	3	4204	11.9772	selenoprotein
PF3D7_1404000	143984	144661	498	+	2	1873	3.76104	DNA-directed RNA polymerase II subunit RPB4, putative
PF3D7_1404100	145134	145649	348	-	2	1478	4.24713	cytochrome c, putative
PF3D7_1404700	161227	162099	873	-	1	3423	3.92096	conserved Plasmodium protein, unknown function
PF3D7_1404800	163990	166854	2865	-	1	19030	6.64223	conserved Plasmodium protein, unknown function
PF3D7_1404900	170000	170893	894	+	1	29201	32.6633	conserved Plasmodium protein, unknown function
PF3D7_1405600	193216	194265	1050	-	1	5151	4.90571	ribonucleoside-diphosphate reductase small chain, putative
PF3D7_1405700	196327	198486	2160	-	1	7269	3.36528	RING zinc finger protein, putative
PF3D7_1405900	205559	209003	3330	+	2	7008	2.1045	RNA-binding protein, putative
PF3D7_1406200	217845	226307	8463	+	1	20704	2.44641	conserved Plasmodium protein, unknown function
PF3D7_1406300	228410	229837	1428	+	1	5826	4.07983	glycerophosphodiester phosphodiesterase
PF3D7_1406800	246380	247721	855	-	3	22703	26.5532	glideosome associated protein with multiple membrane spans 3
PF3D7_1407300	264403	267074	2073	+	5	4982	2.40328	pre-mRNA-splicing factor 38B, putative
PF3D7_1407400	268108	268692	585	-	1	1374	2.34872	conserved Plasmodium protein, unknown function
PF3D7_1407500	269881	270927	378	+	5	832	2.20106	multifunctional methyltransferase subunit TRM112, putative
PF3D7_1407800	283086	284435	1350	+	1	19661	14.5637	plasmepsin IV
PF3D7_1408000	293471	294832	1362	+	1	6154	4.51836	plasmepsin II
PF3D7_1408100	297468	298823	1356	+	1	9401	6.93289	plasmepsin III
PF3D7_1408500	320274	320861	588	+	1	1529	2.60034	conserved Plasmodium protein, unknown function
PF3D7_1408600	323317	324172	657	+	2	12316	18.7458	40S ribosomal protein S8e, putative
PF3D7_1409200.1	360656	361539	597	-	3	1779	2.9799	conserved Plasmodium protein, unknown function
PF3D7_1409200.2	360656	361539	561	-	3	1711	3.04991	conserved Plasmodium protein, unknown function
PF3D7_1409300	363092	364240	1149	+	1	8261	7.18973	DNA damage-inducible protein 1, putative
PF3D7_1409400	365509	367027	789	-	4	13920	17.6426	conserved Plasmodium membrane protein, unknown function
PF3D7_1409600	374800	377106	2307	+	1	6715	2.91071	conserved Plasmodium protein, unknown function
PF3D7_1409900	389592	391595	2004	+	1	5568	2.77844	cytidine diphosphate-diacylglycerol synthase
PF3D7_1410000	392972	393850	879	-	1	2140	2.43458	ER membrane protein complex subunit 2, putative
PF3D7_1410400	420442	422790	2349	+	1	71510	30.4427	rhoptry-associated protein 1
PF3D7_1410600	427191	428588	1398	+	1	6855	4.90343	eukaryotic translation initiation factor 2 subunit gamma, putative
PF3D7_1410700	429690	430861	1005	-	2	6163	6.13234	conserved Plasmodium protein, unknown function
PF3D7_1410800	433951	435318	519	+	7	1602	3.08671	ankyrin-repeat protein, putative
PF3D7_1410900	437224	439466	1917	+	4	4877	2.54408	ribosome maturation protein SBDS, putative
PF3D7_1411000.1	440541	447773	6165	+	10	39242	6.36529	conserved Plasmodium protein, unknown function
PF3D7_1411000.2	440541	447773	6096	+	9	39142	6.42093	conserved Plasmodium protein, unknown function
PF3D7_1411100.1	447923	449968	1122	-	8	6640	5.918	conserved Plasmodium membrane protein, unknown function, unspecified product
PF3D7_1411100.2	447990	449968	1017	-	8	5277	5.18879	conserved Plasmodium membrane protein, unknown function, unspecified product
PF3D7_1411200	452175	454879	2217	-	4	19579	8.8313	rhomboid protease ROM8
PF3D7_1411900	480431	481414	984	+	1	2145	2.17988	p1/s1 nuclease, putative
PF3D7_1412300	491494	492221	378	-	3	5795	15.3307	nuclear transport factor 2, putative
PF3D7_1412800	516574	518193	1233	-	4	2758	2.23682	glycylpeptide N-tetradecanoyltransferase
PF3D7_1412900.2	521209	522242	276	+	5	575	2.08333	ubiquitin-conjugating enzyme E2, putative
PF3D7_1413700	540677	546046	3642	-	12	9029	2.47913	conserved Plasmodium protein, unknown function
PF3D7_1413900	551862	553235	1146	+	3	3082	2.68935	DnaJ protein, putative
PF3D7_1414000	553639	555772	762	-	11	1737	2.27953	26S proteasome regulatory subunit RPN13, putative
PF3D7_1414200	564024	565247	1224	-	1	12180	9.95098	conserved Plasmodium protein, unknown function
PF3D7_1414300	570802	571461	660	+	1	11731	17.7742	60S ribosomal protein L10, putative
PF3D7_1414400	575496	577055	915	+	5	9746	10.6514	serine/threonine protein phosphatase PP1
PF3D7_1414500	578369	587529	8277	-	6	27162	3.28162	atypical protein kinase, ABC-1 family, putative
PF3D7_1414600	590626	592188	1563	+	1	4341	2.77735	mRNA-capping enzyme subunit alpha
PF3D7_1415000	606380	607348	969	-	1	2302	2.37564	uracil-DNA glycosylase
PF3D7_1415900	642071	642735	441	-	2	1025	2.32426	zinc finger protein, putative
PF3D7_1416500	667412	668824	1413	+	1	4630	3.27672	NADP-specific glutamate dehydrogenase
PF3D7_1417200	694585	708177	13401	+	2	31651	2.36184	NOT family protein, putative
PF3D7_1417700	750330	751684	696	+	6	1622	2.33046	conserved Plasmodium protein, unknown function
PF3D7_1417900	757195	758555	435	-	4	883	2.02989	conserved Plasmodium protein, unknown function
PF3D7_1418500	779377	779495	119	+	1	1370	11.5126	5S ribosomal RNA
PF3D7_1418600	780006	780124	119	+	1	1365	11.4706	5S ribosomal RNA
PF3D7_1418700	780916	781034	119	+	1	1396	11.7311	5S ribosomal RNA
PF3D7_1418800	782049	782361	313	-	1	1857	5.93291	signal recognition particle RNA
PF3D7_1419000	786958	790458	3501	-	1	7200	2.05656	conserved Plasmodium protein, unknown function
PF3D7_1419200	797709	800135	2016	-	3	4197	2.08185	thioredoxin-like protein, putative
PF3D7_1419700	820068	821597	1530	+	1	8795	5.74837	conserved Plasmodium protein, unknown function
PF3D7_1420200	838927	842664	3738	-	1	8148	2.17978	myosin-specific chaperone UNC, putative
PF3D7_1420700	860011	863080	2910	+	2	43995	15.1186	surface protein P113
PF3D7_1421150	875173	875321	149	-	1	151534	1017.01	C/D small nucleolar RNA
PF3D7_1421200	875687	876385	318	-	3	8604	27.0566	40S ribosomal protein S25
PF3D7_1421700	887932	888120	189	-	1	408	2.15873	unspecified product
PF3D7_1421900	891140	891622	483	-	1	5297	10.9669	copper transporter, putative
PF3D7_1422000	891991	893049	282	-	3	1820	6.4539	cytochrome c oxidase assembly protein COX14, putative
PF3D7_1422200	896004	896939	936	-	1	3940	4.2094	conserved Plasmodium protein, unknown function
PF3D7_1422300	897980	899044	1065	-	1	2403	2.25634	DnaJ protein, putative
PF3D7_1423000	924964	926427	1464	-	1	3923	2.67964	nucleolar GTP-binding protein 2, putative
PF3D7_1423300	936168	941638	2880	+	16	8871	3.08021	serine/threonine protein phosphatase 7
PF3D7_1423700	959074	963750	4677	-	1	16025	3.42634	conserved Plasmodium protein, unknown function
PF3D7_1423900	972775	972860	86	-	1	2098	24.3953	small nucleolar RNA snoR23
PF3D7_1424000	973147	973225	79	-	1	2417	30.5949	small nucleolar RNA snoR24
PF3D7_1424100	973853	975543	885	-	3	10400	11.7514	60S ribosomal protein L5, putative
PF3D7_1424400	977908	979166	852	+	3	13258	15.561	60S ribosomal protein L7-3, putative
PF3D7_1424500	979464	979605	142	+	1	1126	7.92958	small nucleolar RNA snoR27
PF3D7_1424600	979767	979836	70	+	1	721	10.3	small nucleolar RNA snoR28
PF3D7_1424700	981588	981671	84	+	1	43526	518.167	small nucleolar RNA snoR29
PF3D7_1424800	981881	981998	118	+	1	2656	22.5085	unspecified product
PF3D7_1424900	982154	982228	75	+	1	29118	388.24	small nucleolar RNA snoR30
PF3D7_1425000	982349	982520	172	+	1	1548	9	Plasmodium RNA of unknown function RUF4
PF3D7_1425100	982892	983018	127	+	1	11994	94.4409	small nucleolar RNA snoR31
PF3D7_1425300	985365	987755	924	-	7	5015	5.42749	conserved Plasmodium protein, unknown function
PF3D7_1425700	1006643	1008069	1080	+	4	2297	2.12685	conserved Plasmodium protein, unknown function
PF3D7_1426000	1016133	1016618	486	-	1	9682	19.9218	60S ribosomal protein L21
PF3D7_1426100	1018745	1019260	516	-	1	4013	7.77713	transcription factor BTF3, putative
PF3D7_1426200	1021652	1022857	1206	-	1	3855	3.19652	protein arginine N-methyltransferase 1
PF3D7_1426700	1036137	1039583	3447	-	1	9083	2.63504	phosphoenolpyruvate carboxylase
PF3D7_1426900	1050050	1050316	267	-	1	2394	8.96629	cytochrome b-c1 complex subunit 6, putative
PF3D7_1427100	1056162	1060124	3963	+	1	9577	2.4166	lipase, putative
PF3D7_1427200	1061805	1062392	405	+	2	1151	2.84198	selenoprotein
PF3D7_1427900	1092936	1093781	846	+	1	7529	8.89953	leucine-rich repeat protein
PF3D7_1428000	1095686	1097731	1245	+	7	2793	2.24337	conserved Plasmodium membrane protein, unknown function
PF3D7_1428200	1101958	1104387	2430	+	1	11745	4.83333	major facilitator superfamily domain-containing protein, putative
PF3D7_1428300	1105200	1106514	1134	-	2	4405	3.88448	proliferation-associated protein 2g4, putative
PF3D7_1429100	1142154	1143791	1638	+	1	3647	2.2265	apicoplast ribosomal protein L15 precursor, putative
PF3D7_1429600	1167144	1167803	660	+	1	1936	2.93333	conserved Plasmodium protein, unknown function
PF3D7_1429700	1168236	1169336	1101	-	1	3596	3.26612	mitochondrial ribosomal protein L15 precursor, putative
PF3D7_1430000	1181664	1182982	990	-	3	2274	2.29697	conserved Plasmodium protein, unknown function
PF3D7_1430200	1188349	1191466	1884	+	8	8043	4.26911	plasmepsin IX
PF3D7_1430900	1216653	1217171	519	-	1	1832	3.52987	cytochrome c oxidase subunit 2, putative
PF3D7_1431300	1231036	1233841	2502	+	2	6253	2.4992	large subunit GTPase 1, putative
PF3D7_1431400	1233977	1237125	2973	-	2	10096	3.3959	conserved Plasmodium protein, unknown function
PF3D7_1431700	1247030	1247950	498	+	3	9209	18.492	60S ribosomal protein L14, putative
PF3D7_1432000	1257643	1258971	1329	-	1	4072	3.06396	syntaxin, Qa-SNARE family
PF3D7_1432100	1260908	1262826	870	+	7	2106	2.42069	voltage-dependent anion-selective channel protein, putative
PF3D7_1432500	1283570	1285063	1335	+	2	3459	2.59101	RNA methyltransferase, putative
PF3D7_1432700	1290468	1291459	675	-	3	2060	3.05185	protein-L-isoaspartate(D-aspartate) O-methyltransferase, putative
PF3D7_1433000	1298639	1298977	168	-	2	745	4.43452	H/ACA ribonucleoprotein complex subunit 3, putative
PF3D7_1433400	1312304	1329577	17274	-	1	76616	4.43534	zinc finger protein, putative
PF3D7_1433500	1332363	1337301	4419	-	4	21208	4.79928	DNA topoisomerase 2
PF3D7_1433600	1341689	1342289	306	+	3	1655	5.4085	signal peptidase complex subunit SPC1, putative
PF3D7_1434000	1364749	1366113	774	-	6	2037	2.63178	CCR4-associated factor 16, putative
PF3D7_1434200	1368815	1369796	450	-	2	5154	11.4533	calmodulin
PF3D7_1434300	1372903	1374597	1695	+	1	5813	3.4295	Hsp70/Hsp90 organizing protein
PF3D7_1434400	1375624	1376830	858	-	4	6293	7.3345	conserved Plasmodium membrane protein, unknown function
PF3D7_1435200	1419383	1420934	1080	+	4	2633	2.43796	conserved Plasmodium protein, unknown function
PF3D7_1435400	1433738	1434310	573	-	1	2163	3.77487	ER membrane protein complex subunit 4, putative
PF3D7_1435500	1436280	1437044	765	+	1	3481	4.55033	clathrin light chain, putative
PF3D7_1435600	1437511	1442877	5367	-	1	27989	5.21502	conserved Plasmodium protein, unknown function
PF3D7_1436000	1458131	1459870	1740	+	1	3547	2.03851	glucose-6-phosphate isomerase
PF3D7_1436200	1467629	1474438	6810	-	1	29898	4.39031	conserved Plasmodium protein, unknown function
PF3D7_1436300	1479777	1482758	2982	+	1	40118	13.4534	translocon component PTEX150
PF3D7_1437000	1502648	1504861	1635	+	3	6829	4.17676	N-acetyltransferase, putative
PF3D7_1437200	1507359	1510089	2544	-	2	10239	4.02476	ribonucleoside-diphosphate reductase large subunit, putative
PF3D7_1437300	1513938	1514961	639	-	4	3558	5.56808	conserved Plasmodium protein, unknown function
PF3D7_1437500	1521105	1521920	816	+	1	1779	2.18015	conserved Plasmodium membrane protein, unknown function
PF3D7_1437900	1533329	1534947	1275	+	2	7799	6.11686	HSP40, subfamily A
PF3D7_1438000	1536484	1538469	1986	-	1	9331	4.69839	eukaryotic translation initiation factor eIF2A, putative
PF3D7_1438100	1541359	1542872	1134	-	3	5561	4.90388	secretory complex protein 62
PF3D7_1438400	1548918	1556721	6063	+	7	19837	3.27181	metacaspase-like protein
PF3D7_1438900	1575984	1576571	588	+	1	3688	6.27211	thioredoxin peroxidase 1
PF3D7_1439000	1578193	1579175	708	+	2	3729	5.26695	copper transporter
PF3D7_1439300	1594505	1600061	5412	+	2	19431	3.59035	Sad1/UNC domain-containing protein, putative
PF3D7_1439500	1608519	1611743	3225	+	1	9331	2.89333	oocyst rupture protein 2, putative
PF3D7_1439600	1612521	1613063	543	-	1	2665	4.90792	conserved Plasmodium protein, unknown function
PF3D7_1439800	1618819	1619794	726	+	2	5002	6.88981	vesicle-associated membrane protein, putative
PF3D7_1439900	1622576	1623612	747	+	2	4590	6.14458	triosephosphate isomerase
PF3D7_1440100	1633211	1636255	3045	-	1	6663	2.18818	conserved Plasmodium protein, unknown function
PF3D7_1440900	1668591	1669963	705	+	6	1748	2.47943	conserved Plasmodium protein, unknown function
PF3D7_1441100	1673386	1674069	684	-	1	9299	13.595	conserved Plasmodium protein, unknown function
PF3D7_1441200	1678662	1679486	654	+	2	2964	4.53211	60S ribosomal protein L1, putative
PF3D7_1441500	1693137	1695192	1458	-	4	4117	2.82373	conserved Plasmodium protein, unknown function
PF3D7_1442300	1712626	1714065	1209	-	2	3316	2.74276	tRNA import protein tRIP
PF3D7_1442400	1717171	1723512	6342	+	1	15524	2.44781	conserved Plasmodium protein, unknown function
PF3D7_1443100	1769626	1771350	1725	-	1	3907	2.26493	conserved Plasmodium protein, unknown function
PF3D7_1443300	1776010	1776662	306	+	3	1235	4.03595	U6 snRNA-associated Sm-like protein LSm5, putative
PF3D7_1443700	1791911	1793004	825	-	2	2483	3.0097	dephospho-CoA kinase, putative
PF3D7_1444300	1828579	1829962	879	+	3	6836	7.77702	1-acyl-sn-glycerol-3-phosphate acyltransferase, putative
PF3D7_1444800	1844041	1845617	1110	-	2	40922	36.8667	fructose-bisphosphate aldolase
PF3D7_1444900	1848315	1848833	519	+	1	1333	2.5684	conserved Plasmodium protein, unknown function
PF3D7_1445400	1862775	1865420	2646	-	1	11038	4.17158	protein serine/threonine kinase-1
PF3D7_1445500	1867616	1868065	450	+	1	2089	4.64222	conserved Plasmodium protein, unknown function
PF3D7_1445600	1871778	1874381	1791	+	5	4220	2.35623	RNA-binding protein, putative
PF3D7_1445700	1875421	1876874	1056	-	3	3922	3.71402	conserved Plasmodium protein, unknown function
PF3D7_1445900	1885443	1888323	1584	+	2	4228	2.66919	ATP-dependent RNA helicase DDX5, putative
PF3D7_1446000	1889413	1889529	117	+	1	5616	48	U5 spliceosomal RNA
PF3D7_1446200	1893200	1895017	1818	-	1	3895	2.14246	M17 leucyl aminopeptidase
PF3D7_1446300	1898351	1901926	3576	+	1	12952	3.62192	conserved Plasmodium membrane protein, unknown function
PF3D7_1446600	1917232	1918010	507	-	3	3406	6.71795	centrin-2
PF3D7_1446700	1919583	1921645	1074	-	8	2560	2.38361	conserved Plasmodium protein, unknown function
PF3D7_1446900	1924425	1926650	1152	-	3	3002	2.6059	glutaminyl-peptide cyclotransferase, putative
PF3D7_1447000	1929931	1931379	819	+	4	10829	13.2222	40S ribosomal protein S5
PF3D7_1447100	1932421	1933200	435	-	3	1543	3.54713	conserved Plasmodium protein, unknown function
PF3D7_1447200	1933985	1935775	1590	+	2	3843	2.41698	conserved Plasmodium protein, unknown function
PF3D7_1447700	1943936	1944964	1029	-	1	3605	3.5034	conserved Plasmodium protein, unknown function
PF3D7_1448500	1984189	1995574	11115	-	3	27478	2.47215	conserved Plasmodium protein, unknown function
PF3D7_1449200	2014670	2015055	258	+	2	36964	143.271	conserved Plasmodium protein, unknown function
PF3D7_1449500	2031087	2033397	2148	+	2	4689	2.18296	AP2 domain transcription factor, putative
PF3D7_1449900	2044007	2045029	1023	-	1	2247	2.19648	conserved Plasmodium protein, unknown function
PF3D7_1450000	2047793	2050083	1131	+	9	2941	2.60035	serine/threonine protein kinase, putative
PF3D7_1450100	2051621	2053123	1503	-	1	3376	2.24617	signal recognition particle subunit SRP54
PF3D7_1450400	2059936	2065770	5535	-	2	11154	2.01518	zinc finger protein, putative
PF3D7_1451100	2090902	2093400	2499	+	1	18100	7.2429	elongation factor 2
PF3D7_1451200	2094340	2099736	4515	-	2	25720	5.69657	conserved Plasmodium protein, unknown function
PF3D7_1451700	2118947	2120280	534	-	6	2037	3.81461	calcineurin subunit B
PF3D7_1452000	2134298	2140867	6570	+	1	30716	4.67519	rhoptry neck protein 2
PF3D7_1452400	2148421	2151123	2703	+	1	5495	2.03293	conserved Plasmodium protein, unknown function
PF3D7_1453700	2207027	2208320	828	+	2	9410	11.3647	co-chaperone p23
PF3D7_1454400	2234143	2236476	2334	+	1	7834	3.35647	aminopeptidase P
PF3D7_1454500	2238394	2238882	489	+	1	1517	3.10225	iron sulfur cluster assembly protein, putative
PF3D7_1455100	2251188	2251934	516	-	3	4449	8.62209	protein tyrosine phosphatase, putative
PF3D7_1455300	2259465	2261297	1833	+	1	7236	3.94763	conserved Plasmodium protein, unknown function
PF3D7_1455400	2262739	2263801	849	-	2	4016	4.73027	hemolysin III
PF3D7_1456800	2329933	2332086	2154	-	1	7987	3.70799	V-type H(+)-translocating pyrophosphatase, putative
PF3D7_1457000	2336649	2339153	1239	-	9	13264	10.7054	signal peptide peptidase
PF3D7_1457200	2343640	2344218	315	-	2	7783	24.7079	thioredoxin 1
PF3D7_1457300	2346178	2348097	1920	-	1	4035	2.10156	conserved Plasmodium protein, unknown function
PF3D7_1458000	2387786	2389495	1710	+	1	7653	4.47544	cysteine proteinase falcipain 1
PF3D7_1458100	2390726	2390902	177	+	1	1264	7.14124	protein PET117, putative
PF3D7_1458200	2391118	2391601	333	+	2	3250	9.75976	conserved Plasmodium protein, unknown function
PF3D7_1459300	2432177	2432746	570	+	1	1970	3.45614	OPA3-like protein, putative
PF3D7_1459400	2433361	2434383	1023	-	1	4627	4.52297	conserved Plasmodium protein, unknown function
PF3D7_1459600	2441345	2443896	2406	+	2	5840	2.42727	conserved Plasmodium protein, unknown function
PF3D7_1459800	2446983	2448298	732	-	4	4809	6.56967	bax inhibitor 1, putative
PF3D7_1460100	2454902	2455879	978	+	1	2299	2.35072	FYVE and coiled-coil domain-containing protein
PF3D7_1460300	2459214	2459964	204	-	3	3839	18.8186	60S ribosomal protein L29, putative
PF3D7_1460600	2473758	2474204	447	+	1	5128	11.472	inner membrane complex sub-compartment protein 3
PF3D7_1460700	2475501	2476473	441	-	4	7271	16.4875	60S ribosomal protein L27
PF3D7_1461300	2492166	2492369	204	+	1	3666	17.9706	40S ribosomal protein S28e, putative
PF3D7_1461400	2493400	2494762	969	-	4	3731	3.85036	conserved Plasmodium protein, unknown function
PF3D7_1461700	2501578	2502515	381	-	4	1451	3.8084	conserved Plasmodium protein, unknown function
PF3D7_1462200	2523919	2524140	222	+	1	850	3.82883	conserved Plasmodium protein, unknown function
PF3D7_1462300	2524921	2528994	4074	-	1	10175	2.49755	GTP-binding protein, putative
PF3D7_1462800	2559098	2560347	1014	+	2	56169	55.3935	glyceraldehyde-3-phosphate dehydrogenase
PF3D7_1463000	2565357	2566283	927	-	1	3117	3.36246	conserved Plasmodium protein, unknown function
PF3D7_1463700	2581543	2582523	981	+	1	2724	2.77676	cyclin 1
PF3D7_1463900	2584575	2589782	3216	-	15	15788	4.9092	EF-hand calcium-binding domain-containing protein, putative
PF3D7_1464400	2604381	2605411	315	-	5	1006	3.19365	zinc finger protein, putative
PF3D7_1464500	2607292	2617621	9756	+	5	20960	2.14842	conserved Plasmodium membrane protein, unknown function
PF3D7_1464600	2619679	2624187	4329	+	2	32495	7.50635	serine/threonine protein phosphatase UIS2, putative
PF3D7_1464700	2625452	2626600	1149	-	1	3084	2.68407	ATP synthase (C/AC39) subunit, putative
PF3D7_1465000	2635841	2636677	837	+	1	3857	4.60812	conserved Plasmodium protein, unknown function
PF3D7_1465400	2646603	2647033	273	-	2	1699	6.22344	conserved Plasmodium protein, unknown function
PF3D7_1465900	2684141	2685534	666	+	3	12331	18.515	40S ribosomal protein S3
PF3D7_1466300	2709418	2713192	3519	+	3	10508	2.98608	26S proteasome regulatory subunit RPN2, putative
PF3D7_1466400	2714844	2717285	2442	-	1	6258	2.56265	AP2 domain transcription factor AP2-SP
PF3D7_1467800	2767400	2767935	273	+	3	796	2.91575	conserved Plasmodium protein, unknown function
PF3D7_1467900	2771101	2776308	4971	+	3	29276	5.88936	rab GTPase activator, putative
PF3D7_1468100	2786308	2794323	7677	-	2	35404	4.6117	conserved Plasmodium protein, unknown function
PF3D7_1468200	2802508	2803188	681	+	1	4222	6.19971	conserved protein, unknown function
PF3D7_1468400	2809478	2812066	2589	+	1	10987	4.24372	zinc finger protein, putative
[truncated: 45 more rows]

## Sheet: ring stage in vitro
Gene	start	end	Length	strand	num_exons	Reads	Load	Description
mal_mito_1	734	1486	753	-	1	14286	18.9721	cytochrome c oxidase subunit 3
mal_mito_2	2035	3471	1437	+	1	44093	30.6841	cytochrome c oxidase subunit 1
mal_mito_3	3492	4622	1131	+	1	32088	28.3714	cytochrome b
mal_mito_RNA19:rRNA	5547	5576	30	-	1	558	18.6	unspecified product
mal_rna_10:rRNA	1830	1910	81	+	1	16094	198.691	unspecified product
mal_rna_11:rRNA	1916	2023	108	-	1	65702	608.352	unspecified product
mal_rna_13:rRNA	4996	5025	30	-	1	1406	46.8667	unspecified product
mal_rna_14:rRNA	5026	5201	176	-	1	69370	394.148	unspecified product
mal_rna_15:rRNA	5379	5446	68	-	1	25761	378.838	unspecified product
mal_rna_17:rRNA	5577	5771	195	-	1	121052	620.779	unspecified product
mal_rna_18:rRNA	5772	5854	83	-	1	19013	229.072	unspecified product
mal_rna_19:rRNA	5855	5955	101	-	1	72630	719.109	unspecified product
mal_rna_8:rRNA	1650	1688	39	+	1	973	24.9487	unspecified product
mal_rna_9:rRNA	1697	1763	67	+	1	15964	238.269	unspecified product
malmito_rna_1:rRNA	506	593	88	-	1	53590	608.977	unspecified product
malmito_rna_10:rRNA	625	724	100	-	1	52235	522.35	unspecified product
malmito_rna_15:rRNA	594	624	31	-	1	1209	39	unspecified product
malmito_rna_16:rRNA	3	33	31	+	1	416	13.4194	unspecified product
malmito_rna_17:rRNA	126	165	40	+	1	3090	77.25	unspecified product
malmito_rna_20:rRNA	34	71	38	+	1	2995	78.8158	unspecified product
malmito_rna_21:rRNA	1794	1829	36	+	1	5977	166.028	unspecified product
malmito_rna_9:rRNA	72	125	54	+	1	4772	88.3704	unspecified product
malmito_rna_LSUC:rRNA	204	226	23	-	1	1363	59.2609	unspecified product
malmito_rna_LSUF:rRNA	1516	1630	115	+	1	36252	315.235	unspecified product
malmito_rna_LSUG:rRNA	283	389	107	-	1	49819	465.598	unspecified product
malmito_rna_RNA11:rRNA	5284	5340	57	-	1	11517	202.053	unspecified product
malmito_rna_RNA12:rRNA	4887	4945	59	+	1	13656	231.458	unspecified product
malmito_rna_RNA14:rRNA	5508	5548	41	-	1	11553	281.78	unspecified product
malmito_rna_RNA22:rRNA	5341	5378	38	-	1	2142	56.3684	unspecified product
malmito_rna_RNA4:rRNA	4625	4696	72	+	1	3346	46.4722	unspecified product
malmito_rna_RNA5:rRNA	4716	4802	87	+	1	33744	387.862	unspecified product
malmito_rna_RNA6:rRNA	4808	4865	58	+	1	5171	89.1552	unspecified product
malmito_rna_RNA7:rRNA	5202	5283	82	-	1	86896	1059.71	unspecified product
malmito_rna_SSUF:rRNA	5447	5507	61	-	1	6642	108.885	unspecified product
malmito_SSUB:rRNA	390	505	116	-	1	19787	170.578	unspecified product
PF3D7_0102200	98819	102282	3258	+	2	123255	37.8315	ring-infected erythrocyte surface antigen
PF3D7_0102300	104704	105209	354	+	2	1880	5.31073	Plasmodium exported protein, unknown function
PF3D7_0102500	110750	115799	4704	-	4	22585	4.80123	erythrocyte binding antigen-181
PF3D7_0103200	140662	142219	1305	-	2	6152	4.71418	nucleoside transporter 4
PF3D7_0103400	147915	152777	4863	-	1	11268	2.31709	zinc-carboxypeptidase, putative
PF3D7_0104200	182822	184222	1401	-	1	17434	12.444	StAR-related lipid transfer protein
PF3D7_0104300	190269	201230	10500	+	3	72339	6.88943	ubiquitin carboxyl-terminal hydrolase 1, putative
PF3D7_0104900	218517	218824	308	-	1	1817	5.89935	RNase MRP
PF3D7_0105000	218894	219223	330	-	1	1231	3.7303	unspecified product
PF3D7_0105300	225110	225779	489	-	2	4583	9.37219	cyclase-associated protein
PF3D7_0105400.1	226681	227285	423	-	2	2682	6.34043	conserved Plasmodium protein, unknown function
PF3D7_0105400.2	226681	227285	402	-	2	2570	6.39303	conserved Plasmodium protein, unknown function
PF3D7_0105800	249231	252010	2499	-	2	6344	2.53862	conserved Plasmodium protein, unknown function
PF3D7_0106000	255775	258543	2769	-	1	5804	2.09606	conserved Plasmodium protein, unknown function
PF3D7_0106300	265208	269173	3687	-	3	12173	3.3016	calcium-transporting ATPase
PF3D7_0106400	272454	273404	471	+	4	1008	2.14013	pre-rRNA-processing protein TSR2, putative
PF3D7_0107000	293642	294968	507	+	6	1033	2.03748	centrin-1
PF3D7_0107500	304362	309257	4413	-	4	29629	6.71403	lipid/sterol:H+ symporter
PF3D7_0108000	328431	329558	657	-	4	2479	3.77321	proteasome subunit beta type-3, putative
PF3D7_0108300	337168	343833	6666	+	1	23845	3.57711	conserved Plasmodium protein, unknown function
PF3D7_0108500	349170	349709	540	+	1	11204	20.7481	conserved Plasmodium protein, unknown function
PF3D7_0108600	349995	351626	921	-	6	3083	3.34745	conserved Plasmodium protein, unknown function
PF3D7_0108700	352314	356211	3459	-	4	7923	2.29055	secreted ookinete protein, putative
PF3D7_0108800	357834	360339	1083	+	11	2366	2.18467	conserved Plasmodium protein, unknown function
PF3D7_0108900	361987	362586	600	-	1	4655	7.75833	unspecified product
PF3D7_0109000	363318	363992	675	+	1	9366	13.8756	photosensitized INA-labeled protein PHIL1, putative
PF3D7_0109400	374439	375087	501	-	2	1482	2.95808	tubulin-specific chaperone a, putative
PF3D7_0109500	376294	377004	468	-	2	1062	2.26923	N-acetyltransferase, putative
PF3D7_0110000	388372	389076	705	+	1	1574	2.23262	conserved Plasmodium protein, unknown function
PF3D7_0110300	393216	393490	275	-	1	794	2.88727	Plasmodium RNA of unknown function RUF5
PF3D7_0110400	393875	394835	750	-	2	3117	4.156	DNA-directed RNA polymerase II subunit RPB9, putative
PF3D7_0110600	405739	412169	5133	+	7	13496	2.62926	phosphatidylinositol-4-phosphate 5-kinase
PF3D7_0110700	413760	415100	1341	-	1	2856	2.12975	chromatin assembly factor 1 protein WD40 domain, putative
PF3D7_0110800	417921	419607	1104	+	3	2760	2.5	transcription initiation factor TFIIB, putative
PF3D7_0111500	439652	441418	1116	-	5	4191	3.75538	UMP-CMP kinase, putative
PF3D7_0111900	450043	450646	246	-	3	879	3.57317	conserved protein, unknown function
PF3D7_0112700	477279	481382	4104	+	1	142674	34.7646	28S ribosomal RNA
PF3D7_0112900	486500	487186	567	+	2	1267	2.23457	Plasmodium exported protein, unknown function
PF3D7_0113000	487892	490127	2022	-	2	12342	6.10386	glutamic acid-rich protein
PF3D7_0202000	103385	105796	1965	-	2	44941	22.8707	knob-associated histidine-rich protein
PF3D7_0202100	109564	110580	909	-	2	6618	7.28053	liver stage associated protein 2
PF3D7_0202200	112547	113682	873	-	2	2327	2.66552	EMP1-trafficking protein
PF3D7_0202500	127994	128314	321	+	1	31980	99.6262	early transcribed membrane protein 2
PF3D7_0203000	141625	147564	5940	-	1	17117	2.88165	repetitive organellar protein, putative
PF3D7_0203400	162065	162900	276	-	4	786	2.84783	conserved Plasmodium protein, unknown function
PF3D7_0204100	182228	189115	6888	-	1	13965	2.02744	conserved Plasmodium protein, unknown function
PF3D7_0204200	192818	194199	831	+	5	9519	11.4549	conserved Plasmodium protein, unknown function
PF3D7_0204700	205889	207403	1515	-	1	5588	3.68845	hexose transporter
PF3D7_0205500	225562	226245	399	-	3	955	2.39348	DNA-directed RNA polymerase II 16 kDa subunit, putative
PF3D7_0205700.1	231141	232529	618	+	5	1592	2.57605	RNA-binding protein, putative
PF3D7_0205700.2	231141	232529	669	+	6	1669	2.49477	RNA-binding protein, putative
PF3D7_0205800	232729	233476	363	-	3	1115	3.07163	PH domain-containing protein, putative
PF3D7_0205900	235237	238816	2901	+	4	10497	3.61841	26S proteasome regulatory subunit RPN1, putative
PF3D7_0206100	245358	246699	750	+	4	1768	2.35733	cysteine desulfuration protein SufE
PF3D7_0206200	249030	250727	1698	+	1	4457	2.62485	pantothenate transporter
PF3D7_0206700	271594	273009	1416	+	1	5019	3.54449	adenylosuccinate lyase
PF3D7_0206800	273689	274507	819	-	1	80270	98.0098	merozoite surface protein 2
PF3D7_0206900.1	275540	276494	819	-	2	5648	6.89621	merozoite surface protein 5
PF3D7_0206900.2	275540	276577	786	-	3	5508	7.00763	merozoite surface protein 5
PF3D7_0207000	277494	278456	819	-	2	16891	20.6239	merozoite surface protein 4
PF3D7_0207100	281907	287345	5238	+	3	17492	3.33944	conserved Plasmodium protein, unknown function
PF3D7_0207200	288183	288665	483	-	1	1045	2.16356	iron-sulfur assembly protein, putative
PF3D7_0207400	294273	297616	2841	-	4	8380	2.94967	serine repeat antigen 7
PF3D7_0207500	298897	302564	3096	-	4	14227	4.59528	serine repeat antigen 6
PF3D7_0207600	303593	307027	2994	-	4	100212	33.4709	serine repeat antigen 5
PF3D7_0207700	308847	312155	2889	-	4	8067	2.79232	serine repeat antigen 4
PF3D7_0207800	313449	316741	2793	-	4	5706	2.04296	serine repeat antigen 3
PF3D7_0208200	335679	336581	903	-	1	1809	2.00332	KRR1 small subunit processome component, putative
PF3D7_0208400	343308	349340	6033	-	1	16875	2.79712	conserved Plasmodium protein, unknown function
PF3D7_0208500	352836	353628	414	+	3	989	2.38889	acyl carrier protein
PF3D7_0208800	359142	359849	708	+	1	1518	2.14407	conserved Plasmodium protein, unknown function
PF3D7_0209300	387273	388151	723	+	2	1896	2.62241	2C-methyl-D-erythritol 2,4-cyclodiphosphate synthase
PF3D7_0209800	404281	406355	1374	-	2	9486	6.90393	ATP-dependent RNA helicase UAP56
PF3D7_0210000	409983	410228	246	+	1	2951	11.9959	secretory complex protein 61 gamma subunit
PF3D7_0210100.1	412275	412859	291	+	3	5520	18.9691	60S ribosomal protein L37ae, putative
PF3D7_0210100.2	412275	412741	108	+	3	676	6.25926	60S ribosomal protein L37ae, putative
PF3D7_0210600	432041	434086	1341	-	5	16643	12.4109	conserved Plasmodium protein, unknown function
PF3D7_0210700	436050	436994	945	+	1	2151	2.27619	syntaxin, Qa-SNARE family
PF3D7_0210900	442080	442934	855	-	1	3820	4.46784	conserved Plasmodium protein, unknown function
PF3D7_0211800	475242	477074	1833	+	1	4653	2.53846	asparagine--tRNA ligase
PF3D7_0212500	509525	521746	11973	+	2	24685	2.06172	conserved Plasmodium protein, unknown function
PF3D7_0212600	522931	523999	753	+	2	5287	7.02125	secreted protein with altered thrombospondin repeat domain
PF3D7_0212900	533253	534350	1098	+	1	3824	3.4827	arginyl-tRNA--protein transferase
PF3D7_0213000	535646	536146	501	+	1	1541	3.07585	conserved Plasmodium protein, unknown function
PF3D7_0213100	537789	539420	987	+	3	2824	2.8612	protein SIS1
PF3D7_0213200	540409	540969	381	-	2	1083	2.84252	conserved Plasmodium protein, unknown function
PF3D7_0214200	575155	576054	639	-	2	1454	2.27543	mitochondrial ribosomal protein L13 precursor, putative
PF3D7_0214600	594196	599340	5145	+	1	18828	3.65948	serine/threonine protein kinase, putative
PF3D7_0214900	610625	615372	2853	+	15	14775	5.17876	rhoptry neck protein 6
PF3D7_0215100	622524	624306	897	-	7	2040	2.27425	RING zinc finger protein, putative
PF3D7_0215400	634589	637507	2919	-	1	7816	2.67763	conserved Plasmodium protein, unknown function
PF3D7_0216600	686485	688545	2061	+	1	6084	2.95197	MtN3-like protein
PF3D7_0216700.1	690311	695783	4152	+	7	10383	2.50072	autophagy-related protein 11, putative
PF3D7_0216700.2	690311	695783	4134	+	7	10336	2.50024	autophagy-related protein 11, putative
PF3D7_0217300	715798	716549	426	-	3	1314	3.08451	AP-2 complex subunit sigma, putative
PF3D7_0217400	717692	718281	447	+	2	1386	3.10067	conserved Plasmodium protein, unknown function
PF3D7_0217500	720437	722661	1575	+	5	11908	7.56063	calcium-dependent protein kinase 1
PF3D7_0217800	734272	734595	324	+	1	3390	10.463	40S ribosomal protein S26
PF3D7_0218000	738860	739852	993	+	1	2004	2.01813	replication factor C subunit 2, putative
PF3D7_0218100	741014	742459	1068	+	4	2384	2.23221	conserved Plasmodium membrane protein, unknown function
PF3D7_0218300	747566	749365	1065	-	4	2242	2.10516	rRNA methyltransferase, putative
PF3D7_0218500	752966	753439	306	+	2	998	3.26144	small nuclear ribonucleoprotein Sm D2, putative
PF3D7_0218800	766390	767015	626	-	1	4933	7.88019	ribonuclease P
PF3D7_0218900	767584	767743	160	-	1	1836	11.475	Plasmodium RNA of unknown function RUF2
PF3D7_0219000	767977	768058	82	-	1	873	10.6463	small nucleolar RNA snoR01
PF3D7_0219200	772316	772690	177	+	2	2677	15.1243	40S ribosomal protein S30
PF3D7_0219400.1	774815	776036	306	+	3	3306	10.8039	ribosome associated membrane protein RAMP4, putative, unspecified product
PF3D7_0219400.2	775639	776036	204	+	2	2117	10.3775	ribosome associated membrane protein RAMP4, putative, unspecified product
PF3D7_0219800	786870	787940	960	-	2	2850	2.96875	Plasmodium exported protein (PHISTc), unknown function
PF3D7_0219900	791464	792381	693	+	2	2130	3.07359	Plasmodium exported protein, unknown function
PF3D7_0220000	796752	801586	4677	+	2	49081	10.4941	liver stage antigen 3
PF3D7_0220200	809511	810298	543	-	2	7609	14.0129	Plasmodium exported protein, unknown function
PF3D7_0220300	813827	814654	639	-	2	1561	2.44288	Plasmodium exported protein, unknown function
PF3D7_0220500	823825	824864	816	-	2	2807	3.43995	Plasmodium exported protein (hyp2), unknown function
PF3D7_0220600	831189	832005	678	+	2	1510	2.22714	Plasmodium exported protein (hyp9), unknown function
PF3D7_0220700	833805	834688	759	+	2	2175	2.86561	Plasmodium exported protein (hyp9), unknown function
PF3D7_0220800	838843	844116	4323	+	9	10211	2.36202	cytoadherence linked asexual protein 2
PF3D7_0301700	96568	97907	954	-	2	4097	4.29455	Plasmodium exported protein, unknown function
PF3D7_0301800	104325	105281	774	+	2	2813	3.63437	Plasmodium exported protein, unknown function
PF3D7_0302200	119458	124735	4251	+	9	57146	13.443	cytoadherence linked asexual protein 3.2
PF3D7_0302500	135418	140660	4254	+	9	101871	23.9471	cytoadherence linked asexual protein 3.1
PF3D7_0303200	169571	174300	3489	+	5	18017	5.16394	HAD superfamily protein, putative
PF3D7_0303700	191245	192591	1347	-	1	2885	2.1418	lipoamide acyltransferase component of branched-chain alpha-keto acid dehydrogenase complex
PF3D7_0304100	204542	206119	1578	+	1	5524	3.50063	inner membrane complex protein 1e, putative
PF3D7_0304200	207342	208919	1578	-	1	3856	2.4436	EH domain-containing protein
PF3D7_0304400	217941	218489	315	+	2	5225	16.5873	60S ribosomal protein L44
PF3D7_0305200	251242	254661	3420	+	1	9489	2.77456	conserved Plasmodium protein, unknown function
PF3D7_0305300	255276	258416	2871	-	3	9496	3.30756	conserved Plasmodium membrane protein, unknown function
PF3D7_0305500	261485	273286	11802	-	1	28758	2.43671	conserved Plasmodium protein, unknown function
PF3D7_0305600	275864	277717	1854	-	1	4111	2.21737	AP endonuclease (DNA-[apurinic or apyrimidinic site] lyase), putative
PF3D7_0305700	278956	279828	429	-	3	2733	6.37063	ubiquitin-conjugating enzyme E2, putative
PF3D7_0306000	286906	287319	414	-	1	1015	2.45169	conserved Plasmodium protein, unknown function
PF3D7_0306300	295107	296094	336	-	5	1717	5.11012	glutaredoxin 1
PF3D7_0306700	304317	304999	351	+	4	1268	3.61254	membrane magnesium transporter, putative
PF3D7_0306900	310652	311805	438	+	3	6430	14.6804	40S ribosomal protein S23, putative
PF3D7_0307100	312693	313342	426	-	2	3533	8.29343	40S ribosomal protein S12, putative
PF3D7_0307200	314976	316236	774	-	3	8217	10.6163	60S ribosomal protein L7, putative
PF3D7_0307400	321050	322162	1113	-	1	3474	3.12129	ATP-dependent Clp protease proteolytic subunit
PF3D7_0307700	328787	335269	5481	-	7	14471	2.64021	conserved Plasmodium protein, unknown function
PF3D7_0308100	356319	361454	5136	+	1	11595	2.25759	zinc finger protein, putative
PF3D7_0308200	362342	364233	1620	-	2	3475	2.14506	T-complex protein 1 subunit eta
PF3D7_0308300	365659	366672	1014	-	1	4713	4.64793	conserved Plasmodium protein, unknown function
PF3D7_0308400	368572	368690	119	+	1	367	3.08403	U4 spliceosomal RNA
PF3D7_0308500	369925	370789	423	+	3	2927	6.91962	activator of Hsp90 ATPase, putative
PF3D7_0308600	372632	374230	1599	+	1	4980	3.11445	pre-mRNA-processing factor 19, putative
PF3D7_0308700	375806	377437	1479	+	2	3382	2.28668	conserved Plasmodium protein, unknown function
PF3D7_0308800	378045	378517	327	+	2	1489	4.55352	conserved protein, unknown function
PF3D7_0309500	402933	405440	1833	+	2	8206	4.47681	asparagine synthetase [glutamine-hydrolyzing], putative
PF3D7_0309600	407980	408318	339	+	1	7279	21.472	60S acidic ribosomal protein P2
PF3D7_0310200	427290	440942	13653	+	1	34184	2.50377	phd finger protein, putative
PF3D7_0310400	447500	451384	3885	+	1	16102	4.14466	parasite-infected erythrocyte surface protein
PF3D7_0310600.1	461175	462027	708	-	2	2107	2.97599	eukaryotic translation initiation factor 3 subunit K, putative, unspecified product
PF3D7_0310600.2	461175	462027	705	-	2	2106	2.98723	eukaryotic translation initiation factor 3 subunit K, putative, unspecified product
PF3D7_0310700	463326	464274	438	+	2	2482	5.66667	trafficking protein particle complex subunit 4, putative
PF3D7_0310800	464662	464991	330	+	1	2208	6.69091	conserved Plasmodium protein, unknown function
PF3D7_0311300	480122	483453	2862	-	4	8042	2.80992	phosphatidylinositol 3- and 4-kinase, putative
PF3D7_0311500	497118	497363	246	-	1	924	3.7561	conserved Plasmodium protein, unknown function
PF3D7_0312300	521969	522883	915	+	1	3501	3.82623	26S proteasome regulatory subunit RPN12, putative
PF3D7_0312400	524154	526439	1323	-	7	8979	6.78685	glycogen synthase kinase 3
PF3D7_0312800	534239	535238	381	+	3	4264	11.1916	60S ribosomal protein L26, putative
PF3D7_0313100	539743	542810	2424	+	4	4987	2.05734	ubiquitin-protein ligase, putative
PF3D7_0314000	567247	568850	828	+	7	2456	2.96618	co-chaperone p23
PF3D7_0314100.1	569308	571051	597	-	8	2591	4.34003	vesicle transport v-SNARE protein, putative
PF3D7_0314100.2	570283	571051	213	-	4	930	4.3662	vesicle transport v-SNARE protein, putative
PF3D7_0314600	586555	587331	777	+	1	1956	2.51737	conserved Plasmodium protein, unknown function
PF3D7_0315100	612739	613422	684	-	1	1624	2.37427	eukaryotic translation initiation factor 4E
PF3D7_0315400	630611	631381	771	-	1	6263	8.12322	conserved Plasmodium protein, unknown function
PF3D7_0316000	645921	646844	924	-	1	2131	2.30628	microneme associated antigen
PF3D7_0316100	648635	649531	897	+	1	2328	2.59532	mitochondrial ribosomal protein L27 precursor, putative
PF3D7_0316300.1	660020	661643	1143	+	3	9822	8.59318	inorganic pyrophosphatase, inorganic pyrophosphatase, putative
PF3D7_0316300.2	658272	661643	1296	+	5	10330	7.97068	inorganic pyrophosphatase, inorganic pyrophosphatase, putative
PF3D7_0316600	669302	670873	930	-	4	9528	10.2452	formate-nitrite transporter
PF3D7_0316700	674458	675636	666	+	2	1924	2.88889	protein YOP1, putative
PF3D7_0316800	677842	678474	393	+	2	5191	13.2087	40S ribosomal protein S15A, putative
PF3D7_0316900	679234	681277	1803	-	2	8426	4.67332	E3 ubiquitin-protein ligase, putative
PF3D7_0317000	682795	683685	759	-	2	4368	5.75494	proteasome subunit alpha type-3, putative
PF3D7_0317200	690154	694815	4662	-	1	12475	2.67589	cdc2-related protein kinase 4
PF3D7_0317300	699544	709728	10185	-	1	36226	3.5568	conserved Plasmodium protein, unknown function
PF3D7_0317600	725015	726130	486	+	3	6230	12.8189	40S ribosomal protein S11, putative
PF3D7_0317800	738205	738882	678	-	1	1476	2.17699	26S proteasome non-ATPase regulatory subunit 9, putative
PF3D7_0318700	788453	788812	360	+	1	2192	6.08889	conserved Plasmodium protein, unknown function
PF3D7_0318900	791840	793481	1323	-	3	5359	4.05064	conserved protein, unknown function
PF3D7_0319100	802260	802583	324	-	1	1078	3.32716	E3 ubiquitin-protein ligase RBX1, putative
PF3D7_0319600	817913	818695	471	+	3	2154	4.57325	elongation factor 1-delta, putative
PF3D7_0320000	837307	838271	435	+	5	1422	3.26897	protein phosphatase inhibitor 2
PF3D7_0320500	860813	862102	1290	+	1	8334	6.46047	nicotinamidase, putative
PF3D7_0320600	862741	863832	399	-	5	1518	3.80451	conserved Plasmodium protein, unknown function
PF3D7_0320700	865014	866420	540	+	8	1916	3.54815	signal peptidase complex subunit SPC2, putative
PF3D7_0320900	875213	876295	477	+	3	16797	35.2138	histone H2A.Z
PF3D7_0321000	877735	879511	1479	+	2	3014	2.03786	conserved Plasmodium protein, unknown function
PF3D7_0321400	894761	896112	960	+	4	3646	3.79792	protein kinase, putative
PF3D7_0321600	900857	903369	2208	+	2	5543	2.51042	ATP-dependent RNA helicase DDX42, putative
PF3D7_0322000	928644	929159	516	-	1	8377	16.2345	peptidyl-prolyl cis-trans isomerase
PF3D7_0322300	938212	940173	1962	-	1	4446	2.26606	diacylglycerol O-acyltransferase
PF3D7_0322900	965553	966502	789	-	2	9872	12.512	40S ribosomal protein S3A, putative
PF3D7_0323000	968675	969202	165	-	3	1060	6.42424	translation machinery-associated protein 7, putative
PF3D7_0323400	980706	983966	3261	-	1	12951	3.97148	Rh5 interacting protein
PF3D7_0323500	986265	987610	948	+	4	2836	2.99156	survival motor neuron-like protein
PF3D7_0400200	38955	40154	1200	+	1	7921	6.60083	erythrocyte membrane protein 1 (PfEMP1), exon 2, pseudogene
PF3D7_0401600.1	92576	93809	1044	-	2	4039	3.86877	rifin
PF3D7_0401600.2	92576	93809	1041	-	2	4039	3.87992	rifin
PF3D7_0401800	103742	105603	1683	-	2	4515	2.68271	Plasmodium exported protein (PHISTb), unknown function
PF3D7_0402000	114601	116058	1287	-	2	7913	6.14841	Plasmodium exported protein (PHISTa), unknown function
PF3D7_0402100	123588	125464	1728	-	2	12628	7.30787	Plasmodium exported protein (PHISTb), unknown function
PF3D7_0402200	127712	134468	6663	-	2	14849	2.22858	surface-associated interspersed protein 4.1 (SURFIN 4.1), pseudogene
PF3D7_0402300	137640	146653	8916	+	2	59398	6.66196	reticulocyte binding protein homologue 1
PF3D7_0402400	147490	148380	765	-	2	11680	15.268	Plasmodium exported protein, unknown function
PF3D7_0403300	180430	181551	459	-	5	1146	2.49673	conserved Plasmodium protein, unknown function
PF3D7_0403800	211650	213854	2205	-	1	10849	4.92018	alpha/beta hydrolase, putative
PF3D7_0404000	223711	224131	300	-	2	1711	5.70333	conserved Plasmodium protein, unknown function
PF3D7_0404700	260454	263418	2820	-	2	18760	6.65248	dipeptidyl aminopeptidase 3
PF3D7_0404900	267244	268380	1137	-	1	11921	10.4846	6-cysteine protein
PF3D7_0405200	279072	281983	1740	+	9	7013	4.03046	ag-1 blood stage membrane protein homologue
PF3D7_0405900	316540	319178	2196	-	4	17115	7.79372	apical sushi protein
PF3D7_0406000	321019	322545	1527	+	1	3775	2.47217	conserved Plasmodium protein, unknown function
PF3D7_0406100	323267	325225	1485	-	2	5645	3.80135	V-type proton ATPase subunit B
PF3D7_0406200	329216	329689	474	+	1	23057	48.6435	sexual stage-specific protein precursor
PF3D7_0406400	332043	333856	792	+	7	1859	2.34722	cytosolic glyoxalase II
PF3D7_0407700	377481	383087	4890	-	6	13255	2.71063	conserved Plasmodium protein, unknown function
PF3D7_0407800	384924	390806	5883	+	1	24515	4.16709	conserved Plasmodium protein, unknown function
PF3D7_0407900	391347	393350	2004	-	1	7957	3.97056	AAA family ATPase, putative
PF3D7_0408000	394065	394580	516	-	1	2873	5.56783	conserved Plasmodium protein, unknown function
PF3D7_0408300	403626	405366	1035	-	5	2517	2.43188	zinc finger Ran-binding domain-containing protein 2, putative
PF3D7_0409100	436217	437981	1605	-	2	4195	2.61371	U4/U6 small nuclear ribonucleoprotein PRP31, putative
PF3D7_0409700	456922	458020	585	+	4	1522	2.60171	peptide chain release factor 2
PF3D7_0409800	459710	461437	1728	+	1	8106	4.69097	zinc finger protein, putative
PF3D7_0410000	464732	467339	2502	-	2	7627	3.04836	erythrocyte vesicle protein 1
PF3D7_0410100	469218	469299	82	+	1	366	4.46341	tRNA Serine
PF3D7_0410600	479028	480468	981	+	3	2393	2.43935	conserved Plasmodium protein, unknown function
PF3D7_0410700	481177	483891	2715	-	1	10771	3.96722	ribosome biogenesis GTPase A, putative
PF3D7_0410800	485832	489728	3897	+	1	10012	2.56916	conserved Plasmodium protein, unknown function
PF3D7_0413500	615356	616243	888	+	1	4213	4.74437	phosphoglucomutase-2
PF3D7_0413600	616914	618350	1179	-	2	7835	6.64546	26S protease regulatory subunit 6B, putative
PF3D7_0413700	619786	620802	1017	-	1	3429	3.37168	lysine decarboxylase-like protein, putative
PF3D7_0414300	649893	650731	339	-	4	708	2.0885	Rab5-interacting protein, putative
PF3D7_0414600	658620	659538	708	-	2	2882	4.07062	acylated pleckstrin-homology domain-containing protein, putative
PF3D7_0414700	660624	662519	1896	+	1	3833	2.02162	GTP-binding protein, putative
PF3D7_0414900	665973	668147	828	+	11	7228	8.72947	armadillo-domain containing rhoptry protein
PF3D7_0415400	686414	687040	627	-	1	2779	4.43222	coatomer subunit zeta, putative
PF3D7_0415700	691131	692516	1386	-	1	4294	3.09812	conserved Plasmodium protein, unknown function
PF3D7_0415900	697918	698768	618	-	2	11238	18.1845	60S ribosomal protein L15, putative
PF3D7_0416000	701526	704162	1740	-	7	5401	3.10402	RNA-binding protein, putative
PF3D7_0416100	706529	709009	2481	+	1	5924	2.38775	glutamyl-tRNA(Gln) amidotransferase subunit A
PF3D7_0416400	718202	722654	3780	+	4	7715	2.04101	histone acetyltransferase, putative
PF3D7_0416500	723073	724242	1170	-	1	3523	3.01111	repressor of RNA polymerase III transcription MAF1
PF3D7_0416700	727710	727979	270	-	1	1339	4.95926	CDGSH iron-sulfur domain-containing protein, putative
PF3D7_0416800	729962	731223	579	+	3	7111	12.2815	small GTP-binding protein sar1
PF3D7_0417400	756294	776603	20310	+	1	59663	2.93762	conserved Plasmodium protein, unknown function
PF3D7_0417500	777200	779424	891	-	12	2137	2.39843	memo-like protein
PF3D7_0418200	817400	818689	1290	+	1	4046	3.13643	eukaryotic translation initiation factor 3 subunit M, putative
PF3D7_0418300	819362	822340	2979	-	1	25130	8.43572	conserved Plasmodium protein, unknown function
PF3D7_0418600	834394	840429	6036	+	1	19428	3.21869	regulator of chromosome condensation, putative
PF3D7_0418700	841196	842905	1710	+	1	3746	2.19064	RNA-binding protein NOB1, putative
PF3D7_0419200	854879	855289	411	+	1	1811	4.40633	protein transport protein GOT1, putative
PF3D7_0419600	870737	871873	843	+	2	4250	5.04152	ran-specific GTPase-activating protein 1, putative
PF3D7_0419700	873138	874115	978	+	1	8357	8.54499	apical merozoite protein
PF3D7_0419800	874811	875521	711	-	1	4152	5.83966	60S ribosomal protein L7ae/L30e, putative
PF3D7_0419900	878022	893866	15108	+	6	58366	3.86325	phosphatidylinositol 4-kinase, putative
PF3D7_0420300	917990	928411	10422	+	1	27697	2.65755	AP2 domain transcription factor, putative
PF3D7_0422100	1001613	1002770	1158	+	1	2907	2.51036	transmembrane emp24 domain-containing protein, putative
PF3D7_0422400	1026648	1027399	513	+	2	6852	13.3567	40S ribosomal protein S19
PF3D7_0423100	1049270	1049894	441	-	2	1765	4.00227	AP-4 complex subunit sigma, putative
PF3D7_0423200	1050407	1050974	411	+	2	1130	2.74939	BSD-domain protein, putative
PF3D7_0423300	1051576	1053006	1431	-	1	7678	5.36548	conserved Plasmodium protein, unknown function
PF3D7_0423400	1055665	1056318	654	+	1	6729	10.289	apical asparagine-rich protein AARP
PF3D7_0423500	1058997	1060551	1119	+	2	12962	11.5836	glideosome associated protein with multiple membrane spans 2
PF3D7_0423600	1061790	1066628	4839	-	1	11093	2.29242	conserved Plasmodium protein, unknown function
PF3D7_0423700	1071435	1071845	411	-	1	12242	29.7859	early transcribed membrane protein 4
PF3D7_0423800	1076347	1077534	1089	+	2	5908	5.42516	cysteine-rich protective antigen
PF3D7_0423900	1077926	1078488	423	-	2	2177	5.14657	probable protein, unknown function
PF3D7_0424100	1082363	1084150	1581	-	2	13825	8.74447	reticulocyte binding protein homologue 5
PF3D7_0424200	1085979	1091277	5151	-	2	15667	3.04155	reticulocyte binding protein homologue 4
PF3D7_0424600	1113345	1114486	930	-	2	17584	18.9075	Plasmodium exported protein (PHISTb), unknown function
PF3D7_0424700	1118430	1122414	3669	+	3	10022	2.73153	serine/threonine protein kinase, FIKK family
PF3D7_0424900	1127779	1128802	852	+	2	5324	6.24883	Plasmodium exported protein (PHISTa), unknown function
PF3D7_0425100	1134415	1135175	618	-	2	1556	2.5178	Plasmodium exported protein (hyp6), unknown function
PF3D7_0500800	43327	47761	4305	-	2	88814	20.6304	mature parasite-infected erythrocyte surface antigen
PF3D7_0501000	55841	56872	783	+	2	9957	12.7165	Plasmodium exported protein, unknown function
PF3D7_0501100.1	58037	59726	1209	-	4	6472	5.35318	heat shock protein 40, type II
PF3D7_0501100.2	58037	59726	1173	-	4	6305	5.37511	heat shock protein 40, type II
PF3D7_0501200	64065	65489	1227	+	2	9262	7.54849	parasite-infected erythrocyte surface protein
PF3D7_0501300	68930	70113	1014	+	2	14344	14.146	skeleton-binding protein 1
PF3D7_0501400	74509	79842	5163	+	2	30033	5.81697	interspersed repeat antigen
PF3D7_0501500	81134	82336	1203	-	1	21291	17.6983	rhoptry-associated protein 3
PF3D7_0501600	84041	85237	1197	-	1	51061	42.6575	rhoptry-associated protein 2
PF3D7_0502900	123332	123904	249	-	3	755	3.03213	Tim10/DDP family zinc finger protein, putative
PF3D7_0503000	125116	126514	789	+	5	3034	3.84537	50S ribosomal protein L28, apicoplast, putative
PF3D7_0503300	135004	135930	927	-	1	2776	2.99461	serine/arginine-rich splicing factor 12
PF3D7_0503400	140710	141471	369	+	2	17701	47.9702	actin-depolymerizing factor 1
PF3D7_0503800	151422	152384	363	-	3	3768	10.3802	60S ribosomal protein L31
PF3D7_0505800	252047	252606	303	-	2	4414	14.5677	small ubiquitin-related modifier
PF3D7_0506000	256225	257378	741	+	3	1525	2.05803	conserved Plasmodium protein, unknown function
PF3D7_0506100	257748	258831	615	-	3	1447	2.35285	60S ribosomal subunit protein L24, putative
PF3D7_0506900	288776	291055	2280	-	1	24563	10.7732	rhomboid protease ROM4
PF3D7_0507100	294668	295903	1236	-	1	20726	16.7686	60S ribosomal protein L4
PF3D7_0507400	305961	306422	462	-	1	1751	3.79004	conserved Plasmodium protein, unknown function
PF3D7_0507500	307490	309556	2067	-	1	16589	8.02564	subtilisin-like protease 1
PF3D7_0507800	322239	326822	4584	+	1	13707	2.99018	conserved Plasmodium protein, unknown function
PF3D7_0508000	328666	329715	1050	-	1	7968	7.58857	6-cysteine protein
PF3D7_0508100	331680	336704	5025	+	1	10880	2.16517	SET domain protein, putative
PF3D7_0508300	342205	343233	1029	+	1	2187	2.12536	triose phosphate transporter
PF3D7_0508600	356222	357010	789	+	1	2924	3.70596	conserved Plasmodium protein, unknown function
PF3D7_0508800	363588	364442	855	-	1	2159	2.52515	single-stranded DNA-binding protein
PF3D7_0508900	367022	376426	9405	+	1	32267	3.43083	conserved Plasmodium protein, unknown function
PF3D7_0509000	376855	378452	897	-	5	1852	2.06466	alpha-soluble NSF attachment protein, putative
PF3D7_0509800	410268	415308	4680	+	4	13310	2.84402	phosphatidylinositol 4-kinase
PF3D7_0510100	422746	430353	7608	-	1	35801	4.7057	conserved Plasmodium protein, unknown function
PF3D7_0511000	467585	468100	516	-	1	4043	7.83527	translationally-controlled tumor protein homolog
PF3D7_0511200	471055	474058	2850	+	2	7310	2.56491	stearoyl-CoA desaturase
PF3D7_0511500	486602	516787	30186	+	1	118836	3.93679	RNA pseudouridylate synthase, putative
PF3D7_0511600	517259	517885	627	-	1	3830	6.10845	apical rhoptry neck protein
PF3D7_0511800	520720	522693	1815	-	2	6781	3.73609	inositol-3-phosphate synthase
PF3D7_0512000	527639	528666	360	+	5	844	2.34444	prefoldin subunit 6, putative
PF3D7_0512600	544540	545993	603	+	6	2732	4.53068	ras-related protein Rab-1B
PF3D7_0513300	569182	569919	738	-	1	7403	10.0312	purine nucleoside phosphorylase
PF3D7_0513600	574941	578505	3342	-	2	10279	3.0757	deoxyribodipyrimidine photo-lyase, putative
PF3D7_0513800	585357	585980	624	-	1	1572	2.51923	ras-related protein Rab-1A
PF3D7_0515400	637354	640381	2286	+	6	6263	2.73972	conserved Plasmodium protein, unknown function
PF3D7_0515700	653966	655336	1371	-	1	42188	30.7717	glideosome-associated protein 40, putative
PF3D7_0515900	660150	661136	987	-	1	2242	2.27153	NLI interacting factor-like phosphatase, putative
PF3D7_0516200	675809	676614	456	-	3	5125	11.239	40S ribosomal protein S11
PF3D7_0516700	694492	698778	3999	+	3	9449	2.36284	ubiquitin carboxyl-terminal hydrolase 2, putative
PF3D7_0516800	700120	707256	7137	-	1	18027	2.52585	AP2 domain transcription factor AP2-O2, putative
PF3D7_0516900	712762	713772	783	-	2	8275	10.5683	60S ribosomal protein L2
PF3D7_0517000	715765	716675	498	-	2	7722	15.506	60S ribosomal protein L12, putative
PF3D7_0517300	724681	725751	897	-	2	4104	4.57525	serine/arginine-rich splicing factor 1
PF3D7_0517700	743179	745329	2151	+	1	4381	2.03673	eukaryotic translation initiation factor 3 subunit B, putative
PF3D7_0518200	758503	758898	396	-	1	3144	7.93939	SWIB/MDM2 domain-containing protein
PF3D7_0518300	759831	760998	723	-	4	4273	5.9101	proteasome subunit beta type-1, putative
PF3D7_0519200	791719	792936	498	-	5	7611	15.2831	V-type proton ATPase 16 kDa proteolipid subunit
PF3D7_0519400	798036	798775	402	-	2	8336	20.7363	40S ribosomal protein S24
PF3D7_0519700	817066	819139	579	+	3	5096	8.80138	FoP domain-containing protein, putative
PF3D7_0520000	828953	829883	570	+	3	6539	11.4719	40S ribosomal protein S9, putative
PF3D7_0520600	843586	844817	459	-	5	1069	2.32898	bis(5'-nucleosyl)-tetraphosphatase [asymmetrical]
PF3D7_0520900	857038	858477	1440	+	1	9823	6.82153	adenosylhomocysteinase
PF3D7_0522000	896018	896940	324	+	4	1688	5.20988	conserved Plasmodium protein, unknown function
PF3D7_0522200	901414	902173	351	+	4	1536	4.37607	transcription initiation factor TFIID subunit 10, putative
PF3D7_0522400	907837	936315	27924	+	4	63627	2.27858	conserved Plasmodium protein, unknown function
PF3D7_0523000	957890	962149	4260	+	1	14580	3.42254	multidrug resistance protein 1
PF3D7_0523300	970266	970962	393	-	3	955	2.43003	conserved Plasmodium protein, unknown function
PF3D7_0523400	973518	975876	1602	+	4	5936	3.70537	DnaJ protein, putative
PF3D7_0523900	993433	994607	612	-	3	1564	2.55556	conserved Plasmodium membrane protein, unknown function
PF3D7_0524000	998753	1002124	3372	+	1	22131	6.56317	karyopherin beta
PF3D7_0524400	1013453	1014550	1098	-	1	2264	2.06193	ribosome-interacting GTPase 1, putative
PF3D7_0524500	1016198	1016569	372	+	1	1191	3.20161	conserved Plasmodium protein, unknown function
PF3D7_0524600	1017809	1018582	774	+	1	2708	3.49871	50S ribosomal protein L12, apicoplast, putative
PF3D7_0525100	1041745	1043766	2022	+	1	9808	4.85064	acyl-CoA synthetase
PF3D7_0525200	1045462	1051253	5550	+	3	14271	2.57135	structural maintenance of chromosomes protein 6, putative
PF3D7_0525700	1068516	1069285	396	+	2	1662	4.19697	conserved Plasmodium protein, unknown function
PF3D7_0525800	1071247	1072149	903	+	1	21927	24.2824	inner membrane complex protein 1g, putative
PF3D7_0526400	1088423	1089508	1086	+	1	2710	2.4954	conserved Plasmodium protein, unknown function
PF3D7_0526900	1123610	1124595	645	+	4	2602	4.03411	transmembrane emp24 domain-containing protein, putative
PF3D7_0527000	1125099	1128146	2889	-	2	8704	3.01281	DNA replication licensing factor MCM3, putative
PF3D7_0527100	1129959	1130754	459	-	4	2799	6.09804	ubiquitin-conjugating enzyme E2 N, putative
PF3D7_0527200	1132937	1134854	1818	-	2	7271	3.99945	ubiquitin carboxyl-terminal hydrolase 14
PF3D7_0527400	1140627	1141154	528	+	1	1952	3.69697	conserved Plasmodium protein, unknown function
PF3D7_0527500	1143618	1145359	1377	+	2	10577	7.68119	Hsc70-interacting protein
PF3D7_0527600	1145857	1148810	1368	-	11	3473	2.53874	conserved Plasmodium protein, unknown function
PF3D7_0528000	1156205	1156579	375	-	1	2533	6.75467	proteasome maturation factor UMP1, putative
PF3D7_0528200	1163408	1165072	1554	-	2	7576	4.87516	eukaryotic translation initiation factor 3 subunit E, putative
PF3D7_0528400	1171659	1173890	1221	+	8	6297	5.15725	palmitoyltransferase DHHC7
PF3D7_0528600	1176969	1177286	318	-	1	919	2.88994	conserved Plasmodium protein, unknown function
PF3D7_0528700	1178276	1178890	615	-	1	1485	2.41463	peptidyl-prolyl cis-trans isomerase
PF3D7_0529000	1186787	1188946	2160	-	1	5376	2.48889	conserved Plasmodium protein, unknown function
PF3D7_0529100	1191000	1191682	552	-	2	1170	2.11957	thioredoxin-like protein, putative
PF3D7_0529400.1	1199165	1205187	4749	+	9	17666	3.71994	conserved Plasmodium protein, unknown function
PF3D7_0529400.2	1199165	1205187	4509	+	10	16263	3.60679	conserved Plasmodium protein, unknown function
PF3D7_0529900	1220777	1221992	855	-	3	9202	10.7626	RING zinc finger protein, putative
PF3D7_0530000	1224598	1224891	294	-	1	936	3.18367	conserved Plasmodium protein, unknown function
PF3D7_0530100	1226883	1227757	678	+	2	2922	4.30973	SNARE protein, putative
PF3D7_0530200	1229077	1230651	1575	-	1	3295	2.09206	phosphoenolpyruvate/phosphate translocator
PF3D7_0531500	1288559	1289308	750	+	1	2067	2.756	unspecified product
PF3D7_0531600	1289601	1291692	2092	+	1	18971	9.06836	18S ribosomal RNA
PF3D7_0531800	1292052	1292210	159	+	1	991	6.2327	5.8S ribosomal RNA
PF3D7_0532000	1292410	1296199	3790	+	1	912670	240.81	28S ribosomal RNA
PF3D7_0532100	1301224	1301769	546	+	1	23999	43.9542	early transcribed membrane protein 5
PF3D7_0532300	1308278	1309940	1530	+	2	11053	7.22418	Plasmodium exported protein (PHISTb), unknown function
PF3D7_0532400	1312471	1314154	1587	+	2	7040	4.43604	lysine-rich membrane-associated PHISTb protein
PF3D7_0532600	1318531	1319229	486	-	2	1109	2.28189	Plasmodium exported protein, unknown function
PF3D7_0601200	47463	48261	705	+	2	1834	2.60142	Pfmc-2TM Maurer's cleft two transmembrane protein
PF3D7_0601600	68833	69693	861	-	1	2709	3.14634	tetratricopeptide repeat protein, putative
PF3D7_0601900	78190	78784	387	+	2	3173	8.19897	conserved Plasmodium protein, unknown function
PF3D7_0603000	122634	124412	1779	+	1	4310	2.42271	conserved Plasmodium protein, unknown function
PF3D7_0604100	171301	177240	5940	-	1	22154	3.72963	AP2 domain transcription factor
PF3D7_0604500	189012	198078	8625	+	4	40932	4.74574	conserved Plasmodium protein, unknown function
PF3D7_0605900	247640	249166	882	+	5	3584	4.06349	long chain polyunsaturated fatty acid elongation enzyme, putative
PF3D7_0606000	250612	253803	3192	-	1	8006	2.50815	conserved Plasmodium protein, unknown function
PF3D7_0606100	257604	259974	1749	+	4	3958	2.26301	RNA-binding protein, putative
PF3D7_0606200	261031	261945	468	-	4	1823	3.8953	ubiquitin-conjugating enzyme E2, putative
PF3D7_0606300	262826	263194	369	+	1	852	2.30894	conserved Plasmodium protein, unknown function
PF3D7_0606800	288377	289276	900	-	1	2701	3.00111	VFT protein
PF3D7_0606900	290426	291085	660	-	1	1406	2.1303	glutaredoxin-like protein
PF3D7_0607000	293864	296797	2934	+	1	12581	4.288	translation initiation factor IF-2, putative
PF3D7_0607600	313856	316882	2586	-	5	5289	2.04524	spindle assembly abnormal protein 6, putative
PF3D7_0607700	320740	328998	8259	+	1	21149	2.56072	conserved Plasmodium protein, unknown function
PF3D7_0608400	349946	350515	321	-	2	664	2.06854	conserved Plasmodium protein, unknown function
PF3D7_0608500	351780	352775	708	-	2	3833	5.41384	proteasome subunit alpha type-2, putative
PF3D7_0608700	358391	360203	1632	+	2	5360	3.28431	T-complex protein 1 subunit zeta
PF3D7_0608800	362635	363879	1245	+	1	12116	9.73173	ornithine aminotransferase
PF3D7_0609000	370261	388494	18234	+	1	41856	2.29549	conserved Plasmodium protein, unknown function
PF3D7_0609100	388915	390748	1077	-	7	2824	2.6221	zinc transporter ZIP1, putative
PF3D7_0609700	413652	419781	5706	+	3	12903	2.2613	conserved Plasmodium protein, unknown function
PF3D7_0609800	421157	422622	855	-	4	3955	4.62573	palmitoyltransferase DHHC2, putative
PF3D7_0610100	434807	436465	1335	-	3	2733	2.04719	pre-mRNA-splicing factor SLU7, putative
PF3D7_0610400	444747	445157	411	+	1	209010	508.54	histone H3
PF3D7_0610800	453671	455689	2019	+	1	5558	2.75285	transketolase
PF3D7_0610900	456747	460589	3843	-	1	9129	2.37549	transcription elongation factor SPT5, putative
PF3D7_0611600	485114	487066	1953	-	1	6184	3.16641	basal complex transmembrane protein 1
PF3D7_0611700	488579	489287	156	-	3	1574	10.0897	60S ribosomal protein L39
PF3D7_0611900	506380	507198	531	+	3	1182	2.22599	lsm12, putative
PF3D7_0612200	512972	519548	5595	-	8	11413	2.03986	leucine-rich repeat protein
PF3D7_0612700	525987	527030	1044	-	1	12592	12.0613	6-cysteine protein
PF3D7_0613000.3	533907	535364	357	-	5	823	2.30532	conserved Plasmodium protein, unknown function
PF3D7_0613100	537778	538585	237	+	4	1448	6.1097	conserved Plasmodium protein, unknown function
PF3D7_0613300	540077	544798	4269	-	4	17657	4.1361	rhoptry protein ROP14
PF3D7_0613400	546964	547741	642	+	2	3496	5.44548	50S ribosomal protein L18, apicoplast, putative
PF3D7_0613800	566139	578993	12330	+	3	62032	5.03098	AP2 domain transcription factor, putative
PF3D7_0613900	579435	585896	6462	-	1	26192	4.05323	myosin E, putative
PF3D7_0614000	587019	588635	1617	-	1	5276	3.26283	thiamine-phosphate synthase, putative
PF3D7_0614300	597484	600517	2562	-	4	11661	4.55152	major facilitator superfamily-related transporter, putative
PF3D7_0614400	604573	605340	768	+	1	2246	2.92448	pre-mRNA-splicing factor CWF7, putative
PF3D7_0614500	606142	607259	549	-	3	7661	13.9545	60S ribosomal protein L19
PF3D7_0614700	612471	614398	1815	+	2	4026	2.21818	conserved Plasmodium protein, unknown function
PF3D7_0614900	617762	621536	3291	+	3	8604	2.6144	conserved Plasmodium membrane protein, unknown function
PF3D7_0615400	630956	640174	8190	-	9	20434	2.49499	ribonuclease, putative
PF3D7_0615500	644052	646169	2118	+	1	5440	2.56846	cdc2-related protein kinase 5
PF3D7_0616200	674118	676375	1776	+	5	3565	2.00732	kinetochore protein NDC80, putative
PF3D7_0617100	710059	714576	3711	+	7	7480	2.01563	AP-2 complex subunit alpha, putative
PF3D7_0617200	717050	718917	1341	+	4	9857	7.35048	conserved Plasmodium protein, unknown function
PF3D7_0617300	720535	721312	420	+	3	1514	3.60476	conserved Plasmodium protein, unknown function
PF3D7_0617800	748416	748814	399	-	1	390405	978.459	histone H2A
PF3D7_0617900	754395	754805	411	+	1	36880	89.7324	histone H3 variant
PF3D7_0618000	758609	760996	2388	+	1	13865	5.80611	conserved Plasmodium membrane protein, unknown function
PF3D7_0618200	764667	765492	600	-	2	1590	2.65	conserved Plasmodium protein, unknown function
PF3D7_0618300	768792	769456	447	+	2	5233	11.7069	60S ribosomal protein L27a, putative
PF3D7_0619400	815622	818247	2487	-	2	9063	3.64415	cell division cycle protein 48 homologue, putative
PF3D7_0620300	848405	850864	2460	-	1	5899	2.39797	conserved Plasmodium protein, unknown function
PF3D7_0620400	851378	852955	1578	-	1	3627	2.29848	merozoite surface protein 10
PF3D7_0620700	859026	860114	1089	-	1	2433	2.23416	DnaJ protein, putative
PF3D7_0621200	871297	872202	906	-	1	6338	6.99558	pyridoxine biosynthesis protein PDX1
PF3D7_0621800	891997	892777	555	+	3	5835	10.5135	nascent polypeptide-associated complex subunit alpha, putative
PF3D7_0622600	914743	915429	291	+	4	929	3.19244	cytochrome b-c1 complex subunit 9, putative
PF3D7_0622900	925105	931074	5970	-	1	22998	3.85226	AP2 domain transcription factor AP2Tel
PF3D7_0623100	939660	943720	2361	-	12	5656	2.3956	nuclear polyadenylated RNA-binding protein NAB2, putative
PF3D7_0623300	947493	948644	711	-	4	1741	2.44866	EGF-like membrane protein, putative
PF3D7_0623800	963741	970955	7215	-	1	24663	3.4183	tyrosine kinase-like protein, putative
PF3D7_0624000	981066	982547	1482	+	1	8030	5.41835	hexokinase
PF3D7_0624200	985047	986870	1026	-	7	2496	2.43275	conserved Plasmodium protein, unknown function
PF3D7_0624500	994284	994553	270	+	1	1556	5.76296	anaphase-promoting complex subunit 11, putative
PF3D7_0624600	999524	1007683	8160	+	1	43682	5.35319	SNF2 helicase, putative
PF3D7_0625000.1	1020024	1021875	1320	+	4	2710	2.05303	sphingomyelin synthase 1, putative
PF3D7_0625000.2	1020024	1021875	1386	+	4	2879	2.0772	sphingomyelin synthase 1, putative
PF3D7_0625400	1032536	1033774	1239	-	1	3488	2.81517	conserved Plasmodium protein, unknown function
PF3D7_0626800	1078995	1081320	1536	+	3	28702	18.6862	pyruvate kinase
PF3D7_0627100	1089190	1094328	5139	+	1	13573	2.64118	ankyrin-repeat protein, putative
PF3D7_0627300	1097300	1098649	1350	-	1	5859	4.34	E3 ubiquitin-protein ligase RNF5, putative
PF3D7_0627500	1101734	1102852	570	-	3	2818	4.94386	protein DJ-1
PF3D7_0627700	1108197	1111640	3444	+	1	8704	2.52729	transportin
PF3D7_0628100	1122801	1153664	30864	-	1	76722	2.48581	HECT-domain (ubiquitin-transferase), putative
PF3D7_0628200	1159862	1169080	9219	+	1	26283	2.85096	eukaryotic translation initiation factor 2-alpha kinase
PF3D7_0628300	1170813	1173696	1176	-	12	32519	27.6522	choline/ethanolaminephosphotransferase, putative
PF3D7_0629200	1199853	1200995	1143	-	1	5348	4.67892	DnaJ protein, putative
PF3D7_0629500	1213948	1216005	1821	-	2	5798	3.18396	amino acid transporter, putative
PF3D7_0629700	1221941	1242922	20262	+	6	45484	2.24479	SET domain protein, putative
PF3D7_0629900	1250412	1251651	987	+	3	2269	2.29889	sec14-like cytosolic factor or phosphatidylinositol/phosphatidylcholine transfer protein, putative
PF3D7_0631000	1295474	1296331	858	+	1	2902	3.38228	tetratricopeptide repeat protein, putative
PF3D7_0701900	79890	82943	2895	-	2	7726	2.66874	Plasmodium exported protein, unknown function
PF3D7_0702000	84797	85674	738	+	2	3066	4.15447	Plasmodium exported protein (hyp12), unknown function
PF3D7_0702200	91867	93141	1275	-	1	4274	3.35216	lysophospholipase, putative
PF3D7_0702400	101694	102285	372	+	2	2299	6.18011	small exported membrane protein 1
PF3D7_0702500	104957	105989	762	-	2	3105	4.0748	Plasmodium exported protein, unknown function
PF3D7_0703500	135606	142505	6900	+	1	13850	2.00725	erythrocyte membrane-associated antigen
PF3D7_0703600	144019	145953	789	+	10	2767	3.50697	conserved Plasmodium protein, unknown function
PF3D7_0703700	146645	147394	750	-	1	3148	4.19733	conserved Plasmodium protein, unknown function
PF3D7_0704100	180036	190715	10680	+	1	41462	3.88221	conserved Plasmodium membrane protein, unknown function
PF3D7_0704300	197691	203249	5559	+	1	19686	3.54128	conserved Plasmodium membrane protein, unknown function
PF3D7_0704500	208690	213501	4812	-	1	11989	2.49148	serine/threonine protein kinase, putative
PF3D7_0704600	216024	229072	11682	-	8	42431	3.63217	E3 ubiquitin-protein ligase
PF3D7_0705500	270022	278706	8445	-	2	30860	3.65423	inositol-phosphate phosphatase, putative
PF3D7_0705700	285472	286166	165	-	3	2031	12.3091	40S ribosomal protein S29, putative
PF3D7_0705900	290100	291220	501	-	4	2333	4.65669	ATP synthase subunit C, putative
PF3D7_0706000	293400	297089	3690	+	1	13032	3.53171	importin-7, putative
PF3D7_0706300	305563	306032	357	+	2	3334	9.33894	conserved Plasmodium protein, unknown function
PF3D7_0706400	306855	307133	279	-	1	4193	15.0287	60S ribosomal protein L37
PF3D7_0706500	309902	315022	5121	-	1	13427	2.62195	conserved Plasmodium protein, unknown function
PF3D7_0707300	338885	342083	2586	+	5	98397	38.0499	rhoptry-associated membrane antigen
PF3D7_0707500	348277	353082	4806	+	1	11766	2.44819	conserved Plasmodium protein, unknown function
PF3D7_0707700	357700	360585	2886	+	1	10557	3.658	E3 ubiquitin-protein ligase, putative
PF3D7_0707900	366929	367708	780	+	1	2506	3.21282	ribosomal protein S8e, putative
PF3D7_0708100	372897	373106	210	-	1	476	2.26667	DNA-directed RNA polymerases I, II, and III subunit RPABC5, putative
PF3D7_0708400	381592	384614	2238	+	2	64804	28.9562	heat shock protein 90
PF3D7_0708700	391502	392188	687	-	1	1592	2.31732	Cg8 protein
PF3D7_0708800	395711	398332	2622	+	1	13261	5.05759	heat shock protein 110
PF3D7_0708900	399290	400243	954	-	1	2009	2.10587	protein SCO1, putative
PF3D7_0709000	403222	406317	1275	+	13	3413	2.67686	chloroquine resistance transporter
PF3D7_0709050	406820	407448	629	-	1	7188	11.4277	small nucleolar RNA
PF3D7_0709100	408215	411961	3747	+	1	8528	2.27595	Cg1 protein
PF3D7_0709700	435089	436195	1107	-	1	3347	3.02349	prodrug activation and resistance esterase
PF3D7_0709800	437900	438094	195	+	1	471	2.41538	conserved protein, unknown function
PF3D7_0710200	463105	471837	8733	+	1	22633	2.59166	conserved Plasmodium protein, unknown function
PF3D7_0710600	478468	479138	453	-	2	5811	12.8278	60S ribosomal protein L34
PF3D7_0710700	481369	481974	606	-	1	1586	2.61716	conserved Plasmodium protein, unknown function
PF3D7_0713400	612458	613740	1074	+	2	4401	4.09777	GPCR-like receptor SR25
PF3D7_0713700	621463	623521	630	-	9	1741	2.76349	conserved Plasmodium protein, unknown function
PF3D7_0713800	624379	625300	723	-	2	2039	2.82019	negative elongation factor A, putative
PF3D7_0714000	643101	643472	372	-	1	25453	68.422	histone H2B variant
PF3D7_0715800	695600	696904	1305	-	1	4127	3.16245	drug/metabolite transporter DMT1, putative
PF3D7_0715900	699239	700909	1671	+	1	3828	2.29084	cation diffusion facilitator family protein, putative
PF3D7_0716300	717281	718968	1569	+	2	18006	11.4761	conserved Plasmodium protein, unknown function
PF3D7_0716800	732070	733496	984	-	3	4117	4.18394	eukaryotic translation initiation factor 3 subunit I, putative
PF3D7_0716900	736370	737338	969	+	1	2162	2.23117	drug/metabolite transporter DMT2
PF3D7_0717000	738578	741209	897	+	14	2175	2.42475	conserved Plasmodium membrane protein, unknown function
PF3D7_0717200	745191	746663	1296	-	2	6338	4.89043	conserved Plasmodium protein, unknown function
PF3D7_0717300	748990	750699	1179	+	4	2792	2.36811	transcription initiation factor IIE subunit alpha, putative
PF3D7_0717500	755763	757696	1587	+	2	7692	4.84688	calcium-dependent protein kinase 4
PF3D7_0717700	764794	766413	1620	-	1	5791	3.57469	serine--tRNA ligase, putative
PF3D7_0718400	822438	823015	390	+	2	2159	5.5359	mitochondrial ribosomal protein S8 precursor, putative
PF3D7_0718500	824445	825884	579	+	6	1962	3.3886	prefoldin subunit 3, putative
PF3D7_0719000	838135	838596	462	+	1	1172	2.5368	conserved Plasmodium protein, unknown function
PF3D7_0719400	848398	853593	5196	-	1	11339	2.18226	conserved Plasmodium protein, unknown function
PF3D7_0719500	854652	856654	1416	-	3	3821	2.69845	LEM3/CDC50 family protein, putative
PF3D7_0719600	858742	859492	522	-	2	4748	9.09579	60S ribosomal protein L11a, putative
PF3D7_0719700	861583	862487	414	+	3	6951	16.7899	40S ribosomal protein S10, putative
PF3D7_0720500	886346	887487	405	+	6	1312	3.23951	conserved Plasmodium protein, unknown function
PF3D7_0720600	887816	889378	711	-	7	2449	3.44444	conserved Plasmodium protein, unknown function
PF3D7_0720700	891683	899051	6501	+	4	26890	4.13629	phosphoinositide-binding protein, putative
PF3D7_0721100	916434	917168	735	+	1	11728	15.9565	conserved Plasmodium protein, unknown function
PF3D7_0721400	926692	928028	645	+	6	1333	2.06667	conserved Plasmodium protein, unknown function
PF3D7_0721600	931459	932164	588	-	2	9533	16.2126	40S ribosomal protein S5, putative
PF3D7_0721800	938279	938895	321	+	3	1109	3.45483	conserved Plasmodium protein, unknown function
PF3D7_0721900	939715	940250	237	-	3	752	3.173	V-type ATPase V0 subunit e, putative
PF3D7_0722000	941776	942513	738	+	1	2752	3.729	conserved Plasmodium protein, unknown function
PF3D7_0722200	946363	948612	2250	+	1	37186	16.5271	rhoptry-associated leucine zipper-like protein 1
PF3D7_0722400	954784	956343	1182	+	3	3260	2.75804	Obg-like ATPase 1, putative
PF3D7_0722700	962031	962447	240	+	2	838	3.49167	conserved Plasmodium protein, unknown function
PF3D7_0723600	986598	987365	450	+	3	1017	2.26	proteasome assembly chaperone 4, putative
PF3D7_0723800	993232	1000233	6573	+	4	23200	3.52959	conserved Plasmodium protein, unknown function
PF3D7_0725200	1070980	1071737	447	+	4	1106	2.47427	mago nashi protein homologue, putative
PF3D7_0725400	1079015	1080055	330	+	4	14371	43.5485	conserved Plasmodium protein, unknown function
PF3D7_0725600	1083761	1085847	2087	+	1	19096	9.14998	18S ribosomal RNA
PF3D7_0725800	1086213	1086371	159	+	1	992	6.23899	5.8S ribosomal RNA
PF3D7_0726000	1086570	1090357	3788	+	1	924577	244.081	28S ribosomal RNA
PF3D7_0726100	1093566	1096122	2412	-	2	5750	2.38391	Plasmodium exported protein, unknown function
PF3D7_0726500	1126556	1136577	9552	-	4	22831	2.39018	ubiquitin carboxyl-terminal hydrolase, putative
PF3D7_0726700	1143303	1143815	513	-	1	1253	2.4425	conserved Plasmodium protein, unknown function
PF3D7_0727400	1162710	1163831	771	+	3	3363	4.36187	proteasome subunit alpha type-5, putative
PF3D7_0728000	1191179	1192289	990	-	2	3287	3.3202	eukaryotic translation initiation factor 2 subunit alpha, putative
PF3D7_0728400.1	1215174	1215763	381	+	2	1284	3.37008	conserved Plasmodium protein, unknown function
PF3D7_0728400.2	1215174	1215763	381	+	2	1288	3.38058	conserved Plasmodium protein, unknown function
PF3D7_0730300	1297459	1301454	3996	+	1	33972	8.5015	AP2 domain transcription factor AP2-L, putative
PF3D7_0730400	1304347	1305096	477	+	3	3857	8.08595	IMP1-like protein, putative
PF3D7_0730500	1305894	1314215	8322	-	1	17361	2.08616	conserved Plasmodium protein, unknown function
PF3D7_0730800.1	1321306	1322367	882	+	2	15209	17.2438	Plasmodium exported protein, unknown function, unspecified product
PF3D7_0730800.2	1321306	1322367	882	+	2	15213	17.2483	Plasmodium exported protein, unknown function, unspecified product
PF3D7_0730900	1325375	1331813	6333	+	2	39712	6.27065	EMP1-trafficking protein
PF3D7_0731000	1333175	1334938	1764	-	1	9364	5.30839	unspecified product
PF3D7_0731100	1338959	1341790	2673	+	2	11229	4.2009	EMP1-trafficking protein
PF3D7_0731200	1342842	1343996	930	-	2	2570	2.76344	Plasmodium exported protein, unknown function
PF3D7_0731300	1350032	1351149	954	+	2	8869	9.29665	Plasmodium exported protein (PHISTb), unknown function
PF3D7_0731400	1353758	1355482	1605	+	2	4118	2.56573	serine/threonine protein kinase, FIKK family, pseudogene
PF3D7_0731500	1358055	1362929	4509	+	4	58290	12.9275	erythrocyte binding antigen-175
PF3D7_0731600	1368161	1370596	2436	+	1	10971	4.50369	acyl-CoA synthetase
PF3D7_0800800	79823	80642	630	+	2	1742	2.76508	Plasmodium exported protein (hyp7), unknown function
PF3D7_0801800	119032	122067	3036	-	1	12904	4.25033	mannose-6-phosphate isomerase, putative
PF3D7_0802000	146089	150282	4194	+	1	11686	2.78636	glutamate dehydrogenase, putative
PF3D7_0802100	151808	159668	7734	-	2	20081	2.59646	AP2 domain transcription factor, putative
PF3D7_0802200	165416	166078	663	+	1	4689	7.0724	1-cys peroxiredoxin
PF3D7_0802600	180563	188113	6840	+	5	19867	2.90453	adenylyl cyclase beta
PF3D7_0802800	191976	194103	1815	+	2	4511	2.4854	serine/threonine protein phosphatase 2B catalytic subunit A
PF3D7_0803200	204241	206661	2187	-	2	9148	4.1829	filament assembling protein, putative
PF3D7_0803800	233467	234426	798	-	2	7010	8.78446	proteasome subunit beta type-4
PF3D7_0803900	236442	236571	130	-	1	3088	23.7538	C/D small nucleolar RNA
PF3D7_0804000	237853	241048	2409	+	3	8086	3.35658	cactin homolog, putative
PF3D7_0804500	250083	268437	18105	+	2	43717	2.41464	conserved Plasmodium membrane protein, unknown function
PF3D7_0804800	278381	279034	654	+	1	1597	2.4419	peptidyl-prolyl cis-trans isomerase
PF3D7_0804900	279711	281186	1476	-	1	3472	2.3523	GTPase-activating protein, putative
PF3D7_0805200	290902	291183	282	+	1	3810	13.5106	gamete release protein, putative
PF3D7_0805300	293113	296871	3759	-	1	7613	2.02527	conserved Plasmodium protein, unknown function
PF3D7_0805600	312034	312960	927	+	1	6943	7.48975	PAP2-like protein, putative
PF3D7_0806500	345427	347454	2028	-	1	4375	2.1573	DnaJ protein, putative
PF3D7_0806800	363260	366421	3162	-	1	22307	7.05471	V-type proton ATPase subunit a, putative
PF3D7_0807300	381564	382847	606	+	4	1946	3.21122	ras-related protein Rab-18
PF3D7_0807400	384298	385797	576	+	5	1525	2.64757	coenzyme Q-binding protein COQ10 homolog, mitochondrial
PF3D7_0807500	387219	388364	783	+	3	6264	8	proteasome subunit alpha type-6, putative
PF3D7_0807600	389596	394259	4005	-	4	9045	2.25843	conserved Plasmodium protein, unknown function
PF3D7_0807800	399591	401360	1446	-	2	4546	3.14385	26S proteasome regulatory subunit RPN10, putative
PF3D7_0807900	402595	404141	1122	+	3	4171	3.71747	tyrosine--tRNA ligase
PF3D7_0808200	416344	418065	1722	-	1	9943	5.7741	plasmepsin X
PF3D7_0808300	421493	422640	717	+	3	4731	6.59833	ubiquitin regulatory protein, putative
PF3D7_0808400	423527	424536	837	+	2	2905	3.47073	coatomer subunit epsilon, putative
PF3D7_0809300	474253	475285	1033	-	1	3562	3.44821	unspecified product
PF3D7_0810000	517421	517693	273	-	1	1383	5.06593	acyl-CoA binding protein, putative
PF3D7_0810300	525058	527604	1653	-	4	19422	11.7495	protein phosphatase PPM5, putative
PF3D7_0810600	541971	544796	2826	+	1	6271	2.21904	ATP-dependent RNA helicase DBP1, putative
PF3D7_0810900.1	551199	552428	1038	-	2	3740	3.60308	conserved Plasmodium protein, unknown function
PF3D7_0810900.2	551867	552428	366	-	2	1064	2.9071	conserved Plasmodium protein, unknown function
PF3D7_0811200	560744	564276	3402	+	2	8945	2.62934	ER membrane protein complex subunit 1, putative
PF3D7_0811300	567824	573148	5325	+	1	27809	5.22235	CCR4-associated factor 1
PF3D7_0811400	575986	578370	1827	+	4	4626	2.53202	conserved protein, unknown function
PF3D7_0811600	582983	586953	3633	-	2	10937	3.01046	conserved Plasmodium protein, unknown function
PF3D7_0812400	621805	623442	1638	-	1	6907	4.21673	karyopherin alpha
PF3D7_0812500	626069	628945	2877	-	1	6402	2.22523	RNA-binding protein, putative
PF3D7_0813000	643086	644885	1800	-	1	7745	4.30278	conserved Plasmodium protein, unknown function
PF3D7_0813300	656078	657630	948	+	2	5421	5.71835	conserved Plasmodium protein, unknown function
PF3D7_0813400	658493	662095	1980	-	6	5951	3.00556	conserved Plasmodium protein, unknown function
PF3D7_0813900	677989	678725	435	-	2	5665	13.023	40S ribosomal protein S16, putative
PF3D7_0814000	680957	681809	648	+	2	14893	22.983	60S ribosomal protein L13-2, putative
PF3D7_0814200	687340	688086	747	+	1	18757	25.1098	DNA/RNA-binding protein Alba 1
PF3D7_0814900	708228	708824	597	+	1	1941	3.25126	superoxide dismutase [Fe]
PF3D7_0815500	727662	729728	1476	+	5	3968	2.68835	conserved Plasmodium protein, unknown function
PF3D7_0815600	729917	732187	807	-	10	4577	5.67162	eukaryotic translation initiation factor 3 subunit G, putative
PF3D7_0815800	735680	741181	5502	-	1	18698	3.3984	vacuolar protein sorting-associated protein 9, putative
PF3D7_0816100	748653	749623	558	+	4	1756	3.14695	phosphopantothenoylcysteine decarboxylase, putative
PF3D7_0816200	750082	750711	630	-	1	1321	2.09683	vacuolar protein sorting-associated protein 2, putative
PF3D7_0816700	767110	767880	432	+	4	920	2.12963	trafficking protein particle complex subunit 2-like protein, putative
PF3D7_0817500	798777	800205	558	+	6	6847	12.2706	protein kinase c inhibitor-like protein, putative
PF3D7_0817600	800920	804034	2889	-	2	9998	3.46071	conserved Plasmodium protein, unknown function
PF3D7_0817700	805797	813465	3471	-	31	10686	3.07865	rhoptry neck protein 5
PF3D7_0817800	815150	815451	165	+	2	814	4.93333	conserved Plasmodium protein, unknown function
PF3D7_0817900	816803	817102	300	-	1	13726	45.7533	high mobility group protein B2
PF3D7_0818100	824564	826518	1617	+	2	7178	4.43908	zinc finger protein, putative
PF3D7_0818200	830006	831454	789	+	4	22737	28.8175	14-3-3 protein
PF3D7_0818400	835978	836848	597	-	2	2235	3.74372	rRNA-processing protein FCF1, putative
PF3D7_0818500	842317	843215	576	+	2	15213	26.4115	zinc finger protein, putative
PF3D7_0818700	848277	852947	3672	-	5	7452	2.02941	DNA helicase, putative
PF3D7_0818900	860384	862417	2034	+	1	89099	43.8048	heat shock protein 70
PF3D7_0819600	885198	886136	834	-	2	5085	6.09712	conserved Plasmodium protein, unknown function
PF3D7_0820300	919055	920896	1842	+	1	9077	4.9278	conserved Plasmodium protein, unknown function
PF3D7_0821000	948745	950899	1545	+	5	3475	2.24919	conserved Plasmodium protein, unknown function
PF3D7_0821400	965822	966657	375	+	2	3861	10.296	conserved Plasmodium protein, unknown function
PF3D7_0821700	973586	974267	420	+	3	5057	12.0405	60S ribosomal protein L22, putative
PF3D7_0821800	976074	976644	243	+	3	2521	10.3745	protein transport protein SEC61 subunit beta, putative
PF3D7_0822600	997055	999529	2280	+	2	5893	2.58465	protein transport protein SEC23
PF3D7_0822900	1007777	1011307	3531	-	1	34478	9.76437	conserved Plasmodium protein, unknown function
PF3D7_0823200	1022629	1023846	861	-	3	4891	5.6806	RNA-binding protein, putative
PF3D7_0823300	1028752	1033514	4398	+	4	9310	2.11687	histone acetyltransferase GCN5
PF3D7_0823700	1041832	1042327	201	-	2	497	2.47264	mitochondrial import receptor subunit TOM7, putative
PF3D7_0823800	1043813	1045780	1968	+	1	7100	3.60772	DnaJ protein, putative
PF3D7_0824400	1062304	1064061	1758	-	1	5146	2.92719	nucleoside transporter 2
PF3D7_0825300	1095116	1095562	447	-	1	1064	2.38031	SAYSvFN domain-containing protein, putative
PF3D7_0826700	1160164	1161708	972	-	2	16536	17.0123	receptor for activated c kinase
PF3D7_0826900	1164655	1167205	2259	+	3	4784	2.11775	conserved Plasmodium protein, unknown function
PF3D7_0827500	1186175	1187125	951	+	1	2309	2.42797	apicoplast ribosomal protein L21 precursor, putative
PF3D7_0827900	1206788	1208394	1452	-	2	41970	28.905	protein disulfide isomerase
PF3D7_0828800	1237285	1239501	2217	-	1	8209	3.70275	GPI-anchored micronemal antigen
PF3D7_0828900	1241966	1242895	558	-	4	2084	3.73477	conserved Plasmodium protein, unknown function
PF3D7_0829300	1256555	1257133	288	+	4	648	2.25	U6 snRNA-associated Sm-like protein LSm8, putative
PF3D7_0829900	1275625	1278795	3171	+	1	14236	4.48944	unspecified product
PF3D7_0830200	1284578	1287755	3178	+	1	18403	5.79075	28S ribosomal RNA
PF3D7_0830400	1294022	1294722	414	+	2	8336	20.1353	CRA domain-containing protein, putative
PF3D7_0830500	1296134	1298328	2028	-	2	14721	7.25888	sporozoite and liver stage tryptophan-rich protein, putative
PF3D7_0830600	1303323	1304813	1371	+	2	4355	3.17651	Plasmodium exported protein (PHISTc), unknown function
PF3D7_0830900	1317600	1318341	579	-	2	1796	3.1019	Plasmodium exported protein, unknown function
PF3D7_0831400	1344405	1345487	909	-	2	3388	3.72717	Plasmodium exported protein, unknown function
PF3D7_0831500	1353456	1354669	1008	+	2	6316	6.26587	Plasmodium exported protein (PHIST), unknown function
PF3D7_0831600	1358314	1363618	4185	+	9	9393	2.24444	cytoadherence linked asexual protein 8
PF3D7_0831700	1365467	1367506	2040	-	1	25446	12.4735	heat shock protein 70
PF3D7_0831800	1374236	1375299	918	-	2	48439	52.7658	histidine-rich protein II
PF3D7_0832200.1	1392168	1393135	861	+	2	3269	3.79675	Plasmodium exported protein (PHISTa-like), unknown function
PF3D7_0832200.2	1392168	1393491	882	+	3	3414	3.87075	Plasmodium exported protein (PHISTa-like), unknown function
PF3D7_0901700	82002	82998	684	-	2	1605	2.34649	Plasmodium exported protein (hyp5), unknown function
PF3D7_0901800	84624	85610	810	+	2	1657	2.04568	Plasmodium exported protein, unknown function
PF3D7_0902500	109334	111329	1776	-	3	3717	2.09291	serine/threonine protein kinase, FIKK family
PF3D7_0903100	130140	130937	606	-	2	1507	2.4868	protein RER1, putative
PF3D7_0903200	133762	135587	621	-	7	4622	7.44283	ras-related protein RAB7
PF3D7_0903300	140977	150588	9612	+	1	35837	3.72836	conserved Plasmodium membrane protein, unknown function
PF3D7_0903600.1	168493	172887	2283	+	17	8085	3.54139	conserved Plasmodium protein, unknown function, unspecified product
PF3D7_0903600.2	168493	169715	549	+	5	1132	2.06193	conserved Plasmodium protein, unknown function, unspecified product
PF3D7_0903700	175542	177442	1362	+	3	6665	4.89354	alpha tubulin 1
PF3D7_0903900	185821	186383	396	+	2	6705	16.9318	60S ribosomal protein L32
PF3D7_0904000	187342	188622	1281	-	1	3048	2.37939	GTPase-activating protein, putative
PF3D7_0904400	208168	208725	558	-	1	2200	3.94265	signal peptidase complex subunit 3, putative
PF3D7_0904600	212515	217983	5313	+	2	14442	2.71824	ubiquitin specific protease, putative
PF3D7_0904700	218675	219462	570	-	2	1817	3.18772	bacterial histone-like protein
PF3D7_0905400	270740	274789	2694	-	7	124179	46.0947	high molecular weight rhoptry protein 3
PF3D7_0905500	278369	279088	720	+	1	5943	8.25417	conserved Plasmodium protein, unknown function
PF3D7_0906500	318311	319546	1236	+	1	4101	3.31796	arginase
PF3D7_0906600	320811	323342	2532	-	1	6510	2.57109	zinc finger protein, putative
PF3D7_0907000	337564	337920	243	+	2	771	3.17284	conserved Plasmodium protein, unknown function
PF3D7_0907400	351955	354723	2769	-	1	8152	2.94402	ATP-dependent protease ATPase subunit ClpY
PF3D7_0907500	356536	357683	504	-	6	1322	2.62302	conserved Plasmodium protein, unknown function
PF3D7_0907700	364069	364908	840	-	1	3756	4.47143	proteasome activator 28 subunit beta, putative
PF3D7_0907800	366925	367500	576	+	1	3904	6.77778	ribosomal protein L35, apicoplast, putative
PF3D7_0907900	367865	368789	726	-	2	1796	2.47383	peptide deformylase
PF3D7_0908000	369870	371554	1251	-	3	4253	3.39968	plasma membrane protein 1, putative
PF3D7_0908400	388149	388736	588	+	1	2813	4.78401	conserved Plasmodium protein, unknown function
PF3D7_0909300	420485	421682	396	-	7	828	2.09091	apoptosis-related protein
PF3D7_0909600	433238	435373	1815	-	3	4499	2.47879	conserved Plasmodium protein, unknown function
PF3D7_0909800	445788	446329	351	+	3	776	2.21083	small nuclear ribonucleoprotein Sm D3, putative
PF3D7_0910300	475671	476969	1299	+	1	3406	2.62202	conserved Plasmodium protein, unknown function
PF3D7_0910600	489467	490865	600	+	7	1586	2.64333	SNARE protein
PF3D7_0911100	504412	508130	3498	+	2	15346	4.38708	conserved Plasmodium protein, unknown function
PF3D7_0911800	535851	536681	831	-	1	2309	2.77858	conserved Plasmodium protein, unknown function
PF3D7_0911900	538221	539872	1242	-	2	8990	7.23833	falstatin
PF3D7_0912400	551426	553167	1341	-	2	5273	3.93214	alkaline phosphatase, putative
PF3D7_0912900	567283	568640	1017	+	2	4127	4.05801	26S proteasome regulatory subunit RPN8, putative
PF3D7_0913000	569124	570374	444	-	5	1437	3.23649	conserved protein, unknown function
PF3D7_0913200	575679	576509	831	+	1	7649	9.20457	elongation factor 1-beta
PF3D7_0913500	582340	583968	1299	-	3	2894	2.22787	protease, putative
PF3D7_0913800	593107	593556	261	+	2	3499	13.4061	conserved Plasmodium protein, unknown function
PF3D7_0914100	601076	604576	3501	-	1	9413	2.68866	conserved Plasmodium protein, unknown function
PF3D7_0914200	608361	610075	1257	-	4	3141	2.49881	phospholipid or glycerol acyltransferase, putative
PF3D7_0914400	617963	619835	750	+	6	2445	3.26	conserved Plasmodium protein, unknown function
PF3D7_0914600	627754	628319	336	+	2	1469	4.37202	transcription elongation factor 1, putative
PF3D7_0914700	630657	632207	1551	+	1	4000	2.57898	major facilitator superfamily-related transporter, putative
PF3D7_0914800	633574	634200	627	-	1	1983	3.16268	GINS complex subunit Psf3, putative
PF3D7_0915100	643232	644043	480	-	4	1075	2.23958	SUMO-conjugating enzyme UBC9
PF3D7_0915400	650585	654841	4257	-	1	10137	2.38125	ATP-dependent 6-phosphofructokinase
PF3D7_0915900	665978	666478	501	+	1	1433	2.86028	conserved Plasmodium protein, unknown function
PF3D7_0916000	667255	671725	4140	-	4	11164	2.69662	major facilitator superfamily domain-containing protein, putative
PF3D7_0916700	696863	698029	1167	-	1	6618	5.67095	RNA-binding protein musashi, putative
PF3D7_0916800	703368	703517	150	+	1	656	4.37333	conserved Plasmodium protein, unknown function
PF3D7_0916900	705357	706355	999	+	1	4883	4.88789	zinc finger protein, putative
PF3D7_0917900	737985	740276	1959	+	2	70048	35.757	heat shock protein 70
PF3D7_0918000	742494	743684	1191	-	1	45497	38.2007	glideosome-associated protein 50
PF3D7_0918100	747173	748490	393	+	6	2173	5.52926	cytochrome b5-like heme/steroid binding protein, putative
PF3D7_0918200	748678	750262	954	-	5	4486	4.70231	50S ribosomal protein L3, apicoplast, putative
PF3D7_0918300	751358	752422	963	-	2	2361	2.45171	eukaryotic translation initiation factor 3 subunit F, putative
PF3D7_0918500	761211	763358	2148	+	1	13243	6.16527	telomerase RNA
PF3D7_0918700	769452	772105	2214	+	4	5439	2.45664	conserved Plasmodium protein, unknown function
PF3D7_0919000	781368	782675	810	-	3	7277	8.98395	nucleosome assembly protein
PF3D7_0919100	786156	788212	1113	+	5	8060	7.24169	DnaJ protein, putative
PF3D7_0919200	789514	790478	753	-	2	5271	7	PPPDE peptidase, putative
PF3D7_0919400	795539	797470	1548	+	3	5299	3.42313	protein disulfide isomerase
PF3D7_0919800	804417	807920	3237	-	2	7428	2.29472	TLD domain-containing protein
PF3D7_0919900	809659	819804	10146	-	1	36604	3.60773	regulator of chromosome condensation, putative
PF3D7_0920500	841536	842655	576	+	5	5643	9.79688	ADP-ribosylation factor, putative
PF3D7_0920700	849515	851296	1782	+	1	9657	5.41919	CRAL/TRIO domain-containing protein, putative
PF3D7_0920900	855516	857286	1443	+	2	3397	2.35412	U4/U6 snRNA-associated-splicing factor, putative
PF3D7_0921000.1	857587	858829	492	-	6	1181	2.40041	ubiquitin-conjugating enzyme E2, putative
PF3D7_0921000.2	857587	858829	447	-	5	1138	2.54586	ubiquitin-conjugating enzyme E2, putative
PF3D7_0921900	888559	889305	747	+	1	1903	2.54752	conserved Plasmodium protein, unknown function
PF3D7_0922100	895415	900304	4629	+	3	11792	2.54742	ubiquitin-like protein, putative
PF3D7_0922200	903362	904570	1209	+	1	29178	24.134	S-adenosylmethionine synthetase
PF3D7_0922500	913230	914480	1251	+	1	6554	5.23901	phosphoglycerate kinase
PF3D7_0922600	916603	918674	1632	+	3	4421	2.70895	glutamine synthetase, putative
PF3D7_0923900	966795	968069	609	-	6	2864	4.70279	RNA-binding protein, putative
PF3D7_0924000	972548	976637	3879	+	2	14250	3.67363	patatin-like phospholipase, putative
PF3D7_0924400	988977	992915	3738	+	2	15400	4.11985	conserved Plasmodium protein, unknown function
PF3D7_0925700	1028661	1030010	1350	-	1	3070	2.27407	histone deacetylase 1
PF3D7_0925900	1040713	1041516	654	+	2	16828	25.7309	conserved Plasmodium protein, unknown function
PF3D7_0926200	1063053	1063208	156	+	1	1305	8.36538	conserved Plasmodium protein, unknown function
PF3D7_0926400	1070965	1072955	1590	-	2	3460	2.1761	monocarboxylate transporter, putative
PF3D7_0927000	1099075	1099750	471	+	2	1352	2.87049	CS domain protein, putative
PF3D7_0927500	1120100	1121331	339	-	5	1424	4.20059	dynein light chain, putative
PF3D7_0927600	1123861	1125858	1788	+	2	8103	4.53188	RNA-binding protein, putative
PF3D7_0927800	1128871	1129940	822	+	2	1954	2.37713	cytochrome c oxidase subunit 5B, putative
PF3D7_0927900	1131074	1132135	1062	-	1	5974	5.62524	phosphatidylserine decarboxylase
PF3D7_0928000.1	1135545	1136391	312	+	4	2626	8.41667	cytochrome c oxidase subunit 6B, putative
PF3D7_0928000.2	1135545	1136391	252	+	4	2076	8.2381	cytochrome c oxidase subunit 6B, putative
PF3D7_0928600	1148161	1148502	342	-	1	1302	3.80702	conserved Plasmodium protein, unknown function
PF3D7_0929200	1167842	1169577	870	+	6	4255	4.8908	RNA-binding protein, putative
PF3D7_0929400	1175203	1180762	4137	+	10	51476	12.4428	high molecular weight rhoptry protein 2
PF3D7_0929500	1180983	1181996	630	-	3	9170	14.5556	conserved protein, unknown function
PF3D7_0930300	1201812	1206974	5163	+	1	501516	97.1365	merozoite surface protein 1
PF3D7_0930400.1	1207974	1211703	2748	+	8	6939	2.52511	zinc finger protein, putative
PF3D7_0930400.2	1207974	1211703	2748	+	8	6935	2.52365	zinc finger protein, putative
PF3D7_0930500	1212169	1216500	4083	-	2	16168	3.95983	diacylglycerol kinase, putative
PF3D7_0931100	1254815	1257292	2478	+	1	10986	4.43341	nucleolar protein Nop52, putative
PF3D7_0931400	1263347	1264830	933	+	4	3035	3.25295	PUB domain-containing protein, putative
PF3D7_0931500	1264999	1266015	660	-	3	4337	6.57121	conserved Plasmodium protein, unknown function
PF3D7_0931800	1273082	1273930	849	-	1	5459	6.42992	proteasome subunit beta type-6, putative
PF3D7_0932000	1278007	1278896	309	+	5	4348	14.0712	conserved Plasmodium protein, unknown function
PF3D7_0932100	1279219	1283879	3825	-	5	18040	4.71634	protein MAM3, putative
PF3D7_0932200	1287008	1288372	516	+	4	14170	27.4612	profilin
PF3D7_0933600	1331349	1332803	1455	-	1	3143	2.16014	mitochondrial-processing peptidase subunit beta, putative
PF3D7_0934400	1349790	1350392	603	+	1	1484	2.46103	AP2 domain transcription factor, putative
PF3D7_0934500	1350836	1351929	708	-	2	3340	4.71751	V-type proton ATPase subunit E, putative
PF3D7_0934600	1354581	1355495	567	+	3	1931	3.40564	conserved Plasmodium protein, unknown function
PF3D7_0934700	1357411	1359262	1596	+	3	10371	6.49812	UBX domain, putative
PF3D7_0934800	1361935	1363848	1029	+	5	15686	15.2439	cAMP-dependent protein kinase catalytic subunit
PF3D7_0935000	1366569	1367150	582	-	1	3131	5.37973	U2 small nuclear ribonucleoprotein B'', putative
PF3D7_0935100	1367396	1367614	219	-	1	1179	5.38356	protein kish, putative
PF3D7_0935500	1400800	1402052	939	+	3	1945	2.07135	Plasmodium exported protein, unknown function
PF3D7_0935600	1405192	1407022	1539	+	2	9507	6.17739	gametocytogenesis-implicated protein
PF3D7_0935800	1413840	1419754	4023	+	9	23377	5.81084	cytoadherence linked asexual protein 9
PF3D7_0935900	1420483	1422807	2142	-	2	29055	13.5644	ring-exported protein 1
PF3D7_0936000	1427642	1428022	285	-	2	4117	14.4456	ring-exported protein 2
PF3D7_0936100	1430607	1431146	540	-	1	2457	4.55	early transcribed membrane protein
PF3D7_0936300	1436687	1437981	981	-	2	7929	8.08257	ring-exported protein 3
PF3D7_0936600	1446929	1447947	894	+	2	3698	4.13647	gametocyte exported protein 5
PF3D7_0936800	1458392	1459862	1152	+	2	9311	8.08247	Plasmodium exported protein (PHISTc), unknown function
PF3D7_1001000	63152	64032	696	+	2	1488	2.13793	Plasmodium exported protein (hyp12), unknown function
PF3D7_1001200	70547	70819	273	-	1	2731	10.0037	acyl-CoA binding protein, isoform 2, ACBP2
PF3D7_1001500	81416	81739	324	-	1	10263	31.6759	early transcribed membrane protein 10.1
PF3D7_1001600	86538	89009	2292	-	2	17677	7.71248	exported lipase 2
PF3D7_1001700	92573	93526	801	-	2	7923	9.89139	Plasmodium exported protein (PHISTc), unknown function
PF3D7_1001800	96113	97031	783	-	2	2773	3.54151	Plasmodium exported protein (PHISTc), unknown function
PF3D7_1001900	99379	100361	831	-	2	2197	2.6438	Plasmodium exported protein (hyp16), unknown function
PF3D7_1002100	106653	108662	1896	-	2	12977	6.84441	EMP1-trafficking protein
PF3D7_1002400.1	121115	123291	747	+	7	3274	4.38286	transformer-2 protein homolog beta, putative
PF3D7_1002400.2	121115	123291	741	+	7	3261	4.40081	transformer-2 protein homolog beta, putative
PF3D7_1002500	123770	124882	564	-	3	1610	2.85461	conserved Plasmodium protein, unknown function
PF3D7_1002900	138765	139853	384	+	5	1598	4.16146	conserved Plasmodium protein, unknown function
PF3D7_1003000	142419	146237	3819	+	1	9341	2.44593	conserved Plasmodium protein, unknown function
PF3D7_1003300	150416	150874	459	-	1	2959	6.44662	N-terminal acetyltransferase A complex catalytic subunit ARD1, putative
PF3D7_1003500	160316	160962	357	-	2	5283	14.7983	40S ribosomal protein S20e, putative
PF3D7_1003600	164945	165790	846	+	1	22098	26.1206	inner membrane complex protein 1c, putative
PF3D7_1004000	179344	180226	609	-	2	8747	14.3629	60S ribosomal protein L13, putative
PF3D7_1004500	213986	214594	609	-	1	2303	3.78161	conserved Plasmodium protein, unknown function
PF3D7_1004900	224248	225207	960	+	1	2021	2.10521	conserved Plasmodium protein, unknown function
PF3D7_1005800	251579	252490	681	+	2	2361	3.46696	conserved Plasmodium membrane protein, unknown function
PF3D7_1006200	262150	262997	324	-	3	6424	19.8272	DNA/RNA-binding protein Alba 3
PF3D7_1006600	272243	272824	582	-	1	1793	3.08076	phosducin-like protein, putative
PF3D7_1006800	277621	279168	741	+	4	4078	5.50337	single-strand telomeric DNA-binding protein GBP2, putative
PF3D7_1007000	284577	286302	783	+	8	1690	2.15837	conserved membrane protein, unknown function
PF3D7_1007100	286522	287473	351	-	4	1617	4.60684	conserved Plasmodium protein, unknown function
PF3D7_1007200	288383	290826	1782	-	5	3978	2.23232	rho GTPase-activating protein, putative
PF3D7_1007400	296906	297565	660	+	1	2305	3.49242	conserved Plasmodium protein, unknown function
PF3D7_1007500	298361	298687	327	+	1	1393	4.25994	conserved Plasmodium protein, unknown function
PF3D7_1007600	299280	299609	330	+	1	1061	3.21515	conserved Plasmodium protein, unknown function
PF3D7_1008000	321011	328150	7140	+	1	27782	3.89104	histone deacetylase 2
PF3D7_1008100	331246	342807	11562	+	1	31357	2.71207	zinc finger protein, putative
PF3D7_1008400	347206	348667	1347	-	2	11172	8.29399	26S protease regulatory subunit 4, putative
PF3D7_1008500	351703	355593	3891	+	1	8542	2.19532	conserved Plasmodium membrane protein, unknown function
PF3D7_1008700	360625	362480	1338	-	3	10684	7.98505	tubulin beta chain
PF3D7_1008800	365737	367146	1410	-	1	3726	2.64255	nucleolar protein 5, putative
PF3D7_1008900	369199	370225	729	-	2	3271	4.48697	adenylate kinase
PF3D7_1009700	389504	391165	1662	-	1	6015	3.61913	tubulin--tyrosine ligase, putative
PF3D7_1010300	414732	415328	357	+	3	11490	32.1849	succinate dehydrogenase subunit 4, putative
PF3D7_1010400	415404	417471	1095	-	6	6775	6.18721	conserved Plasmodium protein, unknown function
PF3D7_1010600	420185	421056	669	-	2	3179	4.75187	eukaryotic translation initiation factor 2 subunit beta
PF3D7_1010700	422961	424365	672	+	7	3030	4.50893	dolichyl-phosphate-mannose--protein mannosyltransferase, putative
PF3D7_1011400	441140	441955	816	-	1	2955	3.62132	proteasome subunit beta type-5
PF3D7_1011500	443874	444401	528	-	1	1102	2.08712	conserved Plasmodium membrane protein, unknown function
PF3D7_1011800	455398	458817	3420	+	1	32016	9.3614	PRE-binding protein
PF3D7_1011900	460335	461993	918	-	6	2967	3.23203	heme oxygenase
PF3D7_1012200	470979	471933	804	+	2	10447	12.9938	rhoptry associated adhesin
PF3D7_1012300	472546	473386	579	-	2	2136	3.68912	cytochrome b-c1 complex subunit 7, putative
PF3D7_1012400	475327	476563	696	-	3	18149	26.0761	hypoxanthine-guanine phosphoribosyltransferase
PF3D7_1012900	496331	497573	1143	-	2	8489	7.42695	autophagy-related protein 18, putative
PF3D7_1013200	511084	514278	3195	+	1	6699	2.09671	conserved Plasmodium protein, unknown function
PF3D7_1013800	542359	544779	1461	+	5	5475	3.74743	conserved Plasmodium protein, unknown function
PF3D7_1014100	555160	559527	4368	+	1	27972	6.40385	merozoite surface protein MSA180, putative
PF3D7_1014600	581354	589090	7737	-	1	24374	3.15032	transcriptional coactivator ADA2
PF3D7_1014900	600970	607809	6840	-	1	21021	3.07325	conserved Plasmodium protein, unknown function
PF3D7_1015800	633682	635286	1008	+	5	3456	3.42857	ribonucleoside-diphosphate reductase small chain, putative
PF3D7_1015900	637138	639011	1341	+	2	20348	15.1738	enolase
PF3D7_1016000	641390	642751	1362	+	1	2788	2.04699	conserved Plasmodium protein, unknown function
PF3D7_1016300	650898	653567	2475	-	2	71168	28.7547	GBP130 protein
PF3D7_1016400	656709	659027	1830	-	3	4915	2.68579	serine/threonine protein kinase, FIKK family
PF3D7_1016800	675293	676417	945	-	2	5179	5.48042	Plasmodium exported protein (PHISTc), unknown function
PF3D7_1016900	682182	682508	327	-	1	10686	32.6789	early transcribed membrane protein 10.3
PF3D7_1017100	689888	690820	933	-	1	7500	8.03859	rhoptry neck protein 12
PF3D7_1017400	697970	699823	735	-	8	3488	4.74558	phosphomannomutase, putative
PF3D7_1017500	701746	702422	405	+	3	5504	13.5901	essential light chain ELC
PF3D7_1017600	705537	708452	2916	+	1	7405	2.53944	conserved Plasmodium protein, unknown function
PF3D7_1017900	715878	717437	1404	+	2	4170	2.97009	26S proteasome regulatory subunit p55, putative
PF3D7_1018500	735921	736813	336	-	5	756	2.25	pre-mRNA-splicing factor RDS3, putative
PF3D7_1018700	747028	748887	1860	+	1	6265	3.36828	conserved Plasmodium protein, unknown function
PF3D7_1019000	757795	765158	7218	+	2	23018	3.18897	eukaryotic translation initiation factor subunit eIF2A, putative
PF3D7_1019400	786503	787008	327	+	2	3281	10.0336	60S ribosomal protein L30e, putative
PF3D7_1019900	808618	808992	375	-	1	2795	7.45333	autophagy-related protein 8
PF3D7_1020000	811106	813484	969	-	10	2385	2.4613	RNA-binding protein 34, putative
PF3D7_1020900	845086	846192	546	-	5	7976	14.6081	ADP-ribosylation factor
PF3D7_1021700	873208	894869	20805	-	5	120552	5.79438	conserved Plasmodium membrane protein, unknown function
PF3D7_1021800	896865	903608	6225	-	4	25639	4.11871	schizont egress antigen-1
PF3D7_1021900	905473	912345	6873	-	1	34999	5.09225	PHAX domain-containing protein, putative
PF3D7_1022400	939938	942234	1617	-	4	4852	3.00062	serine/arginine-rich splicing factor 4
PF3D7_1022500	944398	946089	1692	-	1	3695	2.18381	citrate synthase, mitochondrial, putative
PF3D7_1022700	951752	952579	828	-	1	6204	7.49275	phospholipid scramblase, putative
PF3D7_1022900	958939	959896	357	-	4	857	2.40056	CDGSH iron-sulfur domain-containing protein, putative
PF3D7_1023000	961066	962307	1242	-	1	4952	3.98712	conserved Plasmodium membrane protein, unknown function
PF3D7_1023300	984228	985330	240	-	4	488	2.03333	conserved Plasmodium protein, unknown function
PF3D7_1023400	985350	986988	588	+	7	1437	2.44388	HORMA domain protein, putative
PF3D7_1023500	987017	987310	294	-	1	1418	4.82313	conserved Plasmodium protein, unknown function
PF3D7_1023900	997475	1007461	9987	-	1	56926	5.70001	chromodomain-helicase-DNA-binding protein 1 homolog, putative
PF3D7_1024000	1014896	1016596	1701	+	1	3637	2.13815	conserved Plasmodium protein, unknown function
PF3D7_1024300	1022505	1022897	393	+	1	1065	2.70992	conserved Plasmodium protein, unknown function
PF3D7_1024800	1034685	1039079	4395	+	1	27119	6.17042	exported protein 3
PF3D7_1025000	1045608	1049760	2943	-	7	12125	4.11995	EF-hand calcium-binding domain-containing protein, putative
PF3D7_1025600	1088214	1088417	204	+	1	610	2.9902	cytochrome c oxidase copper chaperone, putative
PF3D7_1025700	1088931	1089494	564	+	1	1417	2.51241	conserved Plasmodium protein, unknown function
PF3D7_1025900	1091436	1097277	3996	-	15	12410	3.10561	conserved Plasmodium protein, unknown function
PF3D7_1026000	1098455	1099882	1092	-	3	5120	4.68864	conserved Plasmodium protein, unknown function
PF3D7_1026600	1113495	1118573	5079	-	1	56359	11.0965	conserved Plasmodium protein, unknown function
PF3D7_1026800	1122962	1124037	792	+	2	13137	16.5871	40S ribosomal protein S2
PF3D7_1027300	1140589	1142602	1182	-	3	32500	27.4958	peroxiredoxin
PF3D7_1027800	1153271	1154431	1161	-	1	15682	13.5073	60S ribosomal protein L3
PF3D7_1028600	1176461	1177849	516	-	4	1449	2.80814	conserved Plasmodium protein, unknown function
PF3D7_1028700	1181005	1182501	1497	+	1	16682	11.1436	merozoite TRAP-like protein
PF3D7_1028800	1183487	1183995	354	-	2	1518	4.28814	conserved Plasmodium protein, unknown function
PF3D7_1029400	1200894	1202399	1506	-	1	3283	2.17995	LEM3/CDC50 family protein, putative
PF3D7_1029600	1206302	1207405	1104	+	1	13150	11.9112	adenosine deaminase
PF3D7_1029900	1217348	1222441	5094	+	1	17664	3.46761	conserved Plasmodium protein, unknown function
PF3D7_1030000	1223375	1224167	402	+	4	1653	4.11194	transcription elongation factor SPT4, putative
PF3D7_1030200	1230561	1231913	1353	-	1	7194	5.31707	claudin-like apicomplexan microneme protein, putative
PF3D7_1030300	1233667	1237002	3336	-	1	9869	2.95833	conserved Plasmodium protein, unknown function
PF3D7_1030500	1244215	1245396	1182	+	1	3584	3.03215	26S proteasome regulatory subunit RPN9, putative
PF3D7_1030800	1250045	1250683	639	+	1	2731	4.27387	calmodulin, putative
PF3D7_1031700	1281252	1281989	351	+	4	2246	6.39886	protein phosphatase inhibitor 3
PF3D7_1032500	1306241	1307532	792	-	3	1955	2.46843	DER1-like protein, putative
PF3D7_1033100	1324132	1328436	4305	-	1	30586	7.10476	S-adenosylmethionine decarboxylase/ornithine decarboxylase
PF3D7_1033200	1335222	1336289	1068	+	1	8627	8.07772	early transcribed membrane protein 10.2
PF3D7_1033400	1339762	1340628	867	+	1	3609	4.16263	haloacid dehalogenase-like hydrolase
PF3D7_1033900	1354454	1355571	576	-	5	2873	4.98785	ubiquitin-conjugating enzyme E2, putative
PF3D7_1034600	1376827	1377759	933	-	1	2996	3.21115	translation initiation factor IF-3, putative
PF3D7_1034700	1378759	1379295	537	+	1	1263	2.35196	ADP-ribosylation factor, putative
PF3D7_1034900	1383450	1386119	2670	+	1	6964	2.60824	methionine--tRNA ligase
PF3D7_1035200	1394839	1396596	1758	+	1	46124	26.2366	S-antigen
PF3D7_1035300	1399195	1402896	3702	+	1	26328	7.11183	glutamate-rich protein GLURP
PF3D7_1035400	1404195	1405259	1065	+	1	48150	45.2113	merozoite surface protein 3
PF3D7_1035500	1407276	1408391	1116	+	1	43960	39.3907	merozoite surface protein 6
PF3D7_1035700	1413200	1415293	2094	+	1	13216	6.31137	duffy binding-like merozoite surface protein
PF3D7_1035900	1423983	1425683	1701	+	1	20228	11.8918	probable protein, unknown function
PF3D7_1036000	1427127	1428344	1218	+	1	8299	6.81363	merozoite surface protein
PF3D7_1036500	1441901	1443568	1668	+	1	4317	2.58813	probable protein, unknown function
PF3D7_1036900	1452599	1458006	5046	-	3	34323	6.80202	conserved Plasmodium protein, unknown function
PF3D7_1037300	1477940	1478845	906	-	1	5115	5.6457	ADP/ATP transporter on adenylate translocase
PF3D7_1037700	1495973	1496658	318	+	3	696	2.18868	enhancer of rudimentary homolog, putative
PF3D7_1037900	1502955	1504322	549	-	4	1217	2.21676	conserved Plasmodium protein, unknown function
PF3D7_1038000.1	1505835	1506896	360	+	4	32617	90.6028	antigen UB05
PF3D7_1038000.2	1505835	1506896	363	+	4	32619	89.8595	antigen UB05
PF3D7_1102700	128789	129064	276	+	1	21985	79.6558	early transcribed membrane protein 11.1
PF3D7_1102800	131703	131987	285	-	1	86466	303.389	early transcribed membrane protein 11.2
PF3D7_1103100	140048	140801	357	-	2	11668	32.6835	60S acidic ribosomal protein P1, putative
PF3D7_1103900	175248	175433	186	+	1	398	2.13978	conserved Plasmodium protein, unknown function
PF3D7_1104100	179461	181128	1044	-	4	4035	3.86494	syntaxin, Qa-SNARE family
PF3D7_1104400	196767	198355	1275	+	2	9152	7.17804	thioredoxin, putative
PF3D7_1104900	214825	219687	4863	+	1	25531	5.25005	calcium/calmodulin-dependent protein kinase, putative
PF3D7_1105000	221818	222129	312	-	1	110966	355.66	histone H4
PF3D7_1105100	226065	226418	354	+	1	217964	615.718	histone H2B
PF3D7_1105400	235597	237097	786	-	2	10664	13.5674	40S ribosomal protein S4, putative
PF3D7_1105500	239687	240613	516	+	3	1504	2.91473	centrin-4
PF3D7_1105600	241184	243517	2334	-	1	12887	5.52142	translocon component PTEX88
PF3D7_1105800	250918	252872	801	+	9	3027	3.77903	conserved Apicomplexan protein, unknown function
PF3D7_1107300	301283	311287	10005	-	1	43398	4.33763	polyadenylate-binding protein-interacting protein 1, putative
PF3D7_1107800	329867	335601	5487	-	2	17082	3.11318	AP2 domain transcription factor, putative
PF3D7_1108000	352556	354262	1707	+	1	5179	3.03398	IWS1-like protein, putative
PF3D7_1108300	362421	362887	324	+	2	878	2.70988	pterin-4a-carbinolamine dehydratase
PF3D7_1108400	365093	366100	1008	+	1	6035	5.9871	casein kinase 2, alpha subunit
PF3D7_1108600	369675	370706	1032	-	1	35762	34.6531	endoplasmic reticulum-resident calcium binding protein
PF3D7_1108700	373238	374860	1623	-	1	14311	8.81762	heat shock protein J2
PF3D7_1109400	390644	393331	1311	-	6	5580	4.25629	essential nuclear protein 1, putative
PF3D7_1109500	391061	391145	85	-	1	831	9.77647	small nucleolar RNA snoR09
PF3D7_1109900	397124	397775	339	+	2	6005	17.7139	60S ribosomal protein L36
PF3D7_1110300	410202	411355	666	-	4	1427	2.14264	conserved Plasmodium protein, unknown function
PF3D7_1110400	414797	419556	4452	+	3	18890	4.24304	RNA-binding protein, putative
PF3D7_1110600	425904	426864	537	-	5	1514	2.81937	mitochondrial ribosomal protein L11 precursor, putative
PF3D7_1111100	437171	438220	1050	-	1	3018	2.87429	replication factor C subunit 5, putative
PF3D7_1111400	445233	445799	567	-	1	1704	3.00529	conserved Plasmodium protein, unknown function
PF3D7_1112000	459776	460620	219	+	4	861	3.93151	conserved Plasmodium protein, unknown function
PF3D7_1112100	462290	469672	7383	+	1	24813	3.36083	conserved Plasmodium protein, unknown function
PF3D7_1113100	511105	511761	657	-	1	10725	16.3242	protein tyrosine phosphatase
PF3D7_1113200	517311	517985	390	+	2	991	2.54103	conserved Plasmodium protein, unknown function
PF3D7_1113300	519189	520220	1032	+	1	5089	4.9312	UDP-galactose transporter, putative
PF3D7_1113400	521122	522824	1167	-	4	5567	4.77035	ubiquitin domain-containing protein DSK2, putative
PF3D7_1113800	531177	533285	2109	-	1	5884	2.78995	conserved Plasmodium membrane protein, unknown function
PF3D7_1114100.1	539903	541387	837	+	4	3605	4.30705	rhomboid protease ROM1
PF3D7_1114100.2	539903	541387	831	+	4	3580	4.30806	rhomboid protease ROM1
PF3D7_1114200	542330	544765	1122	-	11	3238	2.88592	GTPase-activating protein, putative
PF3D7_1114700	555514	558668	2100	+	9	6787	3.2319	serine/threonine protein kinase, putative
PF3D7_1115000	570017	570714	438	+	3	903	2.06164	conserved Plasmodium protein, unknown function
PF3D7_1115200	576773	580276	2382	+	7	5797	2.43367	histone-lysine N-methyltransferase SET7
PF3D7_1115300	581250	582698	1449	-	1	5358	3.69772	cysteine proteinase falcipain 2b
PF3D7_1115400	584328	585806	1479	-	1	8942	6.04598	cysteine proteinase falcipain 3
PF3D7_1115500	588169	589400	696	+	4	1609	2.31178	AP2 domain transcription factor, putative
PF3D7_1115600	589707	590629	588	-	3	8902	15.1395	peptidyl-prolyl cis-trans isomerase
PF3D7_1115700	592130	593584	1455	-	1	9544	6.55945	cysteine proteinase falcipain 2a
PF3D7_1115800	596289	597203	915	-	1	9422	10.2973	conserved Plasmodium protein, unknown function
PF3D7_1115900	600176	602215	882	+	10	1814	2.05669	palmitoyltransferase DHHC9
PF3D7_1116000	602983	606918	3606	-	3	20810	5.77094	rhoptry neck protein 4
PF3D7_1116100	607902	613394	5493	-	1	29795	5.42418	serine esterase, putative
PF3D7_1116300	618312	619778	504	+	6	1734	3.44048	peptidyl-prolyl cis-trans isomerase
PF3D7_1116400	619893	621350	1458	-	1	4501	3.08711	guanine nucleotide-exchange factor SEC12
PF3D7_1116500	624370	625737	1368	+	1	3707	2.7098	folate transporter 2
PF3D7_1116700	630779	632881	2103	-	1	18019	8.56824	dipeptidyl aminopeptidase 1
PF3D7_1116800	636094	639511	2721	-	4	43208	15.8795	heat shock protein 101
PF3D7_1117300	662000	662386	387	+	1	2566	6.63049	conserved Plasmodium protein, unknown function
PF3D7_1117400	664163	665356	1194	+	1	3562	2.98325	conserved Plasmodium protein, unknown function
PF3D7_1117700	670711	671515	645	-	2	22076	34.2264	GTP-binding nuclear protein RAN/TC4
PF3D7_1118100	687235	687781	468	+	2	988	2.11111	AP-1 complex subunit sigma, putative
PF3D7_1118400	699869	700789	921	-	1	2688	2.91857	haloacid dehalogenase-like hydrolase, putative
PF3D7_1119000	718650	719765	1116	-	1	2948	2.64158	acyl-CoA-binding protein, putative
PF3D7_1119800	746854	747456	603	-	1	1341	2.22388	alternative splicing factor ASF-1, putative
PF3D7_1120000	756192	760435	3213	+	6	9206	2.86523	conserved Plasmodium protein, unknown function
PF3D7_1120100	761695	762818	753	+	3	7763	10.3094	phosphoglycerate mutase, putative
PF3D7_1120200	765033	765625	252	+	2	1307	5.18651	conserved Plasmodium protein, unknown function
PF3D7_1121100	794254	799561	4635	-	4	9574	2.06559	conserved Plasmodium protein, unknown function
PF3D7_1121600	815386	816322	489	-	3	60926	124.593	exported protein 1
PF3D7_1122300	846929	848014	1086	+	1	3399	3.12983	conserved Plasmodium protein, unknown function
PF3D7_1122700	868388	869152	765	-	1	3253	4.25229	conserved Plasmodium protein, unknown function
PF3D7_1123000	895967	903370	7404	-	1	21771	2.94044	conserved Plasmodium protein, unknown function
PF3D7_1123100	909366	916324	6798	+	2	18119	2.66534	calcium-dependent protein kinase 7
PF3D7_1123300	921823	923892	2070	+	1	4409	2.12995	RING zinc finger protein, putative
PF3D7_1123900	945470	946148	438	+	3	2008	4.58447	13 kDa ribonucleoprotein-associated protein, putative
PF3D7_1124000	948591	950707	1398	+	5	3793	2.71316	endoplasmic reticulum oxidoreductin, putative
PF3D7_1124400	964675	965360	444	-	3	1070	2.40991	U6 snRNA-associated Sm-like protein LSm1, putative
PF3D7_1124600	970105	971376	1272	-	1	11086	8.71541	ethanolamine kinase
PF3D7_1124800	976880	977936	741	-	3	4222	5.69771	ribosome biogenesis regulatory protein, putative
PF3D7_1124900	981945	983086	375	+	4	4862	12.9653	60S ribosomal protein L35, putative
PF3D7_1125500	1001182	1001562	381	-	1	1346	3.53281	small nuclear ribonucleoprotein Sm D1, putative
PF3D7_1125600	1003226	1003694	252	-	2	860	3.4127	conserved Plasmodium protein, unknown function
PF3D7_1125700	1004780	1007354	2010	-	6	5985	2.97761	kelch domain-containing protein, putative
PF3D7_1125800	1008409	1010853	1779	-	4	7176	4.03373	kelch domain-containing protein, putative
PF3D7_1125900	1013466	1013747	282	+	1	928	3.29078	conserved Plasmodium protein, unknown function
PF3D7_1126200	1023790	1024496	471	-	2	6959	14.7749	40S ribosomal protein S18, putative
PF3D7_1126300	1026976	1029544	1854	+	5	4023	2.1699	DnaJ protein, putative
PF3D7_1126700	1040790	1046087	2781	-	19	16893	6.07443	autophagy-related protein 23, putative
PF3D7_1127100	1060262	1060783	522	-	1	2262	4.33333	deoxyuridine 5'-triphosphate nucleotidohydrolase
PF3D7_1127600	1071752	1073813	894	+	10	3591	4.01678	CRAL/TRIO domain-containing protein, putative
PF3D7_1127900	1083321	1085062	1230	-	3	2893	2.35203	conserved Plasmodium protein, unknown function
PF3D7_1128100	1094909	1095931	747	-	3	2086	2.7925	prefoldin subunit 5, putative
PF3D7_1128200	1097117	1097527	411	+	1	1092	2.65693	multiprotein-bridging factor 1, putative
PF3D7_1128700	1113996	1115477	1482	+	1	3147	2.12348	GPI-anchor transamidase, putative
PF3D7_1128900	1118249	1120685	1869	+	4	4818	2.57785	conserved Plasmodium protein, unknown function
PF3D7_1129000	1121930	1123377	966	+	4	5223	5.40683	spermidine synthase
PF3D7_1129100	1125952	1127310	1359	+	1	29955	22.0419	parasitophorous vacuolar protein 1
PF3D7_1129200	1128774	1130813	1182	+	4	5418	4.58376	26S proteasome regulatory subunit RPN7, putative
PF3D7_1130100	1163094	1163357	264	-	1	5421	20.5341	60S ribosomal protein L38
PF3D7_1130200	1165221	1166171	951	+	1	22039	23.1746	60S ribosomal protein P0
PF3D7_1130300	1166588	1166687	100	+	1	430	4.3	small nucleolar RNA snoR13
PF3D7_1130310	1166812	1166914	103	+	1	375	3.64078	small nucleolar RNA snoR14a
PF3D7_1130400	1168879	1170198	1320	+	1	5847	4.42955	26S protease regulatory subunit 6A, putative
PF3D7_1131100	1195988	1198309	2322	-	1	5270	2.2696	serpentine receptor, putative
PF3D7_1132200	1248310	1250232	1635	-	2	5624	3.43976	T-complex protein 1 subunit alpha
PF3D7_1132800	1271204	1271980	777	+	1	11636	14.9755	aquaglyceroporin
PF3D7_1133000	1275574	1275663	90	+	1	533	5.92222	conserved Plasmodium protein, unknown function
PF3D7_1133200	1281284	1287633	6219	-	2	19792	3.18251	conserved Plasmodium protein, unknown function
PF3D7_1133300	1290501	1291601	1101	+	1	2626	2.3851	LEM3/CDC50 family protein, putative
PF3D7_1133400	1293856	1295724	1869	+	1	20483	10.9593	apical membrane antigen 1
PF3D7_1133700	1302173	1305987	2994	+	2	7952	2.65598	FHA domain-containing protein, putative
PF3D7_1133800	1309024	1311793	2574	+	2	5919	2.29953	RNA (uracil-5-)methyltransferase, putative
PF3D7_1134000	1320114	1322105	1992	+	1	6393	3.20934	heat shock protein 70
PF3D7_1134100	1323043	1324314	1272	-	1	3375	2.6533	protein disulfide isomerase
PF3D7_1135400	1384378	1385115	738	-	1	3626	4.91328	conserved Plasmodium protein, unknown function
PF3D7_1135700	1396433	1396764	225	-	2	649	2.88444	conserved Plasmodium protein, unknown function
PF3D7_1135900	1398486	1400601	891	-	10	8882	9.96857	3-oxo-5-alpha-steroid 4-dehydrogenase, putative
PF3D7_1136200	1417466	1420071	2040	-	5	4810	2.35784	conserved Plasmodium protein, unknown function
PF3D7_1136300	1422744	1426201	3297	+	2	10010	3.03609	tudor staphylococcal nuclease
PF3D7_1136400	1427011	1429671	2661	-	1	8778	3.29876	signal recognition particle subunit SRP72, putative
PF3D7_1136500.1	1433141	1435170	972	-	8	11765	12.1039	casein kinase 1
PF3D7_1136500.2	1431881	1435170	975	-	9	11116	11.401	casein kinase 1
PF3D7_1136700.1	1446489	1448505	1266	+	7	3688	2.91311	conserved Plasmodium protein, unknown function
PF3D7_1136700.2	1446489	1448505	1206	+	6	3574	2.96352	conserved Plasmodium protein, unknown function
PF3D7_1136900	1456151	1460319	4026	+	2	13109	3.25609	subtilisin-like protease 2
PF3D7_1137000	1461301	1461498	198	-	1	2697	13.6212	U2 spliceosomal RNA
PF3D7_1137300	1466197	1468266	2070	-	1	6088	2.94106	CLPTM1 domain-containing protein, putative
PF3D7_1137500	1473505	1474116	519	-	2	1452	2.79769	apicoplast ribosomal protein S14p/S29e precursor, putative
PF3D7_1138000	1487594	1496143	8550	+	1	18363	2.14772	conserved Plasmodium protein, unknown function
PF3D7_1138500	1518464	1521238	2775	+	1	6478	2.33441	protein phosphatase PPM2
PF3D7_1138700	1525654	1531744	5613	-	4	13205	2.35257	conserved Plasmodium protein, unknown function
PF3D7_1139900	1593966	1594951	597	+	4	1266	2.1206	conserved protein, unknown function
PF3D7_1140100	1598550	1599632	387	-	4	1759	4.54522	V-type proton ATPase subunit F, putative
PF3D7_1140200	1601257	1603078	1344	-	2	4028	2.99702	conserved Plasmodium protein, unknown function
PF3D7_1140400	1608006	1608609	504	+	2	4509	8.94643	conserved Plasmodium protein, unknown function
PF3D7_1141400	1663621	1665250	1062	+	5	2629	2.47552	phosphatidylinositol N-acetylglucosaminyltransferase subunit H, putative
PF3D7_1142100	1681868	1690084	8217	-	1	18503	2.2518	conserved Plasmodium protein, unknown function
PF3D7_1142500	1705696	1706573	384	-	3	2316	6.03125	60S ribosomal protein L28
PF3D7_1142600	1708066	1708679	423	-	2	8777	20.7494	60S ribosomal protein L35ae, putative
PF3D7_1143100	1720047	1724861	4815	-	1	18005	3.73936	AP2 domain transcription factor AP2-O, putative
PF3D7_1143200	1729793	1730899	966	+	2	7172	7.42443	DnaJ protein, putative
PF3D7_1143300	1731899	1732900	1002	-	1	2793	2.78743	DNA-directed RNA polymerases I and III subunit RPAC1, putative
PF3D7_1143400	1735126	1736572	468	+	6	1481	3.16453	translation initiation factor eIF-1A, putative
PF3D7_1143800	1748439	1751138	2700	+	1	6154	2.27926	oocyst capsule protein Cap93, putative
PF3D7_1144000	1755438	1755935	249	+	2	3703	14.8715	40S ribosomal protein S21
PF3D7_1144300	1759257	1759922	120	-	2	2128	17.7333	60S ribosomal protein L41
PF3D7_1144900	1777525	1778928	624	-	4	3220	5.16026	ras-related protein Rab-6
PF3D7_1145200	1789323	1795370	6048	-	1	31335	5.18105	serine/threonine protein kinase, putative
PF3D7_1145300	1798776	1799670	264	-	4	1073	4.06439	cysteine-rich PDZ-binding protein, putative
PF3D7_1146600	1834401	1838773	3906	+	4	10604	2.7148	oocyst rupture protein 1, putative
PF3D7_1147400	1888637	1889139	234	-	2	913	3.90171	conserved Plasmodium protein, unknown function
PF3D7_1147700	1897204	1897884	465	+	3	1042	2.24086	ATP synthase subunit delta, mitochondrial, putative
PF3D7_1147900	1907055	1907708	654	-	1	3139	4.79969	conserved Plasmodium protein, unknown function
PF3D7_1148200	1920268	1920811	544	+	1	2724	5.00735	unspecified product
PF3D7_1148500	1922656	1922928	273	+	1	16171	59.2344	unspecified product
PF3D7_1148600	1925942	1933150	7209	+	1	83198	11.5409	18S ribosomal RNA
PF3D7_1148700	1934333	1935582	1113	-	2	6687	6.00809	Plasmodium exported protein (PHISTc), unknown function
PF3D7_1148900	1945778	1946047	270	+	1	962	3.56296	Plasmodium exported protein, unknown function
PF3D7_1149100.1	1972400	1973874	1353	+	2	12233	9.04139	Plasmodium exported protein, unknown function
PF3D7_1149100.2	1972400	1973874	1350	+	2	12232	9.06074	Plasmodium exported protein, unknown function
PF3D7_1149200	1976407	1979804	3273	+	2	59852	18.2866	ring-infected erythrocyte surface antigen
PF3D7_1149400	1985870	1986639	630	-	2	2849	4.52222	Plasmodium exported protein, unknown function
PF3D7_1200700	61556	64336	2781	-	1	9535	3.42862	acyl-CoA synthetase
PF3D7_1201000	76846	79067	1962	-	2	7818	3.98471	Plasmodium exported protein (PHISTb), unknown function
PF3D7_1201200	89934	90749	666	+	2	5129	7.7012	Plasmodium exported protein (PHISTa-like), unknown function
PF3D7_1201900	107338	108202	624	-	2	1466	2.34936	conserved protein, unknown function
PF3D7_1202600	148238	155478	6543	-	6	18334	2.80208	conserved protein, unknown function
PF3D7_1202900	162429	162722	294	-	1	11016	37.4694	high mobility group protein B1
PF3D7_1203100	171507	172136	513	-	2	1326	2.5848	conserved Plasmodium protein, unknown function
PF3D7_1203200	172936	173361	315	+	2	761	2.41587	signal recognition particle subunit SRP14
PF3D7_1203400	178162	181914	3753	+	1	7793	2.07647	major facilitator superfamily domain-containing protein, putative
PF3D7_1203700	187146	188842	1044	-	3	18638	17.8525	nucleosome assembly protein
PF3D7_1203900	194144	195462	444	+	5	4138	9.31982	ubiquitin-conjugating enzyme E2
PF3D7_1204300	205491	205976	486	-	1	11473	23.607	eukaryotic translation initiation factor 5A
PF3D7_1204900	217184	218239	393	+	6	2056	5.23155	probable protein, unknown function
PF3D7_1205500	242811	248168	5358	+	1	19804	3.69616	zinc finger protein, putative
PF3D7_1205600	249336	251399	1002	-	8	2665	2.65968	tetratricopeptide repeat protein, putative
PF3D7_1205700	253155	254123	969	+	1	2736	2.82353	targeted glyoxalase II
PF3D7_1205800	256367	263731	6855	+	4	25772	3.75959	high mobility group protein B3, putative
PF3D7_1206000	270300	271214	915	-	1	6409	7.00437	shewanella-like protein phosphatase 2
PF3D7_1206200	275744	279336	2955	-	3	8851	2.99526	eukaryotic translation initiation factor 3 subunit C, putative
PF3D7_1206700	301129	302826	1698	-	1	8635	5.08539	eukaryotic translation initiation factor 5, putative
PF3D7_1207100	324336	326858	2523	-	1	7548	2.99168	small subunit rRNA processing factor, putative
PF3D7_1208300	388545	389147	474	+	2	1671	3.52532	mitochondrial ACP precursor, putative
PF3D7_1208900	415404	419732	4329	+	1	11219	2.59159	protein phosphatase PPM11, putative
PF3D7_1209300	428495	432880	4386	-	1	10466	2.38623	telomere repeat-binding zinc finger protein
PF3D7_1209800	447381	447950	570	-	1	1214	2.12982	ATP synthase mitochondrial F1 complex assembly factor 1, putative
PF3D7_1210000	452595	453828	1020	+	2	2088	2.04706	50S ribosomal protein L1, apicoplast, putative
PF3D7_1210100	455304	456236	933	-	1	3329	3.56806	syntaxin, Qa-SNARE family
PF3D7_1211400	505344	506662	735	+	4	3388	4.60952	heat shock protein DNAJ homologue Pfj4
PF3D7_1211700	521687	524470	2277	+	4	5115	2.24638	DNA replication licensing factor MCM5, putative
PF3D7_1211800	526109	527780	1146	+	2	47470	41.4223	polyubiquitin
PF3D7_1211900	529005	532799	3795	-	1	8298	2.18656	non-SERCA-type Ca2+ -transporting P-ATPase
PF3D7_1212000	534912	535915	618	-	3	2626	4.24919	glutathione peroxidase-like thioredoxin peroxidase
PF3D7_1212500	552102	553853	1752	-	1	3563	2.03368	glycerol-3-phosphate 1-O-acyltransferase
PF3D7_1212700	558047	562180	4134	-	1	18998	4.59555	eukaryotic translation initiation factor 3 subunit A, putative
PF3D7_1212800	565966	566931	966	+	1	2171	2.24741	iron-sulfur subunit of succinate dehydrogenase
PF3D7_1212900	568569	571835	3267	-	1	28221	8.6382	bromodomain protein 2, putative
PF3D7_1213000	575540	576292	753	+	1	1963	2.60691	unspecified product
PF3D7_1213100	576417	576580	164	-	1	961	5.85976	U1 spliceosomal RNA
PF3D7_1213600	586809	587090	282	+	1	1046	3.70922	dynein light chain 1, putative
PF3D7_1214900	618764	620111	738	+	5	2204	2.98645	conserved Plasmodium membrane protein, unknown function
PF3D7_1215600	635035	635457	423	+	1	925	2.18676	conserved Plasmodium protein, unknown function
PF3D7_1216200	648889	650552	1104	+	5	3274	2.96558	glycerol-3-phosphate dehydrogenase [NAD(+)], putative
PF3D7_1216300	651398	651856	459	-	1	2635	5.74074	signal recognition particle subunit SRP19
PF3D7_1216400	653670	656435	2766	+	1	7034	2.54302	conserved Plasmodium membrane protein, unknown function
PF3D7_1216500	657339	658004	666	-	1	4366	6.55556	male development gene 1
PF3D7_1216900	670447	673266	2820	+	1	14195	5.03369	DNA-binding chaperone, putative
PF3D7_1217200	678602	681961	3360	+	1	8525	2.5372	multiple RNA-binding domain-containing protein 1, putative
PF3D7_1217500	693067	693711	645	+	1	14500	22.4806	conserved Plasmodium protein, unknown function
PF3D7_1217900	700531	702211	1452	+	3	2954	2.03444	PPPDE peptidase domain-containing protein, putative
PF3D7_1218000	703895	704953	1059	+	1	4052	3.82625	thrombospondin-related apical membrane protein
PF3D7_1218400	720886	723448	1437	-	10	7930	5.51844	triose or hexose phosphate/phosphate translocator, putative
PF3D7_1219000	746002	754926	8925	+	1	23302	2.61087	formin 2
PF3D7_1220900	831252	832052	801	-	1	5596	6.98627	heterochromatin protein 1
PF3D7_1221900	872361	874940	2580	-	1	6487	2.51434	conserved Plasmodium membrane protein, unknown function
PF3D7_1222300	883567	886032	2466	-	1	22839	9.26156	endoplasmin, putative
PF3D7_1222500	899198	901076	744	-	7	1683	2.2621	diphthine--ammonia ligase, putative
PF3D7_1222700	918722	919336	615	+	1	9775	15.8943	glideosome-associated protein 45
PF3D7_1223000	925375	926249	405	-	4	2512	6.20247	conserved Plasmodium protein, unknown function
PF3D7_1223100	927825	929991	1326	-	3	18719	14.1169	cAMP-dependent protein kinase regulatory subunit
PF3D7_1223400	941125	946745	4857	+	6	36349	7.48384	phospholipid-transporting ATPase, putative
PF3D7_1223700	968980	970073	822	+	2	2810	3.41849	vacuolar iron transporter
PF3D7_1224000	974372	975541	1170	+	1	4249	3.63162	GTP cyclohydrolase I
PF3D7_1224100	976820	977889	579	-	4	2812	4.85665	conserved Plasmodium protein, unknown function
PF3D7_1224300	988628	991255	2628	+	1	21629	8.23021	polyadenylate-binding protein, putative
PF3D7_1224500	998353	999275	822	+	2	4386	5.33577	histone chaperone ASF1, putative
PF3D7_1224900	1010832	1011342	321	-	2	919	2.86293	splicing factor 3B subunit 6, putative
PF3D7_1226300	1065796	1066683	888	+	1	7810	8.79505	haloacid dehalogenase-like hydrolase, putative
PF3D7_1226600	1077868	1078776	795	-	2	1616	2.0327	proliferating cell nuclear antigen 2
PF3D7_1227000	1092160	1092651	492	-	1	1143	2.32317	conserved Plasmodium protein, unknown function
PF3D7_1227500	1114025	1121093	6912	-	2	14384	2.08102	protein SOC2, putative
PF3D7_1227700	1128939	1131686	2316	-	3	5939	2.56434	conserved Plasmodium protein, unknown function
PF3D7_1228600	1160729	1162960	2232	-	1	152783	68.4512	merozoite surface protein 9
PF3D7_1228800	1169557	1179186	9630	-	1	33999	3.53053	WD repeat-containing protein, putative
PF3D7_1229100	1192888	1199214	6327	-	1	17906	2.83009	multidrug resistance-associated protein 2
PF3D7_1229300	1204991	1207963	2973	+	1	13607	4.57686	conserved Plasmodium protein, unknown function
PF3D7_1229400	1208912	1209542	351	+	2	3169	9.02849	macrophage migration inhibitory factor
PF3D7_1229700	1218181	1218766	249	+	3	665	2.67068	conserved Plasmodium protein, unknown function
PF3D7_1229800	1219136	1226465	6825	-	4	20525	3.00733	myosin J, putative
PF3D7_1231100	1276257	1277734	642	+	7	2800	4.36137	ras-related protein Rab-2
PF3D7_1231200	1278460	1279611	1152	-	1	3864	3.35417	conserved Plasmodium protein, unknown function
PF3D7_1231500	1299608	1300027	420	+	1	843	2.00714	mitosis protein dim1, putative
PF3D7_1232100	1328311	1331371	2157	-	2	5284	2.4497	60 kDa chaperonin
PF3D7_1232400	1337710	1338816	1107	-	1	3113	2.8121	conserved protein, unknown function
PF3D7_1232500	1339845	1343314	3216	-	2	17248	5.36318	CG2-related protein, putative
PF3D7_1232600	1344263	1345351	1089	+	1	2634	2.41873	conserved Plasmodium protein, unknown function
PF3D7_1232800	1350645	1351283	429	-	3	1268	2.95571	conserved Plasmodium protein, unknown function
PF3D7_1233800	1405182	1405968	621	-	3	1579	2.54267	conserved Plasmodium protein, unknown function
PF3D7_1234900	1458233	1459182	456	+	3	2891	6.33991	conserved Plasmodium protein, unknown function
PF3D7_1235300	1470713	1475701	4989	+	1	16693	3.34596	CCR4-NOT transcription complex subunit 4, putative
PF3D7_1235600	1484306	1485911	1329	+	3	5561	4.18435	serine hydroxymethyltransferase
PF3D7_1235900	1497687	1501411	3096	-	5	6531	2.1095	pre-mRNA-splicing factor SYF1, putative
PF3D7_1236100	1506932	1508269	1338	-	1	4554	3.40359	clustered-asparagine-rich protein
PF3D7_1236200	1512200	1516516	4317	-	1	9242	2.14084	conserved Plasmodium protein, unknown function
PF3D7_1236800	1532248	1534077	1530	+	3	4515	2.95098	protein-S-isoprenylcysteine O-methyltransferase, putative
PF3D7_1236900	1534519	1535879	1119	-	3	4115	3.67739	conserved Plasmodium protein, unknown function
PF3D7_1237700	1572371	1573557	633	+	2	13517	21.3539	conserved protein, unknown function
PF3D7_1237800	1575197	1575518	222	+	2	526	2.36937	ubiquitin-like modifier HUB1, putative
PF3D7_1237900	1577181	1580747	3567	+	1	11125	3.11887	conserved Plasmodium protein, unknown function
PF3D7_1238000	1581984	1582987	447	+	3	2619	5.85906	COPI associated protein, putative
PF3D7_1238100	1583909	1584595	687	-	1	2117	3.08151	calcyclin binding protein, putative
PF3D7_1238600	1601515	1602696	1182	-	1	3670	3.10491	sphingomyelin phosphodiesterase
PF3D7_1238800	1610363	1612741	2379	+	1	8714	3.66288	acyl-CoA synthetase
PF3D7_1238900	1615323	1616852	1530	-	1	4833	3.15882	protein kinase 2
PF3D7_1239200	1634695	1642428	7734	+	1	36543	4.72498	AP2 domain transcription factor, putative
PF3D7_1239700	1655487	1658129	2643	+	1	5918	2.23912	ATP-dependent zinc metalloprotease FTSH 1
PF3D7_1239800	1660451	1677754	17304	+	1	48768	2.81831	conserved Plasmodium protein, unknown function
PF3D7_1240100	1685094	1685411	318	-	1	1187	3.7327	early transcribed membrane protein 12
PF3D7_1240600	1719574	1727456	7080	+	2	20369	2.87698	erythrocyte membrane protein 1, PfEMP1
PF3D7_1241900	1784380	1786410	2031	+	1	4638	2.2836	tetratricopeptide repeat protein, putative
PF3D7_1242700	1803653	1804483	414	+	2	6287	15.186	40S ribosomal protein S17, putative
PF3D7_1242800	1805380	1807356	1380	-	4	7306	5.2942	rab specific GDP dissociation inhibitor
PF3D7_1243400	1818738	1820069	1332	+	1	2680	2.01201	conserved Plasmodium protein, unknown function
PF3D7_1243600	1825959	1826884	348	+	3	10617	30.5086	translation initiation factor SUI1, putative
PF3D7_1243700	1829660	1831057	1398	+	1	5883	4.20815	ubiquitin-conjugating enzyme E2, putative
PF3D7_1243800	1831484	1832949	1113	-	4	4437	3.98652	WD repeat-containing protein 82, putative
PF3D7_1244100	1847677	1852156	3891	+	5	9371	2.40838	N-alpha-acetyltransferase 15, NatA auxiliary subunit, putative
PF3D7_1244300	1857849	1858090	242	+	1	959	3.96281	ACEA small nucleolar RNA U3
PF3D7_1244400	1859656	1863846	4008	+	2	24009	5.99027	RNA-binding protein, putative
PF3D7_1244600	1868533	1869531	999	-	1	3019	3.02202	ADP-ribosylation factor GTPase-activating protein
PF3D7_1244700	1871919	1872911	669	+	3	3115	4.6562	conserved Plasmodium protein, unknown function
PF3D7_1244800	1873194	1875287	1008	-	9	2406	2.3869	cytoplasmic translation machinery associated protein, putative
PF3D7_1245800	1908149	1909764	1296	+	3	3007	2.32022	epsin-like protein, putative
PF3D7_1246200	1920784	1921914	1131	+	1	90486	80.0053	actin I
PF3D7_1246300	1925642	1929438	2667	+	10	8908	3.34008	conserved Plasmodium protein, unknown function
PF3D7_1246400	1931970	1932584	615	+	1	11747	19.1008	myosin A tail domain interacting protein
PF3D7_1246800	1941365	1942491	786	+	4	4180	5.31807	signal recognition particle receptor subunit beta, putative
PF3D7_1247400	1955124	1956038	915	-	1	2147	2.34645	peptidyl-prolyl cis-trans isomerase FKBP35
PF3D7_1247700	1964862	1966025	1164	-	1	3949	3.39261	conserved Plasmodium protein, unknown function
PF3D7_1248500	1983480	1984349	870	-	1	29768	34.2161	bax inhibitor 1, putative
PF3D7_1248700	1994775	2000744	5970	+	1	31149	5.21759	conserved Plasmodium protein, unknown function
PF3D7_1248900	2002723	2004030	1308	-	1	4440	3.3945	26S protease regulatory subunit 8, putative
PF3D7_1249400	2016325	2016756	432	-	1	1661	3.84491	conserved Plasmodium protein, unknown function
PF3D7_1249800	2030910	2039852	8496	-	4	19393	2.2826	THO complex subunit 2, putative
PF3D7_1250000	2044120	2044626	507	+	1	1579	3.1144	rRNA-processing protein FCF2, putative
PF3D7_1250200	2059108	2063227	3120	+	6	15070	4.83013	CSC1-like protein, putative
PF3D7_1250300	2064987	2066040	894	+	2	2884	3.22595	vacuolar protein sorting-associated protein 26, putative
PF3D7_1250500	2070094	2071073	474	+	6	1054	2.22363	AP-3 complex subunit sigma, putative
PF3D7_1250700	2075792	2076517	534	+	2	1418	2.65543	conserved Plasmodium protein, unknown function
PF3D7_1251100	2089484	2090220	405	+	3	1977	4.88148	conserved Plasmodium protein, unknown function
PF3D7_1251200	2092087	2094231	1809	+	3	21996	12.1592	coronin
PF3D7_1252100	2114628	2122487	6648	-	8	39325	5.91531	rhoptry neck protein 3
PF3D7_1252300	2128400	2128786	258	-	2	3883	15.0504	conserved Plasmodium protein, unknown function
PF3D7_1252400	2136053	2144874	8672	+	2	30822	3.5542	reticulocyte binding protein homologue 3, pseudogene
PF3D7_1252800	2159573	2161615	1881	+	2	6659	3.54014	Plasmodium exported protein (PHISTb), unknown function
PF3D7_1253000	2168181	2169759	1410	+	2	4310	3.05674	gametocyte erythrocyte cytosolic protein
PF3D7_1253100	2171342	2172349	867	+	2	3043	3.5098	Plasmodium exported protein (PHISTa), unknown function
PF3D7_1253200	2173799	2174322	420	-	2	972	2.31429	hypothetical protein
PF3D7_1253300	2175329	2176087	620	+	2	1850	2.98387	Plasmodium exported protein (PHISTa), unknown function, pseudogene
PF3D7_1301400	82718	84018	1146	+	2	5687	4.96248	Plasmodium exported protein (hyp12), unknown function
PF3D7_1301600	89319	93352	3633	-	4	31413	8.64657	erythrocyte binding antigen-140
PF3D7_1301700	99548	100521	738	+	2	21360	28.9431	CX3CL1-binding protein 2
PF3D7_1302000	112792	113815	939	-	2	5450	5.80405	EMP1-trafficking protein
PF3D7_1302100	121636	122289	654	-	1	3725	5.69572	gamete antigen 27/25
PF3D7_1302300	126611	127141	369	-	2	1609	4.36043	Plasmodium exported protein, unknown function
PF3D7_1302800	150783	151635	585	-	2	11313	19.3385	40S ribosomal protein S7, putative
PF3D7_1303400	165013	168081	3069	-	1	6324	2.06061	LisH domain-containing protein, putative
PF3D7_1303500	169874	175789	5763	-	2	17788	3.08659	sodium/hydrogen exchanger, Na+, H+ antiporter
PF3D7_1303600	178783	179353	384	+	2	1071	2.78906	conserved Plasmodium protein, unknown function
PF3D7_1304500	235800	236435	636	-	1	1775	2.79088	small heat shock protein, putative
PF3D7_1304900	245199	246175	381	+	4	785	2.06037	DNA-directed RNA polymerase II subunit RPB11, putative
PF3D7_1305100	252526	253788	1263	-	1	2661	2.10689	conserved Plasmodium protein, unknown function
PF3D7_1306400	297178	298359	1182	-	1	6125	5.1819	26S protease regulatory subunit 10B, putative
PF3D7_1307500	338189	338455	267	-	1	5878	22.015	conserved Plasmodium protein, unknown function
PF3D7_1308000	356709	359201	2493	+	1	10026	4.02166	conserved Plasmodium membrane protein, unknown function
PF3D7_1308300	372260	372646	249	+	2	4488	18.0241	40S ribosomal protein S27
PF3D7_1309100	418820	420121	489	+	3	7013	14.3415	60S ribosomal protein L24, putative
PF3D7_1309200	424232	427036	2484	+	3	7846	3.15862	protein phosphatase PPM6, putative
PF3D7_1309500	436676	437305	630	-	1	1427	2.26508	H/ACA ribonucleoprotein complex subunit 1, putative
PF3D7_1310200	454061	454636	435	+	2	2813	6.46667	conserved Plasmodium protein, unknown function
PF3D7_1310500	463385	464002	618	-	1	1294	2.09385	conserved protein, unknown function
PF3D7_1310600	465091	466552	624	-	6	2705	4.33494	ras-related protein Rab-5B
PF3D7_1310700	468232	468663	432	-	1	15882	36.7639	RNA-binding protein, putative
PF3D7_1311400	487511	488824	1314	+	1	4567	3.47565	AP-1 complex subunit mu-1
PF3D7_1311500	489927	491609	1263	-	2	6789	5.3753	26S protease regulatory subunit 7, putative
PF3D7_1311800	501790	505047	3258	+	1	18642	5.72192	M1-family alanyl aminopeptidase
PF3D7_1311900	507900	509735	1836	+	1	5981	3.25763	V-type proton ATPase catalytic subunit A
PF3D7_1312500	526863	527060	198	-	1	692	3.49495	conserved Plasmodium protein, unknown function
PF3D7_1312700	532270	533958	1689	-	1	4697	2.78094	conserved Plasmodium protein, unknown function
PF3D7_1312800	536702	544523	7086	-	2	18037	2.54544	conserved Plasmodium protein, unknown function
PF3D7_1312900	548586	552841	3768	+	3	14734	3.9103	eukaryotic translation initation factor 4 gamma
PF3D7_1313000	553752	554251	231	-	2	762	3.2987	ubiquitin-like protein nedd8 homologue, putative
PF3D7_1314500	622691	623715	621	-	4	1951	3.14171	transmembrane emp24 domain-containing protein, putative
PF3D7_1315000	636812	637612	645	+	2	3709	5.75039	conserved Plasmodium protein, unknown function
PF3D7_1315400	647986	650511	1260	-	5	9926	7.87778	zinc finger (CCCH type) protein, putative
PF3D7_1315500	652794	653838	552	-	4	1943	3.51993	conserved Plasmodium protein, unknown function
PF3D7_1315600	655207	657259	630	-	9	2484	3.94286	CDP-diacylglycerol--inositol 3-phosphatidyltransferase
PF3D7_1316100	673717	678522	4806	+	1	10269	2.1367	inositol polyphosphate kinase, putative
PF3D7_1316200	680039	680855	675	+	2	2961	4.38667	ADP-ribosylation factor, putative
PF3D7_1316600	691014	694125	2691	+	3	11846	4.40208	choline-phosphate cytidylyltransferase
PF3D7_1316900	701047	703923	2877	-	1	7560	2.62774	conserved Plasmodium protein, unknown function
PF3D7_1317000	708346	710268	1923	+	1	4064	2.11336	U4/U6.U5 tri-snRNP-associated protein 2, putative
PF3D7_1317100	711944	714961	3018	+	1	6620	2.19351	DNA replication licensing factor MCM4
PF3D7_1317300	730859	732293	891	-	5	2563	2.87654	conserved Plasmodium protein, unknown function
PF3D7_1317800	740527	741454	438	+	2	7870	17.968	40S ribosomal protein S19
PF3D7_1318000	745947	746525	579	-	1	1288	2.22453	conserved Plasmodium membrane protein, unknown function
PF3D7_1318100	748387	748971	585	-	1	1196	2.04444	ferredoxin, putative
PF3D7_1318700	770646	772895	2250	-	1	5495	2.44222	conserved Plasmodium protein, unknown function
PF3D7_1318800	774790	776745	1956	-	1	7577	3.87372	translocation protein SEC63, putative
PF3D7_1319400	801712	806029	3213	+	10	8163	2.54062	conserved Plasmodium protein, unknown function
PF3D7_1320000	829534	833310	3777	+	1	8073	2.13741	golgi protein 1
PF3D7_1320100	834180	835308	579	-	5	1201	2.07427	ATP-dependent Clp protease adapter protein ClpS
PF3D7_1320600	847090	848383	651	+	5	4956	7.6129	ras-related protein Rab-11A
PF3D7_1321100	861442	872332	10344	-	4	24945	2.41154	conserved Plasmodium protein, unknown function
PF3D7_1321400	887271	889699	942	+	12	1916	2.03397	palmitoyltransferase DHHC8, putative
PF3D7_1321500.1	890106	894782	3420	-	9	13483	3.9424	3',5'-cyclic nucleotide phosphodiesterase, putative
PF3D7_1321500.2	890106	894782	3420	-	9	13484	3.94269	3',5'-cyclic nucleotide phosphodiesterase, putative
PF3D7_1321700	902383	905166	2595	+	2	5846	2.25279	splicing factor 1
PF3D7_1321800	908503	909639	780	+	4	2779	3.56282	protein transport protein SFT2, putative
PF3D7_1321900	911667	912545	879	-	1	10216	11.6223	conserved Plasmodium protein, unknown function
PF3D7_1322000	916360	918594	1698	+	4	4993	2.94052	nucleoside-diphosphatase, putative
PF3D7_1322500	953154	955789	2031	+	6	5309	2.61398	palmitoyltransferase DHHC5
PF3D7_1323100	965486	966280	573	-	2	6853	11.9599	60S ribosomal protein L6, putative
PF3D7_1323200	968110	968798	372	-	3	1559	4.19086	V-type proton ATPase subunit G, putative
PF3D7_1323400	971847	973036	573	-	4	10181	17.7679	60S ribosomal protein L23
PF3D7_1323500	975403	977175	1773	+	1	3727	2.10209	plasmepsin V
PF3D7_1323700	982611	983801	912	+	3	20917	22.9353	glideosome associated protein with multiple membrane spans 1
PF3D7_1324900	1041157	1042107	951	+	1	17672	18.5825	L-lactate dehydrogenase
PF3D7_1325100	1044552	1045865	1314	-	1	5681	4.32344	phosphoribosylpyrophosphate synthetase
PF3D7_1325400	1052751	1063310	10560	+	1	24967	2.3643	conserved Plasmodium protein, unknown function
PF3D7_1325600	1067097	1067685	426	+	2	1448	3.39906	mitochondrial fission 1 protein, putative
PF3D7_1325700	1068050	1068635	240	-	3	778	3.24167	conserved Plasmodium protein, unknown function
PF3D7_1326000	1085786	1086861	492	-	4	2166	4.40244	conserved Plasmodium protein, unknown function
PF3D7_1327300	1145719	1151106	5388	+	1	25244	4.68523	conserved Plasmodium protein, unknown function
PF3D7_1327400	1152603	1153511	909	-	1	4628	5.09131	conserved Plasmodium protein, unknown function
PF3D7_1327600	1159366	1159980	615	+	1	1966	3.19675	nicotinamide/nicotinic acid mononucleotide adenylyltransferase
PF3D7_1328100	1184208	1185020	813	+	1	3263	4.01353	proteasome subunit beta type-7, putative
PF3D7_1328300	1196229	1197509	999	-	3	8668	8.67668	conserved Plasmodium protein, unknown function
PF3D7_1328800	1214907	1215728	822	+	1	2453	2.98418	transcriptional regulatory protein sir2a
PF3D7_1329500	1252059	1257973	5535	+	3	14083	2.54435	conserved Plasmodium protein, unknown function
PF3D7_1329600	1258956	1259861	906	-	1	3806	4.20088	conserved Plasmodium protein, unknown function
PF3D7_1330100	1274448	1275008	561	+	1	1469	2.61854	conserved Plasmodium protein, unknown function
PF3D7_1330200	1275104	1275899	681	+	2	2271	3.3348	conserved Plasmodium protein, unknown function
PF3D7_1330400.1	1279800	1281285	855	-	5	4477	5.23626	ER lumen protein retaining receptor 1, putative, unspecified product
PF3D7_1330400.2	1280063	1281285	675	-	4	3218	4.76741	ER lumen protein retaining receptor 1, putative, unspecified product
PF3D7_1330800	1294615	1296966	1791	+	2	7905	4.41374	RNA-binding protein, putative
PF3D7_1330900	1294943	1295022	80	+	1	723	9.0375	small nucleolar RNA snoR17
PF3D7_1331200	1306654	1307999	1224	+	2	4207	3.43709	conserved Plasmodium protein, unknown function
PF3D7_1331300	1309177	1310006	555	+	2	2744	4.94414	signal peptidase 21 kDa subunit
PF3D7_1331500	1313924	1315786	1863	+	1	4510	2.42083	conserved Plasmodium protein, unknown function
PF3D7_1331600	1316496	1317806	687	-	4	2710	3.94469	protein tyrosine phosphatase-like protein, putative
PF3D7_1331800	1324012	1324802	420	+	2	5427	12.9214	60S ribosomal protein L23, putative
PF3D7_1332000	1325913	1327532	846	-	5	2432	2.8747	syntaxin, Qa-SNARE family
PF3D7_1332200	1332299	1335592	3006	+	3	9953	3.31104	conserved Plasmodium protein, unknown function
PF3D7_1332300	1336401	1336892	492	+	1	1581	3.21341	trafficking protein particle complex subunit 2, putative
PF3D7_1332500	1340786	1341442	657	+	1	2752	4.18874	SAM-dependent RNA methyltransferase, putative
PF3D7_1332600	1342012	1343805	1794	-	1	3624	2.02007	apurinic/apyrimidinic endonuclease Apn1, putative
PF3D7_1333000	1355285	1357194	777	+	6	1616	2.07979	20 kDa chaperonin
PF3D7_1333300	1368081	1368716	636	-	1	2236	3.51572	transmembrane protein Tmp21 homologue, putative
PF3D7_1333400	1370083	1370799	717	+	1	1780	2.48257	conserved protein, unknown function
PF3D7_1333700	1379109	1379621	513	-	1	1482	2.88889	histone H3-like centromeric protein CSE4
PF3D7_1333800	1382631	1383335	705	+	1	1529	2.16879	conserved Plasmodium protein, unknown function
PF3D7_1334700	1411100	1411708	609	-	1	2018	3.31363	MSP7-like protein
PF3D7_1334900	1414878	1415018	141	-	1	376	2.66667	MSP7-like protein, fragment, pseudogene
PF3D7_1335100	1419086	1420141	1056	-	1	45422	43.0133	merozoite surface protein 7
PF3D7_1335300	1428874	1438852	9765	-	2	87580	8.96877	reticulocyte binding protein 2 homologue b
PF3D7_1335400	1440779	1450385	9393	+	2	96105	10.2316	reticulocyte binding protein 2 homologue a
PF3D7_1336700	1482361	1482837	477	-	1	2922	6.12579	conserved Plasmodium protein, unknown function
PF3D7_1337400	1506965	1508977	1755	+	3	4764	2.71453	conserved Plasmodium protein, unknown function
PF3D7_1337800	1528502	1530208	1707	-	1	6937	4.06385	calcium-dependent protein kinase 5
PF3D7_1337900	1534507	1535166	660	+	1	1521	2.30455	conserved Plasmodium protein, unknown function
PF3D7_1338100	1542080	1543981	1512	+	2	5375	3.55489	26S proteasome regulatory subunit RPN3, putative
PF3D7_1338200	1545070	1545735	666	-	1	11224	16.8529	60S ribosomal protein L6-2, putative
PF3D7_1338300	1548692	1550396	1236	+	2	12049	9.74838	elongation factor 1-gamma, putative
PF3D7_1338700	1561255	1563123	1869	-	1	5255	2.81166	conserved Plasmodium protein, unknown function
PF3D7_1339300	1583226	1584053	828	+	1	6654	8.03623	conserved Plasmodium protein, unknown function
PF3D7_1339400	1585806	1586399	447	-	2	1708	3.82103	conserved Plasmodium protein, unknown function
PF3D7_1340900	1627311	1629480	2064	+	2	11358	5.50291	sodium-dependent phosphate transporter
PF3D7_1341100	1632602	1632709	108	-	1	363	3.36111	U6 spliceosomal RNA
PF3D7_1341200	1633860	1634530	555	-	2	6340	11.4234	60S ribosomal protein L18, putative
PF3D7_1341300	1636556	1637833	564	+	3	5724	10.1489	60S ribosomal protein L18-2, putative
PF3D7_1341900	1649113	1650649	744	-	7	1901	2.55511	V-type proton ATPase subunit D, putative
PF3D7_1342000	1653211	1654131	921	-	1	10271	11.152	40S ribosomal protein S6
PF3D7_1342400	1666832	1668153	1158	-	2	2598	2.24352	casein kinase II beta chain
PF3D7_1342600	1673699	1676539	2457	+	3	26833	10.921	myosin A
PF3D7_1343000	1696894	1698113	801	+	4	35187	43.9288	phosphoethanolamine N-methyltransferase
PF3D7_1343100	1699683	1700630	948	-	1	8349	8.80696	conserved Plasmodium protein, unknown function
PF3D7_1343300	1707731	1710679	2949	-	1	9507	3.2238	CDT1-like protein, putative
PF3D7_1343700	1724817	1726997	2181	-	1	7416	3.40028	kelch protein K13
PF3D7_1343800	1730702	1753486	22785	-	1	51517	2.26101	conserved Plasmodium protein, unknown function
PF3D7_1344200	1769129	1771927	2799	+	1	15103	5.39586	heat shock protein 110, putative
PF3D7_1344300	1774275	1779042	4281	-	3	13902	3.24737	zinc finger protein, putative
PF3D7_1344500	1787820	1788869	825	-	3	2358	2.85818	U6 snRNA phosphodiesterase, putative
PF3D7_1344800	1796274	1797709	1128	+	3	2597	2.3023	aspartate carbamoyltransferase
PF3D7_1345000	1807159	1809617	1011	+	11	2137	2.11375	conserved Plasmodium protein, unknown function
PF3D7_1345100	1809736	1810521	474	-	4	1939	4.09072	thioredoxin 2
PF3D7_1345300	1815075	1815548	255	-	3	668	2.61961	conserved Plasmodium protein, unknown function
PF3D7_1345600	1826411	1827649	1113	+	2	3653	3.28212	inner membrane complex protein
PF3D7_1346100	1843376	1844897	1419	+	2	11792	8.31008	protein transport protein SEC61 subunit alpha
PF3D7_1346300	1849528	1850517	636	+	3	3632	5.71069	DNA/RNA-binding protein Alba 2
PF3D7_1346900	1881902	1882657	756	+	1	1931	2.55423	conserved Plasmodium protein, unknown function
PF3D7_1347200	1889853	1891121	1269	-	1	30424	23.9748	nucleoside transporter 1
PF3D7_1347500	1897983	1899362	1119	-	2	20193	18.0456	DNA/RNA-binding protein Alba 4
PF3D7_1347700	1908960	1910885	1722	+	3	7468	4.33682	ethanolamine-phosphate cytidylyltransferase
PF3D7_1348500	1950400	1951847	1044	+	2	2127	2.03736	TBC domain protein, putative
PF3D7_1348600	1953304	1954852	1116	+	4	4051	3.62993	conserved Plasmodium protein, unknown function
PF3D7_1349500	1985337	1995614	10146	-	2	30537	3.00976	conserved Plasmodium protein, unknown function
PF3D7_1349600	1997023	1998282	924	+	2	1953	2.11364	conserved Plasmodium protein, unknown function
PF3D7_1349700	1998815	1999771	768	+	2	1795	2.33724	peptidase, putative
PF3D7_1350100	2005962	2007950	1752	-	2	4398	2.51027	lysine--tRNA ligase
PF3D7_1351400	2052108	2053384	612	+	3	6961	11.3742	60S ribosomal protein L17, putative
PF3D7_1351700	2059616	2063924	3957	+	3	13475	3.40536	inner membrane complex protein 1f, putative
PF3D7_1351800.1	2065373	2066409	693	+	2	2254	3.25253	conserved Plasmodium protein, unknown function
PF3D7_1351800.2	2065373	2066409	708	+	2	2272	3.20904	conserved Plasmodium protein, unknown function
PF3D7_1352500	2093365	2094337	627	-	2	14889	23.7464	thioredoxin-related protein, putative
PF3D7_1353000	2118361	2120913	2406	-	2	12135	5.04364	tryptophan-rich protein, pseudogene
PF3D7_1353100	2124272	2125270	858	-	2	5852	6.82051	Plasmodium exported protein, unknown function
PF3D7_1353200	2130531	2131065	414	+	2	2706	6.53623	membrane associated histidine-rich protein
PF3D7_1353300	2132068	2138583	6207	-	2	12417	2.00048	conserved Plasmodium protein, unknown function
PF3D7_1353600	2146181	2147147	666	-	3	4701	7.05856	ER lumen protein retaining receptor
PF3D7_1353800	2151402	2152373	741	-	2	2976	4.01619	proteasome subunit alpha type-4, putative
PF3D7_1353900	2154162	2155217	726	+	4	2835	3.90496	proteasome subunit alpha type-7, putative
PF3D7_1354400	2169314	2170416	546	-	5	2059	3.77106	V-type proton ATPase 21 kDa proteolipid subunit, putative
PF3D7_1354500	2174346	2175797	1329	+	2	2753	2.07148	adenylosuccinate synthetase
PF3D7_1355800	2214445	2215085	261	+	4	581	2.22605	splicing factor 3B subunit 5, putative
PF3D7_1356100	2224146	2227040	2895	-	1	8967	3.09741	conserved Plasmodium protein, unknown function
PF3D7_1356300	2231883	2233248	609	+	7	3427	5.62726	ubiquitin-conjugating enzyme E2, putative
PF3D7_1356800	2249587	2261721	12135	+	1	46591	3.83939	serine/threonine protein kinase, putative
PF3D7_1357000	2265817	2267148	1332	-	1	52741	39.5953	elongation factor 1-alpha
PF3D7_1357100	2268901	2270232	1332	+	1	53937	40.4932	elongation factor 1-alpha
PF3D7_1357800	2291897	2294134	1590	+	3	3441	2.16415	T-complex protein 1 subunit delta
PF3D7_1358300	2314457	2315479	1023	-	1	2304	2.2522	rhomboid protease ROM7
PF3D7_1358400	2317002	2317844	420	+	3	1277	3.04048	conserved Plasmodium protein, unknown function
PF3D7_1358700	2326394	2326855	462	-	1	8925	19.3182	YOP1-like protein, putative
PF3D7_1358800	2331074	2331529	456	+	1	9991	21.9101	40S ribosomal protein S15
PF3D7_1359400	2359251	2361198	1530	-	2	7252	4.73987	CUGBP Elav-like family member 1
PF3D7_1359600	2371882	2377959	6078	+	1	17717	2.91494	conserved Plasmodium protein, unknown function
PF3D7_1360800	2435343	2438924	3582	+	1	12825	3.5804	falcilysin
PF3D7_1360900	2440438	2442909	1170	-	9	3937	3.36496	RNA-binding protein, putative
PF3D7_1361100	2450461	2453760	2823	+	5	9433	3.34148	protein transport protein Sec24A
PF3D7_1361400	2464135	2464718	432	-	2	1806	4.18056	actin-depolymerizing factor 2
PF3D7_1361500.1	2465491	2467982	1101	-	12	3597	3.26703	conserved Plasmodium protein, unknown function
PF3D7_1361500.2	2467128	2467982	336	-	4	934	2.77976	conserved Plasmodium protein, unknown function
PF3D7_1361600	2469127	2469540	414	-	1	837	2.02174	Fe-S assembly protein IscX, putative
PF3D7_1361700	2470972	2471793	687	+	2	1742	2.53566	cytochrome c oxidase subunit 2, putative
PF3D7_1361800	2473530	2481626	7818	+	2	37879	4.8451	glideosome-associated connector
PF3D7_1361900	2482472	2483296	825	-	1	8343	10.1127	proliferating cell nuclear antigen 1
PF3D7_1363900	2562118	2562968	851	+	1	11881	13.9612	unspecified product
PF3D7_1364100	2568556	2570946	2391	+	1	8224	3.43957	6-cysteine protein
PF3D7_1364800	2603463	2604972	618	-	7	1294	2.09385	DNA-directed RNA polymerases I, II, and III subunit RPABC1, putative
PF3D7_1365200	2611483	2611638	156	+	1	365	2.33974	conserved Plasmodium protein, unknown function
PF3D7_1365700	2624553	2626098	1227	-	3	3977	3.24124	SNARE associated Golgi protein, putative
PF3D7_1365800	2629861	2631442	990	+	4	2462	2.48687	conserved Plasmodium protein, unknown function
PF3D7_1365900	2632534	2633260	387	-	2	8096	20.9199	ubiquitin-60S ribosomal protein L40
PF3D7_1366000	2635213	2635488	276	+	1	646	2.34058	conserved Plasmodium protein, unknown function
PF3D7_1366100	2636732	2637240	384	+	2	918	2.39062	DIP13 homolog, putative
PF3D7_1366500	2661573	2662022	450	+	1	969	2.15333	nucleoside diphosphate kinase
PF3D7_1366600	2663422	2665152	1731	-	1	5177	2.99076	signal recognition particle receptor subunit alpha, putative
PF3D7_1366800	2668398	2670524	1074	-	9	4380	4.07821	phosphatidylserine synthase, putative
PF3D7_1366900	2675590	2677966	2058	+	3	9976	4.84742	conserved Plasmodium protein, unknown function
PF3D7_1367000	2679415	2680425	489	-	5	1056	2.15951	suppressor of kinetochore protein 1, putative
PF3D7_1368100	2710406	2711718	936	-	3	2308	2.46581	26S proteasome regulatory subunit RPN11, putative
PF3D7_1368300	2717853	2719377	693	+	6	2495	3.60029	conserved Plasmodium protein, unknown function
PF3D7_1368400	2719490	2721420	963	-	6	2653	2.75493	conserved Plasmodium protein, unknown function
PF3D7_1368600	2725669	2725947	279	-	1	847	3.03584	mitochondrial import inner membrane translocase subunit TIM9, putative
PF3D7_1370300	2787972	2788913	750	+	2	10476	13.968	membrane associated histidine-rich protein
PF3D7_1370500	2794237	2794851	615	+	1	3078	5.00488	unspecified product
PF3D7_1370800	2796119	2797144	1026	+	1	54403	53.0244	unspecified product
PF3D7_1370900	2797507	2798103	597	+	1	22936	38.4188	unspecified product
PF3D7_1371300	2802945	2807159	4215	+	1	82225	19.5077	28S ribosomal RNA
PF3D7_1372200	2840727	2841703	828	-	2	29404	35.5121	histidine-rich protein III
PF3D7_1372300	2845767	2846538	621	+	2	1719	2.76812	Plasmodium exported protein (PHIST), unknown function
PF3D7_1401100	41289	43093	1479	-	2	11239	7.59905	DnaJ protein, putative
PF3D7_1401200	46833	47744	795	+	2	2291	2.88176	Plasmodium exported protein, unknown function
PF3D7_1401400	53411	53734	324	-	1	16459	50.7994	early transcribed membrane protein 14.1
PF3D7_1401600	61364	62988	1437	-	2	17155	11.9381	Plasmodium exported protein (PHISTb), unknown function
PF3D7_1401800	71368	72690	1323	+	1	4981	3.76493	choline kinase
PF3D7_1402200	84735	85301	567	+	1	4256	7.50617	conserved Plasmodium protein, unknown function
PF3D7_1402300	85883	87883	2001	-	1	5421	2.70915	26S proteasome regulatory subunit RPN6
PF3D7_1402500	92264	93537	450	-	3	8973	19.94	ribosomal protein S27a, putative
PF3D7_1402800	100847	105624	4536	+	3	15337	3.38117	conserved Plasmodium protein, unknown function
PF3D7_1403500	130022	132100	813	-	9	1887	2.32103	dynein light chain, putative
PF3D7_1403600	132554	133245	351	+	3	2884	8.21652	selenoprotein
PF3D7_1404000	143984	144661	498	+	2	1095	2.1988	DNA-directed RNA polymerase II subunit RPB4, putative
PF3D7_1404100	145134	145649	348	-	2	1027	2.95115	cytochrome c, putative
PF3D7_1404700	161227	162099	873	-	1	2487	2.8488	conserved Plasmodium protein, unknown function
PF3D7_1404800	163990	166854	2865	-	1	18865	6.58464	conserved Plasmodium protein, unknown function
PF3D7_1404900	170000	170893	894	+	1	21135	23.6409	conserved Plasmodium protein, unknown function
PF3D7_1405600	193216	194265	1050	-	1	5352	5.09714	ribonucleoside-diphosphate reductase small chain, putative
PF3D7_1405700	196327	198486	2160	-	1	4980	2.30556	RING zinc finger protein, putative
PF3D7_1406200	217845	226307	8463	+	1	20721	2.44842	conserved Plasmodium protein, unknown function
PF3D7_1406300	228410	229837	1428	+	1	4896	3.42857	glycerophosphodiester phosphodiesterase
PF3D7_1406800	246380	247721	855	-	3	24009	28.0807	glideosome associated protein with multiple membrane spans 3
PF3D7_1407300	264403	267074	2073	+	5	4569	2.20405	pre-mRNA-splicing factor 38B, putative
PF3D7_1407800	283086	284435	1350	+	1	17794	13.1807	plasmepsin IV
PF3D7_1407900	288297	289655	1359	+	1	4677	3.4415	plasmepsin I
PF3D7_1408000	293471	294832	1362	+	1	6054	4.44493	plasmepsin II
PF3D7_1408100	297468	298823	1356	+	1	9532	7.0295	plasmepsin III
PF3D7_1408600	323317	324172	657	+	2	10252	15.6043	40S ribosomal protein S8e, putative
PF3D7_1409200.1	360656	361539	597	-	3	1377	2.30653	conserved Plasmodium protein, unknown function
PF3D7_1409200.2	360656	361539	561	-	3	1323	2.35829	conserved Plasmodium protein, unknown function
PF3D7_1409300	363092	364240	1149	+	1	6840	5.953	DNA damage-inducible protein 1, putative
PF3D7_1409400	365509	367027	789	-	4	12706	16.1039	conserved Plasmodium membrane protein, unknown function
PF3D7_1409900	389592	391595	2004	+	1	6027	3.00749	cytidine diphosphate-diacylglycerol synthase
PF3D7_1410400	420442	422790	2349	+	1	76848	32.7152	rhoptry-associated protein 1
PF3D7_1410600	427191	428588	1398	+	1	7824	5.59657	eukaryotic translation initiation factor 2 subunit gamma, putative
PF3D7_1410700	429690	430861	1005	-	2	5429	5.40199	conserved Plasmodium protein, unknown function
PF3D7_1410800	433951	435318	519	+	7	1457	2.80732	ankyrin-repeat protein, putative
PF3D7_1410900	437224	439466	1917	+	4	4100	2.13876	ribosome maturation protein SBDS, putative
PF3D7_1411000.1	440541	447773	6165	+	10	27747	4.50073	conserved Plasmodium protein, unknown function
PF3D7_1411000.2	440541	447773	6096	+	9	27674	4.5397	conserved Plasmodium protein, unknown function
PF3D7_1411100.1	447923	449968	1122	-	8	5640	5.02674	conserved Plasmodium membrane protein, unknown function, unspecified product
PF3D7_1411100.2	447990	449968	1017	-	8	4719	4.64012	conserved Plasmodium membrane protein, unknown function, unspecified product
PF3D7_1411200	452175	454879	2217	-	4	15641	7.05503	rhomboid protease ROM8
PF3D7_1411900	480431	481414	984	+	1	2258	2.29472	p1/s1 nuclease, putative
PF3D7_1412300	491494	492221	378	-	3	4824	12.7619	nuclear transport factor 2, putative
PF3D7_1412800	516574	518193	1233	-	4	3078	2.49635	glycylpeptide N-tetradecanoyltransferase
PF3D7_1412900.2	521209	522242	276	+	5	574	2.07971	ubiquitin-conjugating enzyme E2, putative
PF3D7_1413700	540677	546046	3642	-	12	7890	2.16639	conserved Plasmodium protein, unknown function
PF3D7_1413900	551862	553235	1146	+	3	2814	2.4555	DnaJ protein, putative
PF3D7_1414000	553639	555772	762	-	11	1650	2.16535	26S proteasome regulatory subunit RPN13, putative
PF3D7_1414200	564024	565247	1224	-	1	7559	6.17565	conserved Plasmodium protein, unknown function
PF3D7_1414300	570802	571461	660	+	1	9931	15.047	60S ribosomal protein L10, putative
PF3D7_1414400	575496	577055	915	+	5	10213	11.1617	serine/threonine protein phosphatase PP1
PF3D7_1414500	578369	587529	8277	-	6	25062	3.02791	atypical protein kinase, ABC-1 family, putative
PF3D7_1414600	590626	592188	1563	+	1	3297	2.1094	mRNA-capping enzyme subunit alpha
PF3D7_1416500	667412	668824	1413	+	1	3929	2.78061	NADP-specific glutamate dehydrogenase
PF3D7_1417200	694585	708177	13401	+	2	28404	2.11954	NOT family protein, putative
PF3D7_1417700	750330	751684	696	+	6	1463	2.10201	conserved Plasmodium protein, unknown function
PF3D7_1418500	779377	779495	119	+	1	386	3.2437	5S ribosomal RNA
PF3D7_1418600	780006	780124	119	+	1	402	3.37815	5S ribosomal RNA
PF3D7_1418700	780916	781034	119	+	1	430	3.61345	5S ribosomal RNA
PF3D7_1418800	782049	782361	313	-	1	679	2.16933	signal recognition particle RNA
PF3D7_1419300	802717	803481	636	+	2	1281	2.01415	glutathione S-transferase
PF3D7_1419700	820068	821597	1530	+	1	7138	4.66536	conserved Plasmodium protein, unknown function
PF3D7_1420700	860011	863080	2910	+	2	38041	13.0725	surface protein P113
PF3D7_1421150	875173	875321	149	-	1	50223	337.067	C/D small nucleolar RNA
PF3D7_1421200	875687	876385	318	-	3	6454	20.2956	40S ribosomal protein S25
PF3D7_1421900	891140	891622	483	-	1	4741	9.81573	copper transporter, putative
PF3D7_1422000	891991	893049	282	-	3	1335	4.73404	cytochrome c oxidase assembly protein COX14, putative
PF3D7_1422200	896004	896939	936	-	1	2554	2.72863	conserved Plasmodium protein, unknown function
PF3D7_1423000	924964	926427	1464	-	1	3334	2.27732	nucleolar GTP-binding protein 2, putative
PF3D7_1423300	936168	941638	2880	+	16	8261	2.8684	serine/threonine protein phosphatase 7
PF3D7_1423700	959074	963750	4677	-	1	14131	3.02138	conserved Plasmodium protein, unknown function
PF3D7_1423900	972775	972860	86	-	1	1131	13.1512	small nucleolar RNA snoR23
PF3D7_1424000	973147	973225	79	-	1	932	11.7975	small nucleolar RNA snoR24
PF3D7_1424100	973853	975543	885	-	3	9716	10.9785	60S ribosomal protein L5, putative
PF3D7_1424400	977908	979166	852	+	3	12209	14.3298	60S ribosomal protein L7-3, putative
PF3D7_1424500	979464	979605	142	+	1	689	4.85211	small nucleolar RNA snoR27
PF3D7_1424600	979767	979836	70	+	1	452	6.45714	small nucleolar RNA snoR28
PF3D7_1424700	981588	981671	84	+	1	16909	201.298	small nucleolar RNA snoR29
PF3D7_1424800	981881	981998	118	+	1	1332	11.2881	unspecified product
PF3D7_1424900	982154	982228	75	+	1	15142	201.893	small nucleolar RNA snoR30
PF3D7_1425000	982349	982520	172	+	1	566	3.2907	Plasmodium RNA of unknown function RUF4
PF3D7_1425100	982892	983018	127	+	1	3265	25.7087	small nucleolar RNA snoR31
PF3D7_1425300	985365	987755	924	-	7	3630	3.92857	conserved Plasmodium protein, unknown function
PF3D7_1426000	1016133	1016618	486	-	1	7331	15.0844	60S ribosomal protein L21
PF3D7_1426100	1018745	1019260	516	-	1	3490	6.76357	transcription factor BTF3, putative
PF3D7_1426200	1021652	1022857	1206	-	1	2996	2.48425	protein arginine N-methyltransferase 1
PF3D7_1426700	1036137	1039583	3447	-	1	8828	2.56107	phosphoenolpyruvate carboxylase
PF3D7_1426900	1050050	1050316	267	-	1	1423	5.32959	cytochrome b-c1 complex subunit 6, putative
PF3D7_1427900	1092936	1093781	846	+	1	6484	7.6643	leucine-rich repeat protein
PF3D7_1428200	1101958	1104387	2430	+	1	9960	4.09877	major facilitator superfamily domain-containing protein, putative
PF3D7_1428300	1105200	1106514	1134	-	2	3542	3.12346	proliferation-associated protein 2g4, putative
PF3D7_1429600	1167144	1167803	660	+	1	1465	2.2197	conserved Plasmodium protein, unknown function
PF3D7_1429700	1168236	1169336	1101	-	1	3294	2.99183	mitochondrial ribosomal protein L15 precursor, putative
PF3D7_1430200	1188349	1191466	1884	+	8	6589	3.49735	plasmepsin IX
PF3D7_1430900	1216653	1217171	519	-	1	1264	2.43545	cytochrome c oxidase subunit 2, putative
PF3D7_1431300	1231036	1233841	2502	+	2	5398	2.15747	large subunit GTPase 1, putative
PF3D7_1431400	1233977	1237125	2973	-	2	9583	3.22334	conserved Plasmodium protein, unknown function
PF3D7_1431700	1247030	1247950	498	+	3	6809	13.6727	60S ribosomal protein L14, putative
PF3D7_1432000	1257643	1258971	1329	-	1	2814	2.11738	syntaxin, Qa-SNARE family
PF3D7_1432700	1290468	1291459	675	-	3	1509	2.23556	protein-L-isoaspartate(D-aspartate) O-methyltransferase, putative
PF3D7_1433000	1298639	1298977	168	-	2	485	2.8869	H/ACA ribonucleoprotein complex subunit 3, putative
PF3D7_1433400	1312304	1329577	17274	-	1	75780	4.38694	zinc finger protein, putative
PF3D7_1433500	1332363	1337301	4419	-	4	19353	4.3795	DNA topoisomerase 2
PF3D7_1433600	1341689	1342289	306	+	3	1285	4.19935	signal peptidase complex subunit SPC1, putative
PF3D7_1434000	1364749	1366113	774	-	6	1704	2.20155	CCR4-associated factor 16, putative
PF3D7_1434200	1368815	1369796	450	-	2	4563	10.14	calmodulin
PF3D7_1434300	1372903	1374597	1695	+	1	4698	2.77168	Hsp70/Hsp90 organizing protein
PF3D7_1434400	1375624	1376830	858	-	4	4851	5.65385	conserved Plasmodium membrane protein, unknown function
PF3D7_1435400	1433738	1434310	573	-	1	1748	3.05061	ER membrane protein complex subunit 4, putative
PF3D7_1435500	1436280	1437044	765	+	1	2766	3.61569	clathrin light chain, putative
PF3D7_1435600	1437511	1442877	5367	-	1	23045	4.29383	conserved Plasmodium protein, unknown function
PF3D7_1436000	1458131	1459870	1740	+	1	3604	2.07126	glucose-6-phosphate isomerase
PF3D7_1436200	1467629	1474438	6810	-	1	24102	3.53921	conserved Plasmodium protein, unknown function
PF3D7_1436300	1479777	1482758	2982	+	1	29054	9.74313	translocon component PTEX150
PF3D7_1437000	1502648	1504861	1635	+	3	5012	3.06544	N-acetyltransferase, putative
PF3D7_1437200	1507359	1510089	2544	-	2	12515	4.91942	ribonucleoside-diphosphate reductase large subunit, putative
PF3D7_1437300	1513938	1514961	639	-	4	2672	4.18153	conserved Plasmodium protein, unknown function
PF3D7_1437500	1521105	1521920	816	+	1	1712	2.09804	conserved Plasmodium membrane protein, unknown function
PF3D7_1437900	1533329	1534947	1275	+	2	7623	5.97882	HSP40, subfamily A
PF3D7_1438000	1536484	1538469	1986	-	1	7249	3.65005	eukaryotic translation initiation factor eIF2A, putative
PF3D7_1438100	1541359	1542872	1134	-	3	5202	4.5873	secretory complex protein 62
PF3D7_1438400	1548918	1556721	6063	+	7	16141	2.66221	metacaspase-like protein
PF3D7_1438900	1575984	1576571	588	+	1	3436	5.84354	thioredoxin peroxidase 1
PF3D7_1439000	1578193	1579175	708	+	2	3715	5.24718	copper transporter
PF3D7_1439300	1594505	1600061	5412	+	2	16794	3.1031	Sad1/UNC domain-containing protein, putative
PF3D7_1439400	1600933	1602000	1068	-	1	2335	2.18633	cytochrome b-c1 complex subunit Rieske, putative
PF3D7_1439500	1608519	1611743	3225	+	1	6638	2.05829	oocyst rupture protein 2, putative
PF3D7_1439600	1612521	1613063	543	-	1	2184	4.0221	conserved Plasmodium protein, unknown function
PF3D7_1439800	1618819	1619794	726	+	2	4635	6.3843	vesicle-associated membrane protein, putative
PF3D7_1439900	1622576	1623612	747	+	2	4819	6.45114	triosephosphate isomerase
PF3D7_1441100	1673386	1674069	684	-	1	6970	10.1901	conserved Plasmodium protein, unknown function
PF3D7_1441200	1678662	1679486	654	+	2	3203	4.89755	60S ribosomal protein L1, putative
PF3D7_1441500	1693137	1695192	1458	-	4	3284	2.2524	conserved Plasmodium protein, unknown function
PF3D7_1442300	1712626	1714065	1209	-	2	3164	2.61704	tRNA import protein tRIP
PF3D7_1442400	1717171	1723512	6342	+	1	15135	2.38647	conserved Plasmodium protein, unknown function
PF3D7_1443300	1776010	1776662	306	+	3	749	2.44771	U6 snRNA-associated Sm-like protein LSm5, putative
PF3D7_1443700	1791911	1793004	825	-	2	2000	2.42424	dephospho-CoA kinase, putative
PF3D7_1444300	1828579	1829962	879	+	3	5656	6.43458	1-acyl-sn-glycerol-3-phosphate acyltransferase, putative
PF3D7_1444800	1844041	1845617	1110	-	2	48077	43.3126	fructose-bisphosphate aldolase
PF3D7_1445400	1862775	1865420	2646	-	1	9564	3.61451	protein serine/threonine kinase-1
PF3D7_1445500	1867616	1868065	450	+	1	1527	3.39333	conserved Plasmodium protein, unknown function
PF3D7_1445600	1871778	1874381	1791	+	5	4515	2.52094	RNA-binding protein, putative
PF3D7_1445700	1875421	1876874	1056	-	3	3692	3.49621	conserved Plasmodium protein, unknown function
PF3D7_1445900	1885443	1888323	1584	+	2	4693	2.96275	ATP-dependent RNA helicase DDX5, putative
PF3D7_1446000	1889413	1889529	117	+	1	1962	16.7692	U5 spliceosomal RNA
PF3D7_1446200	1893200	1895017	1818	-	1	5892	3.24092	M17 leucyl aminopeptidase
PF3D7_1446300	1898351	1901926	3576	+	1	9649	2.69827	conserved Plasmodium membrane protein, unknown function
PF3D7_1446600	1917232	1918010	507	-	3	3329	6.56607	centrin-2
PF3D7_1446700	1919583	1921645	1074	-	8	2308	2.14898	conserved Plasmodium protein, unknown function
PF3D7_1446900	1924425	1926650	1152	-	3	2762	2.39757	glutaminyl-peptide cyclotransferase, putative
PF3D7_1447000	1929931	1931379	819	+	4	11091	13.5421	40S ribosomal protein S5
PF3D7_1447100	1932421	1933200	435	-	3	1102	2.53333	conserved Plasmodium protein, unknown function
PF3D7_1447700	1943936	1944964	1029	-	1	2963	2.87949	conserved Plasmodium protein, unknown function
PF3D7_1448500	1984189	1995574	11115	-	3	25986	2.33792	conserved Plasmodium protein, unknown function
PF3D7_1449200	2014670	2015055	258	+	2	24940	96.6667	conserved Plasmodium protein, unknown function
PF3D7_1450100	2051621	2053123	1503	-	1	3611	2.40253	signal recognition particle subunit SRP54
PF3D7_1451100	2090902	2093400	2499	+	1	23774	9.51341	elongation factor 2
PF3D7_1451200	2094340	2099736	4515	-	2	24375	5.39867	conserved Plasmodium protein, unknown function
PF3D7_1451700	2118947	2120280	534	-	6	2109	3.94944	calcineurin subunit B
PF3D7_1452000	2134298	2140867	6570	+	1	21773	3.314	rhoptry neck protein 2
PF3D7_1453700	2207027	2208320	828	+	2	8022	9.68841	co-chaperone p23
PF3D7_1454400	2234143	2236476	2334	+	1	8874	3.80206	aminopeptidase P
PF3D7_1454500	2238394	2238882	489	+	1	1365	2.79141	iron sulfur cluster assembly protein, putative
PF3D7_1455100	2251188	2251934	516	-	3	2845	5.51357	protein tyrosine phosphatase, putative
PF3D7_1455300	2259465	2261297	1833	+	1	7769	4.23841	conserved Plasmodium protein, unknown function
PF3D7_1455400	2262739	2263801	849	-	2	3586	4.22379	hemolysin III
PF3D7_1456800	2329933	2332086	2154	-	1	12436	5.77344	V-type H(+)-translocating pyrophosphatase, putative
PF3D7_1457000	2336649	2339153	1239	-	9	13874	11.1977	signal peptide peptidase
PF3D7_1457200	2343640	2344218	315	-	2	4718	14.9778	thioredoxin 1
PF3D7_1457300	2346178	2348097	1920	-	1	4187	2.18073	conserved Plasmodium protein, unknown function
PF3D7_1458000	2387786	2389495	1710	+	1	5242	3.0655	cysteine proteinase falcipain 1
PF3D7_1458100	2390726	2390902	177	+	1	826	4.66667	protein PET117, putative
PF3D7_1458200	2391118	2391601	333	+	2	2274	6.82883	conserved Plasmodium protein, unknown function
PF3D7_1459300	2432177	2432746	570	+	1	1247	2.18772	OPA3-like protein, putative
PF3D7_1459400	2433361	2434383	1023	-	1	4144	4.05083	conserved Plasmodium protein, unknown function
PF3D7_1459800	2446983	2448298	732	-	4	4761	6.5041	bax inhibitor 1, putative
PF3D7_1460300	2459214	2459964	204	-	3	2772	13.5882	60S ribosomal protein L29, putative
PF3D7_1460600	2473758	2474204	447	+	1	3751	8.3915	inner membrane complex sub-compartment protein 3
PF3D7_1460700	2475501	2476473	441	-	4	5151	11.6803	60S ribosomal protein L27
PF3D7_1461300	2492166	2492369	204	+	1	2382	11.6765	40S ribosomal protein S28e, putative
PF3D7_1461400	2493400	2494762	969	-	4	3383	3.49123	conserved Plasmodium protein, unknown function
PF3D7_1461700	2501578	2502515	381	-	4	1090	2.86089	conserved Plasmodium protein, unknown function
PF3D7_1462200	2523919	2524140	222	+	1	450	2.02703	conserved Plasmodium protein, unknown function
PF3D7_1462300	2524921	2528994	4074	-	1	9635	2.365	GTP-binding protein, putative
PF3D7_1462800	2559098	2560347	1014	+	2	67142	66.215	glyceraldehyde-3-phosphate dehydrogenase
PF3D7_1463000	2565357	2566283	927	-	1	2493	2.68932	conserved Plasmodium protein, unknown function
PF3D7_1463700	2581543	2582523	981	+	1	2076	2.11621	cyclin 1
PF3D7_1463900	2584575	2589782	3216	-	15	14312	4.45025	EF-hand calcium-binding domain-containing protein, putative
PF3D7_1464400	2604381	2605411	315	-	5	807	2.5619	zinc finger protein, putative
PF3D7_1464500	2607292	2617621	9756	+	5	19584	2.00738	conserved Plasmodium membrane protein, unknown function
PF3D7_1464600	2619679	2624187	4329	+	2	29378	6.78632	serine/threonine protein phosphatase UIS2, putative
PF3D7_1464700	2625452	2626600	1149	-	1	3325	2.89382	ATP synthase (C/AC39) subunit, putative
PF3D7_1465000	2635841	2636677	837	+	1	3709	4.4313	conserved Plasmodium protein, unknown function
PF3D7_1465400	2646603	2647033	273	-	2	1220	4.46886	conserved Plasmodium protein, unknown function
PF3D7_1465900	2684141	2685534	666	+	3	9476	14.2282	40S ribosomal protein S3
PF3D7_1466300	2709418	2713192	3519	+	3	10571	3.00398	26S proteasome regulatory subunit RPN2, putative
PF3D7_1466400	2714844	2717285	2442	-	1	5132	2.10156	AP2 domain transcription factor AP2-SP
PF3D7_1467800	2767400	2767935	273	+	3	644	2.35897	conserved Plasmodium protein, unknown function
PF3D7_1467900	2771101	2776308	4971	+	3	25842	5.19855	rab GTPase activator, putative
PF3D7_1468100	2786308	2794323	7677	-	2	37782	4.92145	conserved Plasmodium protein, unknown function
PF3D7_1468200	2802508	2803188	681	+	1	3202	4.70191	conserved protein, unknown function
PF3D7_1468400	2809478	2812066	2589	+	1	7474	2.88683	zinc finger protein, putative
PF3D7_1468500	2812941	2814385	645	-	6	1894	2.93643	derlin-1
PF3D7_1468700	2825370	2826918	1197	+	4	19951	16.6675	eukaryotic initiation factor 4A
PF3D7_1469000	2835603	2836151	549	-	1	1252	2.28051	translation initiation factor IF-1
PF3D7_1469200	2838913	2839989	1077	-	1	6197	5.75395	shewanella-like protein phosphatase 1, putative
PF3D7_1469800	2865024	2866245	648	-	3	2908	4.48765	conserved Plasmodium protein, unknown function
PF3D7_1470400	2880157	2881012	390	-	4	1433	3.67436	mitochondrial pyruvate carrier protein 2, putative
PF3D7_1470900	2897916	2898657	588	+	2	3910	6.64966	proteasome subunit beta type-2, putative
PF3D7_1471100	2905163	2906565	864	-	3	21321	24.6771	exported protein 2
PF3D7_1471200	2912386	2915354	1995	+	6	6670	3.34336	inorganic anion exchanger, inorganic anion antiporter
PF3D7_1472100	2941600	2943259	945	-	6	2652	2.80635	protein transport protein YIP1, putative
PF3D7_1472300	2954108	2957108	1608	+	9	6035	3.75311	conserved Plasmodium membrane protein, unknown function
PF3D7_1472600	2962986	2965086	1662	-	4	5225	3.1438	protein disulfide-isomerase
PF3D7_1472800	2969912	2971792	1092	-	7	2556	2.34066	conserved Plasmodium protein, unknown function
PF3D7_1473200	2981600	2982964	1365	+	1	4157	3.04542	DnaJ protein, putative
PF3D7_1474100	3023228	3023726	366	+	2	816	2.22951	mitochondrial ribosomal protein L20 precursor, putative
PF3D7_1474500	3055715	3057820	2106	-	1	4808	2.283	splicing factor 3A subunit 1, putative
PF3D7_1474600	3060864	3062634	1185	+	5	4796	4.04726	conserved Plasmodium membrane protein, unknown function
PF3D7_1474800	3067562	3068692	765	+	3	3752	4.90458	proteasome subunit alpha type-1, putative
PF3D7_1475600	3112509	3114698	2190	-	1	5363	2.44886	bromodomain protein, putative
PF3D7_1476000	3127677	3128119	300	-	2	722	2.40667	conserved Plasmodium protein, unknown function
PF3D7_1476300	3139140	3140982	1719	+	2	15537	9.03839	Plasmodium exported protein (PHISTb), unknown function
PF3D7_1477500	3188888	3190548	1503	+	2	4449	2.96008	Plasmodium exported protein (PHISTb), unknown function
PF3D7_1478000	3213581	3214617	849	+	2	5081	5.98469	Plasmodium exported protein (PHISTa), unknown function
PF3D7_1478600	3232639	3236535	3792	+	2	10418	2.74736	EMP1-trafficking protein
PF3D7_1478900	3247032	3251019	3988	+	1	19794	4.96339	unspecified product
PFC10_API0028	19444	20676	1233	-	1	2472	2.00487	apicoplast ribosomal protein S7
PFC10_API0030	21166	21534	369	-	1	2514	6.81301	probable protein, unknown function
PFC10_API0031	21943	22053	111	-	1	596	5.36937	tRNA Phenylalanine
PFC10_API0059	21548	21946	399	-	1	1263	3.16541	small subunit ribosomal RNA

## Sheet: trophozoite stage in vivo
Gene	start	end	Length	strand	num_exons	Reads	Load	Description
mal_mito_1	734	1486	753	-	1	34846	46.2762	cytochrome c oxidase subunit 3
mal_mito_2	2035	3471	1437	+	1	51312	35.7077	cytochrome c oxidase subunit 1
mal_mito_3	3492	4622	1131	+	1	91472	80.8771	cytochrome b
mal_mito_RNA19:rRNA	5547	5576	30	-	1	3662	122.067	unspecified product
mal_rna_10:rRNA	1830	1910	81	+	1	50352	621.63	unspecified product
mal_rna_11:rRNA	1916	2023	108	-	1	130710	1210.28	unspecified product
mal_rna_12:rRNA	4594	4618	25	-	1	452	18.08	unspecified product
mal_rna_13:rRNA	4996	5025	30	-	1	12526	417.533	unspecified product
mal_rna_14:rRNA	5026	5201	176	-	1	366504	2082.41	unspecified product
mal_rna_15:rRNA	5379	5446	68	-	1	171784	2526.24	unspecified product
mal_rna_17:rRNA	5577	5771	195	-	1	472914	2425.2	unspecified product
mal_rna_18:rRNA	5772	5854	83	-	1	58876	709.349	unspecified product
mal_rna_19:rRNA	5855	5955	101	-	1	104762	1037.25	unspecified product
mal_rna_8:rRNA	1650	1688	39	+	1	4974	127.538	unspecified product
mal_rna_9:rRNA	1697	1763	67	+	1	298344	4452.9	unspecified product
malmito_rna_1:rRNA	506	593	88	-	1	24072	273.545	unspecified product
malmito_rna_10:rRNA	625	724	100	-	1	112724	1127.24	unspecified product
malmito_rna_15:rRNA	594	624	31	-	1	9464	305.29	unspecified product
malmito_rna_16:rRNA	3	33	31	+	1	322	10.3871	unspecified product
malmito_rna_17:rRNA	126	165	40	+	1	3300	82.5	unspecified product
malmito_rna_20:rRNA	34	71	38	+	1	14430	379.737	unspecified product
malmito_rna_21:rRNA	1794	1829	36	+	1	28388	788.556	unspecified product
malmito_rna_9:rRNA	72	125	54	+	1	19346	358.259	unspecified product
malmito_rna_LSUC:rRNA	204	226	23	-	1	5800	252.174	unspecified product
malmito_rna_LSUF:rRNA	1516	1630	115	+	1	259016	2252.31	unspecified product
malmito_rna_LSUG:rRNA	283	389	107	-	1	94056	879.028	unspecified product
malmito_rna_RNA11:rRNA	5284	5340	57	-	1	59088	1036.63	unspecified product
malmito_rna_RNA12:rRNA	4887	4945	59	+	1	59190	1003.22	unspecified product
malmito_rna_RNA14:rRNA	5508	5548	41	-	1	20832	508.098	unspecified product
malmito_rna_RNA18:rRNA	4964	4988	25	+	1	316	12.64	unspecified product
malmito_rna_RNA22:rRNA	5341	5378	38	-	1	14294	376.158	unspecified product
malmito_rna_RNA4:rRNA	4625	4696	72	+	1	13958	193.861	unspecified product
malmito_rna_RNA5:rRNA	4716	4802	87	+	1	187112	2150.71	unspecified product
malmito_rna_RNA6:rRNA	4808	4865	58	+	1	112588	1941.17	unspecified product
malmito_rna_RNA7:rRNA	5202	5283	82	-	1	211078	2574.12	unspecified product
malmito_rna_SSUF:rRNA	5447	5507	61	-	1	11794	193.344	unspecified product
malmito_SSUB:rRNA	390	505	116	-	1	93584	806.759	unspecified product
PF3D7_0101300	74563	75366	708	+	2	2104	2.97175	Pfmc-2TM Maurer's cleft two transmembrane protein
PF3D7_0102300	104704	105209	354	+	2	4752	13.4237	Plasmodium exported protein, unknown function
PF3D7_0102900	128960	130840	1881	-	1	4012	2.13291	aspartate--tRNA ligase
PF3D7_0103200	140662	142219	1305	-	2	5838	4.47356	nucleoside transporter 4
PF3D7_0104500	204622	205455	834	-	1	3710	4.44844	conserved protein, unknown function
PF3D7_0104900	218517	218824	308	-	1	1518	4.92857	RNase MRP
PF3D7_0105000	218894	219223	330	-	1	788	2.38788	unspecified product
PF3D7_0105300	225110	225779	489	-	2	3168	6.47853	cyclase-associated protein
PF3D7_0105400.1	226681	227285	423	-	2	2324	5.49409	conserved Plasmodium protein, unknown function
PF3D7_0105400.2	226681	227285	402	-	2	2186	5.43781	conserved Plasmodium protein, unknown function
PF3D7_0105800	249231	252010	2499	-	2	5394	2.15846	conserved Plasmodium protein, unknown function
PF3D7_0106400	272454	273404	471	+	4	1188	2.52229	pre-rRNA-processing protein TSR2, putative
PF3D7_0107000	293642	294968	507	+	6	2398	4.72978	centrin-1
PF3D7_0107900	326397	327224	828	-	1	1898	2.29227	conserved Plasmodium protein, unknown function
PF3D7_0108000	328431	329558	657	-	4	3512	5.34551	proteasome subunit beta type-3, putative
PF3D7_0108800	357834	360339	1083	+	11	2540	2.34534	conserved Plasmodium protein, unknown function
PF3D7_0108900	361987	362586	600	-	1	1240	2.06667	unspecified product
PF3D7_0109400	374439	375087	501	-	2	2592	5.17365	tubulin-specific chaperone a, putative
PF3D7_0109500	376294	377004	468	-	2	1316	2.81197	N-acetyltransferase, putative
PF3D7_0109700	379149	379806	552	-	2	1278	2.31522	rRNA biogenesis protein RRP36, putative
PF3D7_0110200	392604	393035	432	+	1	1026	2.375	FAD-linked sulfhydryl oxidase ERV1, putative
PF3D7_0110300	393216	393490	275	-	1	872	3.17091	Plasmodium RNA of unknown function RUF5
PF3D7_0110400	393875	394835	750	-	2	2974	3.96533	DNA-directed RNA polymerase II subunit RPB9, putative
PF3D7_0110700	413760	415100	1341	-	1	3126	2.3311	chromatin assembly factor 1 protein WD40 domain, putative
PF3D7_0111500	439652	441418	1116	-	5	3526	3.1595	UMP-CMP kinase, putative
PF3D7_0111900	450043	450646	246	-	3	1996	8.11382	conserved protein, unknown function
PF3D7_0112700	477279	481382	4104	+	1	10180	2.48051	28S ribosomal RNA
PF3D7_0113000	487892	490127	2022	-	2	5456	2.69832	glutamic acid-rich protein
PF3D7_0202500	127994	128314	321	+	1	2972	9.25857	early transcribed membrane protein 2
PF3D7_0202800	137557	138389	363	-	4	750	2.06612	conserved Plasmodium protein, unknown function
PF3D7_0203300	160514	161242	729	+	1	1576	2.16187	ERCC1 nucleotide excision repair protein, putative
PF3D7_0203400	162065	162900	276	-	4	898	3.25362	conserved Plasmodium protein, unknown function
PF3D7_0204200	192818	194199	831	+	5	3278	3.94465	conserved Plasmodium protein, unknown function
PF3D7_0205500	225562	226245	399	-	3	1046	2.62155	DNA-directed RNA polymerase II 16 kDa subunit, putative
PF3D7_0205700.1	231141	232529	618	+	5	1344	2.17476	RNA-binding protein, putative
PF3D7_0205700.2	231141	232529	669	+	6	1468	2.19432	RNA-binding protein, putative
PF3D7_0205800	232729	233476	363	-	3	1416	3.90083	PH domain-containing protein, putative
PF3D7_0205900	235237	238816	2901	+	4	7016	2.41848	26S proteasome regulatory subunit RPN1, putative
PF3D7_0206800	273689	274507	819	-	1	30934	37.7705	merozoite surface protein 2
PF3D7_0206900.1	275540	276494	819	-	2	2744	3.35043	merozoite surface protein 5
PF3D7_0206900.2	275540	276577	786	-	3	2500	3.18066	merozoite surface protein 5
PF3D7_0207000	277494	278456	819	-	2	10362	12.652	merozoite surface protein 4
PF3D7_0207200	288183	288665	483	-	1	978	2.02484	iron-sulfur assembly protein, putative
PF3D7_0207400	294273	297616	2841	-	4	5780	2.03449	serine repeat antigen 7
PF3D7_0207500	298897	302564	3096	-	4	8550	2.76163	serine repeat antigen 6
PF3D7_0207600	303593	307027	2994	-	4	36290	12.1209	serine repeat antigen 5
PF3D7_0208200	335679	336581	903	-	1	2784	3.08306	KRR1 small subunit processome component, putative
PF3D7_0208500	352836	353628	414	+	3	1970	4.75845	acyl carrier protein
PF3D7_0208600	354621	356117	1497	+	1	4250	2.83901	ribosome-recycling factor
PF3D7_0208700.1	356645	358014	621	-	6	1856	2.98873	conserved Plasmodium protein, unknown function, unspecified product
PF3D7_0208700.2	356501	358014	669	-	7	2214	3.30942	conserved Plasmodium protein, unknown function, unspecified product
PF3D7_0209300	387273	388151	723	+	2	3572	4.94053	2C-methyl-D-erythritol 2,4-cyclodiphosphate synthase
PF3D7_0209800	404281	406355	1374	-	2	13466	9.80058	ATP-dependent RNA helicase UAP56
PF3D7_0210000	409983	410228	246	+	1	3846	15.6341	secretory complex protein 61 gamma subunit
PF3D7_0210100.1	412275	412859	291	+	3	10926	37.5464	60S ribosomal protein L37ae, putative
PF3D7_0210400	425689	426497	360	+	4	804	2.23333	50S ribosomal protein L33, putative
PF3D7_0210600	432041	434086	1341	-	5	4258	3.17524	conserved Plasmodium protein, unknown function
PF3D7_0210900	442080	442934	855	-	1	6212	7.2655	conserved Plasmodium protein, unknown function
PF3D7_0211200	455579	456286	708	-	1	2168	3.06215	ras-related protein Rab-5A
PF3D7_0211800	475242	477074	1833	+	1	6294	3.43372	asparagine--tRNA ligase
PF3D7_0211900	477432	479091	1353	-	3	4244	3.13673	conserved Plasmodium protein, unknown function
PF3D7_0212000	480100	481432	936	+	3	2616	2.79487	GDP-fructose:GMP antiporter, putative
PF3D7_0212600	522931	523999	753	+	2	1686	2.23904	secreted protein with altered thrombospondin repeat domain
PF3D7_0212900	533253	534350	1098	+	1	3436	3.12933	arginyl-tRNA--protein transferase
PF3D7_0213000	535646	536146	501	+	1	2500	4.99002	conserved Plasmodium protein, unknown function
PF3D7_0213100	537789	539420	987	+	3	2012	2.0385	protein SIS1
PF3D7_0213200	540409	540969	381	-	2	1564	4.10499	conserved Plasmodium protein, unknown function
PF3D7_0213300	541086	541548	237	-	3	720	3.03797	conserved Plasmodium protein, unknown function
PF3D7_0213400	541811	543807	1032	+	4	2346	2.27326	protein kinase 7
PF3D7_0214000	566121	567894	1629	+	2	4398	2.69982	T-complex protein 1 subunit theta
PF3D7_0214200	575155	576054	639	-	2	3148	4.92645	mitochondrial ribosomal protein L13 precursor, putative
PF3D7_0217300	715798	716549	426	-	3	1696	3.98122	AP-2 complex subunit sigma, putative
PF3D7_0217400	717692	718281	447	+	2	1710	3.8255	conserved Plasmodium protein, unknown function
PF3D7_0217800	734272	734595	324	+	1	6518	20.1173	40S ribosomal protein S26
PF3D7_0218000	738860	739852	993	+	1	4476	4.50755	replication factor C subunit 2, putative
PF3D7_0218100	741014	742459	1068	+	4	3342	3.12921	conserved Plasmodium membrane protein, unknown function
PF3D7_0218300	747566	749365	1065	-	4	2856	2.68169	rRNA methyltransferase, putative
PF3D7_0218500	752966	753439	306	+	2	2092	6.8366	small nuclear ribonucleoprotein Sm D2, putative
PF3D7_0218700	763491	765191	1449	-	2	3626	2.50242	pre-mRNA-processing protein 45, putative
PF3D7_0218800	766390	767015	626	-	1	3410	5.44728	ribonuclease P
PF3D7_0218900	767584	767743	160	-	1	1320	8.25	Plasmodium RNA of unknown function RUF2
PF3D7_0219000	767977	768058	82	-	1	800	9.7561	small nucleolar RNA snoR01
PF3D7_0219200	772316	772690	177	+	2	5528	31.2316	40S ribosomal protein S30
PF3D7_0219400.1	774815	776036	306	+	3	3082	10.0719	ribosome associated membrane protein RAMP4, putative, unspecified product
PF3D7_0219400.2	775639	776036	204	+	2	1120	5.4902	ribosome associated membrane protein RAMP4, putative, unspecified product
PF3D7_0220200	809511	810298	543	-	2	8124	14.9613	Plasmodium exported protein, unknown function
PF3D7_0220600	831189	832005	678	+	2	1360	2.0059	Plasmodium exported protein (hyp9), unknown function
PF3D7_0301400	85305	86131	732	-	2	1516	2.07104	Plasmodium exported protein, unknown function
PF3D7_0301700	96568	97907	954	-	2	2956	3.09853	Plasmodium exported protein, unknown function
PF3D7_0302500	135418	140660	4254	+	9	15004	3.52703	cytoadherence linked asexual protein 3.1
PF3D7_0302700	146372	147056	459	-	3	1422	3.09804	CDGSH iron-sulfur domain-containing protein, putative
PF3D7_0303300	175022	175799	462	-	2	1632	3.53247	DNA-directed RNA polymerases I, II, and III subunit RPABC2, putative
PF3D7_0303700	191245	192591	1347	-	1	4898	3.63623	lipoamide acyltransferase component of branched-chain alpha-keto acid dehydrogenase complex
PF3D7_0304400	217941	218489	315	+	2	4432	14.0698	60S ribosomal protein L44
PF3D7_0304500	219117	219872	516	-	3	1204	2.33333	1-cys-glutaredoxin-like protein-1
PF3D7_0305000	234058	235334	1173	-	2	2380	2.02899	elongation factor Ts
PF3D7_0305400	260332	261085	438	+	3	1088	2.48402	conserved Plasmodium protein, unknown function
PF3D7_0305600	275864	277717	1854	-	1	4402	2.37433	AP endonuclease (DNA-[apurinic or apyrimidinic site] lyase), putative
PF3D7_0305700	278956	279828	429	-	3	2988	6.96503	ubiquitin-conjugating enzyme E2, putative
PF3D7_0306000	286906	287319	414	-	1	1292	3.12077	conserved Plasmodium protein, unknown function
PF3D7_0306200	292943	294548	1050	+	5	2272	2.16381	activator of Hsp90 ATPase
PF3D7_0306300	295107	296094	336	-	5	4526	13.4702	glutaredoxin 1
PF3D7_0306600	302826	303083	258	+	1	658	2.55039	conserved Plasmodium protein, unknown function
PF3D7_0306700	304317	304999	351	+	4	1742	4.96296	membrane magnesium transporter, putative
PF3D7_0306900	310652	311805	438	+	3	9376	21.4064	40S ribosomal protein S23, putative
PF3D7_0307100	312693	313342	426	-	2	7990	18.7559	40S ribosomal protein S12, putative
PF3D7_0307200	314976	316236	774	-	3	12726	16.4419	60S ribosomal protein L7, putative
PF3D7_0307400	321050	322162	1113	-	1	4188	3.7628	ATP-dependent Clp protease proteolytic subunit
PF3D7_0307600	325922	328383	2241	+	3	5526	2.46586	conserved Plasmodium protein, unknown function
PF3D7_0308500	369925	370789	423	+	3	2314	5.47045	activator of Hsp90 ATPase, putative
PF3D7_0308800	378045	378517	327	+	2	1332	4.07339	conserved protein, unknown function
PF3D7_0309500	402933	405440	1833	+	2	7496	4.08947	asparagine synthetase [glutamine-hydrolyzing], putative
PF3D7_0309600	407980	408318	339	+	1	8246	24.3245	60S acidic ribosomal protein P2
PF3D7_0310000	420697	421515	594	+	3	1922	3.23569	50S ribosomal protein L9, apicoplast, putative
PF3D7_0310600.1	461175	462027	708	-	2	3302	4.66384	eukaryotic translation initiation factor 3 subunit K, putative, unspecified product
PF3D7_0310600.2	461175	462027	705	-	2	3300	4.68085	eukaryotic translation initiation factor 3 subunit K, putative, unspecified product
PF3D7_0310700	463326	464274	438	+	2	1024	2.3379	trafficking protein particle complex subunit 4, putative
PF3D7_0310800	464662	464991	330	+	1	1144	3.46667	conserved Plasmodium protein, unknown function
PF3D7_0311500	497118	497363	246	-	1	732	2.97561	conserved Plasmodium protein, unknown function
PF3D7_0312000	512130	512951	411	+	4	884	2.15085	conserved Plasmodium protein, unknown function
PF3D7_0312300	521969	522883	915	+	1	5264	5.75301	26S proteasome regulatory subunit RPN12, putative
PF3D7_0312400	524154	526439	1323	-	7	7086	5.35601	glycogen synthase kinase 3
PF3D7_0312600	531213	531289	77	+	1	822	10.6753	tRNA Valine
PF3D7_0312700	531898	531973	76	-	1	474	6.23684	tRNA Isoleucine
PF3D7_0312800	534239	535238	381	+	3	7302	19.1654	60S ribosomal protein L26, putative
PF3D7_0313000	537621	538804	1041	-	2	2484	2.38617	conserved Plasmodium protein, unknown function
PF3D7_0313100	539743	542810	2424	+	4	6020	2.4835	ubiquitin-protein ligase, putative
PF3D7_0313200	543241	543942	702	-	1	2124	3.02564	conserved Plasmodium protein, unknown function
PF3D7_0314000	567247	568850	828	+	7	2782	3.3599	co-chaperone p23
PF3D7_0314100.1	569308	571051	597	-	8	1426	2.38861	vesicle transport v-SNARE protein, putative
PF3D7_0314100.2	570283	571051	213	-	4	604	2.83568	vesicle transport v-SNARE protein, putative
PF3D7_0314600	586555	587331	777	+	1	1584	2.03861	conserved Plasmodium protein, unknown function
PF3D7_0315000	611334	612014	570	+	2	1504	2.6386	zinc finger protein, putative
PF3D7_0315400	630611	631381	771	-	1	9824	12.7419	conserved Plasmodium protein, unknown function
PF3D7_0315500	632846	633544	699	-	1	2652	3.79399	mitochondrial ribosomal protein L29/L47 precursor, putative
PF3D7_0316100	648635	649531	897	+	1	1852	2.06466	mitochondrial ribosomal protein L27 precursor, putative
PF3D7_0316300.1	660020	661643	1143	+	3	17932	15.6885	inorganic pyrophosphatase, inorganic pyrophosphatase, putative
PF3D7_0316300.2	658272	661643	1296	+	5	19024	14.679	inorganic pyrophosphatase, inorganic pyrophosphatase, putative
PF3D7_0316600	669302	670873	930	-	4	8838	9.50323	formate-nitrite transporter
PF3D7_0316700	674458	675636	666	+	2	1484	2.22823	protein YOP1, putative
PF3D7_0316800	677842	678474	393	+	2	8310	21.145	40S ribosomal protein S15A, putative
PF3D7_0316900	679234	681277	1803	-	2	4678	2.59456	E3 ubiquitin-protein ligase, putative
PF3D7_0317000	682795	683685	759	-	2	8340	10.9881	proteasome subunit alpha type-3, putative
PF3D7_0317600	725015	726130	486	+	3	6006	12.358	40S ribosomal protein S11, putative
PF3D7_0317800	738205	738882	678	-	1	2786	4.10914	26S proteasome non-ATPase regulatory subunit 9, putative
PF3D7_0318900	791840	793481	1323	-	3	8620	6.5155	conserved protein, unknown function
PF3D7_0319100	802260	802583	324	-	1	2204	6.80247	E3 ubiquitin-protein ligase RBX1, putative
PF3D7_0319500	815569	816855	930	+	4	2338	2.51398	RNA-binding protein, putative
PF3D7_0319600	817913	818695	471	+	3	3742	7.9448	elongation factor 1-delta, putative
PF3D7_0320000	837307	838271	435	+	5	1578	3.62759	protein phosphatase inhibitor 2
PF3D7_0320300	845713	847320	1608	+	1	6064	3.77114	T-complex protein 1 subunit epsilon
PF3D7_0320500	860813	862102	1290	+	1	6146	4.76434	nicotinamidase, putative
PF3D7_0320600	862741	863832	399	-	5	1732	4.34085	conserved Plasmodium protein, unknown function
PF3D7_0320700	865014	866420	540	+	8	3398	6.29259	signal peptidase complex subunit SPC2, putative
PF3D7_0320900	875213	876295	477	+	3	7126	14.9392	histone H2A.Z
PF3D7_0321000	877735	879511	1479	+	2	3344	2.26099	conserved Plasmodium protein, unknown function
PF3D7_0321600	900857	903369	2208	+	2	8622	3.90489	ATP-dependent RNA helicase DDX42, putative
PF3D7_0322000	928644	929159	516	-	1	15364	29.7752	peptidyl-prolyl cis-trans isomerase
PF3D7_0322500	945537	946751	1215	-	1	3754	3.08971	iron-sulfur assembly protein, putative
PF3D7_0322900	965553	966502	789	-	2	10894	13.8074	40S ribosomal protein S3A, putative
PF3D7_0323000	968675	969202	165	-	3	1394	8.44848	translation machinery-associated protein 7, putative
PF3D7_0323200	976870	978195	1326	+	1	2928	2.20814	conserved Plasmodium protein, unknown function
PF3D7_0323500	986265	987610	948	+	4	2244	2.36709	survival motor neuron-like protein
PF3D7_0400200	38955	40154	1200	+	1	7738	6.44833	erythrocyte membrane protein 1 (PfEMP1), exon 2, pseudogene
PF3D7_0401600.1	92576	93809	1044	-	2	3046	2.91762	rifin
PF3D7_0401600.2	92576	93809	1041	-	2	3046	2.92603	rifin
PF3D7_0402000	114601	116058	1287	-	2	19128	14.8625	Plasmodium exported protein (PHISTa), unknown function
PF3D7_0402400	147490	148380	765	-	2	11162	14.5908	Plasmodium exported protein, unknown function
PF3D7_0403300	180430	181551	459	-	5	2362	5.14597	conserved Plasmodium protein, unknown function
PF3D7_0404000	223711	224131	300	-	2	800	2.66667	conserved Plasmodium protein, unknown function
PF3D7_0404900	267244	268380	1137	-	1	6298	5.53914	6-cysteine protein
PF3D7_0405200	279072	281983	1740	+	9	3576	2.05517	ag-1 blood stage membrane protein homologue
PF3D7_0405600	303329	305343	948	+	9	3662	3.86287	conserved Plasmodium membrane protein, unknown function
PF3D7_0405800	315562	315870	309	+	1	1242	4.01942	conserved Plasmodium protein, unknown function
PF3D7_0405900	316540	319178	2196	-	4	8696	3.95993	apical sushi protein
PF3D7_0406100	323267	325225	1485	-	2	5238	3.52727	V-type proton ATPase subunit B
PF3D7_0406200	329216	329689	474	+	1	5388	11.3671	sexual stage-specific protein precursor
PF3D7_0407400	367845	368153	309	-	1	1428	4.62136	conserved Plasmodium protein, unknown function
PF3D7_0408900.2	424300	427194	2076	+	5	4156	2.00193	tRNA N6-adenosine threonylcarbamoyltransferase
PF3D7_0409100	436217	437981	1605	-	2	3852	2.4	U4/U6 small nuclear ribonucleoprotein PRP31, putative
PF3D7_0409500	449189	450633	1197	-	2	2928	2.44612	conserved Plasmodium protein, unknown function
PF3D7_0409700	456922	458020	585	+	4	1378	2.35556	peptide chain release factor 2
PF3D7_0409800	459710	461437	1728	+	1	4462	2.58218	zinc finger protein, putative
PF3D7_0410100	469218	469299	82	+	1	2028	24.7317	tRNA Serine
PF3D7_0411600	518154	518225	72	-	1	164	2.27778	tRNA Glutamic acid
PF3D7_0413500	615356	616243	888	+	1	5824	6.55856	phosphoglucomutase-2
PF3D7_0413600	616914	618350	1179	-	2	5306	4.50042	26S protease regulatory subunit 6B, putative
PF3D7_0413700	619786	620802	1017	-	1	3654	3.59292	lysine decarboxylase-like protein, putative
PF3D7_0414300	649893	650731	339	-	4	2226	6.56637	Rab5-interacting protein, putative
PF3D7_0414600	658620	659538	708	-	2	2212	3.12429	acylated pleckstrin-homology domain-containing protein, putative
PF3D7_0415400	686414	687040	627	-	1	3070	4.89633	coatomer subunit zeta, putative
PF3D7_0415500	688192	689053	705	+	2	1646	2.33475	nuclear cap-binding protein subunit 2, putative
PF3D7_0415900	697918	698768	618	-	2	15362	24.8576	60S ribosomal protein L15, putative
PF3D7_0416500	723073	724242	1170	-	1	2774	2.37094	repressor of RNA polymerase III transcription MAF1
PF3D7_0416600	726265	727128	864	+	1	2272	2.62963	conserved Plasmodium protein, unknown function
PF3D7_0416700	727710	727979	270	-	1	1652	6.11852	CDGSH iron-sulfur domain-containing protein, putative
PF3D7_0416800	729962	731223	579	+	3	8552	14.7703	small GTP-binding protein sar1
PF3D7_0417500	777200	779424	891	-	12	2672	2.99888	memo-like protein
PF3D7_0418200	817400	818689	1290	+	1	6634	5.14264	eukaryotic translation initiation factor 3 subunit M, putative
PF3D7_0418300	819362	822340	2979	-	1	6370	2.1383	conserved Plasmodium protein, unknown function
PF3D7_0419200	854879	855289	411	+	1	1242	3.0219	protein transport protein GOT1, putative
PF3D7_0419600	870737	871873	843	+	2	5958	7.06762	ran-specific GTPase-activating protein 1, putative
PF3D7_0419700	873138	874115	978	+	1	6402	6.54601	apical merozoite protein
PF3D7_0419800	874811	875521	711	-	1	4250	5.9775	60S ribosomal protein L7ae/L30e, putative
PF3D7_0420600	932463	934244	1782	+	1	4412	2.47587	conserved Plasmodium protein, unknown function
PF3D7_0422100	1001613	1002770	1158	+	1	4426	3.82211	transmembrane emp24 domain-containing protein, putative
PF3D7_0422400	1026648	1027399	513	+	2	9044	17.6296	40S ribosomal protein S19
PF3D7_0423000	1047696	1048478	783	+	1	1792	2.28863	conserved Plasmodium protein, unknown function
PF3D7_0423100	1049270	1049894	441	-	2	1672	3.79138	AP-4 complex subunit sigma, putative
PF3D7_0423200	1050407	1050974	411	+	2	2100	5.10949	BSD-domain protein, putative
PF3D7_0423300	1051576	1053006	1431	-	1	7178	5.01607	conserved Plasmodium protein, unknown function
PF3D7_0423400	1055665	1056318	654	+	1	4352	6.65443	apical asparagine-rich protein AARP
PF3D7_0423700	1071435	1071845	411	-	1	3628	8.82725	early transcribed membrane protein 4
PF3D7_0423800	1076347	1077534	1089	+	2	2444	2.24426	cysteine-rich protective antigen
PF3D7_0424600	1113345	1114486	930	-	2	2688	2.89032	Plasmodium exported protein (PHISTb), unknown function
PF3D7_0500800	43327	47761	4305	-	2	31248	7.25854	mature parasite-infected erythrocyte surface antigen
PF3D7_0501000	55841	56872	783	+	2	9780	12.4904	Plasmodium exported protein, unknown function
PF3D7_0501200	64065	65489	1227	+	2	11284	9.19641	parasite-infected erythrocyte surface protein
PF3D7_0501500	81134	82336	1203	-	1	9880	8.2128	rhoptry-associated protein 3
PF3D7_0501600	84041	85237	1197	-	1	11230	9.38179	rhoptry-associated protein 2
PF3D7_0502900	123332	123904	249	-	3	1892	7.59839	Tim10/DDP family zinc finger protein, putative
PF3D7_0503000	125116	126514	789	+	5	4892	6.20025	50S ribosomal protein L28, apicoplast, putative
PF3D7_0503300	135004	135930	927	-	1	2764	2.98166	serine/arginine-rich splicing factor 12
PF3D7_0503400	140710	141471	369	+	2	9986	27.0623	actin-depolymerizing factor 1
PF3D7_0503800	151422	152384	363	-	3	6812	18.7658	60S ribosomal protein L31
PF3D7_0504200	167649	169502	1509	+	3	3620	2.39894	ATP-dependent RNA helicase DDX27, putative
PF3D7_0504900	206450	208375	519	+	9	1572	3.0289	conserved protein, unknown function
PF3D7_0505800	252047	252606	303	-	2	3824	12.6205	small ubiquitin-related modifier
PF3D7_0505900	254473	255517	381	-	6	836	2.19423	conserved Plasmodium protein, unknown function
PF3D7_0506000	256225	257378	741	+	3	2930	3.95412	conserved Plasmodium protein, unknown function
PF3D7_0506100	257748	258831	615	-	3	3462	5.62927	60S ribosomal subunit protein L24, putative
PF3D7_0506300	260961	262184	1224	-	1	2582	2.10948	conserved Plasmodium protein, unknown function
PF3D7_0506900	288776	291055	2280	-	1	5234	2.29561	rhomboid protease ROM4
PF3D7_0507100	294668	295903	1236	-	1	18004	14.5663	60S ribosomal protein L4
PF3D7_0507900	327656	328316	354	+	3	848	2.39548	conserved Plasmodium protein, unknown function
PF3D7_0508000	328666	329715	1050	-	1	5088	4.84571	6-cysteine protein
PF3D7_0508800	363588	364442	855	-	1	4376	5.11813	single-stranded DNA-binding protein
PF3D7_0509000	376855	378452	897	-	5	2626	2.92754	alpha-soluble NSF attachment protein, putative
PF3D7_0509300	388696	389191	348	-	2	1268	3.64368	conserved Plasmodium protein, unknown function
PF3D7_0510900	465782	465939	158	+	1	1024	6.48101	small nucleolar RNA snoR04
PF3D7_0511000	467585	468100	516	-	1	10870	21.0659	translationally-controlled tumor protein homolog
PF3D7_0511600	517259	517885	627	-	1	3530	5.62998	apical rhoptry neck protein
PF3D7_0511700	519129	520078	540	+	4	1180	2.18519	EKC/KEOPS complex subunit CGI121
PF3D7_0511800	520720	522693	1815	-	2	7280	4.01102	inositol-3-phosphate synthase
PF3D7_0512000	527639	528666	360	+	5	2898	8.05	prefoldin subunit 6, putative
PF3D7_0512100	528846	529409	387	-	2	3852	9.95349	conserved Plasmodium protein, unknown function
PF3D7_0512600	544540	545993	603	+	6	3406	5.64842	ras-related protein Rab-1B
PF3D7_0512700	546734	547579	846	-	1	3842	4.54137	orotate phosphoribosyltransferase
PF3D7_0513000	555264	556073	810	+	1	1782	2.2	conserved Plasmodium protein, unknown function
PF3D7_0513300	569182	569919	738	-	1	21814	29.5583	purine nucleoside phosphorylase
PF3D7_0513600	574941	578505	3342	-	2	8814	2.63734	deoxyribodipyrimidine photo-lyase, putative
PF3D7_0513800	585357	585980	624	-	1	2226	3.56731	ras-related protein Rab-1A
PF3D7_0515700	653966	655336	1371	-	1	12972	9.46171	glideosome-associated protein 40, putative
PF3D7_0516200	675809	676614	456	-	3	4480	9.82456	40S ribosomal protein S11
PF3D7_0516400	681430	682437	1008	-	1	2108	2.09127	phosducin-like protein, putative
PF3D7_0516900	712762	713772	783	-	2	6676	8.52618	60S ribosomal protein L2
PF3D7_0517000	715765	716675	498	-	2	17032	34.2008	60S ribosomal protein L12, putative
PF3D7_0517300	724681	725751	897	-	2	2714	3.02564	serine/arginine-rich splicing factor 1
PF3D7_0517700	743179	745329	2151	+	1	5296	2.46211	eukaryotic translation initiation factor 3 subunit B, putative
PF3D7_0518200	758503	758898	396	-	1	5322	13.4394	SWIB/MDM2 domain-containing protein
PF3D7_0518300	759831	760998	723	-	4	7428	10.2739	proteasome subunit beta type-1, putative
PF3D7_0519100	790399	790773	375	+	1	796	2.12267	50S ribosomal protein L14, mitochondrial, putative
PF3D7_0519200	791719	792936	498	-	5	5400	10.8434	V-type proton ATPase 16 kDa proteolipid subunit
PF3D7_0519400	798036	798775	402	-	2	12458	30.99	40S ribosomal protein S24
PF3D7_0519700	817066	819139	579	+	3	3672	6.34197	FoP domain-containing protein, putative
PF3D7_0520000	828953	829883	570	+	3	10540	18.4912	40S ribosomal protein S9, putative
PF3D7_0520300	838428	839083	312	+	3	996	3.19231	U6 snRNA-associated Sm-like protein LSm2, putative
PF3D7_0520400	839655	840560	906	-	1	2818	3.11038	single-stranded DNA-binding protein, putative
PF3D7_0520600	843586	844817	459	-	5	1596	3.47712	bis(5'-nucleosyl)-tetraphosphatase [asymmetrical]
PF3D7_0520900	857038	858477	1440	+	1	10980	7.625	adenosylhomocysteinase
PF3D7_0521000	859373	861063	1557	-	2	3230	2.0745	conserved Plasmodium protein, unknown function
PF3D7_0521400	875873	877561	1689	-	1	3574	2.11604	conserved Plasmodium protein, unknown function
PF3D7_0522000	896018	896940	324	+	4	1364	4.20988	conserved Plasmodium protein, unknown function
PF3D7_0522200	901414	902173	351	+	4	1270	3.61823	transcription initiation factor TFIID subunit 10, putative
PF3D7_0522700	942767	943873	534	+	5	1350	2.52809	iron-sulfur assembly protein
PF3D7_0524000	998753	1002124	3372	+	1	9874	2.92823	karyopherin beta
PF3D7_0524500	1016198	1016569	372	+	1	1414	3.80108	conserved Plasmodium protein, unknown function
PF3D7_0524600	1017809	1018582	774	+	1	4340	5.60724	50S ribosomal protein L12, apicoplast, putative
PF3D7_0525700	1068516	1069285	396	+	2	882	2.22727	conserved Plasmodium protein, unknown function
PF3D7_0525800	1071247	1072149	903	+	1	3002	3.32447	inner membrane complex protein 1g, putative
PF3D7_0526100	1079779	1081008	1230	+	1	3086	2.50894	conserved Plasmodium membrane protein, unknown function
PF3D7_0526200.1	1081558	1083816	1521	-	6	4032	2.65089	ADP-ribosylation factor GTPase-activating protein, putative
PF3D7_0526200.2	1081558	1083816	1518	-	6	4032	2.65613	ADP-ribosylation factor GTPase-activating protein, putative
PF3D7_0526400	1088423	1089508	1086	+	1	3768	3.46961	conserved Plasmodium protein, unknown function
PF3D7_0526800	1120704	1121810	1107	-	1	3728	3.36766	conserved Plasmodium protein, unknown function
PF3D7_0526900	1123610	1124595	645	+	4	2902	4.49922	transmembrane emp24 domain-containing protein, putative
PF3D7_0527100	1129959	1130754	459	-	4	5508	12	ubiquitin-conjugating enzyme E2 N, putative
PF3D7_0527200	1132937	1134854	1818	-	2	5012	2.75688	ubiquitin carboxyl-terminal hydrolase 14
PF3D7_0527500	1143618	1145359	1377	+	2	15704	11.4045	Hsc70-interacting protein
PF3D7_0527600	1145857	1148810	1368	-	11	2824	2.06433	conserved Plasmodium protein, unknown function
PF3D7_0528000	1156205	1156579	375	-	1	7304	19.4773	proteasome maturation factor UMP1, putative
PF3D7_0528200	1163408	1165072	1554	-	2	6642	4.27413	eukaryotic translation initiation factor 3 subunit E, putative
PF3D7_0528600	1176969	1177286	318	-	1	1146	3.60377	conserved Plasmodium protein, unknown function
PF3D7_0528700	1178276	1178890	615	-	1	1628	2.64715	peptidyl-prolyl cis-trans isomerase
PF3D7_0529100	1191000	1191682	552	-	2	1992	3.6087	thioredoxin-like protein, putative
PF3D7_0529900	1220777	1221992	855	-	3	4116	4.81404	RING zinc finger protein, putative
PF3D7_0530000	1224598	1224891	294	-	1	2148	7.30612	conserved Plasmodium protein, unknown function
PF3D7_0530100	1226883	1227757	678	+	2	1380	2.0354	SNARE protein, putative
PF3D7_0531500	1288559	1289308	750	+	1	3934	5.24533	unspecified product
PF3D7_0531600	1289601	1291692	2092	+	1	7376	3.52581	18S ribosomal RNA
PF3D7_0531800	1292052	1292210	159	+	1	704	4.42767	5.8S ribosomal RNA
PF3D7_0532000	1292410	1296199	3790	+	1	132014	34.8322	28S ribosomal RNA
PF3D7_0532100	1301224	1301769	546	+	1	25124	46.0147	early transcribed membrane protein 5
PF3D7_0532400	1312471	1314154	1587	+	2	5650	3.56018	lysine-rich membrane-associated PHISTb protein
PF3D7_0532500	1316342	1316846	366	+	2	1096	2.99454	Plasmodium exported protein, unknown function
PF3D7_0532600	1318531	1319229	486	-	2	2320	4.77366	Plasmodium exported protein, unknown function
PF3D7_0601200	47463	48261	705	+	2	2298	3.25957	Pfmc-2TM Maurer's cleft two transmembrane protein
PF3D7_0601600	68833	69693	861	-	1	2922	3.39373	tetratricopeptide repeat protein, putative
PF3D7_0601900	78190	78784	387	+	2	938	2.42377	conserved Plasmodium protein, unknown function
PF3D7_0603000	122634	124412	1779	+	1	3608	2.02811	conserved Plasmodium protein, unknown function
PF3D7_0604500	189012	198078	8625	+	4	20040	2.32348	conserved Plasmodium protein, unknown function
PF3D7_0604700	204640	206207	924	-	6	1854	2.00649	glyoxalase I
PF3D7_0604900	212415	213032	288	-	3	590	2.04861	conserved Plasmodium protein, unknown function
PF3D7_0606800	288377	289276	900	-	1	2734	3.03778	VFT protein
PF3D7_0606900	290426	291085	660	-	1	2382	3.60909	glutaredoxin-like protein
PF3D7_0607000	293864	296797	2934	+	1	7076	2.41172	translation initiation factor IF-2, putative
PF3D7_0607200	301874	303290	1290	-	2	2978	2.30853	RING zinc finger protein, putative
PF3D7_0608400	349946	350515	321	-	2	830	2.58567	conserved Plasmodium protein, unknown function
PF3D7_0608500	351780	352775	708	-	2	5918	8.35876	proteasome subunit alpha type-2, putative
PF3D7_0608700	358391	360203	1632	+	2	6180	3.78676	T-complex protein 1 subunit zeta
PF3D7_0608800	362635	363879	1245	+	1	3280	2.63454	ornithine aminotransferase
PF3D7_0610100	434807	436465	1335	-	3	4020	3.01124	pre-mRNA-splicing factor SLU7, putative
PF3D7_0610400	444747	445157	411	+	1	183858	447.343	histone H3
PF3D7_0610500	445761	446363	372	-	2	1346	3.61828	peptidyl-tRNA hydrolase PTRHD1, putative
PF3D7_0610800	453671	455689	2019	+	1	4194	2.07727	transketolase
PF3D7_0611100	466198	466449	252	-	1	526	2.0873	succinate dehydrogenase subunit 3, putative
PF3D7_0611200	467481	468642	837	+	3	1674	2	AP2 domain transcription factor, putative
PF3D7_0611300	470049	471224	843	+	3	2160	2.56228	conserved Apicomplexan protein, unknown function
PF3D7_0611600	485114	487066	1953	-	1	4388	2.2468	basal complex transmembrane protein 1
PF3D7_0611700	488579	489287	156	-	3	4250	27.2436	60S ribosomal protein L39
PF3D7_0611900	506380	507198	531	+	3	1906	3.58945	lsm12, putative
PF3D7_0612100	509160	511130	1971	-	1	5568	2.82496	eukaryotic translation initiation factor 3 subunit L, putative
PF3D7_0612700	525987	527030	1044	-	1	7404	7.09195	6-cysteine protein
PF3D7_0613000.1	533932	535364	366	-	6	964	2.63388	conserved Plasmodium protein, unknown function
PF3D7_0613000.2	533932	535364	351	-	5	962	2.74074	conserved Plasmodium protein, unknown function
PF3D7_0613000.3	533907	535364	357	-	5	1012	2.83473	conserved Plasmodium protein, unknown function
PF3D7_0613100	537778	538585	237	+	4	1364	5.75527	conserved Plasmodium protein, unknown function
PF3D7_0613200	539304	539674	183	+	2	488	2.66667	conserved Plasmodium protein, unknown function
PF3D7_0613400	546964	547741	642	+	2	4442	6.919	50S ribosomal protein L18, apicoplast, putative
PF3D7_0614000	587019	588635	1617	-	1	4654	2.87817	thiamine-phosphate synthase, putative
PF3D7_0614300	597484	600517	2562	-	4	5772	2.25293	major facilitator superfamily-related transporter, putative
PF3D7_0614500	606142	607259	549	-	3	11548	21.0346	60S ribosomal protein L19
PF3D7_0614900	617762	621536	3291	+	3	6634	2.0158	conserved Plasmodium membrane protein, unknown function
PF3D7_0615700	656376	657636	471	+	7	2440	5.18047	RNA and export factor binding protein, putative
PF3D7_0616300	676888	677571	684	-	1	2184	3.19298	conserved Plasmodium protein, unknown function
PF3D7_0617200	717050	718917	1341	+	4	7730	5.76435	conserved Plasmodium protein, unknown function
PF3D7_0617300	720535	721312	420	+	3	1234	2.9381	conserved Plasmodium protein, unknown function
PF3D7_0617800	748416	748814	399	-	1	113012	283.238	histone H2A
PF3D7_0617900	754395	754805	411	+	1	11834	28.7932	histone H3 variant
PF3D7_0618000	758609	760996	2388	+	1	4810	2.01424	conserved Plasmodium membrane protein, unknown function
PF3D7_0618200	764667	765492	600	-	2	3168	5.28	conserved Plasmodium protein, unknown function
PF3D7_0618300	768792	769456	447	+	2	7102	15.8881	60S ribosomal protein L27a, putative
PF3D7_0619400	815622	818247	2487	-	2	5218	2.09811	cell division cycle protein 48 homologue, putative
PF3D7_0619700	828199	830389	1902	-	3	4762	2.50368	conserved Plasmodium protein, unknown function
PF3D7_0620100	845660	846157	393	+	2	1176	2.99237	conserved Plasmodium protein, unknown function
PF3D7_0621200	871297	872202	906	-	1	4376	4.83002	pyridoxine biosynthesis protein PDX1
PF3D7_0621500	881963	882994	1032	+	1	2346	2.27326	ribonuclease P/MRP protein subunit RPP1, putative
PF3D7_0621800	891997	892777	555	+	3	6876	12.3892	nascent polypeptide-associated complex subunit alpha, putative
PF3D7_0622400	911503	911889	387	+	1	1172	3.02842	conserved Apicomplexan protein, unknown function
PF3D7_0622600	914743	915429	291	+	4	1800	6.18557	cytochrome b-c1 complex subunit 9, putative
PF3D7_0623100	939660	943720	2361	-	12	4778	2.02372	nuclear polyadenylated RNA-binding protein NAB2, putative
PF3D7_0623200	946129	947244	1116	+	1	2284	2.04659	ferredoxin--NADP reductase
PF3D7_0623300	947493	948644	711	-	4	3204	4.50633	EGF-like membrane protein, putative
PF3D7_0624000	981066	982547	1482	+	1	6076	4.09987	hexokinase
PF3D7_0624200	985047	986870	1026	-	7	3138	3.05848	conserved Plasmodium protein, unknown function
PF3D7_0624400	990375	992198	1824	-	1	3816	2.09211	conserved Plasmodium protein, unknown function
PF3D7_0624500	994284	994553	270	+	1	1586	5.87407	anaphase-promoting complex subunit 11, putative
PF3D7_0624700	1009457	1010718	744	-	6	2894	3.88978	N-acetylglucosaminylphosphatidylinositol deacetylase, putative
PF3D7_0625700	1042652	1042948	297	-	1	796	2.68013	conserved Plasmodium protein, unknown function
PF3D7_0626200	1058666	1059922	1257	-	1	2686	2.13683	conserved Plasmodium protein, unknown function
PF3D7_0626700	1075018	1076136	1119	+	1	3152	2.8168	conserved protein, unknown function
PF3D7_0626800	1078995	1081320	1536	+	3	44602	29.0378	pyruvate kinase
PF3D7_0627300	1097300	1098649	1350	-	1	4566	3.38222	E3 ubiquitin-protein ligase RNF5, putative
PF3D7_0627500	1101734	1102852	570	-	3	7710	13.5263	protein DJ-1
PF3D7_0628300	1170813	1173696	1176	-	12	9366	7.96429	choline/ethanolaminephosphotransferase, putative
PF3D7_0629200	1199853	1200995	1143	-	1	5812	5.08486	DnaJ protein, putative
PF3D7_0631000	1295474	1296331	858	+	1	3232	3.7669	tetratricopeptide repeat protein, putative
PF3D7_0702400	101694	102285	372	+	2	1080	2.90323	small exported membrane protein 1
PF3D7_0702900	113144	113948	324	-	4	700	2.16049	centrin, putative
PF3D7_0703300	128540	128980	441	+	1	1266	2.87075	conserved Plasmodium protein, unknown function
PF3D7_0703600	144019	145953	789	+	10	3566	4.51965	conserved Plasmodium protein, unknown function
PF3D7_0703700	146645	147394	750	-	1	3390	4.52	conserved Plasmodium protein, unknown function
PF3D7_0705700	285472	286166	165	-	3	2374	14.3879	40S ribosomal protein S29, putative
PF3D7_0705900	290100	291220	501	-	4	2946	5.88024	ATP synthase subunit C, putative
PF3D7_0706000	293400	297089	3690	+	1	8658	2.34634	importin-7, putative
PF3D7_0706200	304315	304755	234	+	3	580	2.47863	conserved Plasmodium protein, unknown function
PF3D7_0706300	305563	306032	357	+	2	1248	3.4958	conserved Plasmodium protein, unknown function
PF3D7_0706400	306855	307133	279	-	1	6540	23.4409	60S ribosomal protein L37
PF3D7_0707300	338885	342083	2586	+	5	21090	8.15545	rhoptry-associated membrane antigen
PF3D7_0707600	353986	354720	735	+	1	1896	2.57959	conserved Plasmodium protein, unknown function
PF3D7_0707900	366929	367708	780	+	1	2128	2.72821	ribosomal protein S8e, putative
PF3D7_0708100	372897	373106	210	-	1	774	3.68571	DNA-directed RNA polymerases I, II, and III subunit RPABC5, putative
PF3D7_0708400	381592	384614	2238	+	2	62382	27.874	heat shock protein 90
PF3D7_0708700	391502	392188	687	-	1	1966	2.86172	Cg8 protein
PF3D7_0708800	395711	398332	2622	+	1	11006	4.19756	heat shock protein 110
PF3D7_0708900	399290	400243	954	-	1	2098	2.19916	protein SCO1, putative
PF3D7_0709050	406820	407448	629	-	1	3628	5.76789	small nucleolar RNA
PF3D7_0709500	428723	429346	408	+	2	848	2.07843	conserved Plasmodium protein, unknown function
PF3D7_0709700	435089	436195	1107	-	1	2560	2.31256	prodrug activation and resistance esterase
PF3D7_0709800	437900	438094	195	+	1	420	2.15385	conserved protein, unknown function
PF3D7_0710600	478468	479138	453	-	2	8174	18.0442	60S ribosomal protein L34
PF3D7_0710700	481369	481974	606	-	1	1548	2.55446	conserved Plasmodium protein, unknown function
PF3D7_0711300	499336	499695	360	+	1	838	2.32778	conserved Plasmodium protein, unknown function
PF3D7_0713400	612458	613740	1074	+	2	5550	5.1676	GPCR-like receptor SR25
PF3D7_0713700	621463	623521	630	-	9	2732	4.33651	conserved Plasmodium protein, unknown function
PF3D7_0713800	624379	625300	723	-	2	1484	2.05256	negative elongation factor A, putative
PF3D7_0714000	643101	643472	372	-	1	20580	55.3226	histone H2B variant
PF3D7_0715000	673451	674419	969	+	1	2016	2.0805	4-nitrophenylphosphatase
PF3D7_0715400	687891	688848	660	-	3	1340	2.0303	secreted ookinete protein, putative
PF3D7_0715500	689543	690057	216	-	3	468	2.16667	ATP synthase subunit epsilon, mitochondrial, putative
PF3D7_0715800	695600	696904	1305	-	1	4702	3.60307	drug/metabolite transporter DMT1, putative
PF3D7_0715900	699239	700909	1671	+	1	4084	2.44405	cation diffusion facilitator family protein, putative
PF3D7_0716300	717281	718968	1569	+	2	21464	13.6801	conserved Plasmodium protein, unknown function
PF3D7_0716800	732070	733496	984	-	3	6686	6.79472	eukaryotic translation initiation factor 3 subunit I, putative
PF3D7_0716900	736370	737338	969	+	1	2362	2.43756	drug/metabolite transporter DMT2
PF3D7_0717000	738578	741209	897	+	14	1924	2.14493	conserved Plasmodium membrane protein, unknown function
PF3D7_0717200	745191	746663	1296	-	2	2820	2.17593	conserved Plasmodium protein, unknown function
PF3D7_0717500	755763	757696	1587	+	2	4126	2.59987	calcium-dependent protein kinase 4
PF3D7_0717700	764794	766413	1620	-	1	7130	4.40123	serine--tRNA ligase, putative
PF3D7_0718400	822438	823015	390	+	2	1960	5.02564	mitochondrial ribosomal protein S8 precursor, putative
PF3D7_0718500	824445	825884	579	+	6	2912	5.02936	prefoldin subunit 3, putative
PF3D7_0719000	838135	838596	462	+	1	2398	5.19048	conserved Plasmodium protein, unknown function
PF3D7_0719100	838990	840024	540	-	4	1904	3.52593	conserved Plasmodium protein, unknown function
PF3D7_0719500	854652	856654	1416	-	3	3156	2.22881	LEM3/CDC50 family protein, putative
PF3D7_0719600	858742	859492	522	-	2	4984	9.54789	60S ribosomal protein L11a, putative
PF3D7_0719700	861583	862487	414	+	3	8914	21.5314	40S ribosomal protein S10, putative
PF3D7_0720200	879454	879946	366	+	2	1436	3.9235	conserved Plasmodium protein, unknown function
PF3D7_0720500	886346	887487	405	+	6	2516	6.21235	conserved Plasmodium protein, unknown function
PF3D7_0720600	887816	889378	711	-	7	3930	5.52743	conserved Plasmodium protein, unknown function
PF3D7_0720800	899751	901137	597	+	7	1258	2.1072	Ham1-like protein, putative
PF3D7_0721100	916434	917168	735	+	1	23346	31.7633	conserved Plasmodium protein, unknown function
PF3D7_0721400	926692	928028	645	+	6	1738	2.69457	conserved Plasmodium protein, unknown function
PF3D7_0721600	931459	932164	588	-	2	11480	19.5238	40S ribosomal protein S5, putative
PF3D7_0721800	938279	938895	321	+	3	2224	6.92835	conserved Plasmodium protein, unknown function
PF3D7_0721900	939715	940250	237	-	3	868	3.66245	V-type ATPase V0 subunit e, putative
PF3D7_0722000	941776	942513	738	+	1	2396	3.24661	conserved Plasmodium protein, unknown function
PF3D7_0722200	946363	948612	2250	+	1	14462	6.42756	rhoptry-associated leucine zipper-like protein 1
PF3D7_0722400	954784	956343	1182	+	3	4906	4.15059	Obg-like ATPase 1, putative
PF3D7_0722700	962031	962447	240	+	2	1340	5.58333	conserved Plasmodium protein, unknown function
PF3D7_0723600	986598	987365	450	+	3	1894	4.20889	proteasome assembly chaperone 4, putative
PF3D7_0724400	1023651	1024121	348	+	2	874	2.51149	mitochondrial import inner membrane translocase subunit TIM14, putative
PF3D7_0725200	1070980	1071737	447	+	4	2076	4.6443	mago nashi protein homologue, putative
PF3D7_0725400	1079015	1080055	330	+	4	3436	10.4121	conserved Plasmodium protein, unknown function
PF3D7_0725600	1083761	1085847	2087	+	1	7404	3.54768	18S ribosomal RNA
PF3D7_0725800	1086213	1086371	159	+	1	704	4.42767	5.8S ribosomal RNA
PF3D7_0726000	1086570	1090357	3788	+	1	138774	36.6352	28S ribosomal RNA
PF3D7_0726700	1143303	1143815	513	-	1	1732	3.37622	conserved Plasmodium protein, unknown function
PF3D7_0727400	1162710	1163831	771	+	3	6078	7.88327	proteasome subunit alpha type-5, putative
PF3D7_0728000	1191179	1192289	990	-	2	3858	3.89697	eukaryotic translation initiation factor 2 subunit alpha, putative
PF3D7_0728400.1	1215174	1215763	381	+	2	3070	8.05774	conserved Plasmodium protein, unknown function
PF3D7_0728400.2	1215174	1215763	381	+	2	3068	8.05249	conserved Plasmodium protein, unknown function
PF3D7_0728800	1230589	1232180	1401	+	2	3204	2.28694	conserved Plasmodium protein, unknown function
PF3D7_0729600	1258787	1259730	492	+	5	1272	2.58537	conserved Plasmodium protein, unknown function
PF3D7_0730300	1297459	1301454	3996	+	1	10302	2.57808	AP2 domain transcription factor AP2-L, putative
PF3D7_0730400	1304347	1305096	477	+	3	986	2.06709	IMP1-like protein, putative
PF3D7_0731600	1368161	1370596	2436	+	1	5858	2.40476	acyl-CoA synthetase
PF3D7_0801600	109180	109557	378	-	1	816	2.15873	conserved Plasmodium protein, unknown function
PF3D7_0801800	119032	122067	3036	-	1	6322	2.08235	mannose-6-phosphate isomerase, putative
PF3D7_0802200	165416	166078	663	+	1	16936	25.5445	1-cys peroxiredoxin
PF3D7_0803800	233467	234426	798	-	2	12210	15.3008	proteasome subunit beta type-4
PF3D7_0803900	236442	236571	130	-	1	2366	18.2	C/D small nucleolar RNA
PF3D7_0804800	278381	279034	654	+	1	3094	4.73089	peptidyl-prolyl cis-trans isomerase
PF3D7_0806100	330651	332678	2028	+	1	4408	2.17357	conserved Plasmodium protein, unknown function
PF3D7_0807500	387219	388364	783	+	3	9106	11.6296	proteasome subunit alpha type-6, putative
PF3D7_0807800	399591	401360	1446	-	2	4314	2.9834	26S proteasome regulatory subunit RPN10, putative
PF3D7_0807900	402595	404141	1122	+	3	2580	2.29947	tyrosine--tRNA ligase
PF3D7_0808300	421493	422640	717	+	3	2624	3.65969	ubiquitin regulatory protein, putative
PF3D7_0808400	423527	424536	837	+	2	2304	2.75269	coatomer subunit epsilon, putative
PF3D7_0809300	474253	475285	1033	-	1	9988	9.66893	unspecified product
PF3D7_0810000	517421	517693	273	-	1	3000	10.989	acyl-CoA binding protein, putative
PF3D7_0810500	534469	536619	912	-	9	2156	2.36404	protein phosphatase PPM7, putative
PF3D7_0810600	541971	544796	2826	+	1	6242	2.20878	ATP-dependent RNA helicase DBP1, putative
PF3D7_0810900.1	551199	552428	1038	-	2	2372	2.28516	conserved Plasmodium protein, unknown function
PF3D7_0811200	560744	564276	3402	+	2	8056	2.36802	ER membrane protein complex subunit 1, putative
PF3D7_0811400	575986	578370	1827	+	4	4212	2.30542	conserved protein, unknown function
PF3D7_0812400	621805	623442	1638	-	1	4786	2.92186	karyopherin alpha
PF3D7_0813200	651417	652804	942	-	4	1918	2.03609	CS domain protein, putative
PF3D7_0813300	656078	657630	948	+	2	3310	3.49156	conserved Plasmodium protein, unknown function
PF3D7_0813600	669541	670734	807	+	4	2060	2.55266	translation initiation factor SUI1, putative
PF3D7_0813900	677989	678725	435	-	2	11048	25.3977	40S ribosomal protein S16, putative
PF3D7_0814000	680957	681809	648	+	2	23192	35.7901	60S ribosomal protein L13-2, putative
PF3D7_0814100	682518	683572	447	-	6	1188	2.65772	conserved Plasmodium protein, unknown function
PF3D7_0814200	687340	688086	747	+	1	26608	35.6198	DNA/RNA-binding protein Alba 1
PF3D7_0814900	708228	708824	597	+	1	4438	7.43384	superoxide dismutase [Fe]
PF3D7_0815000	709545	710600	1056	-	1	3706	3.50947	selenoprotein
PF3D7_0815400	725781	726502	483	-	2	1296	2.68323	conserved Apicomplexan protein, unknown function
PF3D7_0815500	727662	729728	1476	+	5	5102	3.45664	conserved Plasmodium protein, unknown function
PF3D7_0815600	729917	732187	807	-	10	7438	9.21685	eukaryotic translation initiation factor 3 subunit G, putative
PF3D7_0816100	748653	749623	558	+	4	1742	3.12186	phosphopantothenoylcysteine decarboxylase, putative
PF3D7_0816200	750082	750711	630	-	1	1844	2.92698	vacuolar protein sorting-associated protein 2, putative
PF3D7_0816400	757224	758207	702	+	3	1664	2.37037	EF-hand calcium-binding domain-containing protein, putative
PF3D7_0816700	767110	767880	432	+	4	2342	5.4213	trafficking protein particle complex subunit 2-like protein, putative
PF3D7_0817500	798777	800205	558	+	6	10378	18.5986	protein kinase c inhibitor-like protein, putative
PF3D7_0817800	815150	815451	165	+	2	1280	7.75758	conserved Plasmodium protein, unknown function
PF3D7_0817900	816803	817102	300	-	1	12628	42.0933	high mobility group protein B2
PF3D7_0818200	830006	831454	789	+	4	12724	16.1267	14-3-3 protein
PF3D7_0818400	835978	836848	597	-	2	4908	8.22111	rRNA-processing protein FCF1, putative
PF3D7_0818500	842317	843215	576	+	2	3810	6.61458	zinc finger protein, putative
PF3D7_0818900	860384	862417	2034	+	1	70420	34.6214	heat shock protein 70
PF3D7_0819600	885198	886136	834	-	2	2206	2.64508	conserved Plasmodium protein, unknown function
PF3D7_0819900	899004	899657	276	-	4	1198	4.34058	U6 snRNA-associated Sm-like protein LSm3, putative
PF3D7_0821200	957498	958073	576	+	1	1290	2.23958	conserved Plasmodium protein, unknown function
PF3D7_0821400	965822	966657	375	+	2	1692	4.512	conserved Plasmodium protein, unknown function
PF3D7_0821700	973586	974267	420	+	3	10894	25.9381	60S ribosomal protein L22, putative
PF3D7_0821800	976074	976644	243	+	3	1652	6.79835	protein transport protein SEC61 subunit beta, putative
PF3D7_0822100	981018	981722	705	-	1	1674	2.37447	mediator of RNA polymerase II transcription subunit 7, putative
PF3D7_0823700	1041832	1042327	201	-	2	916	4.55721	mitochondrial import receptor subunit TOM7, putative
PF3D7_0823800	1043813	1045780	1968	+	1	4920	2.5	DnaJ protein, putative
PF3D7_0824400	1062304	1064061	1758	-	1	5144	2.92605	nucleoside transporter 2
PF3D7_0825200	1093690	1094489	498	+	4	1004	2.01606	translation initiation factor IF-3
PF3D7_0825300	1095116	1095562	447	-	1	1682	3.76286	SAYSvFN domain-containing protein, putative
PF3D7_0826700	1160164	1161708	972	-	2	19836	20.4074	receptor for activated c kinase
PF3D7_0826900	1164655	1167205	2259	+	3	5364	2.3745	conserved Plasmodium protein, unknown function
PF3D7_0827500	1186175	1187125	951	+	1	3120	3.28076	apicoplast ribosomal protein L21 precursor, putative
PF3D7_0827900	1206788	1208394	1452	-	2	36062	24.8361	protein disulfide isomerase
PF3D7_0828500	1226750	1228409	1029	-	4	3260	3.16812	translation initiation factor eIF-2B subunit alpha, putative
PF3D7_0828900	1241966	1242895	558	-	4	1426	2.55556	conserved Plasmodium protein, unknown function
PF3D7_0829100	1252349	1253796	651	+	7	1362	2.09217	conserved protein, unknown function
PF3D7_0829300	1256555	1257133	288	+	4	1244	4.31944	U6 snRNA-associated Sm-like protein LSm8, putative
PF3D7_0830400	1294022	1294722	414	+	2	10904	26.3382	CRA domain-containing protein, putative
PF3D7_0830900	1317600	1318341	579	-	2	1744	3.01209	Plasmodium exported protein, unknown function
PF3D7_0831400	1344405	1345487	909	-	2	5152	5.66777	Plasmodium exported protein, unknown function
PF3D7_0831700	1365467	1367506	2040	-	1	8496	4.16471	heat shock protein 70
PF3D7_0832200.1	1392168	1393135	861	+	2	2358	2.73868	Plasmodium exported protein (PHISTa-like), unknown function
PF3D7_0832200.2	1392168	1393491	882	+	3	2462	2.79138	Plasmodium exported protein (PHISTa-like), unknown function
PF3D7_0901700	82002	82998	684	-	2	3208	4.69006	Plasmodium exported protein (hyp5), unknown function
PF3D7_0901800	84624	85610	810	+	2	2308	2.84938	Plasmodium exported protein, unknown function
PF3D7_0903000	129224	129700	477	+	1	1504	3.15304	conserved protein, unknown function
PF3D7_0903200	133762	135587	621	-	7	5874	9.45894	ras-related protein RAB7
PF3D7_0903900	185821	186383	396	+	2	11058	27.9242	60S ribosomal protein L32
PF3D7_0904400	208168	208725	558	-	1	3522	6.31183	signal peptidase complex subunit 3, putative
PF3D7_0904500	210077	210609	390	+	2	1428	3.66154	prefoldin subunit 4, putative
PF3D7_0904700	218675	219462	570	-	2	1432	2.51228	bacterial histone-like protein
PF3D7_0904800	222271	224156	1455	+	2	3444	2.36701	replication protein A1, small fragment
PF3D7_0905400	270740	274789	2694	-	7	39614	14.7045	high molecular weight rhoptry protein 3
PF3D7_0905500	278369	279088	720	+	1	2514	3.49167	conserved Plasmodium protein, unknown function
PF3D7_0906100	305070	306626	588	+	7	1478	2.51361	vacuolar protein sorting-associated protein 46, putative
PF3D7_0907000	337564	337920	243	+	2	1676	6.89712	conserved Plasmodium protein, unknown function
PF3D7_0907700	364069	364908	840	-	1	2766	3.29286	proteasome activator 28 subunit beta, putative
PF3D7_0907800	366925	367500	576	+	1	4696	8.15278	ribosomal protein L35, apicoplast, putative
PF3D7_0907900	367865	368789	726	-	2	4050	5.57851	peptide deformylase
PF3D7_0908300.1	383650	385716	918	-	8	2220	2.4183	conserved protein, unknown function
PF3D7_0908300.2	383650	385716	792	-	7	1874	2.36616	conserved protein, unknown function
PF3D7_0908400	388149	388736	588	+	1	2482	4.22109	conserved Plasmodium protein, unknown function
PF3D7_0909300	420485	421682	396	-	7	1076	2.71717	apoptosis-related protein
PF3D7_0909600	433238	435373	1815	-	3	5520	3.04132	conserved Plasmodium protein, unknown function
PF3D7_0909800	445788	446329	351	+	3	1096	3.12251	small nuclear ribonucleoprotein Sm D3, putative
PF3D7_0910300	475671	476969	1299	+	1	2898	2.23095	conserved Plasmodium protein, unknown function
PF3D7_0911800	535851	536681	831	-	1	4680	5.63177	conserved Plasmodium protein, unknown function
PF3D7_0911900	538221	539872	1242	-	2	8770	7.06119	falstatin
PF3D7_0912400	551426	553167	1341	-	2	5068	3.77927	alkaline phosphatase, putative
PF3D7_0912500	556090	557958	867	+	7	2106	2.42907	SAP domain-containing protein, putative
PF3D7_0912900	567283	568640	1017	+	2	6368	6.26155	26S proteasome regulatory subunit RPN8, putative
PF3D7_0913000	569124	570374	444	-	5	2298	5.17568	conserved protein, unknown function
PF3D7_0913200	575679	576509	831	+	1	15650	18.8327	elongation factor 1-beta
PF3D7_0913500	582340	583968	1299	-	3	5234	4.02925	protease, putative
PF3D7_0914600	627754	628319	336	+	2	1082	3.22024	transcription elongation factor 1, putative
PF3D7_0915100	643232	644043	480	-	4	1332	2.775	SUMO-conjugating enzyme UBC9
PF3D7_0915600	660176	660892	717	+	1	1622	2.2622	conserved Plasmodium protein, unknown function
PF3D7_0915900	665978	666478	501	+	1	2830	5.6487	conserved Plasmodium protein, unknown function
PF3D7_0916800	703368	703517	150	+	1	878	5.85333	conserved Plasmodium protein, unknown function
PF3D7_0916900	705357	706355	999	+	1	3916	3.91992	zinc finger protein, putative
PF3D7_0917900	737985	740276	1959	+	2	53876	27.5018	heat shock protein 70
PF3D7_0918000	742494	743684	1191	-	1	21058	17.6809	glideosome-associated protein 50
PF3D7_0918100	747173	748490	393	+	6	908	2.31043	cytochrome b5-like heme/steroid binding protein, putative
PF3D7_0918200	748678	750262	954	-	5	2768	2.90147	50S ribosomal protein L3, apicoplast, putative
PF3D7_0918300	751358	752422	963	-	2	2766	2.87227	eukaryotic translation initiation factor 3 subunit F, putative
PF3D7_0918500	761211	763358	2148	+	1	10316	4.80261	telomerase RNA
PF3D7_0919000	781368	782675	810	-	3	11466	14.1556	nucleosome assembly protein
PF3D7_0919100	786156	788212	1113	+	5	8406	7.55256	DnaJ protein, putative
PF3D7_0919600	800703	802136	1434	+	1	5830	4.06555	dolichyl-diphosphooligosaccharide--protein glycosyltransferase 48 kDa subunit, putative
PF3D7_0920100	825336	827140	750	-	9	1772	2.36267	chaperone, putative
PF3D7_0920500	841536	842655	576	+	5	1696	2.94444	ADP-ribosylation factor, putative
PF3D7_0920900	855516	857286	1443	+	2	4842	3.35551	U4/U6 snRNA-associated-splicing factor, putative
PF3D7_0921000.1	857587	858829	492	-	6	1114	2.26423	ubiquitin-conjugating enzyme E2, putative
PF3D7_0921000.2	857587	858829	447	-	5	1038	2.32215	ubiquitin-conjugating enzyme E2, putative
PF3D7_0921700	883515	885592	1710	-	3	5140	3.00585	conserved Plasmodium protein, unknown function
PF3D7_0921900	888559	889305	747	+	1	3704	4.9585	conserved Plasmodium protein, unknown function
PF3D7_0922200	903362	904570	1209	+	1	17148	14.1836	S-adenosylmethionine synthetase
PF3D7_0922500	913230	914480	1251	+	1	13190	10.5436	phosphoglycerate kinase
PF3D7_0922600	916603	918674	1632	+	3	3736	2.28922	glutamine synthetase, putative
PF3D7_0922700	919109	921302	1032	-	10	2070	2.00581	pre-mRNA-splicing factor 18, putative
PF3D7_0923800.1	961933	963786	1854	-	1	4566	2.46278	thioredoxin reductase
PF3D7_0923900	966795	968069	609	-	6	2404	3.94745	RNA-binding protein, putative
PF3D7_0925500	1025493	1026353	387	+	5	776	2.00517	thioredoxin-like protein 2
PF3D7_0925900	1040713	1041516	654	+	2	16318	24.9511	conserved Plasmodium protein, unknown function
PF3D7_0926200	1063053	1063208	156	+	1	798	5.11538	conserved Plasmodium protein, unknown function
PF3D7_0927000	1099075	1099750	471	+	2	1244	2.64119	CS domain protein, putative
PF3D7_0927500	1120100	1121331	339	-	5	708	2.0885	dynein light chain, putative
PF3D7_0927600	1123861	1125858	1788	+	2	5856	3.27517	RNA-binding protein, putative
PF3D7_0927800	1128871	1129940	822	+	2	1652	2.00973	cytochrome c oxidase subunit 5B, putative
PF3D7_0928000.1	1135545	1136391	312	+	4	2526	8.09615	cytochrome c oxidase subunit 6B, putative
PF3D7_0928000.2	1135545	1136391	252	+	4	2278	9.03968	cytochrome c oxidase subunit 6B, putative
PF3D7_0928600	1148161	1148502	342	-	1	2526	7.38596	conserved Plasmodium protein, unknown function
PF3D7_0929200	1167842	1169577	870	+	6	2478	2.84828	RNA-binding protein, putative
PF3D7_0929400	1175203	1180762	4137	+	10	9072	2.19289	high molecular weight rhoptry protein 2
PF3D7_0929500	1180983	1181996	630	-	3	4536	7.2	conserved protein, unknown function
PF3D7_0929900	1187663	1188850	576	+	6	1482	2.57292	conserved Plasmodium protein, unknown function
PF3D7_0930300	1201812	1206974	5163	+	1	37610	7.28452	merozoite surface protein 1
PF3D7_0931200	1258549	1259238	690	+	1	1472	2.13333	selenoprotein
PF3D7_0931400	1263347	1264830	933	+	4	6102	6.54019	PUB domain-containing protein, putative
PF3D7_0931500	1264999	1266015	660	-	3	6524	9.88485	conserved Plasmodium protein, unknown function
PF3D7_0931800	1273082	1273930	849	-	1	8744	10.2992	proteasome subunit beta type-6, putative
PF3D7_0932000	1278007	1278896	309	+	5	1488	4.81553	conserved Plasmodium protein, unknown function
PF3D7_0932200	1287008	1288372	516	+	4	11176	21.6589	profilin
PF3D7_0933400	1323893	1324699	807	+	1	2974	3.68525	conserved Plasmodium protein, unknown function
PF3D7_0933700	1334115	1334794	555	-	2	1820	3.27928	conserved Plasmodium protein, unknown function
PF3D7_0933900	1338175	1339295	753	-	4	2144	2.84728	conserved Plasmodium protein, unknown function
PF3D7_0934200	1346858	1347295	438	-	1	1912	4.3653	conserved Plasmodium protein, unknown function
PF3D7_0934300	1348022	1348459	438	+	1	1398	3.19178	conserved Plasmodium protein, unknown function
PF3D7_0934400	1349790	1350392	603	+	1	2554	4.23549	AP2 domain transcription factor, putative
PF3D7_0934500	1350836	1351929	708	-	2	3642	5.14407	V-type proton ATPase subunit E, putative
PF3D7_0934700	1357411	1359262	1596	+	3	3992	2.50125	UBX domain, putative
PF3D7_0934800	1361935	1363848	1029	+	5	5462	5.30807	cAMP-dependent protein kinase catalytic subunit
PF3D7_0935000	1366569	1367150	582	-	1	3986	6.8488	U2 small nuclear ribonucleoprotein B'', putative
PF3D7_0935100	1367396	1367614	219	-	1	2478	11.3151	protein kish, putative
PF3D7_0935300	1373018	1373722	366	+	4	800	2.18579	phosphatidylinositol N-acetylglucosaminyltransferase subunit P, putative
PF3D7_0936100	1430607	1431146	540	-	1	2810	5.2037	early transcribed membrane protein
PF3D7_1001000	63152	64032	696	+	2	2802	4.02586	Plasmodium exported protein (hyp12), unknown function
PF3D7_1001200	70547	70819	273	-	1	10220	37.4359	acyl-CoA binding protein, isoform 2, ACBP2
PF3D7_1001300	72934	73917	837	-	2	3188	3.80884	Plasmodium exported protein (PHISTa), unknown function
PF3D7_1001500	81416	81739	324	-	1	1060	3.2716	early transcribed membrane protein 10.1
PF3D7_1001600	86538	89009	2292	-	2	7500	3.27225	exported lipase 2
PF3D7_1001700	92573	93526	801	-	2	4198	5.24095	Plasmodium exported protein (PHISTc), unknown function
PF3D7_1002400.1	121115	123291	747	+	7	5154	6.8996	transformer-2 protein homolog beta, putative
PF3D7_1002400.2	121115	123291	741	+	7	5138	6.93387	transformer-2 protein homolog beta, putative
PF3D7_1002500	123770	124882	564	-	3	1208	2.14184	conserved Plasmodium protein, unknown function
PF3D7_1002900	138765	139853	384	+	5	2930	7.63021	conserved Plasmodium protein, unknown function
PF3D7_1003300	150416	150874	459	-	1	3440	7.49455	N-terminal acetyltransferase A complex catalytic subunit ARD1, putative
PF3D7_1003500	160316	160962	357	-	2	6524	18.2745	40S ribosomal protein S20e, putative
PF3D7_1003600	164945	165790	846	+	1	4646	5.49173	inner membrane complex protein 1c, putative
PF3D7_1004000	179344	180226	609	-	2	19692	32.335	60S ribosomal protein L13, putative
PF3D7_1004500	213986	214594	609	-	1	2356	3.86864	conserved Plasmodium protein, unknown function
PF3D7_1004900	224248	225207	960	+	1	3104	3.23333	conserved Plasmodium protein, unknown function
PF3D7_1005800	251579	252490	681	+	2	1736	2.54919	conserved Plasmodium membrane protein, unknown function
PF3D7_1006200	262150	262997	324	-	3	3430	10.5864	DNA/RNA-binding protein Alba 3
PF3D7_1006600	272243	272824	582	-	1	2976	5.1134	phosducin-like protein, putative
PF3D7_1006800	277621	279168	741	+	4	5930	8.0027	single-strand telomeric DNA-binding protein GBP2, putative
PF3D7_1007000	284577	286302	783	+	8	2110	2.69476	conserved membrane protein, unknown function
PF3D7_1007100	286522	287473	351	-	4	2422	6.90028	conserved Plasmodium protein, unknown function
PF3D7_1007400	296906	297565	660	+	1	1724	2.61212	conserved Plasmodium protein, unknown function
PF3D7_1007500	298361	298687	327	+	1	2060	6.29969	conserved Plasmodium protein, unknown function
PF3D7_1007600	299280	299609	330	+	1	1540	4.66667	conserved Plasmodium protein, unknown function
PF3D7_1007900	316649	318280	1632	+	1	4904	3.0049	eukaryotic translation initiation factor 3 subunit D, putative
PF3D7_1008300	346407	346514	108	+	1	236	2.18519	AP-5 complex subunit sigma-1, putative, pseudogene
PF3D7_1008400	347206	348667	1347	-	2	12292	9.12546	26S protease regulatory subunit 4, putative
PF3D7_1008700	360625	362480	1338	-	3	4482	3.34978	tubulin beta chain
PF3D7_1008900	369199	370225	729	-	2	7754	10.6365	adenylate kinase
PF3D7_1010100	403679	404575	897	+	1	2224	2.47938	PI31 domain-containing protein, putative
PF3D7_1010300	414732	415328	357	+	3	3770	10.5602	succinate dehydrogenase subunit 4, putative
PF3D7_1010400	415404	417471	1095	-	6	3728	3.40457	conserved Plasmodium protein, unknown function
PF3D7_1010600	420185	421056	669	-	2	4806	7.18386	eukaryotic translation initiation factor 2 subunit beta
PF3D7_1010700	422961	424365	672	+	7	2700	4.01786	dolichyl-phosphate-mannose--protein mannosyltransferase, putative
PF3D7_1011000	429204	430140	435	-	4	904	2.07816	inner membrane complex sub-compartment protein 1
PF3D7_1011200.1	436958	437708	345	+	4	800	2.31884	conserved Plasmodium protein, unknown function
PF3D7_1011200.2	436958	437708	345	+	4	800	2.31884	conserved Plasmodium protein, unknown function
PF3D7_1011400	441140	441955	816	-	1	2336	2.86275	proteasome subunit beta type-5
PF3D7_1011700	449154	450323	1170	+	1	3116	2.66325	DNA repair protein RAD23, putative
PF3D7_1011800	455398	458817	3420	+	1	16024	4.68538	PRE-binding protein
PF3D7_1011900	460335	461993	918	-	6	2462	2.68192	heme oxygenase
PF3D7_1012200	470979	471933	804	+	2	10906	13.5647	rhoptry associated adhesin
PF3D7_1012300	472546	473386	579	-	2	3072	5.3057	cytochrome b-c1 complex subunit 7, putative
PF3D7_1012400	475327	476563	696	-	3	51156	73.5	hypoxanthine-guanine phosphoribosyltransferase
PF3D7_1012900	496331	497573	1143	-	2	3120	2.72966	autophagy-related protein 18, putative
PF3D7_1013800	542359	544779	1461	+	5	4768	3.26352	conserved Plasmodium protein, unknown function
PF3D7_1015800	633682	635286	1008	+	5	7780	7.71825	ribonucleoside-diphosphate reductase small chain, putative
PF3D7_1015900	637138	639011	1341	+	2	40734	30.3758	enolase
PF3D7_1016300	650898	653567	2475	-	2	39816	16.0873	GBP130 protein
PF3D7_1016900	682182	682508	327	-	1	4406	13.474	early transcribed membrane protein 10.3
PF3D7_1017100	689888	690820	933	-	1	7740	8.29582	rhoptry neck protein 12
PF3D7_1017400	697970	699823	735	-	8	2238	3.0449	phosphomannomutase, putative
PF3D7_1017500	701746	702422	405	+	3	990	2.44444	essential light chain ELC
PF3D7_1017900	715878	717437	1404	+	2	3302	2.35185	26S proteasome regulatory subunit p55, putative
PF3D7_1018400	734722	735738	600	+	4	1330	2.21667	conserved Plasmodium protein, unknown function
PF3D7_1018700	747028	748887	1860	+	1	3896	2.09462	conserved Plasmodium protein, unknown function
PF3D7_1019400	786503	787008	327	+	2	4160	12.7217	60S ribosomal protein L30e, putative
PF3D7_1019800	804328	807582	3255	-	1	6582	2.02212	tRNA methyltransferase, putative
PF3D7_1020000	811106	813484	969	-	10	2736	2.82353	RNA-binding protein 34, putative
PF3D7_1020900	845086	846192	546	-	5	5214	9.54945	ADP-ribosylation factor
PF3D7_1021600	871095	871886	792	+	1	1972	2.4899	deoxyribose-phosphate aldolase, putative
PF3D7_1021900	905473	912345	6873	-	1	20078	2.92129	PHAX domain-containing protein, putative
PF3D7_1022400	939938	942234	1617	-	4	3872	2.39456	serine/arginine-rich splicing factor 4
PF3D7_1022700	951752	952579	828	-	1	2208	2.66667	phospholipid scramblase, putative
PF3D7_1022900	958939	959896	357	-	4	954	2.67227	CDGSH iron-sulfur domain-containing protein, putative
PF3D7_1023300	984228	985330	240	-	4	738	3.075	conserved Plasmodium protein, unknown function
PF3D7_1023400	985350	986988	588	+	7	2268	3.85714	HORMA domain protein, putative
PF3D7_1023500	987017	987310	294	-	1	2650	9.01361	conserved Plasmodium protein, unknown function
PF3D7_1024000	1014896	1016596	1701	+	1	3948	2.32099	conserved Plasmodium protein, unknown function
PF3D7_1024300	1022505	1022897	393	+	1	3192	8.12214	conserved Plasmodium protein, unknown function
PF3D7_1025600	1088214	1088417	204	+	1	1328	6.5098	cytochrome c oxidase copper chaperone, putative
PF3D7_1025700	1088931	1089494	564	+	1	3310	5.86879	conserved Plasmodium protein, unknown function
PF3D7_1025800	1089997	1090538	204	-	3	602	2.95098	conserved Plasmodium protein, unknown function
PF3D7_1026000	1098455	1099882	1092	-	3	5082	4.65385	conserved Plasmodium protein, unknown function
PF3D7_1026800	1122962	1124037	792	+	2	18758	23.6843	40S ribosomal protein S2
PF3D7_1027300	1140589	1142602	1182	-	3	38800	32.8257	peroxiredoxin
PF3D7_1027700.1	1150663	1151853	540	-	5	2244	4.15556	centrin-3
[truncated: 641 more rows]

## Sheet: trophozoite stage in vitro
Gene	start	end	Length	strand	num_exons	Reads	Load	Description
[truncated: 329 more rows]
