# Supplementary material for: In Vivo and In Vitro Genome-Wide Profiling of RNA Secondary Structures Reveals Key Regulatory Features in Plasmodium falciparum
Source: Front Cell Infect Microbiol. 2021 May 17;11:673966. doi: 10.3389/fcimb.2021.673966 (PMC8166286; doi:10.3389/fcimb.2021.673966)
Supplement: Supplementary file 9 [file Table_5.xlsx]

## Sheet: list
Name	Chromsome	Pos	SH-1	SH-2	SH-3	SHA-1	SHA-2	SHA-3	SHLR-1	SHLR-2	SHLR-3	Base	Gene.sta	Gene.end	Size	Description
PF3D7_0102200	Pf3D7_01_v3	98819	0	0	1	133	18	72	1	0	0	A	98819	102282	3464	ring-infected erythrocyte surface antigen (RESA)
PF3D7_0103200	Pf3D7_01_v3	140663	3	2	14	18	2	15	0	0	3	T	140662	142219	1558	nucleoside transporter 4 (NT4)
PF3D7_0105400.1	Pf3D7_01_v3	226681	0	0	0	28	4	9	0	0	0	T	226681	227285	605	conserved Plasmodium protein, unknown function
PF3D7_0107500	Pf3D7_01_v3	304362	11	5	14	45	32	26	0	0	0	T	304362	309257	4896	lipid/sterol:H+ symporter
PF3D7_0108000	Pf3D7_01_v3	328431	0	0	0	17	2	5	1	0	0	T	328431	329558	1128	proteasome subunit beta type-3, putative
PF3D7_0108300	Pf3D7_01_v3	337168	2	2	0	16	2	18	0	1	0	A	337168	343833	6666	conserved Plasmodium protein, unknown function
PF3D7_0108500	Pf3D7_01_v3	349170	0	1	1	26	10	39	0	0	0	A	349170	349709	540	conserved Plasmodium protein, unknown function
PF3D7_0108600	Pf3D7_01_v3	349995	6	0	0	24	2	20	0	0	0	T	349995	351626	1632	conserved Plasmodium protein, unknown function
PF3D7_0108900	Pf3D7_01_v3	362006	1	0	2	16	9	15	0	0	0	A	361987	362586	600	unspecified product
PF3D7_0109000	Pf3D7_01_v3	363318	0	0	0	34	11	11	0	0	1	A	363318	363992	675	photosensitized INA-labeled protein PHIL1, putative (PHIL1)
PF3D7_0202000	Pf3D7_02_v3	103385	9	3	3	35	35	50	0	0	2	T	103385	105796	2412	knob-associated histidine-rich protein (KAHRP)
PF3D7_0202100	Pf3D7_02_v3	109587	0	0	0	16	3	9	0	0	0	T	109564	110580	1017	liver stage associated protein 2 (LSAP2)
PF3D7_0202500	Pf3D7_02_v3	127994	0	0	1	44	12	54	0	0	1	A	127994	128314	321	early transcribed membrane protein 2 (ETRAMP2)
PF3D7_0206800	Pf3D7_02_v3	273689	20	10	1	41	17	87	2	0	1	T	273689	274507	819	merozoite surface protein 2 (MSP2)
PF3D7_0206900.2	Pf3D7_02_v3	275541	3	2	15	17	21	8	1	1	0	T	275540	276577	1038	merozoite surface protein 5 (MSP5)
PF3D7_0207000	Pf3D7_02_v3	277494	21	0	0	16	9	4	0	0	0	T	277494	278456	963	merozoite surface protein 4 (MSP4)
PF3D7_0207600	Pf3D7_02_v3	303593	0	1	12	64	9	104	0	0	4	T	303593	307027	3435	serine repeat antigen 5 (SERA5)
PF3D7_0210900	Pf3D7_02_v3	442080	21	7	1	15	14	7	1	3	0	T	442080	442934	855	conserved Plasmodium protein, unknown function
PF3D7_0215400	Pf3D7_02_v3	634593	0	1	0	27	8	2	0	0	0	G	634589	637507	2919	conserved Plasmodium protein, unknown function
PF3D7_0217500	Pf3D7_02_v3	720453	5	0	0	17	2	11	5	0	0	G	720437	722661	2225	calcium-dependent protein kinase 1 (CDPK1)
PF3D7_0217800	Pf3D7_02_v3	734272	2	1	0	25	8	12	3	0	0	A	734272	734595	324	40S ribosomal protein S26 (RPS26)
PF3D7_0218800	Pf3D7_02_v3	766390	0	1	0	21	0	4	0	0	0	T	766390	767015	626	ribonuclease P
PF3D7_0219000	Pf3D7_02_v3	767977	4	1	0	34	5	4	0	0	0	A	767977	768058	82	small nucleolar RNA snoR01
PF3D7_0219200	Pf3D7_02_v3	772353	0	0	0	15	1	0	0	0	0	A	772316	772690	375	40S ribosomal protein S30
PF3D7_0220200	Pf3D7_02_v3	809511	46	20	2	36	33	30	0	0	1	T	809511	810298	788	Plasmodium exported protein, unknown function
PF3D7_0302500	Pf3D7_03_v3	135418	18	12	1	145	27	70	4	1	0	A	135418	140660	5243	cytoadherence linked asexual protein 3.1 (CLAG3.1)
PF3D7_0304400	Pf3D7_03_v3	217965	8	4	4	56	12	27	0	0	0	A	217941	218489	549	60S ribosomal protein L44 (RPL44)
PF3D7_0309600	Pf3D7_03_v3	407985	32	5	0	57	14	19	0	0	3	T	407980	408318	339	60S acidic ribosomal protein P2 (PfP2)
PF3D7_0320900	Pf3D7_03_v3	875234	11	3	1	52	8	46	4	3	0	A	875213	876295	1083	histone H2A variant, putative (H2A.Z)
PF3D7_0406200	Pf3D7_04_v3	329217	0	0	0	55	3	26	0	0	5	T	329216	329689	474	sexual stage-specific protein precursor (Pfs16)
PF3D7_0404900	Pf3D7_04_v3	267245	28	7	3	54	14	31	0	0	0	C	267244	268380	1137	6-cysteine protein (P41)
PF3D7_0415900	Pf3D7_04_v3	697924	2	0	0	43	0	38	0	0	0	A	697918	698768	851	60S ribosomal protein L15, putative
PF3D7_0423400	Pf3D7_04_v3	1055665	8	0	0	54	7	6	0	0	0	A	1055665	1056318	654	asparagine-rich protein (AARP)
PF3D7_0424600	Pf3D7_04_v3	1113345	3	1	24	68	34	47	1	0	0	T	1113345	1114486	1142	Plasmodium exported protein (PHISTb), unknown function
PF3D7_0501500	Pf3D7_05_v3	81148	0	7	15	61	25	44	0	0	0	T	81134	82336	1203	rhoptry-associated protein 3 (RAP3)
PF3D7_0501600	Pf3D7_05_v3	84041	17	25	2	308	88	68	7	3	4	T	84041	85237	1197	rhoptry-associated protein 2 (RAP2)
PF3D7_0503400	Pf3D7_05_v3	140714	0	0	1	72	29	17	10	0	0	T	140710	141471	762	actin-depolymerizing factor 1 (ADF1)
PF3D7_0515700	Pf3D7_05_v3	653969	11	5	1	69	4	4	2	0	2	T	653966	655336	1371	glideosome-associated protein 40, putative (GAP40)
PF3D7_0532100	Pf3D7_05_v3	1301228	28	8	0	57	26	56	1	0	14	G	1301224	1301769	546	early transcribed membrane protein 5 (ETRAMP5)
PF3D7_0610400	Pf3D7_06_v3	444747	101	32	71	864	140	446	104	20	47	A	444747	445157	411	histone H3 (H3)
PF3D7_0617800	Pf3D7_06_v3	748416	89	45	179	3418	1291	1034	41	16	15	T	748416	748814	399	histone H2A (H2A)
PF3D7_0617900	Pf3D7_06_v3	754398	0	2	0	74	3	17	12	0	13	G	754395	754805	411	histone H3 variant, putative (H3.3)
PF3D7_0628300	Pf3D7_06_v3	1170813	13	7	1	118	21	97	3	0	1	T	1170813	1173696	2884	choline/ethanolaminephosphotransferase, putative (CEPT)
PF3D7_0707300	Pf3D7_07_v3	338888	24	33	3	150	42	102	1	0	1	A	338885	342083	3199	rhoptry-associated membrane antigen (RAMA)
PF3D7_0708400	Pf3D7_07_v3	381602	3	4	10	51	4	28	0	2	5	A	381592	384614	3023	heat shock protein 90 (HSP90)
PF3D7_0714000	Pf3D7_07_v3	643101	11	9	24	109	60	197	3	0	4	T	643101	643472	372	histone H2B variant (H2B.Z)
PF3D7_0722200	Pf3D7_07_v3	946383	8	20	2	50	22	13	0	0	1	T	946363	948612	2250	rhoptry-associated leucine zipper-like protein 1 (RALP1)
PF3D7_0725400	Pf3D7_07_v3	1079018	5	0	0	55	3	25	1	0	0	T	1079015	1080055	1041	conserved Plasmodium protein, unknown function
PF3D7_0731500	Pf3D7_07_v3	1358055	2	0	0	68	13	40	3	0	5	A	1358055	1362929	4875	erythrocyte binding antigen-175 (EBA175)
PF3D7_0814200	Pf3D7_08_v3	688086	4	1	29	71	35	6	0	0	0	A	687340	688086	747	DNA/RNA-binding protein Alba 1 (ALBA1)
PF3D7_0817900	Pf3D7_08_v3	816803	2	3	5	73	22	68	0	0	0	T	816803	817102	300	high mobility group protein B2 (HMGB2)
PF3D7_0818200	Pf3D7_08_v3	830011	34	50	1	66	30	27	4	3	1	A	830006	831454	1449	14-3-3 protein (14-3-3I)
PF3D7_0818900	Pf3D7_08_v3	860384	15	8	10	86	11	73	2	0	0	A	860384	862417	2034	heat shock protein 70 (HSP70)
PF3D7_0827900	Pf3D7_08_v3	1206788	18	16	2	58	28	16	0	0	0	T	1206788	1208394	1607	protein disulfide isomerase (PDI8)
PF3D7_0830400	Pf3D7_08_v3	1294036	7	15	0	70	15	9	0	0	0	T	1294022	1294722	701	conserved Plasmodium protein, unknown function
PF3D7_0831700	Pf3D7_08_v3	1365468	5	5	0	54	0	26	0	0	0	T	1365467	1367506	2040	heat shock protein 70 (HSP70-x)
PF3D7_0831800	Pf3D7_08_v3	1374236	0	0	1	86	132	54	0	0	0	T	1374236	1375299	1064	histidine-rich protein II (HRPII)
PF3D7_0905400	Pf3D7_09_v3	270740	88	157	58	407	206	289	7	3	3	T	270740	274789	4050	high molecular weight rhoptry protein 3 (RhopH3)
PF3D7_0918000	Pf3D7_09_v3	742494	37	45	15	52	54	104	3	0	3	T	742494	743684	1191	glideosome-associated protein 50 (GAP50)
PF3D7_0925900	Pf3D7_09_v3	1040740	50	26	1	64	17	39	1	0	0	T	1040713	1041516	804	conserved Plasmodium protein, unknown function
PF3D7_0929500	Pf3D7_09_v3	1180983	12	35	1	113	31	69	3	0	4	T	1180983	1181996	1014	conserved protein, unknown function
PF3D7_0930300	Pf3D7_09_v3	1201817	7	1	1	54	33	60	4	0	7	G	1201812	1206974	5163	merozoite surface protein 1 (MSP1)
PF3D7_1001500	Pf3D7_10_v3	81416	0	1	0	71	16	52	0	0	0	T	81416	81739	324	early transcribed membrane protein 10.1 (ETRAMP10)
PF3D7_1003600	Pf3D7_10_v3	164953	3	2	0	62	20	41	0	1	2	T	164945	165790	846	inner membrane complex protein 1c, putative (IMC1c)
PF3D7_1010300	Pf3D7_10_v3	414732	14	8	1	113	40	57	0	0	1	A	414732	415328	597	succinate dehydrogenase subunit 4, putative (SDH4)
PF3D7_1012400	Pf3D7_10_v3	475327	6	4	1	89	23	75	1	1	0	T	475327	476563	1237	hypoxanthine-guanine phosphoribosyltransferase (HGPRT)
PF3D7_1027300	Pf3D7_10_v3	1140609	7	14	0	61	25	60	1	2	1	T	1140589	1142602	2014	peroxiredoxin (nPrx)
PF3D7_1033100	Pf3D7_10_v3	1324132	25	32	23	73	54	45	0	1	0	T	1324132	1328436	4305	S-adenosylmethionine decarboxylase/ornithine decarboxylase (AdoMetDC/ODC)
PF3D7_1102700	Pf3D7_11_v3	128789	0	2	0	156	33	42	6	0	1	A	128789	129064	276	early transcribed membrane protein 11.1 (ETRAMP11.1)
PF3D7_1102800	Pf3D7_11_v3	131703	17	0	15	941	352	617	4	1	6	T	131703	131987	285	early transcribed membrane protein 11.2 (ETRAMP11.2)
PF3D7_1103100	Pf3D7_11_v3	140048	124	47	3	80	27	50	0	1	0	T	140048	140801	754	60S acidic ribosomal protein P1, putative (RPP1)
PF3D7_1105000	Pf3D7_11_v3	221818	47	11	122	980	298	810	31	18	16	T	221818	222129	312	histone H4 (H4)
PF3D7_1105100	Pf3D7_11_v3	226065	119	39	13	904	188	455	114	24	61	A	226065	226418	354	histone H2B (H2B)
PF3D7_1108600	Pf3D7_11_v3	369679	32	25	4	55	17	35	0	1	0	A	369675	370706	1032	endoplasmic reticulum-resident calcium binding protein (ERC)
PF3D7_1113100	Pf3D7_11_v3	511110	23	4	6	88	10	43	0	0	0	T	511105	511761	657	protein tyrosine phosphatase (PRL)
PF3D7_1121600	Pf3D7_11_v3	815386	32	32	16	541	277	412	9	2	8	T	815386	816322	937	exported protein 1 (EXP1)
PF3D7_1129100	Pf3D7_11_v3	1127311	4	7	0	50	1	41	1	0	0	A	1125952	1127310	1359	parasitophorous vacuolar protein 1 (PV1)
PF3D7_1149200	Pf3D7_11_v3	1976407	0	0	0	61	7	31	2	0	0	A	1976407	1979804	3398	ring-infected erythrocyte surface antigen
PF3D7_1202900	Pf3D7_12_v3	162429	9	6	2	81	35	85	0	2	4	T	162429	162722	294	high mobility group protein B1 (HMGB1)
PF3D7_1228600	Pf3D7_12_v3	1160729	2	2	1	67	59	87	0	0	0	T	1160729	1162960	2232	merozoite surface protein 9 (MSP9)
PF3D7_1246200	Pf3D7_12_v3	1920790	11	6	0	59	38	34	3	22	9	G	1920784	1921914	1131	actin I (ACT1)
PF3D7_1301700	Pf3D7_13_v3	99548	0	0	0	50	20	30	0	0	0	A	99548	100521	974	Plasmodium exported protein (hyp8), unknown function (GEXP07)
PF3D7_1308300	Pf3D7_13_v3	372260	3	3	0	64	4	19	0	0	0	A	372260	372646	387	40S ribosomal protein S27 (RPS27)
PF3D7_1310700	Pf3D7_13_v3	468257	8	8	0	55	4	5	0	0	0	T	468232	468663	432	RNA-binding protein, putative
PF3D7_1335100	Pf3D7_13_v3	1419087	2	3	0	65	24	42	3	1	0	T	1419086	1420141	1056	merozoite surface protein 7 (MSP7)
PF3D7_1343000	Pf3D7_13_v3	1696894	47	34	0	50	14	15	0	1	0	A	1696894	1698113	1220	phosphoethanolamine N-methyltransferase (PMT)
PF3D7_1344300	Pf3D7_13_v3	1774276	3	1	0	53	31	26	0	0	0	T	1774275	1779042	4768	conserved protein, unknown function
PF3D7_1352500	Pf3D7_13_v3	2093365	3	1	22	74	13	47	2	0	0	T	2093365	2094337	973	thioredoxin-related protein, putative
PF3D7_1357000	Pf3D7_13_v3	2265817	0	0	1	57	20	42	4	0	0	T	2265817	2267148	1332	elongation factor 1-alpha
PF3D7_1357100	Pf3D7_13_v3	2268901	1	0	0	63	18	20	2	1	0	A	2268901	2270232	1332	elongation factor 1-alpha
PF3D7_1358700	Pf3D7_13_v3	2326420	46	11	0	72	13	29	0	0	0	T	2326394	2326855	462	HVA22-like protein, putative
PF3D7_1365900	Pf3D7_13_v3	2632534	41	22	2	79	26	7	1	0	0	T	2632534	2633260	727	ubiquitin-60S ribosomal protein L40
PF3D7_1370800	Pf3D7_13_v3	2796122	0	1	11	63	10	21	0	0	8	C	2796119	2797144	1026	unspecified product
PF3D7_1370900	Pf3D7_13_v3	2797507	5	5	37	154	26	74	1	0	0	T	2797507	2798103	597	unspecified product
PF3D7_1372200	Pf3D7_13_v3	2840727	0	0	0	68	24	102	0	0	0	T	2840727	2841703	977	histidine-rich protein III (HRPIII)
PF3D7_1401400	Pf3D7_14_v3	53411	2	0	5	123	26	86	0	0	0	T	53411	53734	324	early transcribed membrane protein 14.1 (ETRAMP14)
PF3D7_1401600	Pf3D7_14_v3	61376	1	3	0	59	2	1	0	0	0	A	61364	62988	1625	Plasmodium exported protein (PHISTb), unknown function
PF3D7_1404800	Pf3D7_14_v3	163994	0	0	2	61	24	15	0	0	0	G	163990	166854	2865	conserved Plasmodium protein, unknown function
PF3D7_1406800	Pf3D7_14_v3	246381	1	2	20	114	24	43	10	2	2	T	246380	247721	1342	glideosome associated protein with multiple membrane spans 3 (GAPM3)
PF3D7_1407800	Pf3D7_14_v3	283093	0	2	0	76	16	27	0	0	5	T	283086	284435	1350	plasmepsin IV (PM4)
PF3D7_1409400	Pf3D7_14_v3	365515	8	5	0	66	20	46	1	0	2	A	365509	367027	1519	conserved Plasmodium membrane protein, unknown function
PF3D7_1424700	Pf3D7_14_v3	981588	0	0	31	956	484	288	26	10	8	A	981588	981671	84	small nucleolar RNA snoR29
PF3D7_1444800	Pf3D7_14_v3	1844041	59	10	0	92	17	137	0	0	0	T	1844041	1845617	1577	fructose-bisphosphate aldolase (FBPA)
PF3D7_1446000	Pf3D7_14_v3	1889421	6	1	0	65	9	0	1405	257	15	T	1889413	1889529	117	U5 spliceosomal RNA
PF3D7_1449200	Pf3D7_14_v3	2014670	27	4	11	164	40	88	12	7	1	A	2014670	2015055	386	conserved Plasmodium protein, unknown function
PF3D7_1457000	Pf3D7_14_v3	2336656	3	1	0	55	11	8	0	0	0	T	2336649	2339153	2505	signal peptide peptidase (SPP)
PF3D7_1457200	Pf3D7_14_v3	2343653	0	1	2	62	9	28	3	0	1	T	2343640	2344218	579	thioredoxin 1 (TRX1)
PF3D7_1462800	Pf3D7_14_v3	2559098	21	34	1	58	16	73	1	2	4	A	2559098	2560347	1250	glyceraldehyde-3-phosphate dehydrogenase (GAPDH)
PF3D7_1468700	Pf3D7_14_v3	2825375	12	10	0	51	13	13	0	0	0	T	2825370	2826918	1549	eukaryotic initiation factor 4A (eIF4A)
PF3D7_1471100	Pf3D7_14_v3	2905163	11	7	3	56	19	22	0	0	0	T	2905163	2906565	1403	exported protein 2 (EXP2)

## Sheet: 5-UTR
Chromsome	Pos	5-UTR	Base	SH-1/SH-2	SH-3/SH-2		SHA-1/SHA-2	SHA-3/SHA-2		SHLR-1/SHLR-2	SHLR-3/SHLR-2		Gene_t	Triscription_ID	Chr	Gene.sta	Gene.end	Name	Description	Size	Parent_gene
Pf3D7_01_v3	98619	-200	A	1.60294	1		4.8	1.29211		1	1		NA	NA	NA	NA	NA	NA	NA	NA	NA
Pf3D7_01_v3	98620	-199	A	1	1		1.44919	0.724594		1	1		NA	NA	NA	NA	NA	NA	NA	NA	NA
Pf3D7_01_v3	98621	-198	T	1	1		2.4	1		1	1		NA	NA	NA	NA	NA	NA	NA	NA	NA
Pf3D7_01_v3	98622	-197	T	1	1		1.6	1		1	1		NA	NA	NA	NA	NA	NA	NA	NA	NA
Pf3D7_01_v3	98623	-196	A	1	1		1	1.29211		1	1		NA	NA	NA	NA	NA	NA	NA	NA	NA
Pf3D7_01_v3	98624	-195	A	1	1		2.02886	0.936257		1	1		NA	NA	NA	NA	NA	NA	NA	NA	NA
Pf3D7_01_v3	98625	-194	A	1	1		2.60854	0.724594		1	1		NA	NA	NA	NA	NA	NA	NA	NA	NA
Pf3D7_01_v3	98626	-193	T	1	1		1.6	1		1	1		NA	NA	NA	NA	NA	NA	NA	NA	NA
Pf3D7_01_v3	98627	-192	A	1	1		0.79538	0.568129		1	1		NA	NA	NA	NA	NA	NA	NA	NA	NA
Pf3D7_01_v3	98628	-191	T	1	1		1.01443	0.724594		1	1		NA	NA	NA	NA	NA	NA	NA	NA	NA
Pf3D7_01_v3	98629	-190	A	1	1		2.04526	0.568129		1	1		NA	NA	NA	NA	NA	NA	NA	NA	NA
Pf3D7_01_v3	98630	-189	T	1	1		0.96538	0.646921		1	1		NA	NA	NA	NA	NA	NA	NA	NA	NA
Pf3D7_01_v3	98631	-188	T	1	1		2.8	1		1	1		NA	NA	NA	NA	NA	NA	NA	NA	NA
Pf3D7_01_v3	98632	-187	T	1	1		3.63602	0.568129		1	1		NA	NA	NA	NA	NA	NA	NA	NA	NA
Pf3D7_01_v3	98633	-186	T	1	1		3.4	1.29211		1	1		NA	NA	NA	NA	NA	NA	NA	NA	NA
Pf3D7_01_v3	98634	-185	A	1	1		0.724594	0.936257		1	1		NA	NA	NA	NA	NA	NA	NA	NA	NA
Pf3D7_01_v3	98636	-183	T	1	1		0.467236	0.467236		1	1		NA	NA	NA	NA	NA	NA	NA	NA	NA
Pf3D7_01_v3	98637	-182	A	1	1		1	1		1	1		NA	NA	NA	NA	NA	NA	NA	NA	NA
Pf3D7_01_v3	98638	-181	T	1	2.97588		0.896424	0.344779		1	1		NA	NA	NA	NA	NA	NA	NA	NA	NA
Pf3D7_01_v3	98639	-180	A	1	1		0.79538	0.568129		1	1		NA	NA	NA	NA	NA	NA	NA	NA	NA
Pf3D7_01_v3	98640	-179	T	1	1		2	1		1	1		NA	NA	NA	NA	NA	NA	NA	NA	NA
Pf3D7_01_v3	98641	-178	A	1	2.97588		0.396774	0.396774		1	1		NA	NA	NA	NA	NA	NA	NA	NA	NA
Pf3D7_01_v3	98642	-177	T	1	2.97588		1.15935	0.724594		1	1		NA	NA	NA	NA	NA	NA	NA	NA	NA
Pf3D7_01_v3	98643	-176	A	1	1		0.934471	0.467236		1	1		NA	NA	NA	NA	NA	NA	NA	NA	NA
Pf3D7_01_v3	98644	-175	T	1	2.97588		0.535613	0.127527		1	1		NA	NA	NA	NA	NA	NA	NA	NA	NA
Pf3D7_01_v3	98645	-174	A	1	1		1.47518	0.273181		1	1		NA	NA	NA	NA	NA	NA	NA	NA	NA
Pf3D7_01_v3	98646	-173	T	1	1		2.41625	0.32999		1	1		NA	NA	NA	NA	NA	NA	NA	NA	NA
Pf3D7_01_v3	98647	-172	A	1	4.95177		3.71895	0.393877		1	1		NA	NA	NA	NA	NA	NA	NA	NA	NA
Pf3D7_01_v3	98648	-171	T	1	1		1.24767	0.0831781		1	1		NA	NA	NA	NA	NA	NA	NA	NA	NA
Pf3D7_01_v3	98649	-170	A	1	1		3.20407	0.249399		1	1		NA	NA	NA	NA	NA	NA	NA	NA	NA
Pf3D7_01_v3	98650	-169	T	1	1		1.36227	0.228221		0.741745	0.741745		NA	NA	NA	NA	NA	NA	NA	NA	NA
Pf3D7_01_v3	98651	-168	T	1	1		0.952194	0.401182		1.2	1		NA	NA	NA	NA	NA	NA	NA	NA	NA
Pf3D7_01_v3	98652	-167	T	1.60294	1		0.23162	0.362164		1	1		NA	NA	NA	NA	NA	NA	NA	NA	NA
Pf3D7_01_v3	98653	-166	A	1	1		1.99966	0.451683		1	1		NA	NA	NA	NA	NA	NA	NA	NA	NA
Pf3D7_01_v3	98654	-165	T	1	1		2.94348	0.334811		1	1		NA	NA	NA	NA	NA	NA	NA	NA	NA
Pf3D7_01_v3	98655	-164	A	1	4.95177		0.97245	0.186935		1.2	1		NA	NA	NA	NA	NA	NA	NA	NA	NA
Pf3D7_01_v3	98656	-163	A	1	4.95177		1.3755	0.342531		1	1		NA	NA	NA	NA	NA	NA	NA	NA	NA
Pf3D7_01_v3	98657	-162	T	1	1		2.56282	0.296835		1	1		NA	NA	NA	NA	NA	NA	NA	NA	NA
Pf3D7_01_v3	98658	-161	A	1	8.90354		1.20907	0.184177		1	1		NA	NA	NA	NA	NA	NA	NA	NA	NA
Pf3D7_01_v3	98659	-160	A	1	6.92765		1.46965	0.371521		1	1		NA	NA	NA	NA	NA	NA	NA	NA	NA
Pf3D7_01_v3	98660	-159	T	0.431789	0.431789		0.927651	1.41569		1	1		NA	NA	NA	NA	NA	NA	NA	NA	NA
Pf3D7_01_v3	98661	-158	A	1	1		0.916509	1.18184		1	1		NA	NA	NA	NA	NA	NA	NA	NA	NA
Pf3D7_01_v3	98662	-157	T	2.80883	2.97588		1.28692	0.898123		0.741745	0.892835		NA	NA	NA	NA	NA	NA	NA	NA	NA
Pf3D7_01_v3	98663	-156	T	1	1		1.13843	0.898123		1	1.2037		NA	NA	NA	NA	NA	NA	NA	NA	NA
Pf3D7_01_v3	98664	-155	T	1	2.97588		0.689557	0.747635		1	1		NA	NA	NA	NA	NA	NA	NA	NA	NA
Pf3D7_01_v3	98665	-154	T	1	1		0.849272	0.249399		1	1		NA	NA	NA	NA	NA	NA	NA	NA	NA
Pf3D7_01_v3	98666	-153	T	1	1		0.431578	0.232353		1	1		NA	NA	NA	NA	NA	NA	NA	NA	NA
Pf3D7_01_v3	98667	-152	T	1	1		0.841678	0.127527		1	1		NA	NA	NA	NA	NA	NA	NA	NA	NA
Pf3D7_01_v3	98668	-151	T	1	1		0.719297	0.179824		1	1		NA	NA	NA	NA	NA	NA	NA	NA	NA
Pf3D7_01_v3	98669	-150	T	1	1		1.19032	0.396774		1	1		NA	NA	NA	NA	NA	NA	NA	NA	NA
Pf3D7_01_v3	98670	-149	T	1	1		0.7706	0.185373		1	1		NA	NA	NA	NA	NA	NA	NA	NA	NA
Pf3D7_01_v3	98671	-148	T	1	6.92765		0.815897	0.461976		1	1		NA	NA	NA	NA	NA	NA	NA	NA	NA
Pf3D7_01_v3	98672	-147	T	1	1		2.61652	4.01585		1	1		NA	NA	NA	NA	NA	NA	NA	NA	NA
Pf3D7_01_v3	98673	-146	C	1	1		1.76803	2.62001		1	1		NA	NA	NA	NA	NA	NA	NA	NA	NA
Pf3D7_01_v3	98674	-145	T	1	2.97588		0.615897	1.30206		1	1		NA	NA	NA	NA	NA	NA	NA	NA	NA
Pf3D7_01_v3	98675	-144	A	1	1		1.86894	3.46991		1	1		NA	NA	NA	NA	NA	NA	NA	NA	NA
Pf3D7_01_v3	98676	-143	G	1	1		0.542895	0.490517		1	1		NA	NA	NA	NA	NA	NA	NA	NA	NA
Pf3D7_01_v3	98677	-142	A	1	1		0.34846	0.173173		1	1		NA	NA	NA	NA	NA	NA	NA	NA	NA
Pf3D7_01_v3	98678	-141	A	1	1		0.681754	0.900043		1	1		NA	NA	NA	NA	NA	NA	NA	NA	NA
Pf3D7_01_v3	98679	-140	A	0.603146	0.603146		0.359648	0.232353		1	1		NA	NA	NA	NA	NA	NA	NA	NA	NA
Pf3D7_01_v3	98680	-139	A	1	1		1.13103	0.226206		1	1		NA	NA	NA	NA	NA	NA	NA	NA	NA
Pf3D7_01_v3	98681	-138	A	1	1		0.670631	0.304832		1	1		NA	NA	NA	NA	NA	NA	NA	NA	NA
Pf3D7_01_v3	98682	-137	A	1	1		0.670115	0.134023		1	1		NA	NA	NA	NA	NA	NA	NA	NA	NA
Pf3D7_01_v3	98683	-136	A	1	1		3.65032	0.512676		1	1		NA	NA	NA	NA	NA	NA	NA	NA	NA
Pf3D7_01_v3	98684	-135	A	1	1		1.9101	0.236408		1	1		NA	NA	NA	NA	NA	NA	NA	NA	NA
Pf3D7_01_v3	98685	-134	A	1	1		0.810669	0.193016		1	1		NA	NA	NA	NA	NA	NA	NA	NA	NA
Pf3D7_01_v3	98686	-133	T	1	1		3.38744	0.35298		1	1		NA	NA	NA	NA	NA	NA	NA	NA	NA
Pf3D7_01_v3	98687	-132	T	2.80883	1		0.999828	0.208298		1	1		NA	NA	NA	NA	NA	NA	NA	NA	NA
Pf3D7_01_v3	98688	-131	T	1	1		3.86033	0.305781		1	1		NA	NA	NA	NA	NA	NA	NA	NA	NA
Pf3D7_01_v3	98689	-130	A	1	1		1.74836	0.35298		1	1		NA	NA	NA	NA	NA	NA	NA	NA	NA
Pf3D7_01_v3	98690	-129	C	1	2.97588		0.854274	0.204411		1	1		NA	NA	NA	NA	NA	NA	NA	NA	NA
Pf3D7_01_v3	98691	-128	T	1.60294	1		2.91915	0.228221		1	1		NA	NA	NA	NA	NA	NA	NA	NA	NA
Pf3D7_01_v3	98692	-127	A	1	1		1.74836	0.273181		1	1		NA	NA	NA	NA	NA	NA	NA	NA	NA
Pf3D7_01_v3	98693	-126	T	1	1		1.06817	0.138019		1	1		NA	NA	NA	NA	NA	NA	NA	NA	NA
Pf3D7_01_v3	98694	-125	T	1	1		3.33281	0.35298		1	1		NA	NA	NA	NA	NA	NA	NA	NA	NA
Pf3D7_01_v3	98695	-124	T	1	1		3.16689	0.358362		1	1		NA	NA	NA	NA	NA	NA	NA	NA	NA
Pf3D7_01_v3	98696	-123	T	1	2.97588		3.45754	0.740206		1	1		NA	NA	NA	NA	NA	NA	NA	NA	NA
Pf3D7_01_v3	98697	-122	T	0.603146	0.603146		1.56504	0.14255		1	1		NA	NA	NA	NA	NA	NA	NA	NA	NA
Pf3D7_01_v3	98698	-121	A	1	1		1.89273	0.14386		1	1		NA	NA	NA	NA	NA	NA	NA	NA	NA
Pf3D7_01_v3	98699	-120	T	2.20588	6.92765		0.857881	0.0986387		1	1		NA	NA	NA	NA	NA	NA	NA	NA	NA
Pf3D7_01_v3	98700	-119	A	0.603146	1.79489		1.28433	0.0987949		1	1		NA	NA	NA	NA	NA	NA	NA	NA	NA
Pf3D7_01_v3	98701	-118	T	1	2.97588		3.06511	0.334811		1	1		NA	NA	NA	NA	NA	NA	NA	NA	NA
Pf3D7_01_v3	98702	-117	T	1	1		0.774271	0.266656		1	1		NA	NA	NA	NA	NA	NA	NA	NA	NA
Pf3D7_01_v3	98703	-116	T	1	1		0.554772	0.16599		1	1		NA	NA	NA	NA	NA	NA	NA	NA	NA
Pf3D7_01_v3	98704	-115	A	1	1		1.88088	0.392071		1	1		NA	NA	NA	NA	NA	NA	NA	NA	NA
Pf3D7_01_v3	98705	-114	T	1	1		0.661634	0.199267		1	1		NA	NA	NA	NA	NA	NA	NA	NA	NA
Pf3D7_01_v3	98706	-113	A	1	4.95177		1.25405	0.211347		1	1		NA	NA	NA	NA	NA	NA	NA	NA	NA
Pf3D7_01_v3	98707	-112	T	1	1		0.667614	0.23097		1.2	1		NA	NA	NA	NA	NA	NA	NA	NA	NA
Pf3D7_01_v3	98708	-111	A	1	2.97588		1.08841	0.18884		1	1		NA	NA	NA	NA	NA	NA	NA	NA	NA
Pf3D7_01_v3	98709	-110	T	1	8.90354		0.593557	0.138576		1	1		NA	NA	NA	NA	NA	NA	NA	NA	NA
Pf3D7_01_v3	98710	-109	A	0.431789	2.13812		1.5795	0.213803		1	1		NA	NA	NA	NA	NA	NA	NA	NA	NA
Pf3D7_01_v3	98711	-108	T	1	12.8553		0.838308	0.353444		1	1		NA	NA	NA	NA	NA	NA	NA	NA	NA
Pf3D7_01_v3	98712	-107	T	2.20588	8.90354		0.871448	0.319538		1.2	1		NA	NA	NA	NA	NA	NA	NA	NA	NA
Pf3D7_01_v3	98713	-106	A	1	2.97588		2.38784	0.738249		1.2	1		NA	NA	NA	NA	NA	NA	NA	NA	NA
Pf3D7_01_v3	98714	-105	T	0.431789	0.431789		3.2911	1.48607		1	1		NA	NA	NA	NA	NA	NA	NA	NA	NA
Pf3D7_01_v3	98715	-104	A	1	2.97588		0.774801	0.211349		1	1		NA	NA	NA	NA	NA	NA	NA	NA	NA
Pf3D7_01_v3	98716	-103	A	1.33047	11.3289		1.79698	0.324523		1.2	1		NA	NA	NA	NA	NA	NA	NA	NA	NA
Pf3D7_01_v3	98717	-102	T	2.80883	18.783		0.98408	0.2346		1	1		NA	NA	NA	NA	NA	NA	NA	NA	NA
Pf3D7_01_v3	98718	-101	A	1	1		2.00736	0.480891		1	1		NA	NA	NA	NA	NA	NA	NA	NA	NA
Pf3D7_01_v3	98719	-100	T	1	12.8553		1.2475	0.464338		1	1		NA	NA	NA	NA	NA	NA	NA	NA	NA
Pf3D7_01_v3	98720	-99	T	3.41177	4.95177		0.782968	0.297362		1.2	1		NA	NA	NA	NA	NA	NA	NA	NA	NA
Pf3D7_01_v3	98721	-98	A	1.33047	2.98664		1.24666	0.422275		1	1		NA	NA	NA	NA	NA	NA	NA	NA	NA
Pf3D7_01_v3	98722	-97	T	1.60294	4.95177		1.31436	0.375816		1	1		NA	NA	NA	NA	NA	NA	NA	NA	NA
Pf3D7_01_v3	98723	-96	T	1.60294	2.97588		0.871154	0.278535		1	1		NA	NA	NA	NA	NA	NA	NA	NA	NA
Pf3D7_01_v3	98724	-95	T	3.41177	4.95177		11.8171	3.55536		1	1		NA	NA	NA	NA	NA	NA	NA	NA	NA
Pf3D7_01_v3	98725	-94	A	1	1		2.30175	0.915228		1	1		NA	NA	NA	NA	NA	NA	NA	NA	NA
Pf3D7_01_v3	98726	-93	G	3.03523	2.13812		1.07617	0.664511		1	1		NA	NA	NA	NA	NA	NA	NA	NA	NA
Pf3D7_01_v3	98727	-92	A	5.82354	6.92765		1.39215	1.54455		1	1		NA	NA	NA	NA	NA	NA	NA	NA	NA
Pf3D7_01_v3	98728	-91	C	1.60294	8.90354		0.7898	0.195742		1	1		NA	NA	NA	NA	NA	NA	NA	NA	NA
Pf3D7_01_v3	98729	-90	A	1	2.97588		0.611402	0.179824		1	1		NA	NA	NA	NA	NA	NA	NA	NA	NA
Pf3D7_01_v3	98730	-89	T	0.336257	1.00066		0.824579	0.412071		0.741745	0.741745		NA	NA	NA	NA	NA	NA	NA	NA	NA
Pf3D7_01_v3	98731	-88	A	2.80883	4.95177		1.45132	0.740106		1	1		NA	NA	NA	NA	NA	NA	NA	NA	NA
Pf3D7_01_v3	98732	-87	T	1	2.97588		0.742711	0.56807		1	1		NA	NA	NA	NA	NA	NA	NA	NA	NA
Pf3D7_01_v3	98733	-86	T	1	8.90354		0.828847	0.40523		1	1		NA	NA	NA	NA	NA	NA	NA	NA	NA
Pf3D7_01_v3	98734	-85	A	0.431789	1.28496		0.391829	0.450879		1	1		NA	NA	NA	NA	NA	NA	NA	NA	NA
Pf3D7_01_v3	98735	-84	T	1	1		0.683332	0.757641		1	1		NA	NA	NA	NA	NA	NA	NA	NA	NA
Pf3D7_01_v3	98736	-83	T	1	4.95177		0.355662	0.416246		1	1		NA	NA	NA	NA	NA	NA	NA	NA	NA
Pf3D7_01_v3	98737	-82	A	1	2.97588		0.556686	0.631704		1	1		NA	NA	NA	NA	NA	NA	NA	NA	NA
Pf3D7_01_v3	98738	-81	A	1	4.95177		0.712558	0.501612		1	1		NA	NA	NA	NA	NA	NA	NA	NA	NA
Pf3D7_01_v3	98739	-80	A	1	10.8794		0.309217	0.286618		1	1		NA	NA	NA	NA	NA	NA	NA	NA	NA
Pf3D7_01_v3	98740	-79	A	1	6.92765		0.180239	0.192379		1	1		NA	NA	NA	NA	NA	NA	NA	NA	NA
Pf3D7_01_v3	98741	-78	A	1	4.95177		0.151484	0.148924		1	1		NA	NA	NA	NA	NA	NA	NA	NA	NA
Pf3D7_01_v3	98742	-77	A	1	10.8794		0.17348	0.0589883		1	1		NA	NA	NA	NA	NA	NA	NA	NA	NA
Pf3D7_01_v3	98743	-76	A	0.431789	2.99129		0.238995	0.202136		1	1		NA	NA	NA	NA	NA	NA	NA	NA	NA
Pf3D7_01_v3	98744	-75	A	0.603146	0.603146		0.118554	0.27195		1	1		NA	NA	NA	NA	NA	NA	NA	NA	NA
Pf3D7_01_v3	98745	-74	A	1	1		0.328298	0.323589		1	1		NA	NA	NA	NA	NA	NA	NA	NA	NA
Pf3D7_01_v3	98746	-73	A	1	1		0.980834	0.343046		1	1		NA	NA	NA	NA	NA	NA	NA	NA	NA
Pf3D7_01_v3	98747	-72	A	1	2.97588		0.325519	0.286057		1.2	1		NA	NA	NA	NA	NA	NA	NA	NA	NA
Pf3D7_01_v3	98748	-71	A	1	1		0.220163	0.0836691		1	1		NA	NA	NA	NA	NA	NA	NA	NA	NA
Pf3D7_01_v3	98749	-70	A	0.603146	2.98664		0.110272	0.118737		1	1		NA	NA	NA	NA	NA	NA	NA	NA	NA
Pf3D7_01_v3	98750	-69	A	0.603146	4.17839		0.609664	0.571968		0.589503	0.589503		NA	NA	NA	NA	NA	NA	NA	NA	NA
Pf3D7_01_v3	98751	-68	A	0.603146	2.98664		0.209483	0.123034		1	1		NA	NA	NA	NA	NA	NA	NA	NA	NA
Pf3D7_01_v3	98752	-67	A	0.603146	6.56188		0.265228	0.0576583		1.2	1		NA	NA	NA	NA	NA	NA	NA	NA	NA
Pf3D7_01_v3	98753	-66	A	0.336257	3.65828		0.771019	0.450879		1.4	1.2037		NA	NA	NA	NA	NA	NA	NA	NA	NA
Pf3D7_01_v3	98754	-65	A	0.603146	0.603146		2.80526	0.547526		1.2	1		NA	NA	NA	NA	NA	NA	NA	NA	NA
Pf3D7_01_v3	98755	-64	A	0.603146	1.79489		2.52527	1.01424		1	1		NA	NA	NA	NA	NA	NA	NA	NA	NA
Pf3D7_01_v3	98756	-63	A	1	1		2.28903	0.530823		0.741745	0.741745		NA	NA	NA	NA	NA	NA	NA	NA	NA
Pf3D7_01_v3	98757	-62	A	0.603146	7.75363		1.91901	0.718878		1	1		NA	NA	NA	NA	NA	NA	NA	NA	NA
Pf3D7_01_v3	98758	-61	A	1	2.97588		5.36623	2.20377		1	1		NA	NA	NA	NA	NA	NA	NA	NA	NA
Pf3D7_01_v3	98759	-60	T	1.60294	6.92765		2.03402	1.51793		1	1		NA	NA	NA	NA	NA	NA	NA	NA	NA
Pf3D7_01_v3	98760	-59	T	1.69413	1.79489		1.47868	0.827357		1.6	1		NA	NA	NA	NA	NA	NA	NA	NA	NA
Pf3D7_01_v3	98761	-58	A	1	2.97588		6.60523	2.47285		1	1		NA	NA	NA	NA	NA	NA	NA	NA	NA
Pf3D7_01_v3	98762	-57	C	1	1		1.37669	0.633275		1	1		NA	NA	NA	NA	NA	NA	NA	NA	NA
Pf3D7_01_v3	98763	-56	T	1	12.8553		4.25673	4.72966		1	1		NA	NA	NA	NA	NA	NA	NA	NA	NA
Pf3D7_01_v3	98764	-55	T	1	1		1.93016	2.05364		1	1		NA	NA	NA	NA	NA	NA	NA	NA	NA
Pf3D7_01_v3	98765	-54	G	1	2.97588		8.80837	8.50994		1	1		NA	NA	NA	NA	NA	NA	NA	NA	NA
Pf3D7_01_v3	98766	-53	G	1	4.95177		4.42957	3.85515		1	1		NA	NA	NA	NA	NA	NA	NA	NA	NA
Pf3D7_01_v3	98767	-52	T	1	2.97588		2.01865	1.65285		1	1		NA	NA	NA	NA	NA	NA	NA	NA	NA
Pf3D7_01_v3	98768	-51	T	1	6.92765		1.8663	1.06874		1	1		NA	NA	NA	NA	NA	NA	NA	NA	NA
Pf3D7_01_v3	98769	-50	T	1	1		3.32584	1.8118		1.2	1		NA	NA	NA	NA	NA	NA	NA	NA	NA
Pf3D7_01_v3	98770	-49	T	0.603146	1.79489		3.56501	1.70001		1	1		NA	NA	NA	NA	NA	NA	NA	NA	NA
Pf3D7_01_v3	98771	-48	A	0.275339	0.275339		1.22651	0.738589		1	1		NA	NA	NA	NA	NA	NA	NA	NA	NA
Pf3D7_01_v3	98772	-47	A	0.131931	0.392611		1.3439	0.548374		1	1		NA	NA	NA	NA	NA	NA	NA	NA	NA
Pf3D7_01_v3	98773	-46	T	1	1		1.48542	0.762773		1.03844	0.741745		NA	NA	NA	NA	NA	NA	NA	NA	NA
Pf3D7_01_v3	98774	-45	T	1	1		2.64385	0.630786		0.741745	0.892835		NA	NA	NA	NA	NA	NA	NA	NA	NA
Pf3D7_01_v3	98775	-44	T	0.603146	5.37014		0.564219	0.237719		1	1.2037		NA	NA	NA	NA	NA	NA	NA	NA	NA
Pf3D7_01_v3	98776	-43	T	1	2.97588		1.0483	0.489575		1	1		NA	NA	NA	NA	NA	NA	NA	NA	NA
Pf3D7_01_v3	98777	-42	T	1	1		3.02768	0.52053		2	1		NA	NA	NA	NA	NA	NA	NA	NA	NA
Pf3D7_01_v3	98778	-41	T	1.60294	4.95177		1.49734	0.609993		1.2	1.2037		NA	NA	NA	NA	NA	NA	NA	NA	NA
Pf3D7_01_v3	98779	-40	A	1	1		1.95674	1.54342		1.2	1		NA	NA	NA	NA	NA	NA	NA	NA	NA
Pf3D7_01_v3	98780	-39	C	1	20.7588		1.10726	0.456905		1.2	1.2037		NA	NA	NA	NA	NA	NA	NA	NA	NA
Pf3D7_01_v3	98781	-38	T	1	4.95177		0.460977	0.247497		1	1		NA	NA	NA	NA	NA	NA	NA	NA	NA
Pf3D7_01_v3	98782	-37	T	1	1		1.02544	0.51245		1	1		NA	NA	NA	NA	NA	NA	NA	NA	NA
Pf3D7_01_v3	98783	-36	T	1	1		3.66604	2.76384		1.2	1		NA	NA	NA	NA	NA	NA	NA	NA	NA
Pf3D7_01_v3	98784	-35	T	1	22.7347		1.29567	0.540636		1.2	1		NA	NA	NA	NA	NA	NA	NA	NA	NA
Pf3D7_01_v3	98785	-34	A	1	1		2.58642	1.88449		1	1		NA	NA	NA	NA	NA	NA	NA	NA	NA
Pf3D7_01_v3	98786	-33	C	0.603146	1.79489		2.56669	1.36977		1	1		NA	NA	NA	NA	NA	NA	NA	NA	NA
Pf3D7_01_v3	98787	-32	A	1	1		1.47135	0.465441		1.4	1		NA	NA	NA	NA	NA	NA	NA	NA	NA
Pf3D7_01_v3	98788	-31	T	1	6.92765		2.8353	1.41336		1	1.2037		NA	NA	NA	NA	NA	NA	NA	NA	NA
Pf3D7_01_v3	98789	-30	A	1	8.90354		1.39252	0.809509		1	1.2037		NA	NA	NA	NA	NA	NA	NA	NA	NA
Pf3D7_01_v3	98790	-29	A	1	6.92765		2.41814	1.64446		1	1.40739		NA	NA	NA	NA	NA	NA	NA	NA	NA
Pf3D7_01_v3	98791	-28	T	1	6.92765		2.50299	0.948118		0.589503	0.829661		NA	NA	NA	NA	NA	NA	NA	NA	NA
Pf3D7_01_v3	98792	-27	T	4.01471	2.97588		1.06646	1.45814		0.707403	0.589503		NA	NA	NA	NA	NA	NA	NA	NA	NA
Pf3D7_01_v3	98793	-26	T	1	1		4.69081	3.03111		2.2	2.01848		NA	NA	NA	NA	NA	NA	NA	NA	NA
Pf3D7_01_v3	98794	-25	A	1	4.95177		2.82777	4.29845		1	1.61109		NA	NA	NA	NA	NA	NA	NA	NA	NA
Pf3D7_01_v3	98795	-24	T	0.603146	4.17839		1.67133	4.0724		0.323726	0.719374		NA	NA	NA	NA	NA	NA	NA	NA	NA
Pf3D7_01_v3	98796	-23	A	0.692133	8.96345		1.22669	0.801248		1.6	1.2037		NA	NA	NA	NA	NA	NA	NA	NA	NA
Pf3D7_01_v3	98797	-22	A	1	6.92765		1.90661	3.17266		1	1.2037		NA	NA	NA	NA	NA	NA	NA	NA	NA
Pf3D7_01_v3	98798	-21	T	0.431789	0.431789		1.822	1.27033		1.2	1.2037		NA	NA	NA	NA	NA	NA	NA	NA	NA
Pf3D7_01_v3	98799	-20	A	0.603146	6.56188		2.5217	1.77472		1	1		NA	NA	NA	NA	NA	NA	NA	NA	NA
Pf3D7_01_v3	98800	-19	A	1	4.95177		3.19808	2.23339		1	1.81478		NA	NA	NA	NA	NA	NA	NA	NA	NA
Pf3D7_01_v3	98801	-18	G	1	8.90354		1.02022	1.02158		0.741745	0.741745		NA	NA	NA	NA	NA	NA	NA	NA	NA
Pf3D7_01_v3	98802	-17	A	1	4.95177		1.76338	1.7597		1	1.2037		NA	NA	NA	NA	NA	NA	NA	NA	NA
Pf3D7_01_v3	98803	-16	A	4.01471	1		2.05932	2.98263		1	1		NA	NA	NA	NA	NA	NA	NA	NA	NA
Pf3D7_01_v3	98804	-15	A	1	8.90354		1.02098	1.51123		1	1.61109		NA	NA	NA	NA	NA	NA	NA	NA	NA
Pf3D7_01_v3	98805	-14	A	1	1		3.95613	4.53972		1.4	1		NA	NA	NA	NA	NA	NA	NA	NA	NA
Pf3D7_01_v3	98806	-13	T	3.51245	13.7124		0.77734	0.753963		1	1.40739		NA	NA	NA	NA	NA	NA	NA	NA	NA
Pf3D7_01_v3	98807	-12	A	1.69413	1.79489		1.69655	1.25642		1.2	1		NA	NA	NA	NA	NA	NA	NA	NA	NA
Pf3D7_01_v3	98808	-11	T	1	8.90354		2.0811	3.06755		1	1.2037		NA	NA	NA	NA	NA	NA	NA	NA	NA
Pf3D7_01_v3	98809	-10	C	5.82354	2.97588		2.65487	1.66751		1	1		NA	NA	NA	NA	NA	NA	NA	NA	NA
Pf3D7_01_v3	98810	-9	T	1	1		1.41343	1.05381		1.6	2.62956		NA	NA	NA	NA	NA	NA	NA	NA	NA
Pf3D7_01_v3	98811	-8	A	1	4.95177		9.28815	4.18336		1	1		NA	NA	NA	NA	NA	NA	NA	NA	NA
Pf3D7_01_v3	98812	-7	A	1	4.95177		3.51825	2.45299		1.33514	1.95046		NA	NA	NA	NA	NA	NA	NA	NA	NA
Pf3D7_01_v3	98813	-6	A	1	1		2.23277	2.29209		1	1.2037		NA	NA	NA	NA	NA	NA	NA	NA	NA
Pf3D7_01_v3	98814	-5	T	1	4.95177		3.57406	4.32302		1.6	1.2037		NA	NA	NA	NA	NA	NA	NA	NA	NA
Pf3D7_01_v3	98815	-4	A	1	16.8071		1.43617	1.24926		0.890094	0.892835		NA	NA	NA	NA	NA	NA	NA	NA	NA
Pf3D7_01_v3	98816	-3	A	4.01471	16.8071		1.44191	1.26086		0.825304	0.829661		NA	NA	NA	NA	NA	NA	NA	NA	NA
Pf3D7_01_v3	98817	-2	T	1	6.92765		1.66633	1.89716		1	1		NA	NA	NA	NA	NA	NA	NA	NA	NA
Pf3D7_01_v3	98818	-1	T	0.966809	8.94538		1.4592	1.28136		1.8	1.40739		NA	NA	NA	NA	NA	NA	NA	NA	NA
Pf3D7_01_v3	98819	0	A	1	2.97588		3.51974	2.80968		1.2	1		rna_PF3D7_0102200-1	rna_PF3D7_0102200-1	Pf3D7_01_v3	98819	102282	PF3D7_0102200-1	ring-infected erythrocyte surface antigen (RESA)	3464	PF3D7_0102200
Pf3D7_01_v3	140462	-200	A	1	1		0.869513	0.724594		1	1		NA	NA	NA	NA	NA	NA	NA	NA	NA
Pf3D7_01_v3	140463	-199	T	1	1		1	1.29211		1	1		NA	NA	NA	NA	NA	NA	NA	NA	NA
Pf3D7_01_v3	140464	-198	T	1	1		1	1.29211		1	1		NA	NA	NA	NA	NA	NA	NA	NA	NA
Pf3D7_01_v3	140465	-197	T	1	1		1.2	1		1	1		NA	NA	NA	NA	NA	NA	NA	NA	NA
Pf3D7_01_v3	140466	-196	C	1	1		2.8	1.58422		1	1		NA	NA	NA	NA	NA	NA	NA	NA	NA
Pf3D7_01_v3	140467	-195	A	1	1		4	1.29211		1	1		NA	NA	NA	NA	NA	NA	NA	NA	NA
Pf3D7_01_v3	140468	-194	A	1	1		1.8	1.87634		1	1		NA	NA	NA	NA	NA	NA	NA	NA	NA
Pf3D7_01_v3	140469	-193	T	1	1		3.8	1.58422		1	1		NA	NA	NA	NA	NA	NA	NA	NA	NA
Pf3D7_01_v3	140470	-192	A	1	1		1	2.16845		1	1.2037		NA	NA	NA	NA	NA	NA	NA	NA	NA
Pf3D7_01_v3	140471	-191	T	1	1		1	1.29211		1.2	1		NA	NA	NA	NA	NA	NA	NA	NA	NA
Pf3D7_01_v3	140472	-190	A	1	1		1.01443	1.35958		1	1		NA	NA	NA	NA	NA	NA	NA	NA	NA
Pf3D7_01_v3	140473	-189	T	1.60294	1		1	1.87634		1	1		NA	NA	NA	NA	NA	NA	NA	NA	NA
Pf3D7_01_v3	140474	-188	T	1	1		3.4	1.58422		1	1		NA	NA	NA	NA	NA	NA	NA	NA	NA
Pf3D7_01_v3	140475	-187	T	1	1		1.01443	1.78291		1	1		NA	NA	NA	NA	NA	NA	NA	NA	NA
Pf3D7_01_v3	140476	-186	T	1	1		3.18822	0.936257		1	1		NA	NA	NA	NA	NA	NA	NA	NA	NA
Pf3D7_01_v3	140477	-185	C	1	1		1.8	1.29211		1	1		NA	NA	NA	NA	NA	NA	NA	NA	NA
Pf3D7_01_v3	140478	-184	A	1	6.92765		1.88395	1.57125		1.2	1		NA	NA	NA	NA	NA	NA	NA	NA	NA
Pf3D7_01_v3	140479	-183	G	1	1		2.8	1.87634		1	1		NA	NA	NA	NA	NA	NA	NA	NA	NA
Pf3D7_01_v3	140480	-182	T	1	1		4.2	2.46056		1	1		NA	NA	NA	NA	NA	NA	NA	NA	NA
Pf3D7_01_v3	140481	-181	G	1	1		1.02263	1.72983		1	1		NA	NA	NA	NA	NA	NA	NA	NA	NA
Pf3D7_01_v3	140482	-180	C	1	1		3.4	3.04479		1	1		NA	NA	NA	NA	NA	NA	NA	NA	NA
Pf3D7_01_v3	140483	-179	A	1	1		1.6	3.62901		1	1		NA	NA	NA	NA	NA	NA	NA	NA	NA
Pf3D7_01_v3	140484	-178	C	0.603146	0.603146		1.8	1.87634		1	1		NA	NA	NA	NA	NA	NA	NA	NA	NA
Pf3D7_01_v3	140485	-177	T	1	1		3.4	3.62901		1	1		NA	NA	NA	NA	NA	NA	NA	NA	NA
Pf3D7_01_v3	140486	-176	T	0.336257	0.336257		4.8	3.04479		1	1		NA	NA	NA	NA	NA	NA	NA	NA	NA
Pf3D7_01_v3	140487	-175	T	1	1		3.62297	1.78291		1	1		NA	NA	NA	NA	NA	NA	NA	NA	NA
Pf3D7_01_v3	140488	-174	T	1	1		1.01443	1.78291		1	1		NA	NA	NA	NA	NA	NA	NA	NA	NA
Pf3D7_01_v3	140489	-173	T	1	1		1.01443	1.35958		1	1		NA	NA	NA	NA	NA	NA	NA	NA	NA
Pf3D7_01_v3	140490	-172	T	1.60294	1		0.708212	0.81676		1	1		NA	NA	NA	NA	NA	NA	NA	NA	NA
Pf3D7_01_v3	140491	-171	T	0.603146	0.603146		0.908927	0.266656		1	1		NA	NA	NA	NA	NA	NA	NA	NA	NA
Pf3D7_01_v3	140492	-170	T	1.60294	1		1.02263	0.900043		1	1		NA	NA	NA	NA	NA	NA	NA	NA	NA
Pf3D7_01_v3	140493	-169	T	1	10.8794		0.633378	0.424439		1	1		NA	NA	NA	NA	NA	NA	NA	NA	NA
Pf3D7_01_v3	140494	-168	T	1	1		2.17378	0.936257		1	1		NA	NA	NA	NA	NA	NA	NA	NA	NA
Pf3D7_01_v3	140495	-167	T	0.603146	0.603146		2.6	1		1	1		NA	NA	NA	NA	NA	NA	NA	NA	NA
Pf3D7_01_v3	140496	-166	T	1.69413	0.603146		0.670631	0.571968		1	1		NA	NA	NA	NA	NA	NA	NA	NA	NA
Pf3D7_01_v3	140497	-165	T	1.69413	0.603146		1.2	2.16845		1	1		NA	NA	NA	NA	NA	NA	NA	NA	NA
Pf3D7_01_v3	140498	-164	T	0.431789	1.28496		0.724594	1.35958		1	1		NA	NA	NA	NA	NA	NA	NA	NA	NA
Pf3D7_01_v3	140499	-163	T	1	2.97588		0.909006	0.568129		1	1		NA	NA	NA	NA	NA	NA	NA	NA	NA
Pf3D7_01_v3	140500	-162	T	0.603146	0.603146		1.19032	0.860383		1	1		NA	NA	NA	NA	NA	NA	NA	NA	NA
Pf3D7_01_v3	140501	-161	A	0.692133	0.431789		0.494969	0.319778		1	1		NA	NA	NA	NA	NA	NA	NA	NA	NA
Pf3D7_01_v3	140502	-160	T	0.603146	0.603146		1.44919	1.14792		1	1		NA	NA	NA	NA	NA	NA	NA	NA	NA
Pf3D7_01_v3	140503	-159	T	0.603146	1.79489		1.13626	1.72983		1	1		NA	NA	NA	NA	NA	NA	NA	NA	NA
Pf3D7_01_v3	140504	-158	T	0.603146	0.603146		1.30427	0.936257		1	1		NA	NA	NA	NA	NA	NA	NA	NA	NA
Pf3D7_01_v3	140505	-157	T	0.692133	0.431789		0.491726	0.672178		1	1		NA	NA	NA	NA	NA	NA	NA	NA	NA
Pf3D7_01_v3	140506	-156	T	0.539	0.336257		1.30427	1.14792		1	1		NA	NA	NA	NA	NA	NA	NA	NA	NA
Pf3D7_01_v3	140507	-155	T	0.431789	0.431789		1	1		1	1		NA	NA	NA	NA	NA	NA	NA	NA	NA
Pf3D7_01_v3	140508	-154	T	0.603146	0.603146		0.79538	1.23196		1	1		NA	NA	NA	NA	NA	NA	NA	NA	NA
Pf3D7_01_v3	140509	-153	A	0.275339	4.0836		0.36193	0.292284		1	1		NA	NA	NA	NA	NA	NA	NA	NA	NA
Pf3D7_01_v3	140510	-152	T	0.431789	0.431789		0.620601	1.04978		0.741745	0.741745		NA	NA	NA	NA	NA	NA	NA	NA	NA
Pf3D7_01_v3	140511	-151	T	0.966809	0.603146		1.30427	1.57125		1	1		NA	NA	NA	NA	NA	NA	NA	NA	NA
Pf3D7_01_v3	140512	-150	T	0.966809	0.603146		1.36351	0.900043		1	1		NA	NA	NA	NA	NA	NA	NA	NA	NA
Pf3D7_01_v3	140513	-149	T	0.939392	0.275339		0.327817	0.512579		1	1		NA	NA	NA	NA	NA	NA	NA	NA	NA
Pf3D7_01_v3	140514	-148	T	2.20588	2.97588		0.476128	0.512676		1	1		NA	NA	NA	NA	NA	NA	NA	NA	NA
Pf3D7_01_v3	140515	-147	T	1	1		1.36351	0.734086		1	1		NA	NA	NA	NA	NA	NA	NA	NA	NA
Pf3D7_01_v3	140516	-146	T	0.431789	0.431789		1.13626	0.734086		1	1		NA	NA	NA	NA	NA	NA	NA	NA	NA
Pf3D7_01_v3	140517	-145	T	0.603146	1.79489		1.2	1		1	1		NA	NA	NA	NA	NA	NA	NA	NA	NA
Pf3D7_01_v3	140518	-144	A	0.603146	0.603146		1.6	2.16845		1	1		NA	NA	NA	NA	NA	NA	NA	NA	NA
Pf3D7_01_v3	140519	-143	T	0.737199	0.475094		4.77228	1.72983		1	1		NA	NA	NA	NA	NA	NA	NA	NA	NA
Pf3D7_01_v3	140520	-142	T	0.741744	0.336257		0.426765	0.928148		1.2	1		NA	NA	NA	NA	NA	NA	NA	NA	NA
Pf3D7_01_v3	140521	-141	T	1.47317	3.84445		1.47713	1.066		1	1		NA	NA	NA	NA	NA	NA	NA	NA	NA
Pf3D7_01_v3	140522	-140	T	1.69413	0.603146		0.541574	0.451683		1.2	1		NA	NA	NA	NA	NA	NA	NA	NA	NA
Pf3D7_01_v3	140523	-139	T	2.80883	1		1.50774	0.396774		1	1		NA	NA	NA	NA	NA	NA	NA	NA	NA
Pf3D7_01_v3	140524	-138	T	0.336257	0.336257		0.467236	0.603721		1	1		NA	NA	NA	NA	NA	NA	NA	NA	NA
Pf3D7_01_v3	140525	-137	T	0.692133	1.28496		1.30826	0.467236		1	1		NA	NA	NA	NA	NA	NA	NA	NA	NA
Pf3D7_01_v3	140526	-136	T	0.336257	0.336257		0.365799	0.304832		1	1		NA	NA	NA	NA	NA	NA	NA	NA	NA
Pf3D7_01_v3	140527	-135	T	0.966809	0.603146		0.560683	0.467236		1	1		NA	NA	NA	NA	NA	NA	NA	NA	NA
Pf3D7_01_v3	140528	-134	T	1.47317	0.431789		0.600998	0.35298		1	1		NA	NA	NA	NA	NA	NA	NA	NA	NA
Pf3D7_01_v3	140529	-133	T	0.336257	0.336257		0.724594	0.724594		1	1		NA	NA	NA	NA	NA	NA	NA	NA	NA
Pf3D7_01_v3	140530	-132	T	1	14.8312		0.411317	0.204411		1	1		NA	NA	NA	NA	NA	NA	NA	NA	NA
Pf3D7_01_v3	140531	-131	T	1.33047	0.603146		1.70439	0.734086		0.741745	0.741745		NA	NA	NA	NA	NA	NA	NA	NA	NA
Pf3D7_01_v3	140532	-130	T	1	6.92765		0.909006	0.734086		1	1		NA	NA	NA	NA	NA	NA	NA	NA	NA
Pf3D7_01_v3	140533	-129	A	1.69413	0.603146		0.841024	1.14966		1	1		NA	NA	NA	NA	NA	NA	NA	NA	NA
Pf3D7_01_v3	140534	-128	T	2.51454	7.25712		1.98387	0.860383		1	1		NA	NA	NA	NA	NA	NA	NA	NA	NA
Pf3D7_01_v3	140535	-127	T	0.944487	6.3159		0.316689	0.424439		1	1		NA	NA	NA	NA	NA	NA	NA	NA	NA
Pf3D7_01_v3	140536	-126	T	4.0766	0.431789		1.37911	0.445493		1	1.2037		NA	NA	NA	NA	NA	NA	NA	NA	NA
Pf3D7_01_v3	140537	-125	T	1.49806	7.14202		1.1195	0.249399		1	1		NA	NA	NA	NA	NA	NA	NA	NA	NA
Pf3D7_01_v3	140538	-124	T	2.27373	0.202109		1.23742	0.319778		1	1		NA	NA	NA	NA	NA	NA	NA	NA	NA
Pf3D7_01_v3	140539	-123	T	0.79531	0.233108		1.03943	0.392071		1	1		NA	NA	NA	NA	NA	NA	NA	NA	NA
Pf3D7_01_v3	140540	-122	T	0.194586	0.121393		0.814343	0.68875		1	1		NA	NA	NA	NA	NA	NA	NA	NA	NA
Pf3D7_01_v3	140541	-121	A	0.445828	0.202109		0.395407	0.182468		1	1		NA	NA	NA	NA	NA	NA	NA	NA	NA
Pf3D7_01_v3	140542	-120	T	1.90815	0.202109		0.472187	0.462471		1	1		NA	NA	NA	NA	NA	NA	NA	NA	NA
Pf3D7_01_v3	140543	-119	T	1.77916	4.83905		0.415891	0.15607		1	1		NA	NA	NA	NA	NA	NA	NA	NA	NA
Pf3D7_01_v3	140544	-118	T	0.607366	0.275339		0.740607	0.610834		1	1		NA	NA	NA	NA	NA	NA	NA	NA	NA
Pf3D7_01_v3	140545	-117	T	2.06026	2.07548		1.17824	0.217488		1	1		NA	NA	NA	NA	NA	NA	NA	NA	NA
Pf3D7_01_v3	140546	-116	T	2.16095	0.336257		0.201984	0.16832		1	1		NA	NA	NA	NA	NA	NA	NA	NA	NA
Pf3D7_01_v3	140547	-115	T	2.78512	0.603146		0.541574	0.269144		1	1		NA	NA	NA	NA	NA	NA	NA	NA	NA
Pf3D7_01_v3	140548	-114	T	1.21282	0.431789		0.333276	0.269144		1	1		NA	NA	NA	NA	NA	NA	NA	NA	NA
Pf3D7_01_v3	140549	-113	T	1.69413	0.603146		0.689557	0.445493		1	1		NA	NA	NA	NA	NA	NA	NA	NA	NA
Pf3D7_01_v3	140550	-112	A	1.60294	1		0.568129	0.568129		1	1		NA	NA	NA	NA	NA	NA	NA	NA	NA
Pf3D7_01_v3	140551	-111	T	1.99385	0.431789		1.5839	0.681244		1	1		NA	NA	NA	NA	NA	NA	NA	NA	NA
Pf3D7_01_v3	140552	-110	T	2.78512	0.603146		1.18684	0.442468		1	1		NA	NA	NA	NA	NA	NA	NA	NA	NA
Pf3D7_01_v3	140553	-109	T	0.441352	0.275339		1.44919	0.936257		1	1		NA	NA	NA	NA	NA	NA	NA	NA	NA
Pf3D7_01_v3	140554	-108	T	0.944487	1.66507		0.896424	0.445493		1	1		NA	NA	NA	NA	NA	NA	NA	NA	NA
Pf3D7_01_v3	140555	-107	T	0.431789	0.431789		0.681754	0.568129		1	1		NA	NA	NA	NA	NA	NA	NA	NA	NA
Pf3D7_01_v3	140556	-106	T	0.966809	0.603146		1	1.29211		1	1		NA	NA	NA	NA	NA	NA	NA	NA	NA
Pf3D7_01_v3	140557	-105	T	0.431789	0.431789		1.49515	0.467236		1	1		NA	NA	NA	NA	NA	NA	NA	NA	NA
Pf3D7_01_v3	140558	-104	T	0.603146	0.603146		0.714192	0.512676		1	1		NA	NA	NA	NA	NA	NA	NA	NA	NA
Pf3D7_01_v3	140559	-103	T	1	1		0.869513	0.724594		1	1		NA	NA	NA	NA	NA	NA	NA	NA	NA
Pf3D7_01_v3	140560	-102	T	0.603146	0.603146		1.4	1		1	1		NA	NA	NA	NA	NA	NA	NA	NA	NA
Pf3D7_01_v3	140561	-101	T	1.60294	1		0.681754	0.568129		1	1		NA	NA	NA	NA	NA	NA	NA	NA	NA
Pf3D7_01_v3	140562	-100	T	1	1		0.634838	0.396774		1	1		NA	NA	NA	NA	NA	NA	NA	NA	NA
Pf3D7_01_v3	140563	-99	T	0.431789	0.431789		1	1		1	1		NA	NA	NA	NA	NA	NA	NA	NA	NA
Pf3D7_01_v3	140564	-98	T	1.63861	0.233108		1.13626	0.568129		1	1		NA	NA	NA	NA	NA	NA	NA	NA	NA
Pf3D7_01_v3	140565	-97	A	2.20588	1		0.724594	0.724594		1	1		NA	NA	NA	NA	NA	NA	NA	NA	NA
Pf3D7_01_v3	140566	-96	T	1.60294	1		1.03161	0.396774		1	1		NA	NA	NA	NA	NA	NA	NA	NA	NA
Pf3D7_01_v3	140567	-95	T	0.603146	0.603146		2.89838	0.724594		1	1		NA	NA	NA	NA	NA	NA	NA	NA	NA
Pf3D7_01_v3	140568	-94	T	0.603146	0.603146		1.24988	0.568129		1	1		NA	NA	NA	NA	NA	NA	NA	NA	NA
Pf3D7_01_v3	140569	-93	T	2.80883	1		1.02263	0.568129		1	1		NA	NA	NA	NA	NA	NA	NA	NA	NA
Pf3D7_01_v3	140570	-92	T	0.431789	0.431789		0.841024	0.467236		1	1		NA	NA	NA	NA	NA	NA	NA	NA	NA
Pf3D7_01_v3	140571	-91	T	2.16095	1.00066		1.15935	0.936257		1	1		NA	NA	NA	NA	NA	NA	NA	NA	NA
Pf3D7_01_v3	140572	-90	T	0.692133	0.431789		0.869513	0.936257		1	1		NA	NA	NA	NA	NA	NA	NA	NA	NA
Pf3D7_01_v3	140573	-89	T	1	1		0.841024	0.467236		1	1		NA	NA	NA	NA	NA	NA	NA	NA	NA
Pf3D7_01_v3	140574	-88	T	0.952477	0.431789		0.382453	0.43278		1	1		NA	NA	NA	NA	NA	NA	NA	NA	NA
Pf3D7_01_v3	140575	-87	T	0.952477	0.431789		0.909006	0.568129		1	1		NA	NA	NA	NA	NA	NA	NA	NA	NA
Pf3D7_01_v3	140576	-86	T	0.607366	0.275339		0.96538	0.344779		1.2	1		NA	NA	NA	NA	NA	NA	NA	NA	NA
Pf3D7_01_v3	140577	-85	T	1	1		0.588137	0.358362		0.741745	0.741745		NA	NA	NA	NA	NA	NA	NA	NA	NA
Pf3D7_01_v3	140578	-84	A	1.60294	1		1.59076	0.568129		1	1		NA	NA	NA	NA	NA	NA	NA	NA	NA
Pf3D7_01_v3	140579	-83	T	1.43743	0.275339		3.47805	1.35958		1	1		NA	NA	NA	NA	NA	NA	NA	NA	NA
Pf3D7_01_v3	140580	-82	T	0.952477	11.5229		1.73903	0.724594		1	1		NA	NA	NA	NA	NA	NA	NA	NA	NA
Pf3D7_01_v3	140581	-81	T	2.42146	0.603146		0.896424	0.344779		1	1		NA	NA	NA	NA	NA	NA	NA	NA	NA
Pf3D7_01_v3	140582	-80	T	1.27142	0.275339		0.79538	0.734086		0.741745	0.741745		NA	NA	NA	NA	NA	NA	NA	NA	NA
Pf3D7_01_v3	140583	-79	T	1	1		1.47713	0.568129		1	1		NA	NA	NA	NA	NA	NA	NA	NA	NA
Pf3D7_01_v3	140584	-78	T	0.336257	0.336257		0.344779	0.344779		1	1		NA	NA	NA	NA	NA	NA	NA	NA	NA
Pf3D7_01_v3	140585	-77	A	0.431789	0.431789		1.40171	0.467236		1	1		NA	NA	NA	NA	NA	NA	NA	NA	NA
Pf3D7_01_v3	140586	-76	T	1.1464	0.178387		2.02886	1.14792		1	1		NA	NA	NA	NA	NA	NA	NA	NA	NA
Pf3D7_01_v3	140587	-75	T	4.23977	0.603146		2.02886	1.57125		1	1		NA	NA	NA	NA	NA	NA	NA	NA	NA
Pf3D7_01_v3	140588	-74	T	0.373658	0.233108		1.58709	0.512676		1	1		NA	NA	NA	NA	NA	NA	NA	NA	NA
Pf3D7_01_v3	140589	-73	T	0.966809	2.98664		0.541574	0.32999		1	1		NA	NA	NA	NA	NA	NA	NA	NA	NA
Pf3D7_01_v3	140590	-72	T	0.441352	0.275339		0.793547	0.512676		1	1		NA	NA	NA	NA	NA	NA	NA	NA	NA
Pf3D7_01_v3	140591	-71	A	1.9582	0.336257		1.50774	0.860383		1	1		NA	NA	NA	NA	NA	NA	NA	NA	NA
Pf3D7_01_v3	140592	-70	A	2.27373	0.601452		2.24273	2.37803		1	1		NA	NA	NA	NA	NA	NA	NA	NA	NA
Pf3D7_01_v3	140593	-69	A	2.97192	5.6515		3.1772	2.51451		1.2	1		NA	NA	NA	NA	NA	NA	NA	NA	NA
Pf3D7_01_v3	140594	-68	T	1.64332	0.131931		0.755261	0.389939		1	1.40739		NA	NA	NA	NA	NA	NA	NA	NA	NA
Pf3D7_01_v3	140595	-67	T	1.60353	0.475094		2.23122	1.00749		1.2	1		NA	NA	NA	NA	NA	NA	NA	NA	NA
Pf3D7_01_v3	140596	-66	A	1.20141	0.273781		1.98617	0.758339		1	1.2037		NA	NA	NA	NA	NA	NA	NA	NA	NA
Pf3D7_01_v3	140597	-65	T	2.2675	0.275339		1.31251	1.03875		1.4	1		NA	NA	NA	NA	NA	NA	NA	NA	NA
Pf3D7_01_v3	140598	-64	A	0.514209	0.233108		0.33892	0.223719		1	1		NA	NA	NA	NA	NA	NA	NA	NA	NA
Pf3D7_01_v3	140599	-63	T	1.10266	1.85723		1.04458	0.803088		1	1		NA	NA	NA	NA	NA	NA	NA	NA	NA
Pf3D7_01_v3	140600	-62	G	1.50727	0.159648		1.04702	0.342531		1.4	1		NA	NA	NA	NA	NA	NA	NA	NA	NA
Pf3D7_01_v3	140601	-61	C	2.51454	0.431789		2.84064	1.56387		1	1		NA	NA	NA	NA	NA	NA	NA	NA	NA
Pf3D7_01_v3	140602	-60	A	3.18467	0.233108		2.33618	1.6956		1	1		NA	NA	NA	NA	NA	NA	NA	NA	NA
Pf3D7_01_v3	140603	-59	T	4.59387	0.336257		1.91227	0.831777		1	1		NA	NA	NA	NA	NA	NA	NA	NA	NA
Pf3D7_01_v3	140604	-58	T	0.79531	0.233108		2.06867	2.6612		1	1		NA	NA	NA	NA	NA	NA	NA	NA	NA
Pf3D7_01_v3	140605	-57	A	1	20.7588		2.41345	0.848349		1	1		NA	NA	NA	NA	NA	NA	NA	NA	NA
Pf3D7_01_v3	140606	-56	T	0.692133	0.431789		2.80341	1.42263		1	1		NA	NA	NA	NA	NA	NA	NA	NA	NA
Pf3D7_01_v3	140607	-55	G	0.431789	0.431789		0.889154	0.416246		1	1		NA	NA	NA	NA	NA	NA	NA	NA	NA
Pf3D7_01_v3	140608	-54	A	0.603146	0.603146		0.85353	0.482922		1.2	1		NA	NA	NA	NA	NA	NA	NA	NA	NA
Pf3D7_01_v3	140609	-53	T	0.93586	0.233108		1.2228	0.967756		1	1		NA	NA	NA	NA	NA	NA	NA	NA	NA
Pf3D7_01_v3	140610	-52	G	0.603146	4.17839		0.559328	0.335419		1	1		NA	NA	NA	NA	NA	NA	NA	NA	NA
Pf3D7_01_v3	140611	-51	A	1	1		1.93164	2.55962		1	1		NA	NA	NA	NA	NA	NA	NA	NA	NA
Pf3D7_01_v3	140612	-50	A	1.33047	4.17839		1.00284	0.386668		1	1.61109		NA	NA	NA	NA	NA	NA	NA	NA	NA
Pf3D7_01_v3	140613	-49	A	0.603146	0.603146		0.365799	0.839103		1	1		NA	NA	NA	NA	NA	NA	NA	NA	NA
Pf3D7_01_v3	140614	-48	A	3.41177	1		0.792563	0.750058		1	1.40739		NA	NA	NA	NA	NA	NA	NA	NA	NA
Pf3D7_01_v3	140615	-47	A	0.431789	0.431789		0.284758	0.43547		1	1		NA	NA	NA	NA	NA	NA	NA	NA	NA
Pf3D7_01_v3	140616	-46	A	0.773379	5.71572		1.58306	0.451683		1	1		NA	NA	NA	NA	NA	NA	NA	NA	NA
Pf3D7_01_v3	140617	-45	T	4.61765	12.8553		0.504959	0.856676		1	1		NA	NA	NA	NA	NA	NA	NA	NA	NA
Pf3D7_01_v3	140618	-44	G	0.607366	1.36341		0.501755	0.29074		1	1		NA	NA	NA	NA	NA	NA	NA	NA	NA
Pf3D7_01_v3	140619	-43	T	0.773379	0.275339		1.46319	0.750058		1	1		NA	NA	NA	NA	NA	NA	NA	NA	NA
Pf3D7_01_v3	140620	-42	A	3.14878	6.56188		0.661159	0.787211		1	1		NA	NA	NA	NA	NA	NA	NA	NA	NA
Pf3D7_01_v3	140621	-41	A	2.42146	12.5206		4.78232	7.07448		1	1.2037		NA	NA	NA	NA	NA	NA	NA	NA	NA
Pf3D7_01_v3	140622	-40	A	1.21282	0.431789		1.26497	0.832231		1.2	1		NA	NA	NA	NA	NA	NA	NA	NA	NA
Pf3D7_01_v3	140623	-39	T	0.692133	0.431789		0.67784	0.594979		1	1.2037		NA	NA	NA	NA	NA	NA	NA	NA	NA
Pf3D7_01_v3	140624	-38	T	2.42146	1.79489		1.24557	1.05335		1	1		NA	NA	NA	NA	NA	NA	NA	NA	NA
Pf3D7_01_v3	140625	-37	T	1	1		1.93076	2.05692		1	1		NA	NA	NA	NA	NA	NA	NA	NA	NA
Pf3D7_01_v3	140626	-36	T	4.01471	16.8071		1.5886	1.83209		1	1.40739		NA	NA	NA	NA	NA	NA	NA	NA	NA
Pf3D7_01_v3	140627	-35	T	0.336257	1.00066		0.791531	1.06015		1	1		NA	NA	NA	NA	NA	NA	NA	NA	NA
Pf3D7_01_v3	140628	-34	A	1.03884	5.46545		1.23232	0.999217		1	1		NA	NA	NA	NA	NA	NA	NA	NA	NA
Pf3D7_01_v3	140629	-33	A	2.2542	0.431789		1.55338	0.966239		1	1		NA	NA	NA	NA	NA	NA	NA	NA	NA
Pf3D7_01_v3	140630	-32	A	2.80883	1		0.965082	0.982371		1.4	1		NA	NA	NA	NA	NA	NA	NA	NA	NA
Pf3D7_01_v3	140631	-31	G	2.2542	0.431789		0.802767	0.370341		1	1		NA	NA	NA	NA	NA	NA	NA	NA	NA
Pf3D7_01_v3	140632	-30	T	2.42146	0.603146		3.03405	2.35906		1	1		NA	NA	NA	NA	NA	NA	NA	NA	NA
Pf3D7_01_v3	140633	-29	G	1.34997	1.00066		1.41389	0.856676		0.741745	0.741745		NA	NA	NA	NA	NA	NA	NA	NA	NA
Pf3D7_01_v3	140634	-28	A	1.47317	2.13812		1.70439	1.56387		0.741745	1.04392		NA	NA	NA	NA	NA	NA	NA	NA	NA
Pf3D7_01_v3	140635	-27	T	1.21282	0.431789		2.06322	1.32399		1	1		NA	NA	NA	NA	NA	NA	NA	NA	NA
Pf3D7_01_v3	140636	-26	C	1.60294	1		1.9421	0.652584		1	1		NA	NA	NA	NA	NA	NA	NA	NA	NA
Pf3D7_01_v3	140637	-25	T	3.41177	1		2.6	2.75267		1	1		NA	NA	NA	NA	NA	NA	NA	NA	NA
Pf3D7_01_v3	140638	-24	T	1	1		0.76257	0.306221		1	1		NA	NA	NA	NA	NA	NA	NA	NA	NA
Pf3D7_01_v3	140639	-23	T	0.336257	0.336257		0.849272	1.03875		1	1		NA	NA	NA	NA	NA	NA	NA	NA	NA
Pf3D7_01_v3	140640	-22	A	2.0578	0.603146		1.90451	2.59892		1	1		NA	NA	NA	NA	NA	NA	NA	NA	NA
Pf3D7_01_v3	140641	-21	T	1.9582	0.336257		2.89614	1.15049		1	1		NA	NA	NA	NA	NA	NA	NA	NA	NA
Pf3D7_01_v3	140642	-20	A	0.539	1.66507		0.59277	0.300809		1	1.40739		NA	NA	NA	NA	NA	NA	NA	NA	NA
Pf3D7_01_v3	140643	-19	T	0.603146	0.603146		1.42838	2.59892		1.2	1.2037		NA	NA	NA	NA	NA	NA	NA	NA	NA
Pf3D7_01_v3	140644	-18	A	1	1		0.390687	0.296291		1	1		NA	NA	NA	NA	NA	NA	NA	NA	NA
Pf3D7_01_v3	140645	-17	T	1	1		0.758513	0.848349		0.741745	0.741745		NA	NA	NA	NA	NA	NA	NA	NA	NA
Pf3D7_01_v3	140646	-16	T	0.603146	0.603146		0.551646	1.15049		1	1		NA	NA	NA	NA	NA	NA	NA	NA	NA
Pf3D7_01_v3	140647	-15	A	1.33047	0.603146		0.666552	1.30353		1	1		NA	NA	NA	NA	NA	NA	NA	NA	NA
Pf3D7_01_v3	140648	-14	T	1	1		2.62399	1.21737		1.2	1		NA	NA	NA	NA	NA	NA	NA	NA	NA
Pf3D7_01_v3	140649	-13	A	1.69413	0.603146		1.13843	1.98252		1	1		NA	NA	NA	NA	NA	NA	NA	NA	NA
Pf3D7_01_v3	140650	-12	A	0.603146	14.9041		1.04055	1.87815		1.6	1		NA	NA	NA	NA	NA	NA	NA	NA	NA
Pf3D7_01_v3	140651	-11	A	0.315752	0.112414		1.73715	1.03875		1	1		NA	NA	NA	NA	NA	NA	NA	NA	NA
Pf3D7_01_v3	140652	-10	T	0.607366	9.52398		1.04229	1.03875		1	1		NA	NA	NA	NA	NA	NA	NA	NA	NA
Pf3D7_01_v3	140653	-9	A	0.93586	0.233108		0.58383	0.583521		1	1		NA	NA	NA	NA	NA	NA	NA	NA	NA
Pf3D7_01_v3	140654	-8	T	3.81626	0.431789		1.91634	0.512529		1	1.40739		NA	NA	NA	NA	NA	NA	NA	NA	NA
Pf3D7_01_v3	140655	-7	G	0.741744	1.00066		0.884552	0.329772		1	1		NA	NA	NA	NA	NA	NA	NA	NA	NA
Pf3D7_01_v3	140656	-6	T	0.603146	0.603146		1.7458	1.7876		1	1		NA	NA	NA	NA	NA	NA	NA	NA	NA
Pf3D7_01_v3	140657	-5	T	0.275339	0.275339		1.80299	1.47017		1.2	1		NA	NA	NA	NA	NA	NA	NA	NA	NA
Pf3D7_01_v3	140658	-4	C	0.431789	1.28496		1.70706	2.17478		1	1		NA	NA	NA	NA	NA	NA	NA	NA	NA
Pf3D7_01_v3	140659	-3	A	1	1		1.6	2.75267		1	1.40739		NA	NA	NA	NA	NA	NA	NA	NA	NA
Pf3D7_01_v3	140660	-2	A	4.61765	1		0.670631	1.10624		1	1.2037		NA	NA	NA	NA	NA	NA	NA	NA	NA
Pf3D7_01_v3	140661	-1	A	0.336257	0.336257		0.304702	0.456811		1.2	1		NA	NA	NA	NA	NA	NA	NA	NA	NA
Pf3D7_01_v3	140662	0	T	0.689548	0.202109		0.497654	0.556595		1.4	1		rna_PF3D7_0103200-1	rna_PF3D7_0103200-1	Pf3D7_01_v3	140662	142219	PF3D7_0103200-1	nucleoside transporter 4 (NT4)	1558	PF3D7_0103200
Pf3D7_01_v3	226481	-200	T	1	1		0.569516	0.666529		0.741745	0.741745		NA	NA	NA	NA	NA	NA	NA	NA	NA
Pf3D7_01_v3	226482	-199	T	1	1		3.06789	1.23196		1	1		NA	NA	NA	NA	NA	NA	NA	NA	NA
Pf3D7_01_v3	226483	-198	T	1	1		3.62297	0.724594		1	1		NA	NA	NA	NA	NA	NA	NA	NA	NA
Pf3D7_01_v3	226484	-197	T	1	1		2.17378	1.99457		1	1		NA	NA	NA	NA	NA	NA	NA	NA	NA
Pf3D7_01_v3	226485	-196	T	1	1		1.36351	0.568129		1	1		NA	NA	NA	NA	NA	NA	NA	NA	NA
Pf3D7_01_v3	226486	-195	T	1	1		0.568129	0.568129		1	1		NA	NA	NA	NA	NA	NA	NA	NA	NA
Pf3D7_01_v3	226487	-194	T	1	1		0.273181	0.35298		1	1		NA	NA	NA	NA	NA	NA	NA	NA	NA
Pf3D7_01_v3	226488	-193	T	1	1		0.467236	0.467236		1	1		NA	NA	NA	NA	NA	NA	NA	NA	NA
Pf3D7_01_v3	226489	-192	T	1	1		1.36351	0.568129		1	1		NA	NA	NA	NA	NA	NA	NA	NA	NA
Pf3D7_01_v3	226490	-191	T	1	1		0.344779	0.344779		1	1		NA	NA	NA	NA	NA	NA	NA	NA	NA
Pf3D7_01_v3	226491	-190	T	1	1		1	1		1	1		NA	NA	NA	NA	NA	NA	NA	NA	NA
Pf3D7_01_v3	226492	-189	T	1	1		1	1		1	1		NA	NA	NA	NA	NA	NA	NA	NA	NA
Pf3D7_01_v3	226493	-188	T	1	1		0.724594	0.724594		1	1		NA	NA	NA	NA	NA	NA	NA	NA	NA
Pf3D7_01_v3	226494	-187	T	1	1		0.560683	0.603721		1	1		NA	NA	NA	NA	NA	NA	NA	NA	NA
Pf3D7_01_v3	226495	-186	T	1	1		0.476128	0.396774		1	1		NA	NA	NA	NA	NA	NA	NA	NA	NA
Pf3D7_01_v3	226496	-185	T	1	1		0.344779	0.445493		1	1		NA	NA	NA	NA	NA	NA	NA	NA	NA
Pf3D7_01_v3	226497	-184	T	1	1		0.396774	0.396774		1	1		NA	NA	NA	NA	NA	NA	NA	NA	NA
Pf3D7_01_v3	226498	-183	G	1	1		0.271448	0.292284		1	1		NA	NA	NA	NA	NA	NA	NA	NA	NA
Pf3D7_01_v3	226499	-182	T	1	1		1.8	1.58422		1	1		NA	NA	NA	NA	NA	NA	NA	NA	NA
Pf3D7_01_v3	226500	-181	T	0.603146	0.603146		0.634838	0.512676		1	1		NA	NA	NA	NA	NA	NA	NA	NA	NA
Pf3D7_01_v3	226501	-180	A	1	2.97588		1.6	1.87634		1	1		NA	NA	NA	NA	NA	NA	NA	NA	NA
Pf3D7_01_v3	226502	-179	C	2.76918	0.336257		2	1		1	1		NA	NA	NA	NA	NA	NA	NA	NA	NA
Pf3D7_01_v3	226503	-178	C	1.33047	0.603146		1.8	1.58422		1	1		NA	NA	NA	NA	NA	NA	NA	NA	NA
Pf3D7_01_v3	226504	-177	C	1.60294	8.90354		1	1.29211		1	1		NA	NA	NA	NA	NA	NA	NA	NA	NA
Pf3D7_01_v3	226505	-176	T	4.61765	1		1.2	1.29211		1	1		NA	NA	NA	NA	NA	NA	NA	NA	NA
Pf3D7_01_v3	226506	-175	T	3.41177	1		1.8	2.16845		1	1		NA	NA	NA	NA	NA	NA	NA	NA	NA
Pf3D7_01_v3	226507	-174	C	0.539	0.336257		1.42838	0.860383		1	1		NA	NA	NA	NA	NA	NA	NA	NA	NA
Pf3D7_01_v3	226508	-173	A	2.20588	1		1.30427	1.14792		1	1		NA	NA	NA	NA	NA	NA	NA	NA	NA
Pf3D7_01_v3	226509	-172	T	1.10541	0.275339		1.40171	1.42263		1	1		NA	NA	NA	NA	NA	NA	NA	NA	NA
Pf3D7_01_v3	226510	-171	C	2.2542	0.431789		1.26676	0.68875		1	1		NA	NA	NA	NA	NA	NA	NA	NA	NA
Pf3D7_01_v3	226511	-170	C	1	1		3.2	1.29211		1.8	1		NA	NA	NA	NA	NA	NA	NA	NA	NA
Pf3D7_01_v3	226512	-169	T	1.33047	0.603146		3.6	2.16845		1	1		NA	NA	NA	NA	NA	NA	NA	NA	NA
Pf3D7_01_v3	226513	-168	G	0.692133	0.431789		1.02792	0.876692		1.2	1		NA	NA	NA	NA	NA	NA	NA	NA	NA
Pf3D7_01_v3	226514	-167	C	3.87611	0.603146		1.81801	1.23196		1	1		NA	NA	NA	NA	NA	NA	NA	NA	NA
Pf3D7_01_v3	226515	-166	A	0.966809	1.79489		2.46362	3.68787		0.943204	0.589503		NA	NA	NA	NA	NA	NA	NA	NA	NA
Pf3D7_01_v3	226516	-165	A	2.42146	0.603146		2.38614	2.89153		1.4	1		NA	NA	NA	NA	NA	NA	NA	NA	NA
Pf3D7_01_v3	226517	-164	C	1.75546	0.336257		0.555483	1.6717		1	1		NA	NA	NA	NA	NA	NA	NA	NA	NA
Pf3D7_01_v3	226518	-163	A	1.55272	0.336257		2.33618	2.51451		1	1		NA	NA	NA	NA	NA	NA	NA	NA	NA
Pf3D7_01_v3	226519	-162	A	3.51245	0.603146		0.413547	0.476931		1	1		NA	NA	NA	NA	NA	NA	NA	NA	NA
Pf3D7_01_v3	226520	-161	A	4.60343	0.603146		2.38064	2.25121		1	1.2037		NA	NA	NA	NA	NA	NA	NA	NA	NA
Pf3D7_01_v3	226521	-160	A	0.414166	0.121393		0.402069	0.486371		1	1		NA	NA	NA	NA	NA	NA	NA	NA	NA
Pf3D7_01_v3	226522	-159	T	1.05513	0.202109		0.925202	0.497953		1	1		NA	NA	NA	NA	NA	NA	NA	NA	NA
Pf3D7_01_v3	226523	-158	A	0.248845	0.0619834		0.59277	0.445105		0.741745	0.741745		NA	NA	NA	NA	NA	NA	NA	NA	NA
Pf3D7_01_v3	226524	-157	T	3.42959	0.275339		0.914496	1.19528		1.2	1		NA	NA	NA	NA	NA	NA	NA	NA	NA
Pf3D7_01_v3	226525	-156	A	0.383532	0.55665		0.451893	0.223719		1	1.2037		NA	NA	NA	NA	NA	NA	NA	NA	NA
Pf3D7_01_v3	226526	-155	T	0.501057	0.178387		0.249957	0.269144		1	1		NA	NA	NA	NA	NA	NA	NA	NA	NA
Pf3D7_01_v3	226527	-154	A	0.929717	0.159648		0.458255	0.390836		1	1		NA	NA	NA	NA	NA	NA	NA	NA	NA
Pf3D7_01_v3	226528	-153	T	1	1		0.43709	0.273181		1	1		NA	NA	NA	NA	NA	NA	NA	NA	NA
Pf3D7_01_v3	226529	-152	A	0.492906	0.144472		0.273181	0.273181		0.741745	0.741745		NA	NA	NA	NA	NA	NA	NA	NA	NA
Pf3D7_01_v3	226530	-151	C	0.231581	0.144472		0.467236	0.876692		1	1		NA	NA	NA	NA	NA	NA	NA	NA	NA
Pf3D7_01_v3	226531	-150	A	4.61765	1		2	1.29211		0.741745	0.741745		NA	NA	NA	NA	NA	NA	NA	NA	NA
Pf3D7_01_v3	226532	-149	T	1.02598	0.159648		1.73903	0.936257		1	1		NA	NA	NA	NA	NA	NA	NA	NA	NA
Pf3D7_01_v3	226533	-148	A	1.60353	0.79054		0.463239	0.305781		1	1		NA	NA	NA	NA	NA	NA	NA	NA	NA
Pf3D7_01_v3	226534	-147	T	3.41177	1		1.59411	1.35958		1	1		NA	NA	NA	NA	NA	NA	NA	NA	NA
Pf3D7_01_v3	226535	-146	A	0.202109	0.202109		0.25419	0.182468		1	1		NA	NA	NA	NA	NA	NA	NA	NA	NA
Pf3D7_01_v3	226536	-145	T	0.608614	0.178387		0.792563	0.839103		1	1		NA	NA	NA	NA	NA	NA	NA	NA	NA
Pf3D7_01_v3	226537	-144	A	0.780131	0.361252		0.72386	0.68875		1	1		NA	NA	NA	NA	NA	NA	NA	NA	NA
Pf3D7_01_v3	226538	-143	T	1	1		0.724594	0.724594		1	1		NA	NA	NA	NA	NA	NA	NA	NA	NA
Pf3D7_01_v3	226539	-142	A	1	1		0.467236	0.603721		1	1		NA	NA	NA	NA	NA	NA	NA	NA	NA
Pf3D7_01_v3	226540	-141	T	0.689548	0.202109		0.296981	0.319778		1	1		NA	NA	NA	NA	NA	NA	NA	NA	NA
Pf3D7_01_v3	226541	-140	A	0.121823	1.36468		1.42838	0.512676		1	1		NA	NA	NA	NA	NA	NA	NA	NA	NA
Pf3D7_01_v3	226542	-139	T	1	1		0.497654	0.226206		1.2	1		NA	NA	NA	NA	NA	NA	NA	NA	NA
Pf3D7_01_v3	226543	-138	A	1.21282	0.431789		0.555483	0.512676		1	1		NA	NA	NA	NA	NA	NA	NA	NA	NA
Pf3D7_01_v3	226544	-137	T	0.603146	0.603146		2.2	1		1	1		NA	NA	NA	NA	NA	NA	NA	NA	NA
Pf3D7_01_v3	226545	-136	A	0.692133	0.431789		0.975463	0.393877		1	1		NA	NA	NA	NA	NA	NA	NA	NA	NA
Pf3D7_01_v3	226546	-135	T	0.966809	0.603146		0.413734	0.344779		1	1		NA	NA	NA	NA	NA	NA	NA	NA	NA
Pf3D7_01_v3	226547	-134	A	0.71617	0.178387		0.327817	0.273181		1	1		NA	NA	NA	NA	NA	NA	NA	NA	NA
Pf3D7_01_v3	226548	-133	T	1	1		1.8	1		1	1		NA	NA	NA	NA	NA	NA	NA	NA	NA
Pf3D7_01_v3	226549	-132	A	2.0578	0.603146		0.568129	0.734086		1	1		NA	NA	NA	NA	NA	NA	NA	NA	NA
Pf3D7_01_v3	226550	-131	T	0.431789	0.431789		0.724594	0.724594		1	1		NA	NA	NA	NA	NA	NA	NA	NA	NA
Pf3D7_01_v3	226551	-130	A	4.01471	1		0.396774	0.396774		1	1		NA	NA	NA	NA	NA	NA	NA	NA	NA
Pf3D7_01_v3	226552	-129	T	0.603146	0.603146		1.15935	0.724594		1	1		NA	NA	NA	NA	NA	NA	NA	NA	NA
Pf3D7_01_v3	226553	-128	A	2.20588	1		1	1		1	1		NA	NA	NA	NA	NA	NA	NA	NA	NA
Pf3D7_01_v3	226554	-127	T	0.275339	0.275339		1	1		1	1		NA	NA	NA	NA	NA	NA	NA	NA	NA
Pf3D7_01_v3	226555	-126	A	1.60294	1		1	1		1	1		NA	NA	NA	NA	NA	NA	NA	NA	NA
Pf3D7_01_v3	226562	-119	A	1	1		1	1.29211		1	1		NA	NA	NA	NA	NA	NA	NA	NA	NA
Pf3D7_01_v3	226563	-118	A	1	1		1	1.29211		1	1		NA	NA	NA	NA	NA	NA	NA	NA	NA
Pf3D7_01_v3	226566	-115	A	1.60294	1		1	1		1	1		NA	NA	NA	NA	NA	NA	NA	NA	NA
Pf3D7_01_v3	226568	-113	G	1	1		0.869513	0.724594		1	1		NA	NA	NA	NA	NA	NA	NA	NA	NA
Pf3D7_01_v3	226569	-112	A	1	1		1.6	1		1	1		NA	NA	NA	NA	NA	NA	NA	NA	NA
Pf3D7_01_v3	226570	-111	T	1	1		3.2	1		1	1		NA	NA	NA	NA	NA	NA	NA	NA	NA
Pf3D7_01_v3	226571	-110	T	1	1		1	1.29211		1	1		NA	NA	NA	NA	NA	NA	NA	NA	NA
Pf3D7_01_v3	226572	-109	A	1	1		1.6	1		1	1		NA	NA	NA	NA	NA	NA	NA	NA	NA
Pf3D7_01_v3	226573	-108	T	0.431789	0.431789		0.724594	0.724594		1	1		NA	NA	NA	NA	NA	NA	NA	NA	NA
Pf3D7_01_v3	226574	-107	G	1.60294	1		1.8	1		1	1		NA	NA	NA	NA	NA	NA	NA	NA	NA
Pf3D7_01_v3	226575	-106	A	1	1		2.6	1		1	1		NA	NA	NA	NA	NA	NA	NA	NA	NA
Pf3D7_01_v3	226576	-105	T	1	1		1	1		1	1		NA	NA	NA	NA	NA	NA	NA	NA	NA
Pf3D7_01_v3	226577	-104	A	1	1		1.8	1		1	1		NA	NA	NA	NA	NA	NA	NA	NA	NA
Pf3D7_01_v3	226578	-103	T	3.41177	1		1.2	1.29211		1	1		NA	NA	NA	NA	NA	NA	NA	NA	NA
Pf3D7_01_v3	226579	-102	A	1	1		2	2.46056		1	1		NA	NA	NA	NA	NA	NA	NA	NA	NA
Pf3D7_01_v3	226580	-101	A	1.60294	1		1	1.29211		1	1		NA	NA	NA	NA	NA	NA	NA	NA	NA
Pf3D7_01_v3	226581	-100	A	1	1		2.8	2.75267		1	1		NA	NA	NA	NA	NA	NA	NA	NA	NA
Pf3D7_01_v3	226582	-99	T	1	1		4.2	2.46056		1	1		NA	NA	NA	NA	NA	NA	NA	NA	NA
Pf3D7_01_v3	226583	-98	A	1	1		1.86894	1.01318		1	1		NA	NA	NA	NA	NA	NA	NA	NA	NA
Pf3D7_01_v3	226584	-97	G	0.603146	0.603146		2.2	1.29211		1	1		NA	NA	NA	NA	NA	NA	NA	NA	NA
Pf3D7_01_v3	226585	-96	T	2.0578	0.603146		0.724594	1.57125		1	1		NA	NA	NA	NA	NA	NA	NA	NA	NA
Pf3D7_01_v3	226586	-95	A	0.603146	0.603146		3.2	1.87634		1	1		NA	NA	NA	NA	NA	NA	NA	NA	NA
Pf3D7_01_v3	226587	-94	T	1	1		3.18822	2.4179		1	1		NA	NA	NA	NA	NA	NA	NA	NA	NA
Pf3D7_01_v3	226588	-93	A	1	1		2	2.75267		1	1		NA	NA	NA	NA	NA	NA	NA	NA	NA
Pf3D7_01_v3	226589	-92	C	4.61765	1		0.827469	0.546207		1	1		NA	NA	NA	NA	NA	NA	NA	NA	NA
Pf3D7_01_v3	226590	-91	T	0.603146	0.603146		4.2	1		1.4	1		NA	NA	NA	NA	NA	NA	NA	NA	NA
Pf3D7_01_v3	226591	-90	T	0.431789	5.55078		1	1.29211		1	1		NA	NA	NA	NA	NA	NA	NA	NA	NA
Pf3D7_01_v3	226592	-89	T	0.603146	0.603146		2.2	1.29211		1	1		NA	NA	NA	NA	NA	NA	NA	NA	NA
Pf3D7_01_v3	226593	-88	A	1	1		1.02263	1.72983		1	1		NA	NA	NA	NA	NA	NA	NA	NA	NA
Pf3D7_01_v3	226594	-87	T	1	1		1	3.3369		1	1		NA	NA	NA	NA	NA	NA	NA	NA	NA
Pf3D7_01_v3	226595	-86	T	4.61765	1		2.72702	2.06174		1.2	1		NA	NA	NA	NA	NA	NA	NA	NA	NA
Pf3D7_01_v3	226596	-85	C	1	1		1.73903	0.724594		1	1		NA	NA	NA	NA	NA	NA	NA	NA	NA
Pf3D7_01_v3	226597	-84	C	1	1		3.8	1.58422		1	1		NA	NA	NA	NA	NA	NA	NA	NA	NA
Pf3D7_01_v3	226598	-83	T	1	4.95177		5.6	1.87634		1	1		NA	NA	NA	NA	NA	NA	NA	NA	NA
Pf3D7_01_v3	226599	-82	T	1.60294	1		2.49977	1.72983		1	1		NA	NA	NA	NA	NA	NA	NA	NA	NA
Pf3D7_01_v3	226600	-81	T	0.431789	0.431789		1.02792	1.14966		1	1		NA	NA	NA	NA	NA	NA	NA	NA	NA
Pf3D7_01_v3	226601	-80	T	1	1		3	1.29211		1	1		NA	NA	NA	NA	NA	NA	NA	NA	NA
Pf3D7_01_v3	226602	-79	C	1.60294	1		1.30427	1.35958		1	1		NA	NA	NA	NA	NA	NA	NA	NA	NA
Pf3D7_01_v3	226603	-78	A	1	1		0.467236	0.603721		1	1		NA	NA	NA	NA	NA	NA	NA	NA	NA
Pf3D7_01_v3	226604	-77	T	1	1		1.26968	0.860383		1	1		NA	NA	NA	NA	NA	NA	NA	NA	NA
Pf3D7_01_v3	226605	-76	A	1	1		0.617653	0.700458		1	1		NA	NA	NA	NA	NA	NA	NA	NA	NA
Pf3D7_01_v3	226606	-75	T	1.60294	1		0.827469	1.15049		1	1		NA	NA	NA	NA	NA	NA	NA	NA	NA
Pf3D7_01_v3	226607	-74	A	4.61765	1		2.06322	1.20809		1	1		NA	NA	NA	NA	NA	NA	NA	NA	NA
Pf3D7_01_v3	226608	-73	A	1	1		0.386033	0.756841		1	1		NA	NA	NA	NA	NA	NA	NA	NA	NA
Pf3D7_01_v3	226609	-72	T	1	1		1.96239	0.876692		1	1		NA	NA	NA	NA	NA	NA	NA	NA	NA
Pf3D7_01_v3	226610	-71	T	1	1		1.7458	0.628578		1.2	1		NA	NA	NA	NA	NA	NA	NA	NA	NA
Pf3D7_01_v3	226611	-70	T	1.60294	22.7347		2.75346	2.4179		1	1		NA	NA	NA	NA	NA	NA	NA	NA	NA
Pf3D7_01_v3	226612	-69	C	1	1		1.8	2.75267		1	1		NA	NA	NA	NA	NA	NA	NA	NA	NA
Pf3D7_01_v3	226613	-68	T	3.41177	1		1.12137	1.55912		1.2	1		NA	NA	NA	NA	NA	NA	NA	NA	NA
Pf3D7_01_v3	226614	-67	G	1	1		0.634838	0.628578		1	1		NA	NA	NA	NA	NA	NA	NA	NA	NA
Pf3D7_01_v3	226615	-66	C	1	1		3.2	2.16845		1	1		NA	NA	NA	NA	NA	NA	NA	NA	NA
Pf3D7_01_v3	226616	-65	T	1	1		2.4	3.3369		1	1		NA	NA	NA	NA	NA	NA	NA	NA	NA
Pf3D7_01_v3	226617	-64	T	1	1		2.60854	1.57125		1	1		NA	NA	NA	NA	NA	NA	NA	NA	NA
Pf3D7_01_v3	226618	-63	C	2.20588	2.97588		5	3.04479		1	1		NA	NA	NA	NA	NA	NA	NA	NA	NA
Pf3D7_01_v3	226619	-62	C	1	1		1.30427	0.724594		1	1		NA	NA	NA	NA	NA	NA	NA	NA	NA
Pf3D7_01_v3	226620	-61	C	1	1		2.4	2.16845		1	1		NA	NA	NA	NA	NA	NA	NA	NA	NA
Pf3D7_01_v3	226621	-60	A	1	1		2.8	1.87634		1	1		NA	NA	NA	NA	NA	NA	NA	NA	NA
Pf3D7_01_v3	226622	-59	T	1	1		3.4	1.29211		1	1		NA	NA	NA	NA	NA	NA	NA	NA	NA
Pf3D7_01_v3	226623	-58	T	0.603146	0.603146		2.61339	1.89579		1.6	1		NA	NA	NA	NA	NA	NA	NA	NA	NA
Pf3D7_01_v3	226624	-57	T	1	1		1.68205	1.42263		1	1		NA	NA	NA	NA	NA	NA	NA	NA	NA
Pf3D7_01_v3	226625	-56	G	1	1		0.542895	0.424439		1	1		NA	NA	NA	NA	NA	NA	NA	NA	NA
Pf3D7_01_v3	226626	-55	A	1	1		0.497654	0.556595		1	1		NA	NA	NA	NA	NA	NA	NA	NA	NA
Pf3D7_01_v3	226627	-54	A	2.80883	1		1.81801	0.734086		1	1		NA	NA	NA	NA	NA	NA	NA	NA	NA
Pf3D7_01_v3	226628	-53	T	0.603146	0.603146		0.952256	1.9035		1	1		NA	NA	NA	NA	NA	NA	NA	NA	NA
Pf3D7_01_v3	226629	-52	C	1	1		1.01443	3.68787		1	1		NA	NA	NA	NA	NA	NA	NA	NA	NA
Pf3D7_01_v3	226630	-51	T	0.603146	0.603146		1	2.46056		1	1		NA	NA	NA	NA	NA	NA	NA	NA	NA
Pf3D7_01_v3	226631	-50	A	1	1		1.30427	2.84122		1	1		NA	NA	NA	NA	NA	NA	NA	NA	NA
Pf3D7_01_v3	226632	-49	T	0.603146	0.603146		0.793547	0.976285		1.2	1		NA	NA	NA	NA	NA	NA	NA	NA	NA
Pf3D7_01_v3	226633	-48	A	1	1		6.66627	1.78291		1	1		NA	NA	NA	NA	NA	NA	NA	NA	NA
Pf3D7_01_v3	226634	-47	C	0.431789	0.431789		0.268607	0.541543		1	1		NA	NA	NA	NA	NA	NA	NA	NA	NA
Pf3D7_01_v3	226635	-46	A	0.603146	0.603146		3.4	5.08957		1	1		NA	NA	NA	NA	NA	NA	NA	NA	NA
Pf3D7_01_v3	226636	-45	A	0.431789	0.431789		1.6	4.21323		1	1		NA	NA	NA	NA	NA	NA	NA	NA	NA
Pf3D7_01_v3	226637	-44	G	1	1		0.747577	0.603721		1	1		NA	NA	NA	NA	NA	NA	NA	NA	NA
Pf3D7_01_v3	226638	-43	T	0.336257	0.336257		1.2	2.46056		1	1		NA	NA	NA	NA	NA	NA	NA	NA	NA
Pf3D7_01_v3	226639	-42	G	1.25395	1.2358		0.710271	0.911577		1	1		NA	NA	NA	NA	NA	NA	NA	NA	NA
Pf3D7_01_v3	226640	-41	A	2.03001	0.202109		2.17378	3.47621		1	1		NA	NA	NA	NA	NA	NA	NA	NA	NA
Pf3D7_01_v3	226641	-40	T	3.03523	0.431789		1.93076	1.55335		1	1		NA	NA	NA	NA	NA	NA	NA	NA	NA
Pf3D7_01_v3	226642	-39	T	0.689548	0.202109		1.83421	0.547526		1	1		NA	NA	NA	NA	NA	NA	NA	NA	NA
Pf3D7_01_v3	226643	-38	G	8.2353	1		0.344779	0.546207		1	1		NA	NA	NA	NA	NA	NA	NA	NA	NA
Pf3D7_01_v3	226644	-37	T	1.35751	0.233108		1.13626	0.900043		1	1		NA	NA	NA	NA	NA	NA	NA	NA	NA
Pf3D7_01_v3	226645	-36	T	0.400575	0.0867487		0.573011	0.185373		1	1		NA	NA	NA	NA	NA	NA	NA	NA	NA
Pf3D7_01_v3	226646	-35	A	4.59387	0.336257		3.5224	1.066		1	1		NA	NA	NA	NA	NA	NA	NA	NA	NA
Pf3D7_01_v3	226647	-34	T	0.431789	0.431789		2.2	1.87634		1	1		NA	NA	NA	NA	NA	NA	NA	NA	NA
Pf3D7_01_v3	226648	-33	T	1.05513	0.202109		0.271448	0.754828		1	1		NA	NA	NA	NA	NA	NA	NA	NA	NA
Pf3D7_01_v3	226649	-32	A	20.2941	1		1.98387	0.628578		1.4	1		NA	NA	NA	NA	NA	NA	NA	NA	NA
Pf3D7_01_v3	226650	-31	T	0.811408	0.202109		2.69806	0.628578		1	1		NA	NA	NA	NA	NA	NA	NA	NA	NA
Pf3D7_01_v3	226651	-30	C	1.43743	0.275339		0.467236	0.876692		1	1.40739		NA	NA	NA	NA	NA	NA	NA	NA	NA
Pf3D7_01_v3	226652	-29	A	1	1		1.59411	0.724594		1	1		NA	NA	NA	NA	NA	NA	NA	NA	NA
Pf3D7_01_v3	226653	-28	T	1.73351	1.28496		1.51703	0.646921		1	1		NA	NA	NA	NA	NA	NA	NA	NA	NA
Pf3D7_01_v3	226654	-27	T	0.431789	0.431789		1.22151	0.754828		1	1		NA	NA	NA	NA	NA	NA	NA	NA	NA
Pf3D7_01_v3	226655	-26	A	1	1		2	3.62901		1	1		NA	NA	NA	NA	NA	NA	NA	NA	NA
Pf3D7_01_v3	226656	-25	T	1	1		0.995308	1.21737		1.4	1.40739		NA	NA	NA	NA	NA	NA	NA	NA	NA
Pf3D7_01_v3	226657	-24	T	1	4.95177		0.935086	0.442468		1.6	1		NA	NA	NA	NA	NA	NA	NA	NA	NA
Pf3D7_01_v3	226658	-23	A	1	1		2.49977	1.066		1	1		NA	NA	NA	NA	NA	NA	NA	NA	NA
Pf3D7_01_v3	226659	-22	T	1	1		1.01443	3.68787		1	1		NA	NA	NA	NA	NA	NA	NA	NA	NA
Pf3D7_01_v3	226660	-21	T	1	1		1.12137	1.14966		1	1.40739		NA	NA	NA	NA	NA	NA	NA	NA	NA
Pf3D7_01_v3	226661	-20	A	1	1		1	3.62901		1	1		NA	NA	NA	NA	NA	NA	NA	NA	NA
Pf3D7_01_v3	226662	-19	A	1	1		1.6	2.16845		1	1		NA	NA	NA	NA	NA	NA	NA	NA	NA
Pf3D7_01_v3	226663	-18	C	1	1		1.30427	1.14792		1	1		NA	NA	NA	NA	NA	NA	NA	NA	NA
Pf3D7_01_v3	226664	-17	A	1	1		2.46362	1.35958		1	1		NA	NA	NA	NA	NA	NA	NA	NA	NA
Pf3D7_01_v3	226665	-16	T	1	1		1.49515	0.876692		1	1		NA	NA	NA	NA	NA	NA	NA	NA	NA
Pf3D7_01_v3	226666	-15	A	1	1		0.727715	0.389258		1	1		NA	NA	NA	NA	NA	NA	NA	NA	NA
Pf3D7_01_v3	226667	-14	A	1	1		2.46362	1.99457		1	1		NA	NA	NA	NA	NA	NA	NA	NA	NA
Pf3D7_01_v3	226668	-13	T	1	1		1.69372	0.751978		1	1		NA	NA	NA	NA	NA	NA	NA	NA	NA
Pf3D7_01_v3	226669	-12	A	1	1		1.36051	0.481682		1	1		NA	NA	NA	NA	NA	NA	NA	NA	NA
Pf3D7_01_v3	226670	-11	A	1	1		2.07618	0.672178		1	1		NA	NA	NA	NA	NA	NA	NA	NA	NA
Pf3D7_01_v3	226671	-10	T	1	1		4.92724	5.59284		1.2	1		NA	NA	NA	NA	NA	NA	NA	NA	NA
Pf3D7_01_v3	226672	-9	T	1	1		1.49296	1.54776		1.2	1.40739		NA	NA	NA	NA	NA	NA	NA	NA	NA
Pf3D7_01_v3	226673	-8	C	1	1		1.21481	1.55912		1	1		NA	NA	NA	NA	NA	NA	NA	NA	NA
Pf3D7_01_v3	226674	-7	T	1	1		1	2.46056		1	1		NA	NA	NA	NA	NA	NA	NA	NA	NA
Pf3D7_01_v3	226675	-6	T	1	1		0.395975	0.753537		1.2	1		NA	NA	NA	NA	NA	NA	NA	NA	NA
Pf3D7_01_v3	226676	-5	C	1	1		0.467236	1.01318		1	1		NA	NA	NA	NA	NA	NA	NA	NA	NA
Pf3D7_01_v3	226677	-4	T	1	1		2.2	4.79746		1	1		NA	NA	NA	NA	NA	NA	NA	NA	NA
Pf3D7_01_v3	226678	-3	T	1	34.59		1.3659	2.82677		1	1		NA	NA	NA	NA	NA	NA	NA	NA	NA
Pf3D7_01_v3	226679	-2	A	1	1		1.31127	1.62977		1	1		NA	NA	NA	NA	NA	NA	NA	NA	NA
Pf3D7_01_v3	226680	-1	T	1	1		1.96239	2.37803		1.4	1.61109		NA	NA	NA	NA	NA	NA	NA	NA	NA
Pf3D7_01_v3	226681	0	T	1	1		2.61871	1.43989		1	1		rna_PF3D7_0105400.1-1//rna_PF3D7_0105400.2-1	rna_PF3D7_0105400.1-1	Pf3D7_01_v3	226681	227285	PF3D7_0105400.1-1	conserved Plasmodium protein, unknown function	605	PF3D7_0105400.1
Pf3D7_01_v3	304162	-200	G	0.431789	0.431789		0.359648	1.33546		1	1		NA	NA	NA	NA	NA	NA	NA	NA	NA
Pf3D7_01_v3	304163	-199	A	0.373658	0.233108		1.58445	0.751978		1	1		NA	NA	NA	NA	NA	NA	NA	NA	NA
Pf3D7_01_v3	304164	-198	A	0.275339	0.275339		0.791226	1.02029		1	1		NA	NA	NA	NA	NA	NA	NA	NA	NA
Pf3D7_01_v3	304165	-197	A	1.33047	4.17839		2.84064	2.2277		1	1		NA	NA	NA	NA	NA	NA	NA	NA	NA
Pf3D7_01_v3	304166	-196	A	1.99385	0.431789		1.40223	0.571968		1.2	1		NA	NA	NA	NA	NA	NA	NA	NA	NA
Pf3D7_01_v3	304167	-195	T	0.275339	0.819377		2.15889	1.066		1	1		NA	NA	NA	NA	NA	NA	NA	NA	NA
Pf3D7_01_v3	304168	-194	A	0.336257	1.00066		0.719297	0.232353		1	1		NA	NA	NA	NA	NA	NA	NA	NA	NA
Pf3D7_01_v3	304169	-193	T	0.275339	0.819377		2.20658	0.546207		1	1		NA	NA	NA	NA	NA	NA	NA	NA	NA
Pf3D7_01_v3	304170	-192	A	0.431789	0.431789		1.82516	0.512676		1	1		NA	NA	NA	NA	NA	NA	NA	NA	NA
Pf3D7_01_v3	304171	-191	T	0.952477	0.431789		0.975463	0.304832		1	1		NA	NA	NA	NA	NA	NA	NA	NA	NA
Pf3D7_01_v3	304172	-190	A	0.603146	1.79489		0.975463	0.482922		1	1		NA	NA	NA	NA	NA	NA	NA	NA	NA
Pf3D7_01_v3	304173	-189	T	1	1		1	1.87634		1	1		NA	NA	NA	NA	NA	NA	NA	NA	NA
Pf3D7_01_v3	304174	-188	T	1.60294	1		0.793547	0.396774		1	1		NA	NA	NA	NA	NA	NA	NA	NA	NA
Pf3D7_01_v3	304175	-187	T	4.61765	1		2.13382	0.393877		1	1.2037		NA	NA	NA	NA	NA	NA	NA	NA	NA
Pf3D7_01_v3	304176	-186	A	0.603146	0.603146		0.632796	0.666529		1	1		NA	NA	NA	NA	NA	NA	NA	NA	NA
Pf3D7_01_v3	304177	-185	A	1.76946	0.275339		2.06322	1.20809		1	1		NA	NA	NA	NA	NA	NA	NA	NA	NA
Pf3D7_01_v3	304178	-184	T	1	2.97588		0.710271	1.39037		1	1		NA	NA	NA	NA	NA	NA	NA	NA	NA
Pf3D7_01_v3	304179	-183	T	2.42146	0.603146		1.42054	1.15098		1	1		NA	NA	NA	NA	NA	NA	NA	NA	NA
Pf3D7_01_v3	304180	-182	A	0.773379	0.275339		1.68289	0.753537		1	1		NA	NA	NA	NA	NA	NA	NA	NA	NA
Pf3D7_01_v3	304181	-181	A	0.603146	0.603146		2.53935	1.9035		1	1		NA	NA	NA	NA	NA	NA	NA	NA	NA
Pf3D7_01_v3	304182	-180	A	0.692133	2.99129		0.499914	0.634221		1	1		NA	NA	NA	NA	NA	NA	NA	NA	NA
Pf3D7_01_v3	304183	-179	A	0.741744	1.00066		2.13763	1.45263		1	1		NA	NA	NA	NA	NA	NA	NA	NA	NA
Pf3D7_01_v3	304184	-178	T	0.275339	0.275339		0.841447	0.681244		1	1		NA	NA	NA	NA	NA	NA	NA	NA	NA
Pf3D7_01_v3	304185	-177	T	1	1		1.88088	0.753537		1	1		NA	NA	NA	NA	NA	NA	NA	NA	NA
Pf3D7_01_v3	304186	-176	T	1	1		1.4	1.87634		1	1		NA	NA	NA	NA	NA	NA	NA	NA	NA
Pf3D7_01_v3	304187	-175	T	0.944487	0.336257		0.555483	1.32399		1	1		NA	NA	NA	NA	NA	NA	NA	NA	NA
Pf3D7_01_v3	304188	-174	C	5.22059	1		1.03943	1.1873		1	1		NA	NA	NA	NA	NA	NA	NA	NA	NA
Pf3D7_01_v3	304189	-173	A	1	12.8553		1.30826	0.876692		1	1		NA	NA	NA	NA	NA	NA	NA	NA	NA
Pf3D7_01_v3	304190	-172	A	3.41177	4.95177		2.14928	1.6956		1	1		NA	NA	NA	NA	NA	NA	NA	NA	NA
Pf3D7_01_v3	304191	-171	A	1	1		4.20415	1.56387		1	1		NA	NA	NA	NA	NA	NA	NA	NA	NA
Pf3D7_01_v3	304192	-170	A	1	1		0.344779	1.2512		1	1		NA	NA	NA	NA	NA	NA	NA	NA	NA
Pf3D7_01_v3	304193	-169	A	0.603146	0.603146		0.793547	0.396774		1	1		NA	NA	NA	NA	NA	NA	NA	NA	NA
Pf3D7_01_v3	304194	-168	T	0.336257	3.65828		1.13843	0.681244		1	1		NA	NA	NA	NA	NA	NA	NA	NA	NA
Pf3D7_01_v3	304195	-167	C	0.952477	1.28496		0.904826	0.754828		1	1		NA	NA	NA	NA	NA	NA	NA	NA	NA
Pf3D7_01_v3	304196	-166	A	1	1		1.30427	0.936257		1	1		NA	NA	NA	NA	NA	NA	NA	NA	NA
Pf3D7_01_v3	304197	-165	A	1	2.97588		1.3331	0.269144		1	1		NA	NA	NA	NA	NA	NA	NA	NA	NA
Pf3D7_01_v3	304198	-164	A	0.539	0.336257		1.03434	0.747635		1	1		NA	NA	NA	NA	NA	NA	NA	NA	NA
Pf3D7_01_v3	304199	-163	A	0.773379	0.275339		1.13843	0.247484		1	1		NA	NA	NA	NA	NA	NA	NA	NA	NA
Pf3D7_01_v3	304200	-162	T	0.431789	0.431789		3.10301	0.546207		1	1		NA	NA	NA	NA	NA	NA	NA	NA	NA
Pf3D7_01_v3	304201	-161	A	1.47317	0.431789		2.24008	0.35298		1.2	1		NA	NA	NA	NA	NA	NA	NA	NA	NA
Pf3D7_01_v3	304202	-160	A	0.336257	0.336257		3.93048	0.344779		1	1		NA	NA	NA	NA	NA	NA	NA	NA	NA
Pf3D7_01_v3	304203	-159	T	0.603146	0.603146		3.76789	0.724594		1.2	1		NA	NA	NA	NA	NA	NA	NA	NA	NA
Pf3D7_01_v3	304204	-158	A	0.275339	0.275339		3.96774	0.860383		1	1		NA	NA	NA	NA	NA	NA	NA	NA	NA
Pf3D7_01_v3	304205	-157	C	1	1		1.85763	0.35298		1	1		NA	NA	NA	NA	NA	NA	NA	NA	NA
Pf3D7_01_v3	304206	-156	A	1	1		2.49977	0.568129		1	1		NA	NA	NA	NA	NA	NA	NA	NA	NA
Pf3D7_01_v3	304207	-155	T	1	1		3.33313	1.35958		1	1		NA	NA	NA	NA	NA	NA	NA	NA	NA
Pf3D7_01_v3	304208	-154	A	0.603146	0.603146		1.49515	0.603721		1	1		NA	NA	NA	NA	NA	NA	NA	NA	NA
Pf3D7_01_v3	304209	-153	T	1.33047	0.603146		2.84108	1.15098		1	1		NA	NA	NA	NA	NA	NA	NA	NA	NA
Pf3D7_01_v3	304210	-152	A	0.667122	0.144472		1.99962	0.252097		1	1		NA	NA	NA	NA	NA	NA	NA	NA	NA
Pf3D7_01_v3	304211	-151	A	0.966809	0.603146		1.86894	4.28882		1	1		NA	NA	NA	NA	NA	NA	NA	NA	NA
Pf3D7_01_v3	304212	-150	T	2.42146	1.79489		1.58245	1.17787		1	1		NA	NA	NA	NA	NA	NA	NA	NA	NA
Pf3D7_01_v3	304213	-149	T	0.275339	0.819377		0.885914	1.3135		1	1		NA	NA	NA	NA	NA	NA	NA	NA	NA
Pf3D7_01_v3	304214	-148	A	1	1		10.8	14.145		1	1		NA	NA	NA	NA	NA	NA	NA	NA	NA
Pf3D7_01_v3	304215	-147	T	1	22.7347		3.83133	4.69828		0.741745	0.741745		NA	NA	NA	NA	NA	NA	NA	NA	NA
Pf3D7_01_v3	304216	-146	C	5.82354	1		1.46692	1.26428		1	1		NA	NA	NA	NA	NA	NA	NA	NA	NA
Pf3D7_01_v3	304217	-145	A	1	1		4.78232	2.4179		1	1		NA	NA	NA	NA	NA	NA	NA	NA	NA
Pf3D7_01_v3	304218	-144	T	0.603146	5.37014		1.7755	1.28615		1	1		NA	NA	NA	NA	NA	NA	NA	NA	NA
Pf3D7_01_v3	304219	-143	A	1	1		1.51703	0.848349		1	1		NA	NA	NA	NA	NA	NA	NA	NA	NA
Pf3D7_01_v3	304220	-142	T	1	1		4.20512	0.603721		1	1		NA	NA	NA	NA	NA	NA	NA	NA	NA
Pf3D7_01_v3	304221	-141	A	1	1		0.359648	0.179824		1	1		NA	NA	NA	NA	NA	NA	NA	NA	NA
Pf3D7_01_v3	304222	-140	T	1	1		3.9769	0.568129		1	1		NA	NA	NA	NA	NA	NA	NA	NA	NA
Pf3D7_01_v3	304223	-139	A	0.603146	0.603146		1.18792	0.247484		1	1		NA	NA	NA	NA	NA	NA	NA	NA	NA
Pf3D7_01_v3	304224	-138	T	1	1		1.49515	0.467236		1	1		NA	NA	NA	NA	NA	NA	NA	NA	NA
Pf3D7_01_v3	304225	-137	A	0.603146	0.603146		0.65413	0.467236		1	1		NA	NA	NA	NA	NA	NA	NA	NA	NA
Pf3D7_01_v3	304226	-136	T	1	1		0.904826	0.226206		1	1		NA	NA	NA	NA	NA	NA	NA	NA	NA
Pf3D7_01_v3	304227	-135	T	1	1		0.226206	0.226206		1	1		NA	NA	NA	NA	NA	NA	NA	NA	NA
Pf3D7_01_v3	304228	-134	A	1	1		0.601156	0.204411		1	1		NA	NA	NA	NA	NA	NA	NA	NA	NA
Pf3D7_01_v3	304229	-133	T	0.603146	0.603146		1.63909	0.35298		1	1		NA	NA	NA	NA	NA	NA	NA	NA	NA
Pf3D7_01_v3	304230	-132	T	1	1		1.91634	0.208298		1	1		NA	NA	NA	NA	NA	NA	NA	NA	NA
Pf3D7_01_v3	304231	-131	T	1	1		2.27554	0.344779		1	1		NA	NA	NA	NA	NA	NA	NA	NA	NA
Pf3D7_01_v3	304232	-130	T	1	1		1.23301	0.290622		1	1		NA	NA	NA	NA	NA	NA	NA	NA	NA
Pf3D7_01_v3	304233	-129	C	3.41177	1		0.819543	0.273181		1	1		NA	NA	NA	NA	NA	NA	NA	NA	NA
Pf3D7_01_v3	304234	-128	C	0.603146	0.603146		2.3187	0.936257		1	1		NA	NA	NA	NA	NA	NA	NA	NA	NA
Pf3D7_01_v3	304235	-127	T	1	1		2	1.29211		1	1		NA	NA	NA	NA	NA	NA	NA	NA	NA
Pf3D7_01_v3	304236	-126	T	1	6.92765		1.40171	0.603721		1	1		NA	NA	NA	NA	NA	NA	NA	NA	NA
Pf3D7_01_v3	304237	-125	T	0.233108	0.233108		0.872902	0.396774		1	1		NA	NA	NA	NA	NA	NA	NA	NA	NA
Pf3D7_01_v3	304238	-124	T	1	1		4	1.29211		1	1		NA	NA	NA	NA	NA	NA	NA	NA	NA
Pf3D7_01_v3	304239	-123	T	1	1		1.38972	0.418546		1	1		NA	NA	NA	NA	NA	NA	NA	NA	NA
Pf3D7_01_v3	304240	-122	T	1	1		1.08089	0.362164		1	1		NA	NA	NA	NA	NA	NA	NA	NA	NA
Pf3D7_01_v3	304241	-121	T	0.603146	0.603146		0.179071	0.192817		1	1		NA	NA	NA	NA	NA	NA	NA	NA	NA
Pf3D7_01_v3	304242	-120	T	1	1		0.724594	0.724594		1	1		NA	NA	NA	NA	NA	NA	NA	NA	NA
Pf3D7_01_v3	304243	-119	T	0.603146	0.603146		0.568129	0.568129		1	1		NA	NA	NA	NA	NA	NA	NA	NA	NA
Pf3D7_01_v3	304244	-118	T	0.336257	0.336257		0.560683	0.467236		1	1		NA	NA	NA	NA	NA	NA	NA	NA	NA
Pf3D7_01_v3	304245	-117	T	1	1		0.568129	0.568129		1	1		NA	NA	NA	NA	NA	NA	NA	NA	NA
Pf3D7_01_v3	304246	-116	T	0.431789	0.431789		1.13626	0.734086		1	1		NA	NA	NA	NA	NA	NA	NA	NA	NA
Pf3D7_01_v3	304247	-115	T	1	1		0.869513	0.724594		1	1		NA	NA	NA	NA	NA	NA	NA	NA	NA
Pf3D7_01_v3	304248	-114	T	1	1		0.747577	0.603721		1	1		NA	NA	NA	NA	NA	NA	NA	NA	NA
Pf3D7_01_v3	304249	-113	T	1	1		1.73903	0.724594		1.2	1		NA	NA	NA	NA	NA	NA	NA	NA	NA
Pf3D7_01_v3	304250	-112	T	0.603146	0.603146		0.560683	0.603721		0.741745	0.741745		NA	NA	NA	NA	NA	NA	NA	NA	NA
Pf3D7_01_v3	304251	-111	T	1	1		0.476128	0.744481		1	1		NA	NA	NA	NA	NA	NA	NA	NA	NA
Pf3D7_01_v3	304252	-110	T	1	1		0.247484	0.392071		1	1		NA	NA	NA	NA	NA	NA	NA	NA	NA
Pf3D7_01_v3	304253	-109	T	1	1		0.365799	0.393877		1	1		NA	NA	NA	NA	NA	NA	NA	NA	NA
Pf3D7_01_v3	304254	-108	G	1	1		0.452413	0.292284		1	1		NA	NA	NA	NA	NA	NA	NA	NA	NA
Pf3D7_01_v3	304255	-107	G	1	1		1.44919	1.78291		1	1		NA	NA	NA	NA	NA	NA	NA	NA	NA
Pf3D7_01_v3	304256	-106	A	1	1		0.909006	1.23196		1	1		NA	NA	NA	NA	NA	NA	NA	NA	NA
Pf3D7_01_v3	304257	-105	A	2.20588	1		1.2412	1.65406		1	1		NA	NA	NA	NA	NA	NA	NA	NA	NA
Pf3D7_01_v3	304258	-104	T	1	2.97588		1.25663	1.31057		1	1		NA	NA	NA	NA	NA	NA	NA	NA	NA
Pf3D7_01_v3	304259	-103	T	4.01471	1		2.89838	3.68787		1	1		NA	NA	NA	NA	NA	NA	NA	NA	NA
Pf3D7_01_v3	304260	-102	T	1.33047	1.79489		0.79538	2.2277		1	1		NA	NA	NA	NA	NA	NA	NA	NA	NA
Pf3D7_01_v3	304261	-101	T	1.73351	1.28496		1.04149	0.877606		1	1		NA	NA	NA	NA	NA	NA	NA	NA	NA
Pf3D7_01_v3	304262	-100	T	1.14723	0.336257		0.463239	0.418546		1	1		NA	NA	NA	NA	NA	NA	NA	NA	NA
Pf3D7_01_v3	304263	-99	T	0.706938	0.121393		0.670631	1.10624		1	1		NA	NA	NA	NA	NA	NA	NA	NA	NA
Pf3D7_01_v3	304264	-98	C	3.7829	1.00066		0.400814	0.404044		1.2	1		NA	NA	NA	NA	NA	NA	NA	NA	NA
Pf3D7_01_v3	304265	-97	T	1.60294	1		2.60854	3.26455		1	1		NA	NA	NA	NA	NA	NA	NA	NA	NA
Pf3D7_01_v3	304266	-96	T	0.233108	0.693702		1.46319	2.70905		1	1		NA	NA	NA	NA	NA	NA	NA	NA	NA
Pf3D7_01_v3	304267	-95	A	0.501057	0.178387		1.93016	2.1664		1	1.2037		NA	NA	NA	NA	NA	NA	NA	NA	NA
Pf3D7_01_v3	304268	-94	A	0.966809	1.79489		0.93203	1.5025		1	1		NA	NA	NA	NA	NA	NA	NA	NA	NA
Pf3D7_01_v3	304269	-93	T	0.431789	0.431789		0.209748	0.498805		1	1		NA	NA	NA	NA	NA	NA	NA	NA	NA
Pf3D7_01_v3	304270	-92	A	0.131931	0.653292		0.875543	1.5025		1	1		NA	NA	NA	NA	NA	NA	NA	NA	NA
Pf3D7_01_v3	304271	-91	A	2.56643	0.336257		0.908913	0.704838		1	1		NA	NA	NA	NA	NA	NA	NA	NA	NA
Pf3D7_01_v3	304272	-90	G	1.47317	0.431789		0.969204	0.649057		1	1		NA	NA	NA	NA	NA	NA	NA	NA	NA
Pf3D7_01_v3	304273	-89	A	0.431789	0.431789		1.38591	1.47647		1	1		NA	NA	NA	NA	NA	NA	NA	NA	NA
Pf3D7_01_v3	304274	-88	A	0.3935	0.530858		1.18582	1.13506		1	1.2037		NA	NA	NA	NA	NA	NA	NA	NA	NA
Pf3D7_01_v3	304275	-87	T	2.06026	0.233108		2.52434	2.99463		1	1		NA	NA	NA	NA	NA	NA	NA	NA	NA
Pf3D7_01_v3	304276	-86	T	3.51245	0.603146		3.27065	5.10773		1	1		NA	NA	NA	NA	NA	NA	NA	NA	NA
Pf3D7_01_v3	304277	-85	T	1	2.97588		1.9669	1.54997		1.4	1		NA	NA	NA	NA	NA	NA	NA	NA	NA
Pf3D7_01_v3	304278	-84	T	1.05513	1.40014		0.949194	1.96046		1	1		NA	NA	NA	NA	NA	NA	NA	NA	NA
Pf3D7_01_v3	304279	-83	G	3.09757	2.99553		0.463122	0.625156		1.2	1		NA	NA	NA	NA	NA	NA	NA	NA	NA
Pf3D7_01_v3	304280	-82	A	3.51245	0.603146		3.09483	3.98975		1	1		NA	NA	NA	NA	NA	NA	NA	NA	NA
Pf3D7_01_v3	304281	-81	A	1.79174	0.530858		0.759726	0.941481		1	1		NA	NA	NA	NA	NA	NA	NA	NA	NA
Pf3D7_01_v3	304282	-80	T	1.21696	2.07548		0.926479	2.39193		1	1		NA	NA	NA	NA	NA	NA	NA	NA	NA
Pf3D7_01_v3	304283	-79	T	5.22059	1		5.04868	2.27169		1.4	1		NA	NA	NA	NA	NA	NA	NA	NA	NA
Pf3D7_01_v3	304284	-78	T	1.33047	0.603146		4.7658	6.88204		1	1		NA	NA	NA	NA	NA	NA	NA	NA	NA
Pf3D7_01_v3	304285	-77	A	0.741744	0.336257		0.976557	1.4407		1	1		NA	NA	NA	NA	NA	NA	NA	NA	NA
Pf3D7_01_v3	304286	-76	A	2.78512	0.603146		0.814343	1.94423		1	1		NA	NA	NA	NA	NA	NA	NA	NA	NA
Pf3D7_01_v3	304287	-75	A	1.21282	5.55078		0.486525	0.761171		1	1		NA	NA	NA	NA	NA	NA	NA	NA	NA
Pf3D7_01_v3	304288	-74	A	0.539	2.99388		0.576811	1.0741		1	1		NA	NA	NA	NA	NA	NA	NA	NA	NA
Pf3D7_01_v3	304289	-73	A	1.34997	1.00066		2.81594	1.77561		1	1		NA	NA	NA	NA	NA	NA	NA	NA	NA
Pf3D7_01_v3	304290	-72	C	0.539	0.336257		1.43257	1.45695		1	1		NA	NA	NA	NA	NA	NA	NA	NA	NA
Pf3D7_01_v3	304291	-71	G	0.966809	0.603146		0.562897	0.447221		1.2	1		NA	NA	NA	NA	NA	NA	NA	NA	NA
Pf3D7_01_v3	304292	-70	G	0.431789	0.431789		1.42054	0.991376		1	1		NA	NA	NA	NA	NA	NA	NA	NA	NA
Pf3D7_01_v3	304293	-69	A	0.431789	0.431789		1.65994	1.5462		1	1		NA	NA	NA	NA	NA	NA	NA	NA	NA
Pf3D7_01_v3	304294	-68	A	2.78512	0.603146		2.56059	2.35287		1	1		NA	NA	NA	NA	NA	NA	NA	NA	NA
Pf3D7_01_v3	304295	-67	A	2.20588	1		0.569516	0.712741		1	1		NA	NA	NA	NA	NA	NA	NA	NA	NA
Pf3D7_01_v3	304296	-66	C	0.336257	0.336257		0.99471	0.798066		1	1		NA	NA	NA	NA	NA	NA	NA	NA	NA
Pf3D7_01_v3	304297	-65	G	0.431789	0.431789		2.46362	4.95785		1	1		NA	NA	NA	NA	NA	NA	NA	NA	NA
Pf3D7_01_v3	304298	-64	G	2.20588	1		1.5344	0.60895		1	1		NA	NA	NA	NA	NA	NA	NA	NA	NA
Pf3D7_01_v3	304299	-63	C	0.539	2.99388		2.75823	1.45263		1	1		NA	NA	NA	NA	NA	NA	NA	NA	NA
Pf3D7_01_v3	304300	-62	A	0.431789	0.431789		1.28692	1.40418		1	1		NA	NA	NA	NA	NA	NA	NA	NA	NA
Pf3D7_01_v3	304301	-61	A	0.944487	1.00066		1.70706	1.46242		1	1		NA	NA	NA	NA	NA	NA	NA	NA	NA
Pf3D7_01_v3	304302	-60	A	0.336257	1.66507		1.10739	1.08244		1	1		NA	NA	NA	NA	NA	NA	NA	NA	NA
Pf3D7_01_v3	304303	-59	A	0.202109	1.0008		0.805821	0.977451		1.2	1		NA	NA	NA	NA	NA	NA	NA	NA	NA
Pf3D7_01_v3	304304	-58	T	1.29885	1.79948		1.23179	0.822293		1	1		NA	NA	NA	NA	NA	NA	NA	NA	NA
Pf3D7_01_v3	304305	-57	C	0.952477	0.431789		2.28915	0.955012		1.4	1		NA	NA	NA	NA	NA	NA	NA	NA	NA
Pf3D7_01_v3	304306	-56	A	0.603146	0.603146		2.75823	1.65406		1	1		NA	NA	NA	NA	NA	NA	NA	NA	NA
Pf3D7_01_v3	304307	-55	T	0.692133	0.431789		1.93038	2.41628		1	1		NA	NA	NA	NA	NA	NA	NA	NA	NA
Pf3D7_01_v3	304308	-54	T	0.275339	0.819377		1.34304	1.10822		1.2	1		NA	NA	NA	NA	NA	NA	NA	NA	NA
Pf3D7_01_v3	304309	-53	T	1	1		2.52307	3.06046		1	1		NA	NA	NA	NA	NA	NA	NA	NA	NA
Pf3D7_01_v3	304310	-52	A	1	4.95177		3.38069	1.2304		0.589503	0.589503		NA	NA	NA	NA	NA	NA	NA	NA	NA
Pf3D7_01_v3	304311	-51	T	1	2.97588		0.727715	1.40592		1	1.40739		NA	NA	NA	NA	NA	NA	NA	NA	NA
Pf3D7_01_v3	304312	-50	T	1	10.8794		2.6614	1.17787		1	1		NA	NA	NA	NA	NA	NA	NA	NA	NA
Pf3D7_01_v3	304313	-49	T	1	6.92765		4.45055	1.64051		1	1		NA	NA	NA	NA	NA	NA	NA	NA	NA
Pf3D7_01_v3	304314	-48	T	1	2.97588		0.999808	0.625657		0.741745	0.892835		NA	NA	NA	NA	NA	NA	NA	NA	NA
Pf3D7_01_v3	304315	-47	A	1	1		0.841678	0.984327		1	1.2037		NA	NA	NA	NA	NA	NA	NA	NA	NA
Pf3D7_01_v3	304316	-46	A	1	2.97588		5.88717	4.56179		1	1		NA	NA	NA	NA	NA	NA	NA	NA	NA
Pf3D7_01_v3	304317	-45	T	1	6.92765		1.65994	1.32067		1	1		NA	NA	NA	NA	NA	NA	NA	NA	NA
Pf3D7_01_v3	304318	-44	T	1	1		1.58199	0.574106		1	1		NA	NA	NA	NA	NA	NA	NA	NA	NA
Pf3D7_01_v3	304319	-43	T	1	1		2.06322	1.5558		1	1		NA	NA	NA	NA	NA	NA	NA	NA	NA
Pf3D7_01_v3	304320	-42	G	0.431789	3.84445		0.459468	0.575072		1	1		NA	NA	NA	NA	NA	NA	NA	NA	NA
Pf3D7_01_v3	304321	-41	T	1	1		0.791531	1.12099		1	1		NA	NA	NA	NA	NA	NA	NA	NA	NA
Pf3D7_01_v3	304322	-40	T	1	1		0.80531	0.719556		1	1		NA	NA	NA	NA	NA	NA	NA	NA	NA
Pf3D7_01_v3	304323	-39	C	1	2.97588		3.96774	2.13531		1.4	1		NA	NA	NA	NA	NA	NA	NA	NA	NA
Pf3D7_01_v3	304324	-38	T	1	1		1.15935	3.47621		1	1		NA	NA	NA	NA	NA	NA	NA	NA	NA
Pf3D7_01_v3	304325	-37	T	1	2.97588		0.34743	0.700458		1	1		NA	NA	NA	NA	NA	NA	NA	NA	NA
Pf3D7_01_v3	304326	-36	T	1	2.97588		1.79285	1.9562		1	1		NA	NA	NA	NA	NA	NA	NA	NA	NA
Pf3D7_01_v3	304327	-35	T	0.741744	2.32947		1.31127	0.991376		1	1		NA	NA	NA	NA	NA	NA	NA	NA	NA
Pf3D7_01_v3	304328	-34	T	3.41177	1		0.827093	0.441401		1	1		NA	NA	NA	NA	NA	NA	NA	NA	NA
Pf3D7_01_v3	304329	-33	T	0.603146	0.603146		1.07036	0.263751		0.890094	0.741745		NA	NA	NA	NA	NA	NA	NA	NA	NA
Pf3D7_01_v3	304330	-32	T	1.60294	1		1.07575	0.158199		1	1		NA	NA	NA	NA	NA	NA	NA	NA	NA
Pf3D7_01_v3	304331	-31	T	1	1		0.359648	0.232353		1	1		NA	NA	NA	NA	NA	NA	NA	NA	NA
Pf3D7_01_v3	304332	-30	T	1	1		0.467236	0.603721		0.741745	0.741745		NA	NA	NA	NA	NA	NA	NA	NA	NA
Pf3D7_01_v3	304333	-29	T	1	4.95177		0.476128	0.396774		1	1		NA	NA	NA	NA	NA	NA	NA	NA	NA
Pf3D7_01_v3	304334	-28	T	1	1		0.208298	0.269144		1	1		NA	NA	NA	NA	NA	NA	NA	NA	NA
Pf3D7_01_v3	304335	-27	T	1	1		1.19032	0.396774		1.2	1		NA	NA	NA	NA	NA	NA	NA	NA	NA
Pf3D7_01_v3	304336	-26	T	1.14723	0.336257		0.382453	0.43278		1	1		NA	NA	NA	NA	NA	NA	NA	NA	NA
Pf3D7_01_v3	304337	-25	T	0.336257	2.32947		0.841024	0.603721		1	1		NA	NA	NA	NA	NA	NA	NA	NA	NA
Pf3D7_01_v3	304338	-24	T	0.603146	1.79489		0.551646	0.546207		1	1.2037		NA	NA	NA	NA	NA	NA	NA	NA	NA
Pf3D7_01_v3	304339	-23	T	1.60294	4.95177		0.48269	0.546207		1	1		NA	NA	NA	NA	NA	NA	NA	NA	NA
Pf3D7_01_v3	304340	-22	T	1	4.95177		0.896424	0.646921		1	1		NA	NA	NA	NA	NA	NA	NA	NA	NA
Pf3D7_01_v3	304341	-21	T	1	2.97588		0.280559	0.239283		1	1		NA	NA	NA	NA	NA	NA	NA	NA	NA
Pf3D7_01_v3	304342	-20	T	4.01471	4.95177		0.289477	0.241429		1	1		NA	NA	NA	NA	NA	NA	NA	NA	NA
Pf3D7_01_v3	304343	-19	T	3.41177	1		0.589702	0.173173		1	1		NA	NA	NA	NA	NA	NA	NA	NA	NA
Pf3D7_01_v3	304344	-18	T	1.33047	0.603146		0.395407	0.26497		1	1		NA	NA	NA	NA	NA	NA	NA	NA	NA
Pf3D7_01_v3	304345	-17	T	1	1		0.445472	0.319778		1	1.2037		NA	NA	NA	NA	NA	NA	NA	NA	NA
Pf3D7_01_v3	304346	-16	T	1	1		0.792563	0.304832		1	1		NA	NA	NA	NA	NA	NA	NA	NA	NA
Pf3D7_01_v3	304347	-15	T	1	1		0.494969	0.536657		1.2	1		NA	NA	NA	NA	NA	NA	NA	NA	NA
Pf3D7_01_v3	304348	-14	T	1.60294	1		0.402069	0.212323		1	1		NA	NA	NA	NA	NA	NA	NA	NA	NA
Pf3D7_01_v3	304349	-13	T	1	1		1.10329	0.445493		0.741745	0.741745		NA	NA	NA	NA	NA	NA	NA	NA	NA
Pf3D7_01_v3	304350	-12	T	0.692133	0.431789		0.887876	0.193016		1	1		NA	NA	NA	NA	NA	NA	NA	NA	NA
Pf3D7_01_v3	304351	-11	T	2.80883	1		0.441776	0.184177		0.741745	0.741745		NA	NA	NA	NA	NA	NA	NA	NA	NA
Pf3D7_01_v3	304352	-10	T	4.01471	1		0.740607	0.217488		1	1		NA	NA	NA	NA	NA	NA	NA	NA	NA
Pf3D7_01_v3	304353	-9	T	1	1		0.255765	0.252097		1	1		NA	NA	NA	NA	NA	NA	NA	NA	NA
Pf3D7_01_v3	304354	-8	A	1	2.97588		0.299087	0.26283		1	1		NA	NA	NA	NA	NA	NA	NA	NA	NA
Pf3D7_01_v3	304355	-7	A	1	1		0.551646	0.546207		1	1		NA	NA	NA	NA	NA	NA	NA	NA	NA
Pf3D7_01_v3	304356	-6	A	1	1		1.15935	0.724594		1	1		NA	NA	NA	NA	NA	NA	NA	NA	NA
Pf3D7_01_v3	304357	-5	T	1.60294	2.97588		3.2	2.75267		1	1		NA	NA	NA	NA	NA	NA	NA	NA	NA
Pf3D7_01_v3	304358	-4	T	6.42648	1		2.49977	0.900043		1	1		NA	NA	NA	NA	NA	NA	NA	NA	NA
Pf3D7_01_v3	304359	-3	T	0.431789	1.28496		2.15889	1.23196		1	1		NA	NA	NA	NA	NA	NA	NA	NA	NA
Pf3D7_01_v3	304360	-2	A	0.567688	1.0008		0.810669	0.418546		1	1		NA	NA	NA	NA	NA	NA	NA	NA	NA
Pf3D7_01_v3	304361	-1	A	3.41177	1		1.36351	1.066		1	1.2037		NA	NA	NA	NA	NA	NA	NA	NA	NA
Pf3D7_01_v3	304362	0	T	1.77916	6.68142		0.759726	0.652978		1	1		rna_PF3D7_0107500-1	rna_PF3D7_0107500-1	Pf3D7_01_v3	304362	309257	PF3D7_0107500-1	lipid/sterol:H+ symporter	4896	PF3D7_0107500
Pf3D7_01_v3	328231	-200	T	2.0578	0.603146		2.4	2.46056		1	1		NA	NA	NA	NA	NA	NA	NA	NA	NA
Pf3D7_01_v3	328232	-199	T	1.77916	0.233108		4.34757	1.99457		1	1		NA	NA	NA	NA	NA	NA	NA	NA	NA
Pf3D7_01_v3	328233	-198	C	2.0578	0.603146		1.70439	0.734086		1	1		NA	NA	NA	NA	NA	NA	NA	NA	NA
Pf3D7_01_v3	328234	-197	T	2.20588	1		3.6	1.87634		1	1		NA	NA	NA	NA	NA	NA	NA	NA	NA
Pf3D7_01_v3	328235	-196	T	1.69413	0.603146		1.90451	0.628578		1	1		NA	NA	NA	NA	NA	NA	NA	NA	NA
Pf3D7_01_v3	328236	-195	T	0.603146	0.603146		0.869513	1.35958		1.2	1		NA	NA	NA	NA	NA	NA	NA	NA	NA
Pf3D7_01_v3	328237	-194	T	2.20588	1		0.724594	3.47621		1.2	1		NA	NA	NA	NA	NA	NA	NA	NA	NA
Pf3D7_01_v3	328238	-193	T	0.741744	4.98709		2.4	1.87634		1	1		NA	NA	NA	NA	NA	NA	NA	NA	NA
Pf3D7_01_v3	328239	-192	A	0.295966	0.0867487		1.88395	1.78291		1	1		NA	NA	NA	NA	NA	NA	NA	NA	NA
Pf3D7_01_v3	328240	-191	A	6.42648	1		3.6	4.79746		1	1		NA	NA	NA	NA	NA	NA	NA	NA	NA
Pf3D7_01_v3	328241	-190	A	3.29557	0.431789		1.12137	1.42263		1	1		NA	NA	NA	NA	NA	NA	NA	NA	NA
Pf3D7_01_v3	328242	-189	A	0.607366	0.275339		1.7458	1.32399		1	1		NA	NA	NA	NA	NA	NA	NA	NA	NA
Pf3D7_01_v3	328243	-188	A	1.02598	0.159648		2.14258	1.7876		1	1		NA	NA	NA	NA	NA	NA	NA	NA	NA
Pf3D7_01_v3	328244	-187	G	0.833458	0.159648		1.02792	1.42263		1	1		NA	NA	NA	NA	NA	NA	NA	NA	NA
Pf3D7_01_v3	328245	-186	T	2.48192	0.233108		1.59411	1.57125		1	1		NA	NA	NA	NA	NA	NA	NA	NA	NA
Pf3D7_01_v3	328246	-185	T	2.51745	0.202109		0.620601	1.9562		1	1		NA	NA	NA	NA	NA	NA	NA	NA	NA
Pf3D7_01_v3	328247	-184	T	0.79531	0.233108		0.463239	1.09514		1	1		NA	NA	NA	NA	NA	NA	NA	NA	NA
Pf3D7_01_v3	328248	-183	G	7.63236	1		1.59076	1.56387		1.2	1		NA	NA	NA	NA	NA	NA	NA	NA	NA
Pf3D7_01_v3	328249	-182	T	2.97192	0.336257		1.24988	2.89153		1	1		NA	NA	NA	NA	NA	NA	NA	NA	NA
Pf3D7_01_v3	328250	-181	T	1.21696	0.233108		0.271448	1.08522		1.2	1		NA	NA	NA	NA	NA	NA	NA	NA	NA
Pf3D7_01_v3	328251	-180	A	2.76918	4.98709		1.55338	0.429974		1	1		NA	NA	NA	NA	NA	NA	NA	NA	NA
Pf3D7_01_v3	328252	-179	T	4.01471	1		2.6	4.50535		1	1		NA	NA	NA	NA	NA	NA	NA	NA	NA
Pf3D7_01_v3	328253	-178	T	2.54463	0.178387		0.482483	0.877869		1	1		NA	NA	NA	NA	NA	NA	NA	NA	NA
Pf3D7_01_v3	328254	-177	T	0.336257	0.336257		4.49249	1.78291		1	1		NA	NA	NA	NA	NA	NA	NA	NA	NA
Pf3D7_01_v3	328255	-176	C	0.441352	0.275339		1.10329	0.949063		1.6	1		NA	NA	NA	NA	NA	NA	NA	NA	NA
Pf3D7_01_v3	328256	-175	G	5.82354	1		0.681754	0.900043		1	1		NA	NA	NA	NA	NA	NA	NA	NA	NA
Pf3D7_01_v3	328257	-174	T	4.01471	1		1	1.58422		1	1		NA	NA	NA	NA	NA	NA	NA	NA	NA
Pf3D7_01_v3	328258	-173	A	1.55623	0.518312		1.3331	0.451683		1	1		NA	NA	NA	NA	NA	NA	NA	NA	NA
Pf3D7_01_v3	328259	-172	A	2.42146	0.603146		2.6	1.87634		1	1		NA	NA	NA	NA	NA	NA	NA	NA	NA
Pf3D7_01_v3	328260	-171	A	1.33047	0.603146		2.15889	0.900043		1	1		NA	NA	NA	NA	NA	NA	NA	NA	NA
Pf3D7_01_v3	328261	-170	A	0.773379	0.275339		0.396774	0.628578		1	1		NA	NA	NA	NA	NA	NA	NA	NA	NA
Pf3D7_01_v3	328262	-169	T	1.25395	0.178387		2.80341	0.740206		1	1		NA	NA	NA	NA	NA	NA	NA	NA	NA
Pf3D7_01_v3	328263	-168	A	1.43743	0.275339		0.418524	0.387937		1	1		NA	NA	NA	NA	NA	NA	NA	NA	NA
Pf3D7_01_v3	328264	-167	A	1.21282	0.431789		3.86327	1.56387		1.2	1		NA	NA	NA	NA	NA	NA	NA	NA	NA
Pf3D7_01_v3	328265	-166	A	4.0766	2.99129		1.40223	1.10624		0.589503	0.589503		NA	NA	NA	NA	NA	NA	NA	NA	NA
Pf3D7_01_v3	328266	-165	C	1.73351	0.431789		1.21481	1.55912		1	1		NA	NA	NA	NA	NA	NA	NA	NA	NA
Pf3D7_01_v3	328267	-164	A	1.55272	4.98709		2.46362	1.78291		0.741745	0.741745		NA	NA	NA	NA	NA	NA	NA	NA	NA
Pf3D7_01_v3	328268	-163	T	1.33047	1.79489		1.37911	1.04978		1.2	1		NA	NA	NA	NA	NA	NA	NA	NA	NA
Pf3D7_01_v3	328269	-162	G	1.75546	7.64471		0.627787	0.252097		1.2	1		NA	NA	NA	NA	NA	NA	NA	NA	NA
Pf3D7_01_v3	328270	-161	C	7.02942	1		2.8	2.46056		1	1		NA	NA	NA	NA	NA	NA	NA	NA	NA
Pf3D7_01_v3	328271	-160	T	2.76554	6.25975		0.633378	0.556595		1.8	1		NA	NA	NA	NA	NA	NA	NA	NA	NA
Pf3D7_01_v3	328272	-159	T	1.9582	0.336257		1.17627	0.556595		1	1		NA	NA	NA	NA	NA	NA	NA	NA	NA
Pf3D7_01_v3	328273	-158	A	0.823727	0.178387		4.41317	1.75478		1	1		NA	NA	NA	NA	NA	NA	NA	NA	NA
Pf3D7_01_v3	328274	-157	T	4.0766	0.431789		0.370304	0.217488		0.741745	0.741745		NA	NA	NA	NA	NA	NA	NA	NA	NA
Pf3D7_01_v3	328275	-156	A	0.654649	0.112414		0.365799	0.571968		1	1.2037		NA	NA	NA	NA	NA	NA	NA	NA	NA
Pf3D7_01_v3	328276	-155	T	1.36151	0.178387		0.512151	0.241429		1	1		NA	NA	NA	NA	NA	NA	NA	NA	NA
Pf3D7_01_v3	328277	-154	A	0.315752	0.55665		0.708212	0.390836		1	1		NA	NA	NA	NA	NA	NA	NA	NA	NA
Pf3D7_01_v3	328278	-153	T	0.247973	0.112414		1.30826	1.42263		1	1.2037		NA	NA	NA	NA	NA	NA	NA	NA	NA
Pf3D7_01_v3	328279	-152	A	1.73351	1.28496		0.463239	0.587694		1	1		NA	NA	NA	NA	NA	NA	NA	NA	NA
Pf3D7_01_v3	328280	-151	C	1.60294	1		1	1.58422		1	1		NA	NA	NA	NA	NA	NA	NA	NA	NA
Pf3D7_01_v3	328281	-150	A	10.422	12.5206		4.2	1.87634		1	1		NA	NA	NA	NA	NA	NA	NA	NA	NA
Pf3D7_01_v3	328282	-149	T	2.88303	0.202109		0.643459	0.753537		1	1		NA	NA	NA	NA	NA	NA	NA	NA	NA
Pf3D7_01_v3	328283	-148	A	1.99385	0.431789		0.445472	0.247484		1	1		NA	NA	NA	NA	NA	NA	NA	NA	NA
Pf3D7_01_v3	328284	-147	T	0.931284	6.52287		1.01443	0.936257		1	1		NA	NA	NA	NA	NA	NA	NA	NA	NA
Pf3D7_01_v3	328285	-146	A	0.689548	0.202109		0.407172	0.292284		1	1		NA	NA	NA	NA	NA	NA	NA	NA	NA
Pf3D7_01_v3	328286	-145	T	0.544682	0.159648		1.24979	0.512529		1	1		NA	NA	NA	NA	NA	NA	NA	NA	NA
Pf3D7_01_v3	328287	-144	A	2.10149	1.90745		0.564867	0.388723		1	1		NA	NA	NA	NA	NA	NA	NA	NA	NA
Pf3D7_01_v3	328288	-143	T	0.966809	0.603146		1	1.87634		1	1		NA	NA	NA	NA	NA	NA	NA	NA	NA
Pf3D7_01_v3	328289	-142	A	1.60294	1		1.40171	0.740206		1	1		NA	NA	NA	NA	NA	NA	NA	NA	NA
Pf3D7_01_v3	328290	-141	A	1.69413	12.5206		0.208298	0.32999		1	1		NA	NA	NA	NA	NA	NA	NA	NA	NA
Pf3D7_01_v3	328291	-140	C	2.36369	1.00066		2.75346	3.26455		1	1		NA	NA	NA	NA	NA	NA	NA	NA	NA
Pf3D7_01_v3	328292	-139	A	4.60343	0.603146		2.41345	1.55335		1	1		NA	NA	NA	NA	NA	NA	NA	NA	NA
Pf3D7_01_v3	328293	-138	T	3.87611	0.603146		1.36351	2.72557		1	1		NA	NA	NA	NA	NA	NA	NA	NA	NA
Pf3D7_01_v3	328294	-137	T	2.06026	0.233108		2.32635	1.54876		1.6	1		NA	NA	NA	NA	NA	NA	NA	NA	NA
Pf3D7_01_v3	328295	-136	C	5.22059	1		1.81801	1.89579		1	1		NA	NA	NA	NA	NA	NA	NA	NA	NA
Pf3D7_01_v3	328296	-135	G	1	1		1.15935	1.57125		1.2	1		NA	NA	NA	NA	NA	NA	NA	NA	NA
Pf3D7_01_v3	328297	-134	C	1	2.97588		1.47713	1.56387		1	1		NA	NA	NA	NA	NA	NA	NA	NA	NA
Pf3D7_01_v3	328298	-133	A	2.80883	1		4.78232	1.78291		0.741745	0.741745		NA	NA	NA	NA	NA	NA	NA	NA	NA
Pf3D7_01_v3	328299	-132	T	1	1		1.12137	0.603721		1.4	1		NA	NA	NA	NA	NA	NA	NA	NA	NA
Pf3D7_01_v3	328300	-131	T	0.692133	0.431789		1.14736	0.672178		1	1		NA	NA	NA	NA	NA	NA	NA	NA	NA
Pf3D7_01_v3	328301	-130	A	1	1		1.99972	0.747635		1	1		NA	NA	NA	NA	NA	NA	NA	NA	NA
Pf3D7_01_v3	328302	-129	G	1	2.97588		1.42054	0.592379		1.2	1		NA	NA	NA	NA	NA	NA	NA	NA	NA
Pf3D7_01_v3	328303	-128	T	2.20588	1		5.21708	2.20623		1	1		NA	NA	NA	NA	NA	NA	NA	NA	NA
Pf3D7_01_v3	328304	-127	A	3.51245	0.603146		1.88088	0.392071		1	1		NA	NA	NA	NA	NA	NA	NA	NA	NA
Pf3D7_01_v3	328305	-126	A	0.741744	0.336257		2.20658	0.747635		1.6	1		NA	NA	NA	NA	NA	NA	NA	NA	NA
Pf3D7_01_v3	328306	-125	A	3.41177	4.95177		0.575437	0.284882		1	1		NA	NA	NA	NA	NA	NA	NA	NA	NA
Pf3D7_01_v3	328307	-124	T	1	1		1.58709	1.7876		1	1		NA	NA	NA	NA	NA	NA	NA	NA	NA
Pf3D7_01_v3	328308	-123	A	2.20588	50.3971		1.85763	1.70957		1.4	1		NA	NA	NA	NA	NA	NA	NA	NA	NA
Pf3D7_01_v3	328309	-122	A	0.431789	11.5229		1.1581	1.09514		1	1.2037		NA	NA	NA	NA	NA	NA	NA	NA	NA
Pf3D7_01_v3	328310	-121	A	0.966809	0.603146		0.620601	1.55335		1	1.61109		NA	NA	NA	NA	NA	NA	NA	NA	NA
Pf3D7_01_v3	328311	-120	T	1	1		1.59411	3.26455		1.6	1.2037		NA	NA	NA	NA	NA	NA	NA	NA	NA
Pf3D7_01_v3	328312	-119	A	0.275339	0.819377		1.1195	0.813223		1	1.2037		NA	NA	NA	NA	NA	NA	NA	NA	NA
Pf3D7_01_v3	328313	-118	T	0.275339	0.275339		1.30826	1.01318		1	1		NA	NA	NA	NA	NA	NA	NA	NA	NA
Pf3D7_01_v3	328314	-117	A	0.431789	0.431789		1.08089	0.587694		1	1.40739		NA	NA	NA	NA	NA	NA	NA	NA	NA
Pf3D7_01_v3	328315	-116	T	0.603146	0.603146		0.775976	0.323589		1	1		NA	NA	NA	NA	NA	NA	NA	NA	NA
Pf3D7_01_v3	328316	-115	T	0.603146	0.603146		1.34903	1.9035		1	1		NA	NA	NA	NA	NA	NA	NA	NA	NA
Pf3D7_01_v3	328317	-114	T	1	1		2.02886	1.78291		1.2	1		NA	NA	NA	NA	NA	NA	NA	NA	NA
Pf3D7_01_v3	328318	-113	T	1	1		0.474597	0.204411		1.4	1		NA	NA	NA	NA	NA	NA	NA	NA	NA
Pf3D7_01_v3	328319	-112	A	1	1		0.304832	0.482922		1	1		NA	NA	NA	NA	NA	NA	NA	NA	NA
Pf3D7_01_v3	328320	-111	C	1	1		1.34903	0.512676		1	1		NA	NA	NA	NA	NA	NA	NA	NA	NA
Pf3D7_01_v3	328321	-110	T	1	1		2.60854	1.57125		1	1		NA	NA	NA	NA	NA	NA	NA	NA	NA
Pf3D7_01_v3	328322	-109	A	1.57405	0.0979278		3.76789	1.57125		0.707403	0.589503		NA	NA	NA	NA	NA	NA	NA	NA	NA
Pf3D7_01_v3	328323	-108	A	2.58351	0.144472		0.965082	0.644076		1.2	1		NA	NA	NA	NA	NA	NA	NA	NA	NA
Pf3D7_01_v3	328324	-107	T	1.76946	0.275339		2.04526	1.23196		1	1		NA	NA	NA	NA	NA	NA	NA	NA	NA
Pf3D7_01_v3	328325	-106	C	2.28258	0.0979278		0.72386	0.820905		1	1		NA	NA	NA	NA	NA	NA	NA	NA	NA
Pf3D7_01_v3	328326	-105	A	4.33695	6.40395		0.413734	1.45263		1.2	1.2037		NA	NA	NA	NA	NA	NA	NA	NA	NA
Pf3D7_01_v3	328327	-104	A	3.51265	0.178387		1.44807	1.45263		1.2	1		NA	NA	NA	NA	NA	NA	NA	NA	NA
Pf3D7_01_v3	328328	-103	T	0.505184	0.0867487		0.344779	1.85549		1	1		NA	NA	NA	NA	NA	NA	NA	NA	NA
Pf3D7_01_v3	328329	-102	A	0.735095	0.0778604		0.692956	1.25959		1.2	1		NA	NA	NA	NA	NA	NA	NA	NA	NA
Pf3D7_01_v3	328330	-101	A	1.60356	0.112414		1.42054	1.47017		1	1		NA	NA	NA	NA	NA	NA	NA	NA	NA
Pf3D7_01_v3	328331	-100	T	1.28823	0.0674882		0.692956	1.04271		1	1		NA	NA	NA	NA	NA	NA	NA	NA	NA
Pf3D7_01_v3	328332	-99	A	1.78835	0.05329		1.33642	0.392071		0.589503	0.709582		NA	NA	NA	NA	NA	NA	NA	NA	NA
Pf3D7_01_v3	328333	-98	A	1.39436	2.82923		1.59076	1.23196		1	1		NA	NA	NA	NA	NA	NA	NA	NA	NA
Pf3D7_01_v3	328334	-97	A	0.927398	5.8669		0.747577	0.603721		1	1		NA	NA	NA	NA	NA	NA	NA	NA	NA
Pf3D7_01_v3	328335	-96	A	0.405797	0.144472		0.758513	0.344779		1	1		NA	NA	NA	NA	NA	NA	NA	NA	NA
Pf3D7_01_v3	328336	-95	A	0.265642	0.0778604		1.58513	0.304832		1	1		NA	NA	NA	NA	NA	NA	NA	NA	NA
Pf3D7_01_v3	328337	-94	A	0.0646188	0.0646188		0.546362	0.35298		1	1		NA	NA	NA	NA	NA	NA	NA	NA	NA
Pf3D7_01_v3	328338	-93	A	0.336257	0.336257		0.634838	0.396774		1	1		NA	NA	NA	NA	NA	NA	NA	NA	NA
Pf3D7_01_v3	328339	-92	A	0.931284	0.178387		1.44919	0.936257		1	1		NA	NA	NA	NA	NA	NA	NA	NA	NA
Pf3D7_01_v3	328340	-91	A	0.539	0.336257		0.396774	0.396774		1	1		NA	NA	NA	NA	NA	NA	NA	NA	NA
Pf3D7_01_v3	328341	-90	A	0.255907	0.159648		0.271448	0.358362		1	1		NA	NA	NA	NA	NA	NA	NA	NA	NA
Pf3D7_01_v3	328342	-89	A	0.39302	0.0674882		1.19032	0.396774		1.4	1		NA	NA	NA	NA	NA	NA	NA	NA	NA
Pf3D7_01_v3	328343	-88	A	0.334107	0.0979278		0.546362	0.273181		1	1		NA	NA	NA	NA	NA	NA	NA	NA	NA
Pf3D7_01_v3	328344	-87	A	0.144472	0.144472		1.02792	0.603721		1	1		NA	NA	NA	NA	NA	NA	NA	NA	NA
Pf3D7_01_v3	328345	-86	A	0.773379	0.275339		0.670631	0.482922		1	1		NA	NA	NA	NA	NA	NA	NA	NA	NA
Pf3D7_01_v3	328346	-85	A	0.689548	0.202109		0.467236	0.467236		1	1		NA	NA	NA	NA	NA	NA	NA	NA	NA
Pf3D7_01_v3	328347	-84	A	0.383532	0.112414		0.620601	0.445493		1	1		NA	NA	NA	NA	NA	NA	NA	NA	NA
Pf3D7_01_v3	328348	-83	A	1.33047	0.603146		1.02792	0.467236		1	1		NA	NA	NA	NA	NA	NA	NA	NA	NA
Pf3D7_01_v3	328349	-82	A	1.69413	0.603146		0.934471	0.467236		1	1		NA	NA	NA	NA	NA	NA	NA	NA	NA
Pf3D7_01_v3	328350	-81	A	0.944487	0.336257		0.747577	0.603721		1	1		NA	NA	NA	NA	NA	NA	NA	NA	NA
Pf3D7_01_v3	328351	-80	A	1.34997	0.336257		0.560683	0.740206		1.2	1		NA	NA	NA	NA	NA	NA	NA	NA	NA
Pf3D7_01_v3	328352	-79	T	0.603146	0.603146		0.747577	0.740206		1	1		NA	NA	NA	NA	NA	NA	NA	NA	NA
Pf3D7_01_v3	328353	-78	A	2.78512	0.603146		1.30427	1.14792		1.2	1		NA	NA	NA	NA	NA	NA	NA	NA	NA
Pf3D7_01_v3	328354	-77	T	1.60294	1		1.15935	0.936257		1	1		NA	NA	NA	NA	NA	NA	NA	NA	NA
Pf3D7_01_v3	328355	-76	A	2.20588	1		1.8	1		1	1		NA	NA	NA	NA	NA	NA	NA	NA	NA
Pf3D7_01_v3	328357	-74	A	0.952477	0.431789		1.6	1		1	1		NA	NA	NA	NA	NA	NA	NA	NA	NA
Pf3D7_01_v3	328358	-73	T	0.603146	0.603146		1	1		1	1		NA	NA	NA	NA	NA	NA	NA	NA	NA
Pf3D7_01_v3	328359	-72	A	1	1		0.724594	0.724594		1	1		NA	NA	NA	NA	NA	NA	NA	NA	NA
Pf3D7_01_v3	328360	-71	T	1	1		1	1		1	1		NA	NA	NA	NA	NA	NA	NA	NA	NA
Pf3D7_01_v3	328361	-70	A	4.61765	1		1	1		1	1		NA	NA	NA	NA	NA	NA	NA	NA	NA
Pf3D7_01_v3	328362	-69	T	2.20588	1		1	1		1	1		NA	NA	NA	NA	NA	NA	NA	NA	NA
Pf3D7_01_v3	328363	-68	A	2.20588	1		1	1		1	1		NA	NA	NA	NA	NA	NA	NA	NA	NA
Pf3D7_01_v3	328364	-67	T	1.60294	1		1	1		1	1		NA	NA	NA	NA	NA	NA	NA	NA	NA
Pf3D7_01_v3	328365	-66	A	0.431789	0.431789		1	1		1	1		NA	NA	NA	NA	NA	NA	NA	NA	NA
Pf3D7_01_v3	328366	-65	T	1.69413	0.603146		1	1		1	1		NA	NA	NA	NA	NA	NA	NA	NA	NA
Pf3D7_01_v3	328367	-64	A	2.20588	1		1	1		1	1		NA	NA	NA	NA	NA	NA	NA	NA	NA
Pf3D7_01_v3	328368	-63	T	1	1		1	1		1	1		NA	NA	NA	NA	NA	NA	NA	NA	NA
Pf3D7_01_v3	328370	-61	T	1	1		0.568129	0.568129		1	1		NA	NA	NA	NA	NA	NA	NA	NA	NA
Pf3D7_01_v3	328375	-56	A	0.603146	0.603146		1	1		1	1		NA	NA	NA	NA	NA	NA	NA	NA	NA
Pf3D7_01_v3	328378	-53	T	1	1		1	1		1	1		NA	NA	NA	NA	NA	NA	NA	NA	NA
Pf3D7_01_v3	328379	-52	A	1	1		1	1		1	1		NA	NA	NA	NA	NA	NA	NA	NA	NA
Pf3D7_01_v3	328386	-45	T	1	1		1	1		1	1		NA	NA	NA	NA	NA	NA	NA	NA	NA
Pf3D7_01_v3	328391	-40	A	1	1		1.6	1		1	1		NA	NA	NA	NA	NA	NA	NA	NA	NA
Pf3D7_01_v3	328393	-38	A	1	1		1	1		1	1		NA	NA	NA	NA	NA	NA	NA	NA	NA
Pf3D7_01_v3	328396	-35	A	1	1		1	1.29211		1	1		NA	NA	NA	NA	NA	NA	NA	NA	NA
Pf3D7_01_v3	328397	-34	T	1	1		3.4	1		1	1		NA	NA	NA	NA	NA	NA	NA	NA	NA
Pf3D7_01_v3	328398	-33	A	1	1		0.747577	0.467236		1	1		NA	NA	NA	NA	NA	NA	NA	NA	NA
Pf3D7_01_v3	328399	-32	T	1	1		2	1.29211		1	1		NA	NA	NA	NA	NA	NA	NA	NA	NA
Pf3D7_01_v3	328401	-30	A	1	1		1	1		1	1		NA	NA	NA	NA	NA	NA	NA	NA	NA
Pf3D7_01_v3	328402	-29	C	1	1		1.2	1		1	1		NA	NA	NA	NA	NA	NA	NA	NA	NA
Pf3D7_01_v3	328403	-28	A	1	4.95177		1.4	1.29211		1	1		NA	NA	NA	NA	NA	NA	NA	NA	NA
Pf3D7_01_v3	328404	-27	A	1	1		1.4	1.87634		1	1		NA	NA	NA	NA	NA	NA	NA	NA	NA
Pf3D7_01_v3	328405	-26	A	1	1		1	1.29211		1	1		NA	NA	NA	NA	NA	NA	NA	NA	NA
Pf3D7_01_v3	328406	-25	A	1	1		1	1		1.2	1		NA	NA	NA	NA	NA	NA	NA	NA	NA
Pf3D7_01_v3	328407	-24	A	1	1		1	1		1	1		NA	NA	NA	NA	NA	NA	NA	NA	NA
Pf3D7_01_v3	328408	-23	A	1	1		1	1		1	1		NA	NA	NA	NA	NA	NA	NA	NA	NA
Pf3D7_01_v3	328409	-22	A	1	1		1.4	1.29211		1	1		NA	NA	NA	NA	NA	NA	NA	NA	NA
Pf3D7_01_v3	328410	-21	G	1	1		1.8	1		1	1		NA	NA	NA	NA	NA	NA	NA	NA	NA
Pf3D7_01_v3	328411	-20	G	1	1		1.2	1		1	1		NA	NA	NA	NA	NA	NA	NA	NA	NA
Pf3D7_01_v3	328412	-19	A	1	1		1.4	1.29211		1	1		NA	NA	NA	NA	NA	NA	NA	NA	NA
Pf3D7_01_v3	328413	-18	T	1	1		1.8	2.46056		1	1		NA	NA	NA	NA	NA	NA	NA	NA	NA
Pf3D7_01_v3	328414	-17	G	0.603146	10.1371		1	1.87634		1	1		NA	NA	NA	NA	NA	NA	NA	NA	NA
Pf3D7_01_v3	328415	-16	T	1	1		1	2.16845		1	1		NA	NA	NA	NA	NA	NA	NA	NA	NA
Pf3D7_01_v3	328416	-15	C	1	1		1.01443	2.84122		1	1		NA	NA	NA	NA	NA	NA	NA	NA	NA
Pf3D7_01_v3	328417	-14	A	2.20588	1		0.724594	0.936257		1	1		NA	NA	NA	NA	NA	NA	NA	NA	NA
Pf3D7_01_v3	328418	-13	T	1.60294	1		1.02792	1.83209		1	1		NA	NA	NA	NA	NA	NA	NA	NA	NA
Pf3D7_01_v3	328419	-12	T	7.63236	1		1.02792	0.876692		1	1		NA	NA	NA	NA	NA	NA	NA	NA	NA
Pf3D7_01_v3	328420	-11	G	1	1		0.869513	1.99457		1	1		NA	NA	NA	NA	NA	NA	NA	NA	NA
Pf3D7_01_v3	328421	-10	A	1	1		1.02263	1.066		1	1		NA	NA	NA	NA	NA	NA	NA	NA	NA
Pf3D7_01_v3	328422	-9	A	1	24.7106		0.869513	5.59284		1	1		NA	NA	NA	NA	NA	NA	NA	NA	NA
Pf3D7_01_v3	328423	-8	T	0.603146	0.603146		4.2	4.50535		1.2	1		NA	NA	NA	NA	NA	NA	NA	NA	NA
Pf3D7_01_v3	328424	-7	A	1	1		4.4	2.75267		1	1		NA	NA	NA	NA	NA	NA	NA	NA	NA
Pf3D7_01_v3	328425	-6	A	1	1		2.02886	1.78291		1	1		NA	NA	NA	NA	NA	NA	NA	NA	NA
Pf3D7_01_v3	328426	-5	C	1	1		1.59411	1.14792		1	1		NA	NA	NA	NA	NA	NA	NA	NA	NA
Pf3D7_01_v3	328427	-4	A	1	1		2.2	4.50535		1	1.2037		NA	NA	NA	NA	NA	NA	NA	NA	NA
Pf3D7_01_v3	328428	-3	C	1.60294	1		0.724594	2.84122		1.4	1		NA	NA	NA	NA	NA	NA	NA	NA	NA
Pf3D7_01_v3	328429	-2	A	1	1		1.8	4.21323		1	1.2037		NA	NA	NA	NA	NA	NA	NA	NA	NA
Pf3D7_01_v3	328430	-1	T	1	1		2.8	1.87634		1	1		NA	NA	NA	NA	NA	NA	NA	NA	NA
Pf3D7_01_v3	328431	0	T	1	1		2.49977	1.39792		1.2	1		rna_PF3D7_0108000-1	rna_PF3D7_0108000-1	Pf3D7_01_v3	328431	329558	PF3D7_0108000-1	proteasome subunit beta type-3, putative	1128	PF3D7_0108000
Pf3D7_01_v3	336968	-200	T	1	1		3.9769	2.89153		1	1.2037		NA	NA	NA	NA	NA	NA	NA	NA	NA
Pf3D7_01_v3	336969	-199	A	0.603146	0.603146		1.14602	0.964571		1	1		NA	NA	NA	NA	NA	NA	NA	NA	NA
Pf3D7_01_v3	336970	-198	A	4.01471	1		0.486525	0.725641		1.2	1		NA	NA	NA	NA	NA	NA	NA	NA	NA
Pf3D7_01_v3	336971	-197	T	0.603146	0.603146		0.256361	0.824475		1	1		NA	NA	NA	NA	NA	NA	NA	NA	NA
Pf3D7_01_v3	336972	-196	A	1	1		1.5344	0.970416		0.741745	0.741745		NA	NA	NA	NA	NA	NA	NA	NA	NA
Pf3D7_01_v3	336973	-195	T	1	1		1.68205	1.6956		1	1		NA	NA	NA	NA	NA	NA	NA	NA	NA
Pf3D7_01_v3	336974	-194	G	1	1		0.749871	1.97284		1	1		NA	NA	NA	NA	NA	NA	NA	NA	NA
Pf3D7_01_v3	336975	-193	A	1	10.8794		2.30175	1.70316		1	1		NA	NA	NA	NA	NA	NA	NA	NA	NA
Pf3D7_01_v3	336976	-192	A	1	1		2.04526	5.87876		1	1		NA	NA	NA	NA	NA	NA	NA	NA	NA
Pf3D7_01_v3	336977	-191	T	1.60294	2.97588		1.10149	1.5025		1	1		NA	NA	NA	NA	NA	NA	NA	NA	NA
Pf3D7_01_v3	336978	-190	A	1	1		0.656809	1.32965		1	1		NA	NA	NA	NA	NA	NA	NA	NA	NA
Pf3D7_01_v3	336979	-189	A	1	1		0.733462	1.71534		1	1		NA	NA	NA	NA	NA	NA	NA	NA	NA
Pf3D7_01_v3	336980	-188	C	1	1		0.560683	1.96857		0.741745	0.741745		NA	NA	NA	NA	NA	NA	NA	NA	NA
Pf3D7_01_v3	336981	-187	G	1	1		2.84064	3.88727		1	1		NA	NA	NA	NA	NA	NA	NA	NA	NA
Pf3D7_01_v3	336982	-186	A	1	1		1.7755	2.651		1	1		NA	NA	NA	NA	NA	NA	NA	NA	NA
Pf3D7_01_v3	336983	-185	G	1.60294	6.92765		1.47518	2.58737		1	1		NA	NA	NA	NA	NA	NA	NA	NA	NA
Pf3D7_01_v3	336984	-184	A	1	1		0.555483	2.48302		1	1.2037		NA	NA	NA	NA	NA	NA	NA	NA	NA
Pf3D7_01_v3	336985	-183	G	1	1		6.2	9.47125		1	1		NA	NA	NA	NA	NA	NA	NA	NA	NA
Pf3D7_01_v3	336986	-182	A	1	20.7588		1.10329	5.58191		1	1		NA	NA	NA	NA	NA	NA	NA	NA	NA
Pf3D7_01_v3	336987	-181	T	1	14.8312		0.615897	1.66188		1.2	1		NA	NA	NA	NA	NA	NA	NA	NA	NA
Pf3D7_01_v3	336988	-180	A	1	24.7106		4.77228	5.7128		1	1		NA	NA	NA	NA	NA	NA	NA	NA	NA
Pf3D7_01_v3	336989	-179	C	1	4.95177		1.33642	2.1994		1	1		NA	NA	NA	NA	NA	NA	NA	NA	NA
Pf3D7_01_v3	336990	-178	T	1	6.92765		1.46319	2.17478		1	1.2037		NA	NA	NA	NA	NA	NA	NA	NA	NA
Pf3D7_01_v3	336991	-177	T	1	1		1.31016	1.85549		1	1		NA	NA	NA	NA	NA	NA	NA	NA	NA
Pf3D7_01_v3	336992	-176	T	0.603146	0.603146		1.96239	1.55912		1	1		NA	NA	NA	NA	NA	NA	NA	NA	NA
Pf3D7_01_v3	336993	-175	G	1	1		2.89838	5.8045		1	1.2037		NA	NA	NA	NA	NA	NA	NA	NA	NA
Pf3D7_01_v3	336994	-174	A	2.20588	1		1.58709	2.71482		1	1		NA	NA	NA	NA	NA	NA	NA	NA	NA
Pf3D7_01_v3	336995	-173	A	1	1		1.58709	2.01941		1	1		NA	NA	NA	NA	NA	NA	NA	NA	NA
Pf3D7_01_v3	336996	-172	T	1	1		0.633378	0.490517		1	1		NA	NA	NA	NA	NA	NA	NA	NA	NA
Pf3D7_01_v3	336997	-171	G	1	1		1.91227	2.02877		1	1		NA	NA	NA	NA	NA	NA	NA	NA	NA
Pf3D7_01_v3	336998	-170	A	1	1		5.362	3.47621		1	1		NA	NA	NA	NA	NA	NA	NA	NA	NA
Pf3D7_01_v3	336999	-169	A	0.966809	4.17839		0.791226	0.547526		1	1		NA	NA	NA	NA	NA	NA	NA	NA	NA
Pf3D7_01_v3	337000	-168	A	0.741744	1.66507		1.76803	1.01719		1	1		NA	NA	NA	NA	NA	NA	NA	NA	NA
Pf3D7_01_v3	337001	-167	T	2.78512	6.56188		0.96538	0.949063		1	1		NA	NA	NA	NA	NA	NA	NA	NA	NA
Pf3D7_01_v3	337002	-166	A	0.944487	2.32947		3.00499	1.62977		1	1		NA	NA	NA	NA	NA	NA	NA	NA	NA
Pf3D7_01_v3	337003	-165	A	1.21282	1.28496		0.541574	0.512529		1	1		NA	NA	NA	NA	NA	NA	NA	NA	NA
Pf3D7_01_v3	337004	-164	T	0.741744	2.32947		1.64609	0.750058		1	1		NA	NA	NA	NA	NA	NA	NA	NA	NA
Pf3D7_01_v3	337005	-163	T	2.20588	1		2.6	3.04479		1	1		NA	NA	NA	NA	NA	NA	NA	NA	NA
Pf3D7_01_v3	337006	-162	T	1	1		1.4	1.58422		1	1		NA	NA	NA	NA	NA	NA	NA	NA	NA
Pf3D7_01_v3	337007	-161	G	0.952477	0.431789		5	1.87634		1	1		NA	NA	NA	NA	NA	NA	NA	NA	NA
Pf3D7_01_v3	337008	-160	A	1.69413	0.603146		0.758513	0.546207		0.741745	0.741745		NA	NA	NA	NA	NA	NA	NA	NA	NA
Pf3D7_01_v3	337009	-159	C	2.20588	2.97588		1.44919	0.724594		1	1		NA	NA	NA	NA	NA	NA	NA	NA	NA
Pf3D7_01_v3	337010	-158	C	1	1		0.869513	1.35958		1	1		NA	NA	NA	NA	NA	NA	NA	NA	NA
Pf3D7_01_v3	337011	-157	T	1.69413	0.603146		0.678619	0.68875		1	1		NA	NA	NA	NA	NA	NA	NA	NA	NA
Pf3D7_01_v3	337012	-156	A	1.69413	0.603146		0.503508	0.389939		1	1		NA	NA	NA	NA	NA	NA	NA	NA	NA
Pf3D7_01_v3	337013	-155	A	1.60294	1		0.417833	0.497953		1	1		NA	NA	NA	NA	NA	NA	NA	NA	NA
Pf3D7_01_v3	337014	-154	A	0.603146	2.98664		0.306065	0.425544		1	1		NA	NA	NA	NA	NA	NA	NA	NA	NA
Pf3D7_01_v3	337015	-153	A	0.603146	0.603146		0.268046	0.408072		1	1.2037		NA	NA	NA	NA	NA	NA	NA	NA	NA
Pf3D7_01_v3	337016	-152	A	1	4.95177		0.544466	0.247484		1	1		NA	NA	NA	NA	NA	NA	NA	NA	NA
Pf3D7_01_v3	337017	-151	A	0.952477	0.431789		0.859584	0.358362		1	1		NA	NA	NA	NA	NA	NA	NA	NA	NA
Pf3D7_01_v3	337018	-150	A	1.69413	0.603146		0.551646	0.949063		1	1		NA	NA	NA	NA	NA	NA	NA	NA	NA
Pf3D7_01_v3	337019	-149	A	1.21282	2.13812		0.551646	0.546207		1	1		NA	NA	NA	NA	NA	NA	NA	NA	NA
Pf3D7_01_v3	337020	-148	A	1.33047	0.603146		0.467236	0.876692		1	1		NA	NA	NA	NA	NA	NA	NA	NA	NA
Pf3D7_01_v3	337021	-147	A	0.603146	0.603146		0.487731	0.482922		1	1		NA	NA	NA	NA	NA	NA	NA	NA	NA
Pf3D7_01_v3	337022	-146	A	0.275339	0.275339		0.179824	0.232353		1	1		NA	NA	NA	NA	NA	NA	NA	NA	NA
Pf3D7_01_v3	337023	-145	A	0.233108	0.233108		0.291617	0.32999		1	1		NA	NA	NA	NA	NA	NA	NA	NA	NA
Pf3D7_01_v3	337024	-144	A	1.27142	0.275339		1.24988	0.900043		1	1		NA	NA	NA	NA	NA	NA	NA	NA	NA
Pf3D7_01_v3	337025	-143	A	0.603146	0.603146		0.426765	0.304832		1	1		NA	NA	NA	NA	NA	NA	NA	NA	NA
Pf3D7_01_v3	337026	-142	A	0.514209	2.53608		0.167798	0.212879		1	1		NA	NA	NA	NA	NA	NA	NA	NA	NA
Pf3D7_01_v3	337027	-141	A	0.144472	0.144472		0.452413	1.08522		1	1		NA	NA	NA	NA	NA	NA	NA	NA	NA
Pf3D7_01_v3	337028	-140	A	1.34997	0.336257		1.66645	0.860383		1	1		NA	NA	NA	NA	NA	NA	NA	NA	NA
Pf3D7_01_v3	337029	-139	A	1.69413	0.603146		5.362	1.14792		1	1		NA	NA	NA	NA	NA	NA	NA	NA	NA
Pf3D7_01_v3	337030	-138	A	5.82354	1		1.88395	2.84122		1	1		NA	NA	NA	NA	NA	NA	NA	NA	NA
Pf3D7_01_v3	337031	-137	A	1.14723	1.66507		0.85353	1.01719		1	1		NA	NA	NA	NA	NA	NA	NA	NA	NA
Pf3D7_01_v3	337032	-136	A	1.60345	1.36341		1.4	2.46056		1	1		NA	NA	NA	NA	NA	NA	NA	NA	NA
Pf3D7_01_v3	337033	-135	G	1.99385	0.431789		0.48269	1.04978		1	1.2037		NA	NA	NA	NA	NA	NA	NA	NA	NA
Pf3D7_01_v3	337034	-134	C	0.607366	0.275339		1.15935	2.84122		1	1		NA	NA	NA	NA	NA	NA	NA	NA	NA
Pf3D7_01_v3	337035	-133	A	1.14723	0.336257		1.13626	0.900043		1	1		NA	NA	NA	NA	NA	NA	NA	NA	NA
Pf3D7_01_v3	337036	-132	A	0.323969	0.601452		0.302976	0.364993		1	1		NA	NA	NA	NA	NA	NA	NA	NA	NA
Pf3D7_01_v3	337037	-131	A	1.60294	1		1.70439	1.23196		1	1		NA	NA	NA	NA	NA	NA	NA	NA	NA
Pf3D7_01_v3	337038	-130	A	0.952477	0.431789		1.59411	0.936257		1	1		NA	NA	NA	NA	NA	NA	NA	NA	NA
Pf3D7_01_v3	337039	-129	A	1.07641	1.1543		0.617653	0.813223		1	1		NA	NA	NA	NA	NA	NA	NA	NA	NA
Pf3D7_01_v3	337040	-128	A	0.603146	0.603146		2.2	3.04479		1	1		NA	NA	NA	NA	NA	NA	NA	NA	NA
Pf3D7_01_v3	337041	-127	C	1.47317	2.13812		0.583233	0.695068		1	1		NA	NA	NA	NA	NA	NA	NA	NA	NA
Pf3D7_01_v3	337042	-126	A	0.952477	2.13812		0.416595	0.451683		1	1		NA	NA	NA	NA	NA	NA	NA	NA	NA
Pf3D7_01_v3	337043	-125	A	0.692133	2.13812		1.81801	1.066		1	1		NA	NA	NA	NA	NA	NA	NA	NA	NA
Pf3D7_01_v3	337044	-124	A	0.336257	5.6515		1.21481	0.740206		1	1		NA	NA	NA	NA	NA	NA	NA	NA	NA
Pf3D7_01_v3	337045	-123	A	0.93586	0.233108		0.426765	0.393877		1	1		NA	NA	NA	NA	NA	NA	NA	NA	NA
Pf3D7_01_v3	337046	-122	A	0.773379	1.36341		0.551646	0.546207		1	1		NA	NA	NA	NA	NA	NA	NA	NA	NA
Pf3D7_01_v3	337047	-121	A	4.61765	8.90354		1.4	1.29211		1	1		NA	NA	NA	NA	NA	NA	NA	NA	NA
Pf3D7_01_v3	337048	-120	A	1.60294	1		0.491726	0.35298		1	1		NA	NA	NA	NA	NA	NA	NA	NA	NA
Pf3D7_01_v3	337049	-119	A	0.178387	0.178387		0.689557	0.445493		1	1		NA	NA	NA	NA	NA	NA	NA	NA	NA
Pf3D7_01_v3	337050	-118	A	0.603146	0.603146		1.02792	0.740206		1	1		NA	NA	NA	NA	NA	NA	NA	NA	NA
Pf3D7_01_v3	337051	-117	A	0.603146	0.603146		0.476128	0.512676		1	1		NA	NA	NA	NA	NA	NA	NA	NA	NA
Pf3D7_01_v3	337052	-116	A	2.80883	2.97588		0.791531	0.269144		1	1		NA	NA	NA	NA	NA	NA	NA	NA	NA
Pf3D7_01_v3	337053	-115	A	1.34997	0.336257		1.08893	0.247484		1	1		NA	NA	NA	NA	NA	NA	NA	NA	NA
Pf3D7_01_v3	337054	-114	A	2.0578	0.603146		0.792563	0.393877		1	1		NA	NA	NA	NA	NA	NA	NA	NA	NA
Pf3D7_01_v3	337055	-113	A	1.78629	0.202109		1.03643	0.482922		1	1		NA	NA	NA	NA	NA	NA	NA	NA	NA
Pf3D7_01_v3	337056	-112	A	3.03523	0.431789		2.17378	1.78291		1	1		NA	NA	NA	NA	NA	NA	NA	NA	NA
Pf3D7_01_v3	337057	-111	A	2.15187	0.202109		1.3659	0.672178		1	1		NA	NA	NA	NA	NA	NA	NA	NA	NA
Pf3D7_01_v3	337058	-110	A	1	18.783		1.58513	0.661013		1	1		NA	NA	NA	NA	NA	NA	NA	NA	NA
Pf3D7_01_v3	337059	-109	A	1	1		0.467236	0.467236		1	1		NA	NA	NA	NA	NA	NA	NA	NA	NA
Pf3D7_01_v3	337060	-108	C	0.252696	0.074066		2.72702	0.900043		1	1		NA	NA	NA	NA	NA	NA	NA	NA	NA
Pf3D7_01_v3	337061	-107	A	0.929717	0.475094		1.44772	0.68875		1	1		NA	NA	NA	NA	NA	NA	NA	NA	NA
Pf3D7_01_v3	337062	-106	A	0.431789	1.28496		2.02948	0.628725		1	1		NA	NA	NA	NA	NA	NA	NA	NA	NA
Pf3D7_01_v3	337063	-105	A	1	1		2.14928	1.42263		1	1		NA	NA	NA	NA	NA	NA	NA	NA	NA
Pf3D7_01_v3	337064	-104	C	2.20588	6.92765		0.308826	0.193016		1	1		NA	NA	NA	NA	NA	NA	NA	NA	NA
Pf3D7_01_v3	337065	-103	A	1.60294	1		1.82516	0.628578		1	1		NA	NA	NA	NA	NA	NA	NA	NA	NA
Pf3D7_01_v3	337066	-102	A	1	1		1.30826	0.603721		1	1		NA	NA	NA	NA	NA	NA	NA	NA	NA
Pf3D7_01_v3	337067	-101	T	1	22.7347		0.896424	0.747635		1	1		NA	NA	NA	NA	NA	NA	NA	NA	NA
Pf3D7_01_v3	337068	-100	A	0.603146	0.603146		1.24988	0.734086		1	1		NA	NA	NA	NA	NA	NA	NA	NA	NA
Pf3D7_01_v3	337069	-99	A	1	1		0.555483	0.512676		1	1		NA	NA	NA	NA	NA	NA	NA	NA	NA
Pf3D7_01_v3	337070	-98	A	1	1		1.4	1		1	1		NA	NA	NA	NA	NA	NA	NA	NA	NA
Pf3D7_01_v3	337071	-97	T	1.60294	1		1.08893	0.319778		1	1		NA	NA	NA	NA	NA	NA	NA	NA	NA
Pf3D7_01_v3	337072	-96	A	1	1		0.487731	0.304832		0.741745	0.741745		NA	NA	NA	NA	NA	NA	NA	NA	NA
Pf3D7_01_v3	337073	-95	A	1	1		1.03161	0.860383		1	1		NA	NA	NA	NA	NA	NA	NA	NA	NA
Pf3D7_01_v3	337074	-94	A	1	1		1.03434	0.445493		1	1		NA	NA	NA	NA	NA	NA	NA	NA	NA
Pf3D7_01_v3	337075	-93	T	1	1		0.952256	0.744481		1	1		NA	NA	NA	NA	NA	NA	NA	NA	NA
Pf3D7_01_v3	337076	-92	A	2.20588	2.97588		2.46362	0.936257		1	1		NA	NA	NA	NA	NA	NA	NA	NA	NA
Pf3D7_01_v3	337077	-91	A	1	1		0.995308	0.490517		1	1		NA	NA	NA	NA	NA	NA	NA	NA	NA
Pf3D7_01_v3	337078	-90	A	1	1		1.10329	0.949063		1	1		NA	NA	NA	NA	NA	NA	NA	NA	NA
Pf3D7_01_v3	337079	-89	T	1	1		1.73715	0.587694		1	1		NA	NA	NA	NA	NA	NA	NA	NA	NA
Pf3D7_01_v3	337080	-88	A	1	1		1.31016	1.2512		1	1		NA	NA	NA	NA	NA	NA	NA	NA	NA
Pf3D7_01_v3	337081	-87	A	1	1		0.807935	0.955012		1	1.2037		NA	NA	NA	NA	NA	NA	NA	NA	NA
Pf3D7_01_v3	337082	-86	A	0.603146	20.8629		1.03161	3.87384		1	1		NA	NA	NA	NA	NA	NA	NA	NA	NA
Pf3D7_01_v3	337083	-85	T	0.966809	2.98664		0.734327	0.677481		1	1		NA	NA	NA	NA	NA	NA	NA	NA	NA
Pf3D7_01_v3	337084	-84	A	1.60294	1		1.59411	0.936257		1	1		NA	NA	NA	NA	NA	NA	NA	NA	NA
Pf3D7_01_v3	337085	-83	A	0.966809	1.79489		2.08823	0.897589		1.2	1		NA	NA	NA	NA	NA	NA	NA	NA	NA
Pf3D7_01_v3	337086	-82	A	2.20588	14.8312		2.79609	2.69879		1	1		NA	NA	NA	NA	NA	NA	NA	NA	NA
Pf3D7_01_v3	337087	-81	T	0.431789	1.28496		1.6	1		1	1		NA	NA	NA	NA	NA	NA	NA	NA	NA
Pf3D7_01_v3	337088	-80	T	1	1		1.4	1.29211		1	1		NA	NA	NA	NA	NA	NA	NA	NA	NA
Pf3D7_01_v3	337089	-79	A	1	1		0.724594	0.724594		1	1		NA	NA	NA	NA	NA	NA	NA	NA	NA
Pf3D7_01_v3	337090	-78	A	1.60294	1		1	1		1	1		NA	NA	NA	NA	NA	NA	NA	NA	NA
Pf3D7_01_v3	337091	-77	T	1	1		1	1.29211		1	1		NA	NA	NA	NA	NA	NA	NA	NA	NA
Pf3D7_01_v3	337092	-76	A	1	1		1	1		1	1		NA	NA	NA	NA	NA	NA	NA	NA	NA
Pf3D7_01_v3	337094	-74	T	0.603146	0.603146		0.869513	0.724594		1	1		NA	NA	NA	NA	NA	NA	NA	NA	NA
Pf3D7_01_v3	337095	-73	A	0.431789	0.431789		0.841024	0.603721		1	1		NA	NA	NA	NA	NA	NA	NA	NA	NA
Pf3D7_01_v3	337096	-72	A	1	1		0.620601	0.344779		1	1		NA	NA	NA	NA	NA	NA	NA	NA	NA
Pf3D7_01_v3	337097	-71	A	1.60294	1		0.65413	0.467236		1	1		NA	NA	NA	NA	NA	NA	NA	NA	NA
Pf3D7_01_v3	337098	-70	A	4.01471	4.95177		0.562908	0.557393		1	1		NA	NA	NA	NA	NA	NA	NA	NA	NA
Pf3D7_01_v3	337099	-69	A	2.42146	4.17839		0.818887	0.762773		1	1		NA	NA	NA	NA	NA	NA	NA	NA	NA
Pf3D7_01_v3	337100	-68	A	2.20588	4.95177		0.680013	0.30664		1	1		NA	NA	NA	NA	NA	NA	NA	NA	NA
Pf3D7_01_v3	337101	-67	A	1.60294	2.97588		0.609404	0.317737		1	1		NA	NA	NA	NA	NA	NA	NA	NA	NA
Pf3D7_01_v3	337102	-66	A	1.33047	2.98664		0.437632	0.512498		1	1		NA	NA	NA	NA	NA	NA	NA	NA	NA
Pf3D7_01_v3	337103	-65	A	2.20588	4.95177		0.989937	0.536657		1	1		NA	NA	NA	NA	NA	NA	NA	NA	NA
Pf3D7_01_v3	337104	-64	A	4.01471	1		0.491726	0.43278		1	1		NA	NA	NA	NA	NA	NA	NA	NA	NA
Pf3D7_01_v3	337105	-63	A	1.60294	1		0.215789	0.232353		1	1		NA	NA	NA	NA	NA	NA	NA	NA	NA
Pf3D7_01_v3	337106	-62	A	1.60294	1		0.302976	0.315825		1	1		NA	NA	NA	NA	NA	NA	NA	NA	NA
Pf3D7_01_v3	337107	-61	A	0.966809	0.603146		0.267209	0.241429		1	1		NA	NA	NA	NA	NA	NA	NA	NA	NA
Pf3D7_01_v3	337108	-60	A	0.944487	0.336257		0.268607	0.192817		1	1		NA	NA	NA	NA	NA	NA	NA	NA	NA
Pf3D7_01_v3	337109	-59	A	1.33047	0.603146		0.141217	0.182468		1	1		NA	NA	NA	NA	NA	NA	NA	NA	NA
Pf3D7_01_v3	337110	-58	A	0.336257	0.336257		0.16832	0.266656		1	1		NA	NA	NA	NA	NA	NA	NA	NA	NA
Pf3D7_01_v3	337111	-57	A	0.741744	0.336257		0.208298	0.269144		1	1		NA	NA	NA	NA	NA	NA	NA	NA	NA
Pf3D7_01_v3	337112	-56	A	1	1		0.247484	0.247484		1	1		NA	NA	NA	NA	NA	NA	NA	NA	NA
Pf3D7_01_v3	337113	-55	A	1	1		0.568129	0.568129		1	1		NA	NA	NA	NA	NA	NA	NA	NA	NA
Pf3D7_01_v3	337114	-54	A	0.966809	0.603146		0.396774	0.396774		1	1		NA	NA	NA	NA	NA	NA	NA	NA	NA
Pf3D7_01_v3	337115	-53	A	4.01471	1		0.551646	0.344779		1	1		NA	NA	NA	NA	NA	NA	NA	NA	NA
Pf3D7_01_v3	337116	-52	A	2.42146	0.603146		0.467236	0.467236		1	1		NA	NA	NA	NA	NA	NA	NA	NA	NA
Pf3D7_01_v3	337117	-51	A	0.336257	0.336257		0.747577	0.467236		1	1		NA	NA	NA	NA	NA	NA	NA	NA	NA
Pf3D7_01_v3	337118	-50	A	0.202109	0.202109		0.467236	0.467236		1	1		NA	NA	NA	NA	NA	NA	NA	NA	NA
Pf3D7_01_v3	337119	-49	A	0.336257	0.336257		0.568129	0.568129		1	1		NA	NA	NA	NA	NA	NA	NA	NA	NA
Pf3D7_01_v3	337120	-48	A	0.233108	0.233108		0.426765	0.304832		1	1		NA	NA	NA	NA	NA	NA	NA	NA	NA
Pf3D7_01_v3	337121	-47	A	1	2.97588		0.952256	0.396774		1	1		NA	NA	NA	NA	NA	NA	NA	NA	NA
Pf3D7_01_v3	337122	-46	A	1.60294	1		0.724594	0.936257		1	1		NA	NA	NA	NA	NA	NA	NA	NA	NA
Pf3D7_01_v3	337123	-45	A	1	2.97588		0.327817	0.273181		1	1		NA	NA	NA	NA	NA	NA	NA	NA	NA
Pf3D7_01_v3	337124	-44	A	1	1		0.643459	0.60895		1	1		NA	NA	NA	NA	NA	NA	NA	NA	NA
Pf3D7_01_v3	337125	-43	A	0.966809	0.603146		0.426765	0.482922		1	1		NA	NA	NA	NA	NA	NA	NA	NA	NA
Pf3D7_01_v3	337126	-42	A	1	1		0.494969	0.392071		1	1		NA	NA	NA	NA	NA	NA	NA	NA	NA
Pf3D7_01_v3	337127	-41	A	1	1		1.49515	1.01318		1	1		NA	NA	NA	NA	NA	NA	NA	NA	NA
Pf3D7_01_v3	337128	-40	A	1	1		0.772066	0.587694		1	1		NA	NA	NA	NA	NA	NA	NA	NA	NA
Pf3D7_01_v3	337129	-39	A	1	2.97588		1.13843	1.25959		1	1		NA	NA	NA	NA	NA	NA	NA	NA	NA
Pf3D7_01_v3	337130	-38	T	1	1		1.6	1.87634		1	1		NA	NA	NA	NA	NA	NA	NA	NA	NA
Pf3D7_01_v3	337131	-37	C	1	1		0.758513	0.747635		1	1		NA	NA	NA	NA	NA	NA	NA	NA	NA
Pf3D7_01_v3	337132	-36	A	1	1		0.940441	0.464364		1	1		NA	NA	NA	NA	NA	NA	NA	NA	NA
Pf3D7_01_v3	337133	-35	A	1	1		0.827191	0.389939		1	1		NA	NA	NA	NA	NA	NA	NA	NA	NA
Pf3D7_01_v3	337134	-34	A	1	1		1.02263	2.2277		1	1		NA	NA	NA	NA	NA	NA	NA	NA	NA
Pf3D7_01_v3	337135	-33	T	1	30.6383		0.411317	0.620317		1	1		NA	NA	NA	NA	NA	NA	NA	NA	NA
Pf3D7_01_v3	337136	-32	A	1	1		0.365799	1.90765		1	1.2037		NA	NA	NA	NA	NA	NA	NA	NA	NA
Pf3D7_01_v3	337137	-31	T	1	1		1.51703	0.848349		1	1		NA	NA	NA	NA	NA	NA	NA	NA	NA
Pf3D7_01_v3	337138	-30	A	1	6.92765		0.327817	1.94897		1	1		NA	NA	NA	NA	NA	NA	NA	NA	NA
Pf3D7_01_v3	337139	-29	A	1	1		1.8618	1.35192		1.4	1.2037		NA	NA	NA	NA	NA	NA	NA	NA	NA
Pf3D7_01_v3	337140	-28	A	1	1		1.66645	2.13531		1	1		NA	NA	NA	NA	NA	NA	NA	NA	NA
Pf3D7_01_v3	337141	-27	A	1	6.92765		0.739656	0.984327		1	1		NA	NA	NA	NA	NA	NA	NA	NA	NA
Pf3D7_01_v3	337142	-26	T	1	1		1.02263	2.72557		1	1		NA	NA	NA	NA	NA	NA	NA	NA	NA
Pf3D7_01_v3	337143	-25	A	1	4.95177		0.536623	0.388723		1	1		NA	NA	NA	NA	NA	NA	NA	NA	NA
Pf3D7_01_v3	337144	-24	A	1	2.97588		2.14258	2.48302		1	1		NA	NA	NA	NA	NA	NA	NA	NA	NA
Pf3D7_01_v3	337145	-23	T	1	1		0.681754	2.2277		1	1.2037		NA	NA	NA	NA	NA	NA	NA	NA	NA
Pf3D7_01_v3	337146	-22	A	1	6.92765		1.88996	2.62001		0.741745	0.741745		NA	NA	NA	NA	NA	NA	NA	NA	NA
Pf3D7_01_v3	337147	-21	T	1	22.7347		1.6334	1.62106		1	1		NA	NA	NA	NA	NA	NA	NA	NA	NA
Pf3D7_01_v3	337148	-20	A	0.336257	1.00066		1.10427	1.71849		1	1		NA	NA	NA	NA	NA	NA	NA	NA	NA
Pf3D7_01_v3	337149	-19	A	1.36151	4.40804		2.40462	1.26728		1	1		NA	NA	NA	NA	NA	NA	NA	NA	NA
Pf3D7_01_v3	337150	-18	T	1	1		0.872902	0.860383		1	1		NA	NA	NA	NA	NA	NA	NA	NA	NA
Pf3D7_01_v3	337151	-17	A	1.73351	0.431789		1.59076	3.3894		1	1.2037		NA	NA	NA	NA	NA	NA	NA	NA	NA
Pf3D7_01_v3	337152	-16	A	0.431789	0.431789		3.83133	3.19694		1	1		NA	NA	NA	NA	NA	NA	NA	NA	NA
Pf3D7_01_v3	337153	-15	T	1.69413	10.1371		1.13564	0.599181		0.589503	0.589503		NA	NA	NA	NA	NA	NA	NA	NA	NA
Pf3D7_01_v3	337154	-14	A	0.431789	0.431789		1.7458	1.5558		1	1		NA	NA	NA	NA	NA	NA	NA	NA	NA
Pf3D7_01_v3	337155	-13	C	2.59953	5.71572		0.241242	1.11277		0.741745	0.741745		NA	NA	NA	NA	NA	NA	NA	NA	NA
Pf3D7_01_v3	337156	-12	A	0.336257	1.66507		1.00992	0.955012		1	1		NA	NA	NA	NA	NA	NA	NA	NA	NA
Pf3D7_01_v3	337157	-11	T	0.336257	1.00066		1.49974	1.18184		1	1		NA	NA	NA	NA	NA	NA	NA	NA	NA
Pf3D7_01_v3	337158	-10	T	0.431789	0.431789		1.88395	1.78291		1	1		NA	NA	NA	NA	NA	NA	NA	NA	NA
Pf3D7_01_v3	337159	-9	T	1	1		0.560683	1.83209		1	1		NA	NA	NA	NA	NA	NA	NA	NA	NA
Pf3D7_01_v3	337160	-8	G	0.944487	0.336257		1.58709	2.94663		1	1		NA	NA	NA	NA	NA	NA	NA	NA	NA
Pf3D7_01_v3	337161	-7	A	2.80883	1		3.40877	2.72557		1	1		NA	NA	NA	NA	NA	NA	NA	NA	NA
Pf3D7_01_v3	337162	-6	A	1	1		3.4	6.25802		1	1.2037		NA	NA	NA	NA	NA	NA	NA	NA	NA
Pf3D7_01_v3	337163	-5	G	1.60294	8.90354		3.24092	2.56049		1	1		NA	NA	NA	NA	NA	NA	NA	NA	NA
Pf3D7_01_v3	337164	-4	T	0.603146	0.603146		0.23162	0.531311		1	1		NA	NA	NA	NA	NA	NA	NA	NA	NA
Pf3D7_01_v3	337165	-3	C	0.121393	0.361252		0.810669	1.09514		1	1		NA	NA	NA	NA	NA	NA	NA	NA	NA
Pf3D7_01_v3	337166	-2	T	1.60294	1		2.24273	1.83209		1	1		NA	NA	NA	NA	NA	NA	NA	NA	NA
Pf3D7_01_v3	337167	-1	T	0.336257	0.336257		0.830943	0.877869		1	1		NA	NA	NA	NA	NA	NA	NA	NA	NA
Pf3D7_01_v3	337168	0	A	0.952477	0.431789		2.38614	3.55536		0.741745	0.741745		rna_PF3D7_0108300-1	rna_PF3D7_0108300-1	Pf3D7_01_v3	337168	343833	PF3D7_0108300-1	conserved Plasmodium protein, unknown function	6666	PF3D7_0108300
Pf3D7_01_v3	348970	-200	A	1	1		2.08717	1.15169		1	1		NA	NA	NA	NA	NA	NA	NA	NA	NA
Pf3D7_01_v3	348971	-199	A	1	1		1.47456	1.44052		1	1.2037		NA	NA	NA	NA	NA	NA	NA	NA	NA
Pf3D7_01_v3	348972	-198	A	0.431789	3.84445		1.43541	1.91023		1	1		NA	NA	NA	NA	NA	NA	NA	NA	NA
Pf3D7_01_v3	348973	-197	A	1	1		6.08659	8.13279		1	1		NA	NA	NA	NA	NA	NA	NA	NA	NA
Pf3D7_01_v3	348974	-196	G	1	1		4.39202	3.33343		1	1		NA	NA	NA	NA	NA	NA	NA	NA	NA
Pf3D7_01_v3	348975	-195	T	0.603146	0.603146		1.24988	2.06174		1	1		NA	NA	NA	NA	NA	NA	NA	NA	NA
Pf3D7_01_v3	348976	-194	A	0.692133	1.28496		0.345609	0.151856		1.2	1		NA	NA	NA	NA	NA	NA	NA	NA	NA
Pf3D7_01_v3	348977	-193	A	1	1		0.643459	1.1873		1	1		NA	NA	NA	NA	NA	NA	NA	NA	NA
Pf3D7_01_v3	348978	-192	T	0.603146	0.603146		0.639615	0.512498		1	1		NA	NA	NA	NA	NA	NA	NA	NA	NA
Pf3D7_01_v3	348979	-191	A	1	1		2.01189	0.571968		1	1		NA	NA	NA	NA	NA	NA	NA	NA	NA
Pf3D7_01_v3	348980	-190	A	1	2.97588		0.321655	0.290622		1	1.2037		NA	NA	NA	NA	NA	NA	NA	NA	NA
Pf3D7_01_v3	348981	-189	A	1	1		3.93048	1.9562		1	1		NA	NA	NA	NA	NA	NA	NA	NA	NA
Pf3D7_01_v3	348982	-188	A	0.603146	0.603146		0.249957	0.999299		1	1		NA	NA	NA	NA	NA	NA	NA	NA	NA
Pf3D7_01_v3	348983	-187	A	1	1		3	2.16845		1	1		NA	NA	NA	NA	NA	NA	NA	NA	NA
Pf3D7_01_v3	348984	-186	T	0.159648	1.42143		1.38022	1.34836		1	1		NA	NA	NA	NA	NA	NA	NA	NA	NA
Pf3D7_01_v3	348985	-185	A	1	1		0.688645	2.02739		1	1		NA	NA	NA	NA	NA	NA	NA	NA	NA
Pf3D7_01_v3	348986	-184	T	0.275339	1.36341		0.663876	0.667559		1.4	1		NA	NA	NA	NA	NA	NA	NA	NA	NA
Pf3D7_01_v3	348987	-183	A	2.78512	0.603146		2.33293	2.82469		1	1		NA	NA	NA	NA	NA	NA	NA	NA	NA
Pf3D7_01_v3	348988	-182	T	0.952477	2.13812		1.09656	1.06984		1	1		NA	NA	NA	NA	NA	NA	NA	NA	NA
Pf3D7_01_v3	348989	-181	A	0.603146	0.603146		2.53935	5.49648		1	1		NA	NA	NA	NA	NA	NA	NA	NA	NA
Pf3D7_01_v3	348990	-180	T	1	2.97588		1.25982	1.26937		1	1		NA	NA	NA	NA	NA	NA	NA	NA	NA
Pf3D7_01_v3	348991	-179	T	1.47317	2.13812		1.1065	0.589401		1	1		NA	NA	NA	NA	NA	NA	NA	NA	NA
Pf3D7_01_v3	348992	-178	T	0.603146	0.603146		1.27882	0.557737		0.589503	0.589503		NA	NA	NA	NA	NA	NA	NA	NA	NA
Pf3D7_01_v3	348993	-177	A	1.21282	0.431789		0.509288	0.251472		1	1		NA	NA	NA	NA	NA	NA	NA	NA	NA
Pf3D7_01_v3	348994	-176	T	0.603146	1.79489		2.27759	0.305781		1	1		NA	NA	NA	NA	NA	NA	NA	NA	NA
Pf3D7_01_v3	348995	-175	T	0.431789	1.28496		1.23104	0.15607		1	1		NA	NA	NA	NA	NA	NA	NA	NA	NA
Pf3D7_01_v3	348996	-174	A	0.603146	0.603146		1.03161	1.20809		1	1		NA	NA	NA	NA	NA	NA	NA	NA	NA
Pf3D7_01_v3	348997	-173	C	1	2.97588		1.69854	0.869606		1	1		NA	NA	NA	NA	NA	NA	NA	NA	NA
Pf3D7_01_v3	348998	-172	A	5.22059	2.97588		2.93612	4.56926		0.741745	0.741745		NA	NA	NA	NA	NA	NA	NA	NA	NA
Pf3D7_01_v3	348999	-171	T	1	1		1.58245	1.07281		1	1		NA	NA	NA	NA	NA	NA	NA	NA	NA
Pf3D7_01_v3	349000	-170	C	1	1		1.81435	1.2079		1	1		NA	NA	NA	NA	NA	NA	NA	NA	NA
Pf3D7_01_v3	349001	-169	T	2.20588	1		3.5224	5.21493		1	1		NA	NA	NA	NA	NA	NA	NA	NA	NA
Pf3D7_01_v3	349002	-168	G	1	1		1.58445	4.26316		1	1		NA	NA	NA	NA	NA	NA	NA	NA	NA
Pf3D7_01_v3	349003	-167	T	1	14.8312		0.928815	1.86917		1	1		NA	NA	NA	NA	NA	NA	NA	NA	NA
Pf3D7_01_v3	349004	-166	C	1	1		0.727715	1.68319		1	1		NA	NA	NA	NA	NA	NA	NA	NA	NA
Pf3D7_01_v3	349005	-165	A	1	2.97588		2.98508	2.59615		1	1		NA	NA	NA	NA	NA	NA	NA	NA	NA
Pf3D7_01_v3	349006	-164	A	0.603146	0.603146		0.581284	0.999217		1	1		NA	NA	NA	NA	NA	NA	NA	NA	NA
Pf3D7_01_v3	349007	-163	C	1	1		3.17419	2.71482		1	1		NA	NA	NA	NA	NA	NA	NA	NA	NA
Pf3D7_01_v3	349008	-162	A	1	1		8.26038	8.13279		1	1		NA	NA	NA	NA	NA	NA	NA	NA	NA
Pf3D7_01_v3	349009	-161	A	1	1		2.27686	3.50068		1	1.2037		NA	NA	NA	NA	NA	NA	NA	NA	NA
Pf3D7_01_v3	349010	-160	T	0.603146	1.79489		1.52981	1.62977		1	1		NA	NA	NA	NA	NA	NA	NA	NA	NA
Pf3D7_01_v3	349011	-159	C	1.60294	1		0.841447	2.1994		1	1		NA	NA	NA	NA	NA	NA	NA	NA	NA
Pf3D7_01_v3	349012	-158	C	1	1		2.26578	1.49304		1	1.2037		NA	NA	NA	NA	NA	NA	NA	NA	NA
Pf3D7_01_v3	349013	-157	T	0.431789	0.431789		0.914106	0.929662		1.2	1		NA	NA	NA	NA	NA	NA	NA	NA	NA
Pf3D7_01_v3	349014	-156	T	0.603146	0.603146		0.282433	0.842485		1	1		NA	NA	NA	NA	NA	NA	NA	NA	NA
Pf3D7_01_v3	349015	-155	T	1	1		0.579049	1.94087		1	1		NA	NA	NA	NA	NA	NA	NA	NA	NA
Pf3D7_01_v3	349016	-154	T	2.20588	4.95177		2.51327	3.38536		1	1		NA	NA	NA	NA	NA	NA	NA	NA	NA
Pf3D7_01_v3	349017	-153	T	1	1		2.04132	2.15538		1	1.2037		NA	NA	NA	NA	NA	NA	NA	NA	NA
Pf3D7_01_v3	349018	-152	A	1.60294	1		1.202	2.42777		1	1		NA	NA	NA	NA	NA	NA	NA	NA	NA
Pf3D7_01_v3	349019	-151	G	1.60294	1		3.17025	1.99669		1	1		NA	NA	NA	NA	NA	NA	NA	NA	NA
Pf3D7_01_v3	349020	-150	A	0.603146	1.79489		2.04132	1.48607		1	1		NA	NA	NA	NA	NA	NA	NA	NA	NA
Pf3D7_01_v3	349021	-149	T	7.02942	1		0.552273	0.345552		1	1		NA	NA	NA	NA	NA	NA	NA	NA	NA
Pf3D7_01_v3	349022	-148	A	0.603146	0.603146		2.13081	1.23077		1	1		NA	NA	NA	NA	NA	NA	NA	NA	NA
Pf3D7_01_v3	349023	-147	T	1	1		0.319653	0.529727		1	1		NA	NA	NA	NA	NA	NA	NA	NA	NA
Pf3D7_01_v3	349024	-146	A	1	1		1.04411	0.897589		1	1		NA	NA	NA	NA	NA	NA	NA	NA	NA
Pf3D7_01_v3	349025	-145	T	1.60294	1		3.96282	1.10624		1	1		NA	NA	NA	NA	NA	NA	NA	NA	NA
Pf3D7_01_v3	349026	-144	T	3.87611	0.603146		3.10929	1.72955		1	1		NA	NA	NA	NA	NA	NA	NA	NA	NA
Pf3D7_01_v3	349027	-143	A	1	1		3.18822	1.35958		1	1		NA	NA	NA	NA	NA	NA	NA	NA	NA
Pf3D7_01_v3	349028	-142	C	1.60294	1		2.47484	0.60895		0.741745	0.741745		NA	NA	NA	NA	NA	NA	NA	NA	NA
Pf3D7_01_v3	349029	-141	A	1	1		2.49977	2.39366		1	1		NA	NA	NA	NA	NA	NA	NA	NA	NA
Pf3D7_01_v3	349030	-140	T	8.2353	1		3.0433	1.99457		1	1		NA	NA	NA	NA	NA	NA	NA	NA	NA
Pf3D7_01_v3	349031	-139	T	4.61765	1		2.80341	2.651		1	1		NA	NA	NA	NA	NA	NA	NA	NA	NA
Pf3D7_01_v3	349032	-138	T	1.33047	0.603146		3.1772	3.33343		1	1		NA	NA	NA	NA	NA	NA	NA	NA	NA
Pf3D7_01_v3	349033	-137	C	2.20588	10.8794		1.0974	1.55146		1	1		NA	NA	NA	NA	NA	NA	NA	NA	NA
Pf3D7_01_v3	349034	-136	T	1	1		7	2.75267		1	1		NA	NA	NA	NA	NA	NA	NA	NA	NA
Pf3D7_01_v3	349035	-135	G	1	1		4	3.04479		1	1		NA	NA	NA	NA	NA	NA	NA	NA	NA
Pf3D7_01_v3	349036	-134	T	2.80883	1		3.18822	3.05289		1	1		NA	NA	NA	NA	NA	NA	NA	NA	NA
Pf3D7_01_v3	349037	-133	A	1.60294	1		1.03161	1.09219		1	1		NA	NA	NA	NA	NA	NA	NA	NA	NA
Pf3D7_01_v3	349038	-132	A	0.966809	12.5206		2.22193	0.744481		1	1		NA	NA	NA	NA	NA	NA	NA	NA	NA
Pf3D7_01_v3	349039	-131	G	3.41177	1		2.53935	1.6717		1	1		NA	NA	NA	NA	NA	NA	NA	NA	NA
Pf3D7_01_v3	349040	-130	T	1	1		2.49977	2.06174		1	1		NA	NA	NA	NA	NA	NA	NA	NA	NA
Pf3D7_01_v3	349041	-129	A	1	1		5.34041	1.72983		1	1		NA	NA	NA	NA	NA	NA	NA	NA	NA
Pf3D7_01_v3	349042	-128	T	2.20588	1		4.20512	0.876692		1	1		NA	NA	NA	NA	NA	NA	NA	NA	NA
Pf3D7_01_v3	349043	-127	A	0.336257	0.336257		0.872902	1.32399		1	1		NA	NA	NA	NA	NA	NA	NA	NA	NA
Pf3D7_01_v3	349044	-126	A	1.60294	1		2.06867	0.949063		1	1		NA	NA	NA	NA	NA	NA	NA	NA	NA
Pf3D7_01_v3	349045	-125	T	1	1		1.52786	0.290622		1	1		NA	NA	NA	NA	NA	NA	NA	NA	NA
Pf3D7_01_v3	349046	-124	T	0.431789	0.431789		2.42963	0.603721		1	1		NA	NA	NA	NA	NA	NA	NA	NA	NA
Pf3D7_01_v3	349047	-123	A	1	1		1.58445	0.512579		1	1		NA	NA	NA	NA	NA	NA	NA	NA	NA
Pf3D7_01_v3	349048	-122	A	1	1		2.85677	0.512676		1	1		NA	NA	NA	NA	NA	NA	NA	NA	NA
Pf3D7_01_v3	349049	-121	T	1	1		2.24273	0.876692		1	1		NA	NA	NA	NA	NA	NA	NA	NA	NA
Pf3D7_01_v3	349050	-120	C	1	1		2.61652	0.467236		1	1		NA	NA	NA	NA	NA	NA	NA	NA	NA
Pf3D7_01_v3	349051	-119	T	1.60294	1		3.63602	0.734086		1	1		NA	NA	NA	NA	NA	NA	NA	NA	NA
Pf3D7_01_v3	349052	-118	G	1	1		0.793547	0.396774		1	1		NA	NA	NA	NA	NA	NA	NA	NA	NA
Pf3D7_01_v3	349053	-117	T	0.603146	0.603146		1.02792	0.467236		1	1		NA	NA	NA	NA	NA	NA	NA	NA	NA
Pf3D7_01_v3	349054	-116	A	1	1		0.568129	0.568129		1	1		NA	NA	NA	NA	NA	NA	NA	NA	NA
Pf3D7_01_v3	349055	-115	T	1	1		2.04526	0.734086		1	1		NA	NA	NA	NA	NA	NA	NA	NA	NA
Pf3D7_01_v3	349056	-114	A	1	1		1.03161	0.396774		1	1		NA	NA	NA	NA	NA	NA	NA	NA	NA
Pf3D7_01_v3	349057	-113	T	1	1		0.678619	0.226206		1	1		NA	NA	NA	NA	NA	NA	NA	NA	NA
Pf3D7_01_v3	349058	-112	A	1	1		0.841024	0.467236		1	1		NA	NA	NA	NA	NA	NA	NA	NA	NA
Pf3D7_01_v3	349059	-111	T	1	1		2.72702	0.568129		1	1		NA	NA	NA	NA	NA	NA	NA	NA	NA
Pf3D7_01_v3	349060	-110	A	0.603146	0.603146		0.538623	0.217488		1	1		NA	NA	NA	NA	NA	NA	NA	NA	NA
Pf3D7_01_v3	349061	-109	T	4.61765	1		0.291617	0.81676		1	1		NA	NA	NA	NA	NA	NA	NA	NA	NA
Pf3D7_01_v3	349062	-108	T	1	1		1.03809	0.751978		1	1		NA	NA	NA	NA	NA	NA	NA	NA	NA
Pf3D7_01_v3	349063	-107	T	1	1		1.42379	0.851377		1	1		NA	NA	NA	NA	NA	NA	NA	NA	NA
Pf3D7_01_v3	349064	-106	A	1	1		1.46319	0.928148		1	1		NA	NA	NA	NA	NA	NA	NA	NA	NA
Pf3D7_01_v3	349065	-105	A	1	1		0.344779	0.445493		1	1		NA	NA	NA	NA	NA	NA	NA	NA	NA
Pf3D7_01_v3	349066	-104	A	1	1		0.724594	0.936257		1	1		NA	NA	NA	NA	NA	NA	NA	NA	NA
Pf3D7_01_v3	349067	-103	T	1	1		0.304832	0.304832		1	1		NA	NA	NA	NA	NA	NA	NA	NA	NA
Pf3D7_01_v3	349068	-102	A	1	1		1.59076	1.23196		1	1		NA	NA	NA	NA	NA	NA	NA	NA	NA
Pf3D7_01_v3	349069	-101	T	1	1		0.282433	0.182468		1	1		NA	NA	NA	NA	NA	NA	NA	NA	NA
Pf3D7_01_v3	349070	-100	A	1	1		1.02792	0.467236		1	1		NA	NA	NA	NA	NA	NA	NA	NA	NA
Pf3D7_01_v3	349071	-99	T	1	1		1.03434	0.546207		1	1		NA	NA	NA	NA	NA	NA	NA	NA	NA
Pf3D7_01_v3	349072	-98	A	1	1		0.793547	1.20809		1	1		NA	NA	NA	NA	NA	NA	NA	NA	NA
Pf3D7_01_v3	349073	-97	T	1	1		0.859584	0.226206		1	1		NA	NA	NA	NA	NA	NA	NA	NA	NA
Pf3D7_01_v3	349074	-96	A	1	1		2	1		1	1		NA	NA	NA	NA	NA	NA	NA	NA	NA
Pf3D7_01_v3	349075	-95	G	1	1		1.15935	1.35958		1	1		NA	NA	NA	NA	NA	NA	NA	NA	NA
Pf3D7_01_v3	349076	-94	A	1	1		1.8	1		1	1		NA	NA	NA	NA	NA	NA	NA	NA	NA
Pf3D7_01_v3	349077	-93	T	1	1		0.724594	0.724594		1	1		NA	NA	NA	NA	NA	NA	NA	NA	NA
Pf3D7_01_v3	349078	-92	A	1	1		1.4	1.58422		1	1		NA	NA	NA	NA	NA	NA	NA	NA	NA
Pf3D7_01_v3	349079	-91	T	1	1		1.8	1.58422		1	1		NA	NA	NA	NA	NA	NA	NA	NA	NA
Pf3D7_01_v3	349082	-88	A	1	1		1	1.29211		1	1		NA	NA	NA	NA	NA	NA	NA	NA	NA
Pf3D7_01_v3	349084	-86	A	1	1		1.2	1		1	1		NA	NA	NA	NA	NA	NA	NA	NA	NA
Pf3D7_01_v3	349085	-85	A	1	1		1.2	1		1	1		NA	NA	NA	NA	NA	NA	NA	NA	NA
Pf3D7_01_v3	349086	-84	T	1	1		1	1		1	1		NA	NA	NA	NA	NA	NA	NA	NA	NA
Pf3D7_01_v3	349109	-61	T	1	1		1	1		1	1		NA	NA	NA	NA	NA	NA	NA	NA	NA
Pf3D7_01_v3	349111	-59	T	2.80883	1		1	1		1	1		NA	NA	NA	NA	NA	NA	NA	NA	NA
Pf3D7_01_v3	349112	-58	A	1	1		1.2	1		1	1		NA	NA	NA	NA	NA	NA	NA	NA	NA
Pf3D7_01_v3	349113	-57	T	1	1		1.02263	0.568129		1	1		NA	NA	NA	NA	NA	NA	NA	NA	NA
Pf3D7_01_v3	349114	-56	A	1	1		0.869513	0.724594		1	1		NA	NA	NA	NA	NA	NA	NA	NA	NA
Pf3D7_01_v3	349115	-55	T	1	1		0.346478	0.247484		1	1		NA	NA	NA	NA	NA	NA	NA	NA	NA
Pf3D7_01_v3	349116	-54	A	1	1		0.841024	0.467236		1	1		NA	NA	NA	NA	NA	NA	NA	NA	NA
Pf3D7_01_v3	349117	-53	T	1	1		1.73903	0.724594		1	1		NA	NA	NA	NA	NA	NA	NA	NA	NA
Pf3D7_01_v3	349118	-52	A	1	1		0.609664	0.304832		1	1		NA	NA	NA	NA	NA	NA	NA	NA	NA
Pf3D7_01_v3	349119	-51	T	1	1		0.593962	0.247484		1	1		NA	NA	NA	NA	NA	NA	NA	NA	NA
Pf3D7_01_v3	349120	-50	A	1	1		1.01443	0.724594		1	1		NA	NA	NA	NA	NA	NA	NA	NA	NA
Pf3D7_01_v3	349121	-49	T	1	2.97588		0.724594	0.724594		1	1		NA	NA	NA	NA	NA	NA	NA	NA	NA
Pf3D7_01_v3	349122	-48	A	1	1		1.12137	0.467236		1	1		NA	NA	NA	NA	NA	NA	NA	NA	NA
Pf3D7_01_v3	349123	-47	T	1	1		0.455679	0.134023		1	1		NA	NA	NA	NA	NA	NA	NA	NA	NA
Pf3D7_01_v3	349124	-46	A	1	1		0.909006	0.568129		1	1		NA	NA	NA	NA	NA	NA	NA	NA	NA
Pf3D7_01_v3	349125	-45	T	0.603146	1.79489		1.02792	0.467236		1	1		NA	NA	NA	NA	NA	NA	NA	NA	NA
Pf3D7_01_v3	349126	-44	A	1	1		1.11097	0.396774		1	1		NA	NA	NA	NA	NA	NA	NA	NA	NA
Pf3D7_01_v3	349127	-43	T	1	1		0.678874	0.0797438		1	1		NA	NA	NA	NA	NA	NA	NA	NA	NA
Pf3D7_01_v3	349128	-42	A	1	1		0.976255	0.364993		1	1		NA	NA	NA	NA	NA	NA	NA	NA	NA
Pf3D7_01_v3	349129	-41	T	1	1		0.536623	0.141217		1	1		NA	NA	NA	NA	NA	NA	NA	NA	NA
Pf3D7_01_v3	349130	-40	A	1	1		1.75053	0.266656		1	1		NA	NA	NA	NA	NA	NA	NA	NA	NA
Pf3D7_01_v3	349131	-39	T	4.01471	4.95177		1.81435	0.418546		1	1		NA	NA	NA	NA	NA	NA	NA	NA	NA
Pf3D7_01_v3	349132	-38	A	1	6.92765		1.55467	0.564671		1.2	1		NA	NA	NA	NA	NA	NA	NA	NA	NA
Pf3D7_01_v3	349133	-37	A	1	4.95177		0.574468	0.313405		1	1.40739		NA	NA	NA	NA	NA	NA	NA	NA	NA
Pf3D7_01_v3	349134	-36	T	1	2.97588		1.958	0.938453		1	1		NA	NA	NA	NA	NA	NA	NA	NA	NA
Pf3D7_01_v3	349135	-35	A	1	1		1.20813	2.03369		1	1		NA	NA	NA	NA	NA	NA	NA	NA	NA
Pf3D7_01_v3	349136	-34	T	2.20588	6.92765		0.987228	0.516771		3.4	1.40739		NA	NA	NA	NA	NA	NA	NA	NA	NA
Pf3D7_01_v3	349137	-33	A	1	1		1.48491	1.25959		1	1		NA	NA	NA	NA	NA	NA	NA	NA	NA
Pf3D7_01_v3	349138	-32	C	2.51454	2.99129		0.340065	0.269572		1	1.40739		NA	NA	NA	NA	NA	NA	NA	NA	NA
Pf3D7_01_v3	349139	-31	A	1	4.95177		0.890697	1.0545		1	1		NA	NA	NA	NA	NA	NA	NA	NA	NA
Pf3D7_01_v3	349140	-30	T	1	14.8312		0.141481	0.265591		1	1		NA	NA	NA	NA	NA	NA	NA	NA	NA
Pf3D7_01_v3	349141	-29	A	1	1		1.19635	0.730867		1	1		NA	NA	NA	NA	NA	NA	NA	NA	NA
Pf3D7_01_v3	349142	-28	T	1	4.95177		4.89586	4.37334		1	1		NA	NA	NA	NA	NA	NA	NA	NA	NA
Pf3D7_01_v3	349143	-27	A	5.82354	4.95177		0.104145	0.144801		1.2	1		NA	NA	NA	NA	NA	NA	NA	NA	NA
Pf3D7_01_v3	349144	-26	A	1	1		0.215789	0.337411		1	1		NA	NA	NA	NA	NA	NA	NA	NA	NA
Pf3D7_01_v3	349145	-25	T	1	8.90354		0.26617	0.25326		1	1		NA	NA	NA	NA	NA	NA	NA	NA	NA
Pf3D7_01_v3	349146	-24	A	1	1		0.94483	0.487343		1	1		NA	NA	NA	NA	NA	NA	NA	NA	NA
Pf3D7_01_v3	349147	-23	T	0.603146	2.98664		0.661566	0.137974		1	1		NA	NA	NA	NA	NA	NA	NA	NA	NA
Pf3D7_01_v3	349148	-22	A	1	1		0.547106	0.160117		1	1.2037		NA	NA	NA	NA	NA	NA	NA	NA	NA
Pf3D7_01_v3	349149	-21	T	1	1		2.07618	1.23077		1	1		NA	NA	NA	NA	NA	NA	NA	NA	NA
Pf3D7_01_v3	349150	-20	A	2.20588	1		2.96981	1.76564		1	1		NA	NA	NA	NA	NA	NA	NA	NA	NA
Pf3D7_01_v3	349151	-19	T	1.60294	1		1.35107	0.385912		1	1		NA	NA	NA	NA	NA	NA	NA	NA	NA
Pf3D7_01_v3	349152	-18	A	1	1		1.51871	0.990012		1	1		NA	NA	NA	NA	NA	NA	NA	NA	NA
Pf3D7_01_v3	349153	-17	C	0.966809	11.3289		0.573475	0.591427		1.6	2.62956		NA	NA	NA	NA	NA	NA	NA	NA	NA
Pf3D7_01_v3	349154	-16	A	1	1		1.87312	1.47177		1	1		NA	NA	NA	NA	NA	NA	NA	NA	NA
Pf3D7_01_v3	349155	-15	T	1	4.95177		0.430851	0.47476		1	1.2037		NA	NA	NA	NA	NA	NA	NA	NA	NA
Pf3D7_01_v3	349156	-14	A	1	1		2.41345	2.15763		1	1		NA	NA	NA	NA	NA	NA	NA	NA	NA
Pf3D7_01_v3	349157	-13	G	1	2.97588		0.626576	0.664945		1.2	1		NA	NA	NA	NA	NA	NA	NA	NA	NA
Pf3D7_01_v3	349158	-12	A	2.20588	2.97588		1.80112	1.03141		1	1.40739		NA	NA	NA	NA	NA	NA	NA	NA	NA
Pf3D7_01_v3	349159	-11	A	1	1		1.97987	1.54876		1	1		NA	NA	NA	NA	NA	NA	NA	NA	NA
Pf3D7_01_v3	349160	-10	C	1	2.97588		0.992452	0.950878		1	1		NA	NA	NA	NA	NA	NA	NA	NA	NA
Pf3D7_01_v3	349161	-9	A	1	16.8071		1.74427	0.820099		1	1		NA	NA	NA	NA	NA	NA	NA	NA	NA
Pf3D7_01_v3	349162	-8	A	1	2.97588		0.498362	0.553457		0.707403	0.589503		NA	NA	NA	NA	NA	NA	NA	NA	NA
Pf3D7_01_v3	349163	-7	T	1	4.95177		0.708868	1.08762		0.741745	0.741745		NA	NA	NA	NA	NA	NA	NA	NA	NA
Pf3D7_01_v3	349164	-6	T	0.603146	1.79489		1.39198	0.700657		1	1.40739		NA	NA	NA	NA	NA	NA	NA	NA	NA
Pf3D7_01_v3	349165	-5	T	0.121393	1.80041		0.564119	0.753241		1	1		NA	NA	NA	NA	NA	NA	NA	NA	NA
Pf3D7_01_v3	349166	-4	A	1	2.97588		0.59036	1.17999		1	1		NA	NA	NA	NA	NA	NA	NA	NA	NA
Pf3D7_01_v3	349167	-3	A	1.60294	8.90354		0.432949	0.531915		0.707403	0.589503		NA	NA	NA	NA	NA	NA	NA	NA	NA
Pf3D7_01_v3	349168	-2	A	1	1		0.923845	1.30206		1	1.2037		NA	NA	NA	NA	NA	NA	NA	NA	NA
Pf3D7_01_v3	349169	-1	A	1	6.92765		1.17623	1.05138		1	1		NA	NA	NA	NA	NA	NA	NA	NA	NA
Pf3D7_01_v3	349170	0	A	0.603146	1.79489		1.29144	2.5813		1	1		rna_PF3D7_0108500-1	rna_PF3D7_0108500-1	Pf3D7_01_v3	349170	349709	PF3D7_0108500-1	conserved Plasmodium protein, unknown function	540	PF3D7_0108500
Pf3D7_01_v3	349795	-200	A	1	6.92765		1.58513	1.01719		1	1		NA	NA	NA	NA	NA	NA	NA	NA	NA
Pf3D7_01_v3	349796	-199	T	1	2.97588		0.489412	0.314996		0.741745	0.741745		NA	NA	NA	NA	NA	NA	NA	NA	NA
Pf3D7_01_v3	349797	-198	A	1	2.97588		0.652046	0.618261		1	1		NA	NA	NA	NA	NA	NA	NA	NA	NA
Pf3D7_01_v3	349798	-197	T	1	1		0.854749	0.140415		1	1		NA	NA	NA	NA	NA	NA	NA	NA	NA
Pf3D7_01_v3	349799	-196	A	1	1		1.18017	0.794319		1	1		NA	NA	NA	NA	NA	NA	NA	NA	NA
Pf3D7_01_v3	349800	-195	T	1	1		1.04572	0.388292		1	1		NA	NA	NA	NA	NA	NA	NA	NA	NA
Pf3D7_01_v3	349801	-194	T	1	1		0.815897	0.386315		1	1		NA	NA	NA	NA	NA	NA	NA	NA	NA
Pf3D7_01_v3	349802	-193	A	0.966809	0.603146		0.767295	0.795457		1	1		NA	NA	NA	NA	NA	NA	NA	NA	NA
Pf3D7_01_v3	349803	-192	T	2.0578	0.603146		0.472187	0.462471		1	1		NA	NA	NA	NA	NA	NA	NA	NA	NA
Pf3D7_01_v3	349804	-191	T	0.202109	0.202109		0.806291	0.669448		1	1		NA	NA	NA	NA	NA	NA	NA	NA	NA
Pf3D7_01_v3	349805	-190	T	1.27142	0.275339		2.48827	0.886983		1	1		NA	NA	NA	NA	NA	NA	NA	NA	NA
Pf3D7_01_v3	349806	-189	T	1.10541	0.275339		1.70118	1.54413		1	1		NA	NA	NA	NA	NA	NA	NA	NA	NA
Pf3D7_01_v3	349807	-188	G	2.80883	2.97588		1.40273	1.19541		1	1		NA	NA	NA	NA	NA	NA	NA	NA	NA
Pf3D7_01_v3	349808	-187	T	5.22059	1		5.79491	6.37663		1	1		NA	NA	NA	NA	NA	NA	NA	NA	NA
Pf3D7_01_v3	349809	-186	A	4.61765	1		1.04842	0.697363		1.2	1.2037		NA	NA	NA	NA	NA	NA	NA	NA	NA
Pf3D7_01_v3	349810	-185	A	1	1		1.82899	2.26383		1	1		NA	NA	NA	NA	NA	NA	NA	NA	NA
Pf3D7_01_v3	349811	-184	C	0.603146	1.79489		0.567527	0.226891		1	1		NA	NA	NA	NA	NA	NA	NA	NA	NA
Pf3D7_01_v3	349812	-183	A	1	10.8794		2.12634	1.21737		1.2	1		NA	NA	NA	NA	NA	NA	NA	NA	NA
Pf3D7_01_v3	349813	-182	T	1	4.95177		4.99953	4.71706		1	1		NA	NA	NA	NA	NA	NA	NA	NA	NA
Pf3D7_01_v3	349814	-181	A	4.61765	1		0.856279	0.271678		1	1		NA	NA	NA	NA	NA	NA	NA	NA	NA
Pf3D7_01_v3	349815	-180	A	1.60294	1		0.841725	0.462471		1	1		NA	NA	NA	NA	NA	NA	NA	NA	NA
Pf3D7_01_v3	349816	-179	T	1	1		1.7755	1.83209		1	1		NA	NA	NA	NA	NA	NA	NA	NA	NA
Pf3D7_01_v3	349817	-178	G	2.20588	4.95177		0.949194	1.12865		1	1		NA	NA	NA	NA	NA	NA	NA	NA	NA
Pf3D7_01_v3	349818	-177	A	0.603146	0.603146		0.930054	1.33882		1	1		NA	NA	NA	NA	NA	NA	NA	NA	NA
Pf3D7_01_v3	349819	-176	T	1.33047	1.79489		0.128651	0.38717		1	1		NA	NA	NA	NA	NA	NA	NA	NA	NA
Pf3D7_01_v3	349820	-175	A	1	1		3.1678	1.54876		1	1		NA	NA	NA	NA	NA	NA	NA	NA	NA
Pf3D7_01_v3	349821	-174	T	1	1		1.5414	1.54692		1	1		NA	NA	NA	NA	NA	NA	NA	NA	NA
Pf3D7_01_v3	349822	-173	A	0.603146	4.17839		0.987949	0.820275		1	1		NA	NA	NA	NA	NA	NA	NA	NA	NA
Pf3D7_01_v3	349823	-172	A	0.603146	0.603146		0.823895	1.18459		1	1		NA	NA	NA	NA	NA	NA	NA	NA	NA
Pf3D7_01_v3	349824	-171	T	1	1		3.41412	2.53096		1	1		NA	NA	NA	NA	NA	NA	NA	NA	NA
Pf3D7_01_v3	349825	-170	A	0.603146	2.98664		2.55054	1.54311		1	1		NA	NA	NA	NA	NA	NA	NA	NA	NA
Pf3D7_01_v3	349826	-169	A	1.60294	1		1.31251	1.60258		1	1		NA	NA	NA	NA	NA	NA	NA	NA	NA
Pf3D7_01_v3	349827	-168	A	1	2.97588		2.07887	3.71756		1	1		NA	NA	NA	NA	NA	NA	NA	NA	NA
Pf3D7_01_v3	349828	-167	A	2.80883	1		6.37643	8.76778		1.4	1		NA	NA	NA	NA	NA	NA	NA	NA	NA
Pf3D7_01_v3	349829	-166	T	0.966809	1.79489		1.00596	1.51195		0.589503	0.709582		NA	NA	NA	NA	NA	NA	NA	NA	NA
Pf3D7_01_v3	349830	-165	A	5.82354	1		0.497654	1.61384		1	1		NA	NA	NA	NA	NA	NA	NA	NA	NA
Pf3D7_01_v3	349831	-164	C	2.20588	2.97588		1.66645	4.22155		1	1		NA	NA	NA	NA	NA	NA	NA	NA	NA
Pf3D7_01_v3	349832	-163	G	0.336257	0.336257		3.73789	3.33343		1	1		NA	NA	NA	NA	NA	NA	NA	NA	NA
Pf3D7_01_v3	349833	-162	T	1	1		2.16629	2.15538		1	1		NA	NA	NA	NA	NA	NA	NA	NA	NA
Pf3D7_01_v3	349834	-161	T	0.603146	2.98664		1.25171	0.580985		1	1		NA	NA	NA	NA	NA	NA	NA	NA	NA
Pf3D7_01_v3	349835	-160	A	4.01471	2.97588		1.36227	0.974351		1	1		NA	NA	NA	NA	NA	NA	NA	NA	NA
Pf3D7_01_v3	349836	-159	T	1	1		2.48827	1.94423		1	1		NA	NA	NA	NA	NA	NA	NA	NA	NA
Pf3D7_01_v3	349837	-158	T	4.33695	1.28496		0.584077	0.713158		0.589503	0.589503		NA	NA	NA	NA	NA	NA	NA	NA	NA
Pf3D7_01_v3	349838	-157	T	1.21282	6.40395		1.20621	1.81746		1	1		NA	NA	NA	NA	NA	NA	NA	NA	NA
Pf3D7_01_v3	349839	-156	A	2.20588	1		0.588137	2.07638		1	1		NA	NA	NA	NA	NA	NA	NA	NA	NA
Pf3D7_01_v3	349840	-155	T	0.336257	0.336257		0.623488	1.02198		1	1		NA	NA	NA	NA	NA	NA	NA	NA	NA
Pf3D7_01_v3	349841	-154	A	2.0578	0.603146		1.21126	1.09216		1	1		NA	NA	NA	NA	NA	NA	NA	NA	NA
Pf3D7_01_v3	349842	-153	T	2.20588	2.97588		5.94167	3.89954		1	1		NA	NA	NA	NA	NA	NA	NA	NA	NA
Pf3D7_01_v3	349843	-152	G	0.323969	0.601452		2.15889	3.22345		1	1		NA	NA	NA	NA	NA	NA	NA	NA	NA
Pf3D7_01_v3	349844	-151	A	2.78512	0.603146		2.56059	3.06523		1	1		NA	NA	NA	NA	NA	NA	NA	NA	NA
Pf3D7_01_v3	349845	-150	T	1.55272	1.00066		0.615518	0.52053		1	1		NA	NA	NA	NA	NA	NA	NA	NA	NA
Pf3D7_01_v3	349846	-149	A	0.939392	0.275339		3.6193	1.34953		0.741745	0.741745		NA	NA	NA	NA	NA	NA	NA	NA	NA
Pf3D7_01_v3	349847	-148	T	0.318689	0.144472		1.50553	1.37705		1	1		NA	NA	NA	NA	NA	NA	NA	NA	NA
Pf3D7_01_v3	349848	-147	A	0.431789	1.28496		3.11426	1.94897		1	1		NA	NA	NA	NA	NA	NA	NA	NA	NA
Pf3D7_01_v3	349849	-146	T	1.69413	2.98664		3.0828	1.60776		1.2	1		NA	NA	NA	NA	NA	NA	NA	NA	NA
Pf3D7_01_v3	349850	-145	A	0.966809	0.603146		2.15889	3.72132		1	1		NA	NA	NA	NA	NA	NA	NA	NA	NA
Pf3D7_01_v3	349851	-144	G	0.431789	1.28496		4.65865	4.05323		1	1		NA	NA	NA	NA	NA	NA	NA	NA	NA
Pf3D7_01_v3	349852	-143	A	2.0578	0.603146		1.35111	1.48981		1	1		NA	NA	NA	NA	NA	NA	NA	NA	NA
Pf3D7_01_v3	349853	-142	T	0.373658	0.233108		1.9669	0.911577		1	1		NA	NA	NA	NA	NA	NA	NA	NA	NA
Pf3D7_01_v3	349854	-141	C	0.654759	0.693702		1.02306	1.06714		1	1		NA	NA	NA	NA	NA	NA	NA	NA	NA
Pf3D7_01_v3	349855	-140	T	0.603146	0.603146		2.9651	3.26549		1	1		NA	NA	NA	NA	NA	NA	NA	NA	NA
Pf3D7_01_v3	349856	-139	A	0.431789	0.431789		1.47425	1.97406		1	1		NA	NA	NA	NA	NA	NA	NA	NA	NA
Pf3D7_01_v3	349857	-138	A	0.654759	0.233108		1.70804	2.45961		1	1		NA	NA	NA	NA	NA	NA	NA	NA	NA
Pf3D7_01_v3	349858	-137	T	0.431789	0.431789		1.44738	1.54235		1	1		NA	NA	NA	NA	NA	NA	NA	NA	NA
Pf3D7_01_v3	349859	-136	A	0.514209	0.233108		1.38392	1.42		1.2	1		NA	NA	NA	NA	NA	NA	NA	NA	NA
Pf3D7_01_v3	349860	-135	T	1.33047	0.603146		1.15087	1.54557		1	1		NA	NA	NA	NA	NA	NA	NA	NA	NA
Pf3D7_01_v3	349861	-134	T	2.76918	0.336257		1.7497	1.42522		1	1		NA	NA	NA	NA	NA	NA	NA	NA	NA
Pf3D7_01_v3	349862	-133	T	1.21282	2.13812		0.8473	1.42		1	1		NA	NA	NA	NA	NA	NA	NA	NA	NA
Pf3D7_01_v3	349863	-132	A	0.603146	1.79489		2.55136	2.35906		1.2	1		NA	NA	NA	NA	NA	NA	NA	NA	NA
Pf3D7_01_v3	349864	-131	T	4.01471	1		5.79676	4.1112		1	1		NA	NA	NA	NA	NA	NA	NA	NA	NA
Pf3D7_01_v3	349865	-130	A	0.607366	0.275339		2.18545	2.02877		1	1		NA	NA	NA	NA	NA	NA	NA	NA	NA
Pf3D7_01_v3	349866	-129	T	3.41177	2.97588		0.497654	1.01914		1	1		NA	NA	NA	NA	NA	NA	NA	NA	NA
Pf3D7_01_v3	349867	-128	C	0.431789	1.28496		2.38614	2.2277		1	1		NA	NA	NA	NA	NA	NA	NA	NA	NA
Pf3D7_01_v3	349868	-127	C	0.603146	0.603146		0.772066	0.982371		1	1.2037		NA	NA	NA	NA	NA	NA	NA	NA	NA
Pf3D7_01_v3	349869	-126	A	1	20.7588		1.5839	1.98252		1	1		NA	NA	NA	NA	NA	NA	NA	NA	NA
Pf3D7_01_v3	349870	-125	T	0.944487	1.00066		1.31127	1.62977		1	1		NA	NA	NA	NA	NA	NA	NA	NA	NA
Pf3D7_01_v3	349871	-124	T	5.22059	1		3.06789	4.5511		1	1		NA	NA	NA	NA	NA	NA	NA	NA	NA
Pf3D7_01_v3	349872	-123	T	1	2.97588		0.995308	1.54776		1	1		NA	NA	NA	NA	NA	NA	NA	NA	NA
Pf3D7_01_v3	349873	-122	T	1	1		2.15889	2.72557		1	1		NA	NA	NA	NA	NA	NA	NA	NA	NA
Pf3D7_01_v3	349874	-121	G	2.80883	1		2.07286	3.15428		1	1		NA	NA	NA	NA	NA	NA	NA	NA	NA
Pf3D7_01_v3	349875	-120	A	0.603146	0.603146		4.31778	4.88302		1	1		NA	NA	NA	NA	NA	NA	NA	NA	NA
Pf3D7_01_v3	349876	-119	T	0.603146	0.603146		3.17419	3.29433		1	1		NA	NA	NA	NA	NA	NA	NA	NA	NA
Pf3D7_01_v3	349877	-118	T	0.952477	0.431789		2.55136	3.76906		1	1		NA	NA	NA	NA	NA	NA	NA	NA	NA
Pf3D7_01_v3	349878	-117	T	0.603146	0.603146		3.27065	2.37803		1	1		NA	NA	NA	NA	NA	NA	NA	NA	NA
Pf3D7_01_v3	349879	-116	T	3.14878	0.603146		1.99972	1.9562		1	1		NA	NA	NA	NA	NA	NA	NA	NA	NA
Pf3D7_01_v3	349880	-115	T	1	1		2.61652	4.15234		1	1		NA	NA	NA	NA	NA	NA	NA	NA	NA
Pf3D7_01_v3	349881	-114	A	1	1		2.72702	5.54685		1	1		NA	NA	NA	NA	NA	NA	NA	NA	NA
Pf3D7_01_v3	349882	-113	C	1.60294	2.97588		1.15935	3.89954		1	1		NA	NA	NA	NA	NA	NA	NA	NA	NA
Pf3D7_01_v3	349883	-112	T	1	1		2.55136	2.45977		1	1		NA	NA	NA	NA	NA	NA	NA	NA	NA
Pf3D7_01_v3	349884	-111	A	1	1		2.02886	2.62956		1	1		NA	NA	NA	NA	NA	NA	NA	NA	NA
Pf3D7_01_v3	349885	-110	C	1	2.97588		0.714192	1.5558		1	1		NA	NA	NA	NA	NA	NA	NA	NA	NA
Pf3D7_01_v3	349886	-109	A	1	1		1.73903	4.1112		1	1		NA	NA	NA	NA	NA	NA	NA	NA	NA
Pf3D7_01_v3	349887	-108	T	1	12.8553		4.34757	3.89954		1	1		NA	NA	NA	NA	NA	NA	NA	NA	NA
Pf3D7_01_v3	349888	-107	A	1.60294	1		3.8	3.3369		1	1		NA	NA	NA	NA	NA	NA	NA	NA	NA
Pf3D7_01_v3	349889	-106	A	1	1		3.4	3.62901		1	1.2037		NA	NA	NA	NA	NA	NA	NA	NA	NA
Pf3D7_01_v3	349890	-105	A	0.966809	0.603146		2.42963	2.24154		1	1		NA	NA	NA	NA	NA	NA	NA	NA	NA
Pf3D7_01_v3	349891	-104	T	2.20588	1		1.81801	1.89579		1	1		NA	NA	NA	NA	NA	NA	NA	NA	NA
Pf3D7_01_v3	349892	-103	T	1	1		1.98387	1.32399		1	1		NA	NA	NA	NA	NA	NA	NA	NA	NA
Pf3D7_01_v3	349893	-102	T	1	1		1.0974	1.10624		1	1		NA	NA	NA	NA	NA	NA	NA	NA	NA
Pf3D7_01_v3	349894	-101	T	1	1		1.30427	2.4179		1	1		NA	NA	NA	NA	NA	NA	NA	NA	NA
Pf3D7_01_v3	349895	-100	A	1.60294	1		4	4.79746		1	1		NA	NA	NA	NA	NA	NA	NA	NA	NA
Pf3D7_01_v3	349896	-99	T	1	20.7588		0.365799	0.839103		1	1		NA	NA	NA	NA	NA	NA	NA	NA	NA
Pf3D7_01_v3	349897	-98	T	0.431789	0.431789		1.4	3.04479		1	1		NA	NA	NA	NA	NA	NA	NA	NA	NA
Pf3D7_01_v3	349898	-97	T	1.60294	1		0.724594	1.14792		1	1		NA	NA	NA	NA	NA	NA	NA	NA	NA
Pf3D7_01_v3	349899	-96	G	0.603146	0.603146		1.8	1.58422		1	1		NA	NA	NA	NA	NA	NA	NA	NA	NA
Pf3D7_01_v3	349900	-95	T	1	1		1.6	1.29211		1	1		NA	NA	NA	NA	NA	NA	NA	NA	NA
Pf3D7_01_v3	349901	-94	T	1.60294	1		1.6	1.58422		1	1		NA	NA	NA	NA	NA	NA	NA	NA	NA
Pf3D7_01_v3	349902	-93	T	1	1		3.4	1		1	1		NA	NA	NA	NA	NA	NA	NA	NA	NA
Pf3D7_01_v3	349903	-92	T	1	1		1.6	1.58422		1	1		NA	NA	NA	NA	NA	NA	NA	NA	NA
Pf3D7_01_v3	349904	-91	T	0.603146	0.603146		1	1		1	1		NA	NA	NA	NA	NA	NA	NA	NA	NA
Pf3D7_01_v3	349905	-90	T	1	1		1.2	1		0.589503	0.709582		NA	NA	NA	NA	NA	NA	NA	NA	NA
Pf3D7_01_v3	349906	-89	A	1	1		0.724594	0.724594		1	1		NA	NA	NA	NA	NA	NA	NA	NA	NA
Pf3D7_01_v3	349907	-88	T	1	1		1	1		1	1		NA	NA	NA	NA	NA	NA	NA	NA	NA
Pf3D7_01_v3	349908	-87	A	0.603146	0.603146		1.4	1.29211		1	1		NA	NA	NA	NA	NA	NA	NA	NA	NA
Pf3D7_01_v3	349909	-86	T	1	1		1	1		1	1		NA	NA	NA	NA	NA	NA	NA	NA	NA
Pf3D7_01_v3	349910	-85	T	1	1		0.724594	0.724594		1	1		NA	NA	NA	NA	NA	NA	NA	NA	NA
Pf3D7_01_v3	349911	-84	A	1	1		1	1		1	1		NA	NA	NA	NA	NA	NA	NA	NA	NA
Pf3D7_01_v3	349912	-83	T	1	1		1	1.29211		1	1		NA	NA	NA	NA	NA	NA	NA	NA	NA
Pf3D7_01_v3	349913	-82	C	6.42648	1		1	1.29211		1	1		NA	NA	NA	NA	NA	NA	NA	NA	NA
Pf3D7_01_v3	349914	-81	A	1	1		1	1		1	1		NA	NA	NA	NA	NA	NA	NA	NA	NA
Pf3D7_01_v3	349915	-80	A	1	1		0.869513	0.724594		1	1		NA	NA	NA	NA	NA	NA	NA	NA	NA
Pf3D7_01_v3	349916	-79	T	1	1		1.36351	0.568129		1	1		NA	NA	NA	NA	NA	NA	NA	NA	NA
Pf3D7_01_v3	349917	-78	A	1	1		0.724594	0.724594		1	1		NA	NA	NA	NA	NA	NA	NA	NA	NA
Pf3D7_01_v3	349918	-77	T	1	1		1	1		1	1		NA	NA	NA	NA	NA	NA	NA	NA	NA
Pf3D7_01_v3	349919	-76	A	1	1		1	2.46056		1	1		NA	NA	NA	NA	NA	NA	NA	NA	NA
Pf3D7_01_v3	349920	-75	T	1	1		2	1		1	1		NA	NA	NA	NA	NA	NA	NA	NA	NA
Pf3D7_01_v3	349922	-73	T	1	1		1	1		1	1		NA	NA	NA	NA	NA	NA	NA	NA	NA
Pf3D7_01_v3	349924	-71	T	1	1		1	1		1	1		NA	NA	NA	NA	NA	NA	NA	NA	NA
Pf3D7_01_v3	349925	-70	A	1	1		0.724594	0.724594		1	1		NA	NA	NA	NA	NA	NA	NA	NA	NA
Pf3D7_01_v3	349926	-69	T	1	1		1.4	1		1	1		NA	NA	NA	NA	NA	NA	NA	NA	NA
Pf3D7_01_v3	349927	-68	A	1	1		1.01443	0.724594		1	1		NA	NA	NA	NA	NA	NA	NA	NA	NA
Pf3D7_01_v3	349928	-67	T	1	1		0.869513	0.724594		1	1		NA	NA	NA	NA	NA	NA	NA	NA	NA
Pf3D7_01_v3	349929	-66	A	1	1		0.724594	0.724594		1	1		NA	NA	NA	NA	NA	NA	NA	NA	NA
Pf3D7_01_v3	349930	-65	T	1	1		0.36193	0.226206		1	1		NA	NA	NA	NA	NA	NA	NA	NA	NA
Pf3D7_01_v3	349931	-64	A	1	1		0.467236	0.467236		1	1		NA	NA	NA	NA	NA	NA	NA	NA	NA
Pf3D7_01_v3	349932	-63	T	1	1		0.869513	0.936257		1	1		NA	NA	NA	NA	NA	NA	NA	NA	NA
Pf3D7_01_v3	349933	-62	A	0.603146	0.603146		1.6	1		1	1		NA	NA	NA	NA	NA	NA	NA	NA	NA
Pf3D7_01_v3	349934	-61	T	1	1		0.609664	0.304832		1	1		NA	NA	NA	NA	NA	NA	NA	NA	NA
Pf3D7_01_v3	349935	-60	A	1	1		0.869513	1.14792		1	1		NA	NA	NA	NA	NA	NA	NA	NA	NA
Pf3D7_01_v3	349936	-59	T	1	1		1.28692	0.319778		1	1		NA	NA	NA	NA	NA	NA	NA	NA	NA
Pf3D7_01_v3	349937	-58	A	2.20588	1		0.476128	0.396774		1	1		NA	NA	NA	NA	NA	NA	NA	NA	NA
Pf3D7_01_v3	349938	-57	T	1	1		0.451893	0.182468		1	1		NA	NA	NA	NA	NA	NA	NA	NA	NA
Pf3D7_01_v3	349939	-56	A	1	1		0.546362	0.273181		1	1		NA	NA	NA	NA	NA	NA	NA	NA	NA
Pf3D7_01_v3	349940	-55	T	1	1		1.93164	0.568129		1	1		NA	NA	NA	NA	NA	NA	NA	NA	NA
Pf3D7_01_v3	349941	-54	T	1	1		1.81801	0.900043		1	1		NA	NA	NA	NA	NA	NA	NA	NA	NA
Pf3D7_01_v3	349942	-53	T	1	1		0.841447	0.60895		1	1		NA	NA	NA	NA	NA	NA	NA	NA	NA
Pf3D7_01_v3	349943	-52	A	1	1		2.02886	1.14792		1	1		NA	NA	NA	NA	NA	NA	NA	NA	NA
Pf3D7_01_v3	349944	-51	T	1	4.95177		2.46362	0.724594		1	1		NA	NA	NA	NA	NA	NA	NA	NA	NA
Pf3D7_01_v3	349945	-50	T	1	1		1.42838	0.628578		1.2	1		NA	NA	NA	NA	NA	NA	NA	NA	NA
Pf3D7_01_v3	349946	-49	T	1	1		1.5839	0.60895		1	1		NA	NA	NA	NA	NA	NA	NA	NA	NA
Pf3D7_01_v3	349947	-48	A	1	1		0.841024	1.01318		1	1		NA	NA	NA	NA	NA	NA	NA	NA	NA
Pf3D7_01_v3	349948	-47	T	1	1		1.03161	1.20809		1.4	1		NA	NA	NA	NA	NA	NA	NA	NA	NA
Pf3D7_01_v3	349949	-46	T	0.603146	1.79489		0.96538	1.15049		1	1		NA	NA	NA	NA	NA	NA	NA	NA	NA
Pf3D7_01_v3	349950	-45	T	1	16.8071		1.0217	0.547991		1	1		NA	NA	NA	NA	NA	NA	NA	NA	NA
Pf3D7_01_v3	349951	-44	A	2.20588	1		1.42838	0.976285		1	1		NA	NA	NA	NA	NA	NA	NA	NA	NA
Pf3D7_01_v3	349952	-43	T	1	1		6.2	2.16845		1	1		NA	NA	NA	NA	NA	NA	NA	NA	NA
Pf3D7_01_v3	349953	-42	T	1	1		1.59411	1.57125		1	1		NA	NA	NA	NA	NA	NA	NA	NA	NA
Pf3D7_01_v3	349954	-41	T	1	1		2.52434	1.115		1	1		NA	NA	NA	NA	NA	NA	NA	NA	NA
Pf3D7_01_v3	349955	-40	A	1	1		1.00992	0.856676		1.2	1		NA	NA	NA	NA	NA	NA	NA	NA	NA
Pf3D7_01_v3	349956	-39	T	1.60294	1		0.780136	0.522442		1.4	1		NA	NA	NA	NA	NA	NA	NA	NA	NA
Pf3D7_01_v3	349957	-38	T	1	1		2.04526	0.900043		1	1		NA	NA	NA	NA	NA	NA	NA	NA	NA
Pf3D7_01_v3	349958	-37	T	2.80883	1		0.791531	0.269144		1	1		NA	NA	NA	NA	NA	NA	NA	NA	NA
Pf3D7_01_v3	349959	-36	T	1	1		1.03809	0.592379		1	1		NA	NA	NA	NA	NA	NA	NA	NA	NA
Pf3D7_01_v3	349960	-35	T	2.20588	6.92765		1.1794	0.447221		1	1		NA	NA	NA	NA	NA	NA	NA	NA	NA
Pf3D7_01_v3	349961	-34	A	1	6.92765		0.674289	0.286057		1	1		NA	NA	NA	NA	NA	NA	NA	NA	NA
Pf3D7_01_v3	349962	-33	T	1	1		0.372928	0.140667		1	1		NA	NA	NA	NA	NA	NA	NA	NA	NA
Pf3D7_01_v3	349963	-32	T	0.603146	0.603146		0.213634	0.26283		1	1		NA	NA	NA	NA	NA	NA	NA	NA	NA
Pf3D7_01_v3	349964	-31	T	1	1		1.36351	0.900043		1	1		NA	NA	NA	NA	NA	NA	NA	NA	NA
Pf3D7_01_v3	349965	-30	T	1	1		0.714192	0.396774		1	1		NA	NA	NA	NA	NA	NA	NA	NA	NA
Pf3D7_01_v3	349966	-29	T	1	1		0.689557	0.344779		1	1		NA	NA	NA	NA	NA	NA	NA	NA	NA
Pf3D7_01_v3	349967	-28	T	1.60294	1		0.424636	0.249399		1	1		NA	NA	NA	NA	NA	NA	NA	NA	NA
Pf3D7_01_v3	349968	-27	T	1	1		1.47518	0.35298		1	1		NA	NA	NA	NA	NA	NA	NA	NA	NA
Pf3D7_01_v3	349969	-26	T	1	2.97588		0.554307	0.132635		1	1		NA	NA	NA	NA	NA	NA	NA	NA	NA
Pf3D7_01_v3	349970	-25	T	1	1		0.749871	0.451683		1	1		NA	NA	NA	NA	NA	NA	NA	NA	NA
Pf3D7_01_v3	349971	-24	T	1	4.95177		0.491726	0.672178		1	1		NA	NA	NA	NA	NA	NA	NA	NA	NA
Pf3D7_01_v3	349972	-23	T	1.60294	1		1.58445	0.672178		1	1		NA	NA	NA	NA	NA	NA	NA	NA	NA
Pf3D7_01_v3	349973	-22	T	1.60294	8.90354		0.638397	0.291157		1.4	1		NA	NA	NA	NA	NA	NA	NA	NA	NA
Pf3D7_01_v3	349974	-21	A	1	1		1.26559	1.26728		1	1		NA	NA	NA	NA	NA	NA	NA	NA	NA
Pf3D7_01_v3	349975	-20	T	2.0578	2.98664		1.09468	0.761171		1	1		NA	NA	NA	NA	NA	NA	NA	NA	NA
Pf3D7_01_v3	349976	-19	A	1	1		3.9769	3.3894		1	1		NA	NA	NA	NA	NA	NA	NA	NA	NA
Pf3D7_01_v3	349977	-18	A	1	1		1.29144	0.999299		1	1		NA	NA	NA	NA	NA	NA	NA	NA	NA
Pf3D7_01_v3	349978	-17	A	0.966809	0.603146		0.835667	0.803088		1	1		NA	NA	NA	NA	NA	NA	NA	NA	NA
Pf3D7_01_v3	349979	-16	T	1	1		1.5886	2.51451		1	1		NA	NA	NA	NA	NA	NA	NA	NA	NA
Pf3D7_01_v3	349980	-15	G	1.60294	4.95177		0.340568	0.476931		1.4	1		NA	NA	NA	NA	NA	NA	NA	NA	NA
Pf3D7_01_v3	349981	-14	T	1	1		0.849272	1.37705		1	1.40739		NA	NA	NA	NA	NA	NA	NA	NA	NA
Pf3D7_01_v3	349982	-13	T	1.60294	1		1.21446	1.255		1	1		NA	NA	NA	NA	NA	NA	NA	NA	NA
Pf3D7_01_v3	349983	-12	T	0.603146	1.79489		0.965082	1.99725		1	1		NA	NA	NA	NA	NA	NA	NA	NA	NA
Pf3D7_01_v3	349984	-11	A	1	1		0.841678	0.723561		1	1		NA	NA	NA	NA	NA	NA	NA	NA	NA
Pf3D7_01_v3	349985	-10	T	0.603146	0.603146		1.56096	0.791416		2.2	1		NA	NA	NA	NA	NA	NA	NA	NA	NA
Pf3D7_01_v3	349986	-9	A	0.336257	2.32947		1.95093	3.15428		1	1		NA	NA	NA	NA	NA	NA	NA	NA	NA
Pf3D7_01_v3	349987	-8	T	2.0578	14.9041		0.797042	1.27489		0.741745	0.741745		NA	NA	NA	NA	NA	NA	NA	NA	NA
Pf3D7_01_v3	349988	-7	A	0.603146	0.603146		2.46	2.48302		1	1		NA	NA	NA	NA	NA	NA	NA	NA	NA
Pf3D7_01_v3	349989	-6	C	1	10.8794		0.455028	0.432418		1	1		NA	NA	NA	NA	NA	NA	NA	NA	NA
Pf3D7_01_v3	349990	-5	A	0.603146	1.79489		1.95093	2.26383		1	1.61109		NA	NA	NA	NA	NA	NA	NA	NA	NA
Pf3D7_01_v3	349991	-4	A	7.02942	1		1.97987	1.69335		1	1		NA	NA	NA	NA	NA	NA	NA	NA	NA
Pf3D7_01_v3	349992	-3	G	0.275339	1.90745		1.29144	1.42522		1	1		NA	NA	NA	NA	NA	NA	NA	NA	NA
Pf3D7_01_v3	349993	-2	T	1	1		1.87468	1.30353		1	1		NA	NA	NA	NA	NA	NA	NA	NA	NA
Pf3D7_01_v3	349994	-1	T	1	1		0.510108	0.537301		1	1		NA	NA	NA	NA	NA	NA	NA	NA	NA
Pf3D7_01_v3	349995	0	T	4.61765	1		3.29515	3.88727		1	1		rna_PF3D7_0108600-1	rna_PF3D7_0108600-1	Pf3D7_01_v3	349995	351626	PF3D7_0108600-1	conserved Plasmodium protein, unknown function	1632	PF3D7_0108600
Pf3D7_01_v3	361787	-200	T	1	1		2.17378	1.78291		1	1		NA	NA	NA	NA	NA	NA	NA	NA	NA
Pf3D7_01_v3	361788	-199	C	1	1		2.27251	1.39792		1	1		NA	NA	NA	NA	NA	NA	NA	NA	NA
Pf3D7_01_v3	361789	-198	C	1	1		1.6	3.04479		1	1		NA	NA	NA	NA	NA	NA	NA	NA	NA
Pf3D7_01_v3	361790	-197	T	1	1		1.15935	2.20623		1	1		NA	NA	NA	NA	NA	NA	NA	NA	NA
Pf3D7_01_v3	361791	-196	G	1	2.97588		0.471295	0.610834		1	1		NA	NA	NA	NA	NA	NA	NA	NA	NA
Pf3D7_01_v3	361792	-195	T	1	1		2.46362	2.4179		1	1		NA	NA	NA	NA	NA	NA	NA	NA	NA
Pf3D7_01_v3	361793	-194	A	1	8.90354		1.41642	0.999299		1	1		NA	NA	NA	NA	NA	NA	NA	NA	NA
Pf3D7_01_v3	361794	-193	T	1	1		1.28692	0.898123		1	1		NA	NA	NA	NA	NA	NA	NA	NA	NA
Pf3D7_01_v3	361795	-192	T	1	1		4.49249	1.78291		1	1		NA	NA	NA	NA	NA	NA	NA	NA	NA
Pf3D7_01_v3	361796	-191	T	1	1		3.06789	3.3894		1	1		NA	NA	NA	NA	NA	NA	NA	NA	NA
Pf3D7_01_v3	361797	-190	A	1	1		0.958169	1.48607		1	1		NA	NA	NA	NA	NA	NA	NA	NA	NA
Pf3D7_01_v3	361798	-189	T	1	1		1.03643	1.10624		1	1		NA	NA	NA	NA	NA	NA	NA	NA	NA
Pf3D7_01_v3	361799	-188	C	1	18.783		1.40248	1.01914		1	1		NA	NA	NA	NA	NA	NA	NA	NA	NA
Pf3D7_01_v3	361800	-187	T	1	1		2.46362	1.57125		1	1		NA	NA	NA	NA	NA	NA	NA	NA	NA
Pf3D7_01_v3	361801	-186	T	1	1		0.583233	1.24268		1	1		NA	NA	NA	NA	NA	NA	NA	NA	NA
Pf3D7_01_v3	361802	-185	A	1	2.97588		3.04832	1.37337		1	1.2037		NA	NA	NA	NA	NA	NA	NA	NA	NA
Pf3D7_01_v3	361803	-184	T	1	2.97588		1.93076	1.45263		1	1		NA	NA	NA	NA	NA	NA	NA	NA	NA
Pf3D7_01_v3	361804	-183	T	1	4.95177		0.552273	0.56807		1.2	1		NA	NA	NA	NA	NA	NA	NA	NA	NA
Pf3D7_01_v3	361805	-182	T	0.514209	0.233108		1.34903	2.83072		1	1		NA	NA	NA	NA	NA	NA	NA	NA	NA
Pf3D7_01_v3	361806	-181	A	0.336257	1.00066		0.593962	1.54876		1.2	1		NA	NA	NA	NA	NA	NA	NA	NA	NA
Pf3D7_01_v3	361807	-180	T	0.431789	2.13812		1.03943	0.60895		1	1		NA	NA	NA	NA	NA	NA	NA	NA	NA
Pf3D7_01_v3	361808	-179	T	2.0578	4.17839		0.542895	0.886983		1	1		NA	NA	NA	NA	NA	NA	NA	NA	NA
Pf3D7_01_v3	361809	-178	T	1	2.97588		1.6	2.75267		1	1		NA	NA	NA	NA	NA	NA	NA	NA	NA
Pf3D7_01_v3	361810	-177	T	0.603146	0.603146		1.2412	1.04978		1	1		NA	NA	NA	NA	NA	NA	NA	NA	NA
Pf3D7_01_v3	361811	-176	T	0.603146	0.603146		0.572287	0.512498		1	1		NA	NA	NA	NA	NA	NA	NA	NA	NA
Pf3D7_01_v3	361812	-175	C	2.80883	2.97588		4.05773	2.20623		1	1		NA	NA	NA	NA	NA	NA	NA	NA	NA
Pf3D7_01_v3	361813	-174	C	0.966809	0.603146		2.46362	0.936257		1	1		NA	NA	NA	NA	NA	NA	NA	NA	NA
Pf3D7_01_v3	361814	-173	T	3.41177	1		2.17378	2.4179		1	1		NA	NA	NA	NA	NA	NA	NA	NA	NA
Pf3D7_01_v3	361815	-172	T	0.939392	0.819377		0.649597	0.594979		1	1		NA	NA	NA	NA	NA	NA	NA	NA	NA
Pf3D7_01_v3	361816	-171	T	1.35751	0.233108		0.896424	1.45263		1	1		NA	NA	NA	NA	NA	NA	NA	NA	NA
Pf3D7_01_v3	361817	-170	T	1	1		0.476128	1.09219		1	1.2037		NA	NA	NA	NA	NA	NA	NA	NA	NA
Pf3D7_01_v3	361818	-169	T	1.73351	2.13812		0.487731	1.37337		1	1		NA	NA	NA	NA	NA	NA	NA	NA	NA
Pf3D7_01_v3	361819	-168	T	1.47317	5.55078		0.62675	0.454362		1	1		NA	NA	NA	NA	NA	NA	NA	NA	NA
Pf3D7_01_v3	361820	-167	A	2.42146	0.603146		0.229548	0.313788		1	1		NA	NA	NA	NA	NA	NA	NA	NA	NA
Pf3D7_01_v3	361821	-166	T	1.99385	9.81661		1.12137	2.10506		1.4	1		NA	NA	NA	NA	NA	NA	NA	NA	NA
Pf3D7_01_v3	361822	-165	T	0.741744	0.336257		0.589702	0.60382		1	1		NA	NA	NA	NA	NA	NA	NA	NA	NA
Pf3D7_01_v3	361823	-164	T	1	16.8071		0.588137	0.622672		1	1		NA	NA	NA	NA	NA	NA	NA	NA	NA
Pf3D7_01_v3	361824	-163	T	3.14878	1.79489		0.215789	0.494997		1	1.2037		NA	NA	NA	NA	NA	NA	NA	NA	NA
Pf3D7_01_v3	361825	-162	T	1	2.97588		0.819543	0.911577		1	1		NA	NA	NA	NA	NA	NA	NA	NA	NA
Pf3D7_01_v3	361826	-161	T	1	4.95177		3.47805	1.35958		1	1		NA	NA	NA	NA	NA	NA	NA	NA	NA
Pf3D7_01_v3	361827	-160	T	0.603146	0.603146		0.158199	0.204411		1	1		NA	NA	NA	NA	NA	NA	NA	NA	NA
Pf3D7_01_v3	361828	-159	T	0.603146	1.79489		0.344779	0.344779		1	1		NA	NA	NA	NA	NA	NA	NA	NA	NA
Pf3D7_01_v3	361829	-158	T	1	6.92765		0.344779	0.445493		1	1		NA	NA	NA	NA	NA	NA	NA	NA	NA
Pf3D7_01_v3	361830	-157	G	1	1		1.01443	1.14792		1	1		NA	NA	NA	NA	NA	NA	NA	NA	NA
Pf3D7_01_v3	361831	-156	T	1.69413	0.603146		0.267589	0.370341		1	1		NA	NA	NA	NA	NA	NA	NA	NA	NA
Pf3D7_01_v3	361832	-155	A	1.47317	1.28496		0.615897	0.402501		1	1		NA	NA	NA	NA	NA	NA	NA	NA	NA
Pf3D7_01_v3	361833	-154	C	2.20588	1		5.6	5.96591		1	1		NA	NA	NA	NA	NA	NA	NA	NA	NA
Pf3D7_01_v3	361834	-153	T	1	1		0.909006	3.05749		1	1		NA	NA	NA	NA	NA	NA	NA	NA	NA
Pf3D7_01_v3	361835	-152	A	1	12.8553		0.158199	0.805165		1	1		NA	NA	NA	NA	NA	NA	NA	NA	NA
Pf3D7_01_v3	361836	-151	C	1.60294	1		1.40248	0.754828		1	1		NA	NA	NA	NA	NA	NA	NA	NA	NA
Pf3D7_01_v3	361837	-150	A	4.01471	1		3.6	5.6738		1	1		NA	NA	NA	NA	NA	NA	NA	NA	NA
Pf3D7_01_v3	361838	-149	T	1.69413	0.603146		0.67784	0.553728		1	1		NA	NA	NA	NA	NA	NA	NA	NA	NA
Pf3D7_01_v3	361839	-148	A	2.0578	1.79489		0.447462	0.498805		1.2	2.42587		NA	NA	NA	NA	NA	NA	NA	NA	NA
Pf3D7_01_v3	361840	-147	A	1.73351	0.431789		2.68252	1.72955		1	1		NA	NA	NA	NA	NA	NA	NA	NA	NA
Pf3D7_01_v3	361841	-146	T	1	4.95177		0.892688	0.723561		1.2	1		NA	NA	NA	NA	NA	NA	NA	NA	NA
Pf3D7_01_v3	361842	-145	T	2.16095	1.00066		0.555448	0.606057		1	1		NA	NA	NA	NA	NA	NA	NA	NA	NA
Pf3D7_01_v3	361843	-144	T	4.23977	0.603146		3.9769	3.05749		1	1		NA	NA	NA	NA	NA	NA	NA	NA	NA
Pf3D7_01_v3	361844	-143	T	1	1		0.670631	1.10624		1.2	1		NA	NA	NA	NA	NA	NA	NA	NA	NA
Pf3D7_01_v3	361845	-142	A	0.336257	2.99388		0.995308	0.886983		1	1		NA	NA	NA	NA	NA	NA	NA	NA	NA
Pf3D7_01_v3	361846	-141	T	1	2.97588		1.7755	3.6064		1	1		NA	NA	NA	NA	NA	NA	NA	NA	NA
Pf3D7_01_v3	361847	-140	C	0.603146	1.79489		0.948431	0.445105		1	1		NA	NA	NA	NA	NA	NA	NA	NA	NA
Pf3D7_01_v3	361848	-139	T	1	1		0.65413	1.14966		1	1		NA	NA	NA	NA	NA	NA	NA	NA	NA
Pf3D7_01_v3	361849	-138	T	1	1		1.17824	1.00418		1	1		NA	NA	NA	NA	NA	NA	NA	NA	NA
Pf3D7_01_v3	361850	-137	T	0.603146	0.603146		0.742453	0.82583		1	1		NA	NA	NA	NA	NA	NA	NA	NA	NA
Pf3D7_01_v3	361851	-136	T	2.80883	10.8794		1.86894	2.10506		1	1.2037		NA	NA	NA	NA	NA	NA	NA	NA	NA
Pf3D7_01_v3	361852	-135	T	1	1		0.208298	0.573375		1	1		NA	NA	NA	NA	NA	NA	NA	NA	NA
Pf3D7_01_v3	361853	-134	A	1	4.95177		0.516614	0.364475		1.2	1		NA	NA	NA	NA	NA	NA	NA	NA	NA
Pf3D7_01_v3	361854	-133	T	0.607366	0.819377		0.916509	2.52046		1	1		NA	NA	NA	NA	NA	NA	NA	NA	NA
Pf3D7_01_v3	361855	-132	A	0.603146	1.79489		0.357075	0.798066		1	1		NA	NA	NA	NA	NA	NA	NA	NA	NA
Pf3D7_01_v3	361856	-131	A	0.603146	5.37014		0.916509	0.877606		1	1		NA	NA	NA	NA	NA	NA	NA	NA	NA
Pf3D7_01_v3	361857	-130	T	3.41177	8.90354		0.734327	0.512477		1	1		NA	NA	NA	NA	NA	NA	NA	NA	NA
Pf3D7_01_v3	361858	-129	T	0.692133	0.431789		0.266614	0.56807		1	1.2037		NA	NA	NA	NA	NA	NA	NA	NA	NA
Pf3D7_01_v3	361859	-128	T	1	4.95177		3.55099	3.06046		1	1		NA	NA	NA	NA	NA	NA	NA	NA	NA
Pf3D7_01_v3	361860	-127	C	2.20588	1		0.209636	0.221946		1	1		NA	NA	NA	NA	NA	NA	NA	NA	NA
Pf3D7_01_v3	361861	-126	T	1	1		2.49977	2.55962		1	1		NA	NA	NA	NA	NA	NA	NA	NA	NA
Pf3D7_01_v3	361862	-125	T	4.01471	1		0.950067	1.08522		1	1		NA	NA	NA	NA	NA	NA	NA	NA	NA
Pf3D7_01_v3	361863	-124	T	1	2.97588		2.52434	1.1873		1	1		NA	NA	NA	NA	NA	NA	NA	NA	NA
Pf3D7_01_v3	361864	-123	T	1	2.97588		3.5224	3.22345		1	1		NA	NA	NA	NA	NA	NA	NA	NA	NA
Pf3D7_01_v3	361865	-122	T	0.336257	2.32947		0.208917	0.759497		1	1		NA	NA	NA	NA	NA	NA	NA	NA	NA
Pf3D7_01_v3	361866	-121	T	1	4.95177		1.23742	0.60895		1	1.61109		NA	NA	NA	NA	NA	NA	NA	NA	NA
Pf3D7_01_v3	361867	-120	C	1	1		0.810669	0.587694		1.2	1		NA	NA	NA	NA	NA	NA	NA	NA	NA
Pf3D7_01_v3	361868	-119	C	1	1		0.678619	0.556595		1	1		NA	NA	NA	NA	NA	NA	NA	NA	NA
Pf3D7_01_v3	361869	-118	T	1	1		1.40171	0.603721		1	1		NA	NA	NA	NA	NA	NA	NA	NA	NA
Pf3D7_01_v3	361870	-117	T	0.603146	0.603146		1.3659	0.751978		1	1		NA	NA	NA	NA	NA	NA	NA	NA	NA
Pf3D7_01_v3	361871	-116	T	1.60294	1		1.15836	1.64051		1	1		NA	NA	NA	NA	NA	NA	NA	NA	NA
Pf3D7_01_v3	361872	-115	T	1	1		1.30427	4.32286		1	1		NA	NA	NA	NA	NA	NA	NA	NA	NA
Pf3D7_01_v3	361873	-114	A	1	1		0.85353	1.19528		1	1		NA	NA	NA	NA	NA	NA	NA	NA	NA
Pf3D7_01_v3	361874	-113	G	1	1		0.97105	0.652584		1	1		NA	NA	NA	NA	NA	NA	NA	NA	NA
Pf3D7_01_v3	361875	-112	T	1	24.7106		0.588137	0.953061		1	1		NA	NA	NA	NA	NA	NA	NA	NA	NA
Pf3D7_01_v3	361876	-111	A	1	14.8312		2.02287	0.727537		1	1		NA	NA	NA	NA	NA	NA	NA	NA	NA
Pf3D7_01_v3	361877	-110	T	0.603146	0.603146		0.316241	0.547991		1	1		NA	NA	NA	NA	NA	NA	NA	NA	NA
Pf3D7_01_v3	361878	-109	A	1	1		3.63602	2.89153		1	1		NA	NA	NA	NA	NA	NA	NA	NA	NA
Pf3D7_01_v3	361879	-108	A	0.603146	2.98664		0.408445	0.400041		1	1		NA	NA	NA	NA	NA	NA	NA	NA	NA
Pf3D7_01_v3	361880	-107	T	1	1		1.18792	0.60895		1	1		NA	NA	NA	NA	NA	NA	NA	NA	NA
Pf3D7_01_v3	361881	-106	G	1	14.8312		0.284758	0.527894		1	1		NA	NA	NA	NA	NA	NA	NA	NA	NA
Pf3D7_01_v3	361882	-105	G	1	1		2.75346	1.35958		1	1		NA	NA	NA	NA	NA	NA	NA	NA	NA
Pf3D7_01_v3	361883	-104	G	1	2.97588		0.593962	0.82583		1	1.2037		NA	NA	NA	NA	NA	NA	NA	NA	NA
Pf3D7_01_v3	361884	-103	A	1	1		0.896424	1.04978		1	1		NA	NA	NA	NA	NA	NA	NA	NA	NA
Pf3D7_01_v3	361885	-102	T	1	1		2.62333	1.1873		1	1		NA	NA	NA	NA	NA	NA	NA	NA	NA
Pf3D7_01_v3	361886	-101	A	1.47317	2.13812		0.983452	1.78937		1	1		NA	NA	NA	NA	NA	NA	NA	NA	NA
Pf3D7_01_v3	361887	-100	C	2.2675	0.819377		0.588137	0.424439		1	1		NA	NA	NA	NA	NA	NA	NA	NA	NA
Pf3D7_01_v3	361888	-99	A	1.55272	1.00066		1.02792	2.51451		1	1		NA	NA	NA	NA	NA	NA	NA	NA	NA
Pf3D7_01_v3	361889	-98	T	0.336257	1.66507		1.10329	1.15049		1	1		NA	NA	NA	NA	NA	NA	NA	NA	NA
Pf3D7_01_v3	361890	-97	A	0.741744	1.66507		1.04723	0.502824		0.741745	0.741745		NA	NA	NA	NA	NA	NA	NA	NA	NA
Pf3D7_01_v3	361891	-96	T	1	4.95177		4.06839	2.15763		0.489113	0.688373		NA	NA	NA	NA	NA	NA	NA	NA	NA
Pf3D7_01_v3	361892	-95	T	0.275339	0.275339		1.22426	0.909822		1	1.2037		NA	NA	NA	NA	NA	NA	NA	NA	NA
Pf3D7_01_v3	361893	-94	T	1	4.95177		1.28029	1.19528		1	1		NA	NA	NA	NA	NA	NA	NA	NA	NA
Pf3D7_01_v3	361894	-93	A	1.21282	2.99129		0.949194	1.63698		1	1		NA	NA	NA	NA	NA	NA	NA	NA	NA
Pf3D7_01_v3	361895	-92	T	3.14878	0.603146		1.85296	1.65896		1	1		NA	NA	NA	NA	NA	NA	NA	NA	NA
Pf3D7_01_v3	361896	-91	A	1.75546	1.66507		0.35391	0.229347		1	1		NA	NA	NA	NA	NA	NA	NA	NA	NA
Pf3D7_01_v3	361897	-90	T	1	20.7588		1.31289	1.39753		1	1.2037		NA	NA	NA	NA	NA	NA	NA	NA	NA
Pf3D7_01_v3	361898	-89	T	4.85764	7.25712		1.7155	0.486371		1	1		NA	NA	NA	NA	NA	NA	NA	NA	NA
Pf3D7_01_v3	361899	-88	G	0.952477	1.28496		2.15889	1.72983		1	1		NA	NA	NA	NA	NA	NA	NA	NA	NA
Pf3D7_01_v3	361900	-87	A	0.603146	2.98664		2.27251	2.55962		1.4	1		NA	NA	NA	NA	NA	NA	NA	NA	NA
Pf3D7_01_v3	361901	-86	A	0.352165	2.05232		0.982716	0.63726		1	1		NA	NA	NA	NA	NA	NA	NA	NA	NA
Pf3D7_01_v3	361902	-85	A	3.51245	0.603146		1.17627	0.68875		1	1		NA	NA	NA	NA	NA	NA	NA	NA	NA
Pf3D7_01_v3	361903	-84	T	1	6.92765		0.482483	0.877869		1	1		NA	NA	NA	NA	NA	NA	NA	NA	NA
Pf3D7_01_v3	361904	-83	A	0.952477	0.431789		0.810669	0.700458		1	1		NA	NA	NA	NA	NA	NA	NA	NA	NA
Pf3D7_01_v3	361905	-82	C	1	1		2.31672	1.90765		1	1		NA	NA	NA	NA	NA	NA	NA	NA	NA
Pf3D7_01_v3	361906	-81	T	1	2.97588		0.689557	0.646921		1	1		NA	NA	NA	NA	NA	NA	NA	NA	NA
Pf3D7_01_v3	361907	-80	G	2.0578	5.37014		0.96538	0.949063		1	1		NA	NA	NA	NA	NA	NA	NA	NA	NA
Pf3D7_01_v3	361908	-79	A	0.603146	0.603146		1.04229	0.869606		1	1		NA	NA	NA	NA	NA	NA	NA	NA	NA
Pf3D7_01_v3	361909	-78	A	1.69413	0.603146		1.58344	1.01914		1	1		NA	NA	NA	NA	NA	NA	NA	NA	NA
Pf3D7_01_v3	361910	-77	A	0.952477	0.431789		0.491726	0.831777		1	1		NA	NA	NA	NA	NA	NA	NA	NA	NA
Pf3D7_01_v3	361911	-76	G	1.69413	1.79489		0.980834	0.527894		0.741745	0.741745		NA	NA	NA	NA	NA	NA	NA	NA	NA
Pf3D7_01_v3	361912	-75	T	0.966809	0.603146		0.407172	0.68875		1	1		NA	NA	NA	NA	NA	NA	NA	NA	NA
Pf3D7_01_v3	361913	-74	A	0.939392	1.90745		1.65785	0.425544		1	1		NA	NA	NA	NA	NA	NA	NA	NA	NA
Pf3D7_01_v3	361914	-73	T	0.336257	0.336257		1.24979	0.877606		1	1		NA	NA	NA	NA	NA	NA	NA	NA	NA
Pf3D7_01_v3	361915	-72	A	1	4.95177		6.16751	1.55912		1	1		NA	NA	NA	NA	NA	NA	NA	NA	NA
Pf3D7_01_v3	361916	-71	A	1	12.8553		0.621547	0.633477		1	1		NA	NA	NA	NA	NA	NA	NA	NA	NA
Pf3D7_01_v3	361917	-70	T	1.33047	0.603146		1.34903	1.7876		1	1		NA	NA	NA	NA	NA	NA	NA	NA	NA
Pf3D7_01_v3	361918	-69	C	2.80883	1		1.03943	1.40418		1	1		NA	NA	NA	NA	NA	NA	NA	NA	NA
Pf3D7_01_v3	361919	-68	A	1	4.95177		0.197703	0.759983		1	1		NA	NA	NA	NA	NA	NA	NA	NA	NA
Pf3D7_01_v3	361920	-67	T	0.603146	2.98664		2.48241	2.45977		1.2	1		NA	NA	NA	NA	NA	NA	NA	NA	NA
Pf3D7_01_v3	361921	-66	C	1.60294	2.97588		1.54649	1.2304		1	1		NA	NA	NA	NA	NA	NA	NA	NA	NA
Pf3D7_01_v3	361922	-65	A	0.603146	0.603146		1.15935	4.74619		1.2	1		NA	NA	NA	NA	NA	NA	NA	NA	NA
Pf3D7_01_v3	361923	-64	T	0.431789	2.13812		1.66645	2.13531		1	1		NA	NA	NA	NA	NA	NA	NA	NA	NA
Pf3D7_01_v3	361924	-63	A	4.01471	1		0.601292	0.317251		1	1		NA	NA	NA	NA	NA	NA	NA	NA	NA
Pf3D7_01_v3	361925	-62	A	2.0578	0.603146		1.68205	2.651		1	1		NA	NA	NA	NA	NA	NA	NA	NA	NA
Pf3D7_01_v3	361926	-61	A	0.431789	1.28496		0.509288	0.799569		1	1		NA	NA	NA	NA	NA	NA	NA	NA	NA
Pf3D7_01_v3	361927	-60	A	2.20588	1		1.00992	0.905844		1	1		NA	NA	NA	NA	NA	NA	NA	NA	NA
Pf3D7_01_v3	361928	-59	A	1	10.8794		0.926479	1.26428		1	1		NA	NA	NA	NA	NA	NA	NA	NA	NA
Pf3D7_01_v3	361929	-58	T	0.539	1.66507		0.830943	0.564671		1	1		NA	NA	NA	NA	NA	NA	NA	NA	NA
Pf3D7_01_v3	361930	-57	A	0.603146	1.79489		0.674289	0.252097		1	1.40739		NA	NA	NA	NA	NA	NA	NA	NA	NA
Pf3D7_01_v3	361931	-56	T	1	1		1.44772	0.886983		1	1		NA	NA	NA	NA	NA	NA	NA	NA	NA
Pf3D7_01_v3	361932	-55	A	4.60343	7.75363		0.400814	0.273952		1	1		NA	NA	NA	NA	NA	NA	NA	NA	NA
Pf3D7_01_v3	361933	-54	C	1.60294	1		0.273181	0.512579		1	1		NA	NA	NA	NA	NA	NA	NA	NA	NA
Pf3D7_01_v3	361934	-53	A	1	1		1.37911	0.344779		1	1		NA	NA	NA	NA	NA	NA	NA	NA	NA
Pf3D7_01_v3	361935	-52	T	0.431789	0.431789		0.958169	0.269144		1	1		NA	NA	NA	NA	NA	NA	NA	NA	NA
Pf3D7_01_v3	361936	-51	A	0.275339	2.45149		0.214437	0.173173		1.2	1		NA	NA	NA	NA	NA	NA	NA	NA	NA
Pf3D7_01_v3	361937	-50	T	1	2.97588		1.22151	0.226206		1	1		NA	NA	NA	NA	NA	NA	NA	NA	NA
Pf3D7_01_v3	361938	-49	A	1	6.92765		0.273181	0.43278		1	1		NA	NA	NA	NA	NA	NA	NA	NA	NA
Pf3D7_01_v3	361939	-48	T	1	1		0.458255	0.32999		1.6	1		NA	NA	NA	NA	NA	NA	NA	NA	NA
Pf3D7_01_v3	361940	-47	A	1.10541	1.36341		0.649597	0.141217		1	1		NA	NA	NA	NA	NA	NA	NA	NA	NA
Pf3D7_01_v3	361941	-46	T	1	1		1.4	1		1	1		NA	NA	NA	NA	NA	NA	NA	NA	NA
Pf3D7_01_v3	361942	-45	A	0.603146	0.603146		0.344779	0.344779		1	1		NA	NA	NA	NA	NA	NA	NA	NA	NA
Pf3D7_01_v3	361943	-44	T	0.603146	0.603146		0.273181	0.273181		1	1		NA	NA	NA	NA	NA	NA	NA	NA	NA
Pf3D7_01_v3	361944	-43	A	0.603146	1.79489		1.01443	0.724594		1	1		NA	NA	NA	NA	NA	NA	NA	NA	NA
Pf3D7_01_v3	361945	-42	T	1	1		0.396774	0.396774		1	1		NA	NA	NA	NA	NA	NA	NA	NA	NA
Pf3D7_01_v3	361946	-41	A	0.603146	0.603146		0.426765	0.304832		1	1		NA	NA	NA	NA	NA	NA	NA	NA	NA
Pf3D7_01_v3	361947	-40	T	0.603146	0.603146		1	1		1	1		NA	NA	NA	NA	NA	NA	NA	NA	NA
Pf3D7_01_v3	361948	-39	A	1	1		0.634838	0.396774		1	1		NA	NA	NA	NA	NA	NA	NA	NA	NA
Pf3D7_01_v3	361949	-38	T	1	1		0.273181	0.273181		1	1		NA	NA	NA	NA	NA	NA	NA	NA	NA
Pf3D7_01_v3	361950	-37	A	1	1		0.714192	0.396774		1	1		NA	NA	NA	NA	NA	NA	NA	NA	NA
Pf3D7_01_v3	361951	-36	T	1	1		1	1		1	1		NA	NA	NA	NA	NA	NA	NA	NA	NA
Pf3D7_01_v3	361952	-35	A	1	1		0.555483	0.396774		1	1		NA	NA	NA	NA	NA	NA	NA	NA	NA
Pf3D7_01_v3	361953	-34	T	1	1		1	1		1	1		NA	NA	NA	NA	NA	NA	NA	NA	NA
Pf3D7_01_v3	361954	-33	A	1	1		0.79538	0.734086		1	1		NA	NA	NA	NA	NA	NA	NA	NA	NA
Pf3D7_01_v3	361955	-32	T	1	1		1.2	1		1	1		NA	NA	NA	NA	NA	NA	NA	NA	NA
Pf3D7_01_v3	361956	-31	A	1	1		1.6	1		1	1		NA	NA	NA	NA	NA	NA	NA	NA	NA
Pf3D7_01_v3	361957	-30	T	1.60294	1		1	1		1	1		NA	NA	NA	NA	NA	NA	NA	NA	NA
Pf3D7_01_v3	361958	-29	A	1	1		1	1		1	1		NA	NA	NA	NA	NA	NA	NA	NA	NA
Pf3D7_01_v3	361968	-19	T	1.60294	1		1	1.29211		1	1		NA	NA	NA	NA	NA	NA	NA	NA	NA
Pf3D7_01_v3	361973	-14	C	2.20588	1		1	1.29211		1	1		NA	NA	NA	NA	NA	NA	NA	NA	NA
Pf3D7_01_v3	361974	-13	T	1	1		1	1		1	1		NA	NA	NA	NA	NA	NA	NA	NA	NA
Pf3D7_01_v3	361975	-12	T	1.60294	1		1	1.87634		1	1		NA	NA	NA	NA	NA	NA	NA	NA	NA
Pf3D7_01_v3	361976	-11	T	2.80883	1		2.2	1		1	1		NA	NA	NA	NA	NA	NA	NA	NA	NA
Pf3D7_01_v3	361977	-10	T	1	1		1.2	1.87634		1	1		NA	NA	NA	NA	NA	NA	NA	NA	NA
Pf3D7_01_v3	361978	-9	T	1	4.95177		2.2	1.29211		1	1		NA	NA	NA	NA	NA	NA	NA	NA	NA
Pf3D7_01_v3	361979	-8	T	1	1		0.724594	1.35958		1	1		NA	NA	NA	NA	NA	NA	NA	NA	NA
Pf3D7_01_v3	361980	-7	T	1	1		1.30427	0.936257		1	1		NA	NA	NA	NA	NA	NA	NA	NA	NA
Pf3D7_01_v3	361982	-5	T	0.603146	0.603146		0.724594	0.724594		1	1		NA	NA	NA	NA	NA	NA	NA	NA	NA
Pf3D7_01_v3	361983	-4	T	1	1		1	1		1	1		NA	NA	NA	NA	NA	NA	NA	NA	NA
Pf3D7_01_v3	361984	-3	T	1	1		0.869513	0.724594		1	1		NA	NA	NA	NA	NA	NA	NA	NA	NA
Pf3D7_01_v3	361985	-2	T	1	1		2.2	1		1	1		NA	NA	NA	NA	NA	NA	NA	NA	NA
Pf3D7_01_v3	361986	-1	T	1	1		1	1		1	1		NA	NA	NA	NA	NA	NA	NA	NA	NA
Pf3D7_01_v3	361987	0	T	1	1		0.568129	0.568129		1	1		rna_PF3D7_0108900-1	rna_PF3D7_0108900-1	Pf3D7_01_v3	361987	362586	PF3D7_0108900-1	unspecified product	600	PF3D7_0108900
Pf3D7_01_v3	363118	-200	A	1	1		1	1		1	1		NA	NA	NA	NA	NA	NA	NA	NA	NA
Pf3D7_01_v3	363119	-199	T	1	1		0.568129	0.568129		1	1		NA	NA	NA	NA	NA	NA	NA	NA	NA
Pf3D7_01_v3	363121	-197	T	1	1		0.396774	0.396774		1	1		NA	NA	NA	NA	NA	NA	NA	NA	NA
Pf3D7_01_v3	363122	-196	A	1	1		1.13626	0.568129		1	1		NA	NA	NA	NA	NA	NA	NA	NA	NA
Pf3D7_01_v3	363123	-195	T	1	1		0.593962	0.247484		1	1		NA	NA	NA	NA	NA	NA	NA	NA	NA
Pf3D7_01_v3	363124	-194	A	1	1		1.30427	0.724594		1	1		NA	NA	NA	NA	NA	NA	NA	NA	NA
Pf3D7_01_v3	363125	-193	T	1	1		0.568129	0.734086		1	1		NA	NA	NA	NA	NA	NA	NA	NA	NA
Pf3D7_01_v3	363126	-192	A	1	1		1.88395	1.35958		1	1		NA	NA	NA	NA	NA	NA	NA	NA	NA
Pf3D7_01_v3	363127	-191	T	1	1		1	1		1	1		NA	NA	NA	NA	NA	NA	NA	NA	NA
Pf3D7_01_v3	363128	-190	G	1	1		2.2	1.58422		1	1		NA	NA	NA	NA	NA	NA	NA	NA	NA
Pf3D7_01_v3	363129	-189	T	1	1		1.15935	0.724594		1	1		NA	NA	NA	NA	NA	NA	NA	NA	NA
Pf3D7_01_v3	363130	-188	A	1	1		2.8	1.29211		1	1		NA	NA	NA	NA	NA	NA	NA	NA	NA
Pf3D7_01_v3	363131	-187	T	1	1		0.467543	0.179824		1	1		NA	NA	NA	NA	NA	NA	NA	NA	NA
Pf3D7_01_v3	363132	-186	A	1	1		1.26968	0.396774		1	1		NA	NA	NA	NA	NA	NA	NA	NA	NA
Pf3D7_01_v3	363133	-185	T	1	1		1.44919	0.936257		1	1		NA	NA	NA	NA	NA	NA	NA	NA	NA
Pf3D7_01_v3	363134	-184	G	1	1		0.681754	0.734086		1	1		NA	NA	NA	NA	NA	NA	NA	NA	NA
Pf3D7_01_v3	363135	-183	T	0.952477	0.431789		0.914496	0.571968		1.2	1		NA	NA	NA	NA	NA	NA	NA	NA	NA
Pf3D7_01_v3	363136	-182	A	1	1		3.4	1		1	1		NA	NA	NA	NA	NA	NA	NA	NA	NA
Pf3D7_01_v3	363137	-181	C	0.603146	0.603146		0.467236	0.467236		1	1		NA	NA	NA	NA	NA	NA	NA	NA	NA
Pf3D7_01_v3	363138	-180	A	1	1		0.869513	0.724594		1	1		NA	NA	NA	NA	NA	NA	NA	NA	NA
Pf3D7_01_v3	363139	-179	T	1	1		0.724594	0.724594		1	1		NA	NA	NA	NA	NA	NA	NA	NA	NA
Pf3D7_01_v3	363140	-178	A	1	1		2.6	1		1	1		NA	NA	NA	NA	NA	NA	NA	NA	NA
Pf3D7_01_v3	363141	-177	T	1	1		2.17378	0.724594		1	1		NA	NA	NA	NA	NA	NA	NA	NA	NA
Pf3D7_01_v3	363142	-176	A	2.80883	1		0.555483	0.396774		1	1		NA	NA	NA	NA	NA	NA	NA	NA	NA
Pf3D7_01_v3	363143	-175	T	1	1		1.73903	0.724594		1	1		NA	NA	NA	NA	NA	NA	NA	NA	NA
Pf3D7_01_v3	363144	-174	A	1	1		3.76789	0.936257		1	1		NA	NA	NA	NA	NA	NA	NA	NA	NA
Pf3D7_01_v3	363145	-173	T	1	1		0.724594	0.724594		1	1		NA	NA	NA	NA	NA	NA	NA	NA	NA
Pf3D7_01_v3	363146	-172	A	3.41177	1		1	1		1	1		NA	NA	NA	NA	NA	NA	NA	NA	NA
Pf3D7_01_v3	363147	-171	C	0.603146	0.603146		0.23162	0.305781		1	1		NA	NA	NA	NA	NA	NA	NA	NA	NA
Pf3D7_01_v3	363148	-170	A	0.603146	0.603146		0.568129	0.568129		1	1		NA	NA	NA	NA	NA	NA	NA	NA	NA
Pf3D7_01_v3	363149	-169	C	1	1		1	1		1	1		NA	NA	NA	NA	NA	NA	NA	NA	NA
Pf3D7_01_v3	363150	-168	A	1	1		0.724594	0.724594		1	1		NA	NA	NA	NA	NA	NA	NA	NA	NA
Pf3D7_01_v3	363151	-167	T	1	1		0.724594	0.724594		1	1		NA	NA	NA	NA	NA	NA	NA	NA	NA
Pf3D7_01_v3	363152	-166	A	1	1		0.724594	0.724594		1	1		NA	NA	NA	NA	NA	NA	NA	NA	NA
Pf3D7_01_v3	363153	-165	T	1	1		1.02263	0.568129		1	1		NA	NA	NA	NA	NA	NA	NA	NA	NA
Pf3D7_01_v3	363154	-164	A	2.20588	1		2.2	1		1	1		NA	NA	NA	NA	NA	NA	NA	NA	NA
Pf3D7_01_v3	363155	-163	T	1	1		0.758513	0.344779		1	1		NA	NA	NA	NA	NA	NA	NA	NA	NA
Pf3D7_01_v3	363156	-162	A	2.20588	1		1.11097	0.396774		1	1		NA	NA	NA	NA	NA	NA	NA	NA	NA
Pf3D7_01_v3	363157	-161	T	1	1		0.869513	0.724594		1	1		NA	NA	NA	NA	NA	NA	NA	NA	NA
Pf3D7_01_v3	363158	-160	A	1	1		1	1		1	1		NA	NA	NA	NA	NA	NA	NA	NA	NA
Pf3D7_01_v3	363159	-159	T	1	1		0.793547	0.396774		1	1		NA	NA	NA	NA	NA	NA	NA	NA	NA
Pf3D7_01_v3	363160	-158	A	1	1		0.467236	0.467236		1	1		NA	NA	NA	NA	NA	NA	NA	NA	NA
Pf3D7_01_v3	363161	-157	C	0.603146	0.603146		1.11097	0.396774		1	1		NA	NA	NA	NA	NA	NA	NA	NA	NA
Pf3D7_01_v3	363162	-156	A	1.60294	1		2.49977	0.568129		1	1		NA	NA	NA	NA	NA	NA	NA	NA	NA
Pf3D7_01_v3	363163	-155	T	0.603146	0.603146		0.395975	0.392071		1	1		NA	NA	NA	NA	NA	NA	NA	NA	NA
Pf3D7_01_v3	363164	-154	A	1.60294	1		2.2	1.58422		1	1		NA	NA	NA	NA	NA	NA	NA	NA	NA
Pf3D7_01_v3	363165	-153	T	1	1		1.96239	1.01318		1.2	1		NA	NA	NA	NA	NA	NA	NA	NA	NA
Pf3D7_01_v3	363166	-152	T	1	1		0.344779	0.445493		1	1		NA	NA	NA	NA	NA	NA	NA	NA	NA
Pf3D7_01_v3	363167	-151	T	1	4.95177		1.34903	0.744481		1	1		NA	NA	NA	NA	NA	NA	NA	NA	NA
Pf3D7_01_v3	363168	-150	A	1	1		1.93164	1.066		1	1		NA	NA	NA	NA	NA	NA	NA	NA	NA
Pf3D7_01_v3	363169	-149	T	1	4.95177		2.49977	3.05749		1	1		NA	NA	NA	NA	NA	NA	NA	NA	NA
Pf3D7_01_v3	363170	-148	A	2.20588	1		2.75346	1.35958		1	1		NA	NA	NA	NA	NA	NA	NA	NA	NA
Pf3D7_01_v3	363171	-147	A	0.966809	0.603146		0.681754	1.39792		1	1		NA	NA	NA	NA	NA	NA	NA	NA	NA
Pf3D7_01_v3	363172	-146	T	1.60294	1		2.17378	1.78291		1	1		NA	NA	NA	NA	NA	NA	NA	NA	NA
Pf3D7_01_v3	363173	-145	A	1	1		0.724594	1.57125		1	1		NA	NA	NA	NA	NA	NA	NA	NA	NA
Pf3D7_01_v3	363174	-144	T	1	1		0.560683	0.603721		1	1		NA	NA	NA	NA	NA	NA	NA	NA	NA
Pf3D7_01_v3	363175	-143	T	1	6.92765		1.73903	1.35958		1	1		NA	NA	NA	NA	NA	NA	NA	NA	NA
Pf3D7_01_v3	363176	-142	A	1	1		1.81801	3.05749		1	1		NA	NA	NA	NA	NA	NA	NA	NA	NA
Pf3D7_01_v3	363177	-141	T	0.336257	0.336257		3	1.87634		1	1		NA	NA	NA	NA	NA	NA	NA	NA	NA
Pf3D7_01_v3	363178	-140	A	1	1		1.49515	1.83209		1	1		NA	NA	NA	NA	NA	NA	NA	NA	NA
Pf3D7_01_v3	363179	-139	A	0.603146	0.603146		1.49515	1.42263		1	1.2037		NA	NA	NA	NA	NA	NA	NA	NA	NA
Pf3D7_01_v3	363180	-138	T	1	1		1.40171	1.6956		1.2	1		NA	NA	NA	NA	NA	NA	NA	NA	NA
Pf3D7_01_v3	363181	-137	T	1	1		1.73903	1.57125		1	1		NA	NA	NA	NA	NA	NA	NA	NA	NA
Pf3D7_01_v3	363182	-136	A	1	1		2	2.16845		1	1		NA	NA	NA	NA	NA	NA	NA	NA	NA
Pf3D7_01_v3	363183	-135	A	1	1		4.2	2.46056		1	1		NA	NA	NA	NA	NA	NA	NA	NA	NA
Pf3D7_01_v3	363184	-134	T	1	1		2.02886	1.14792		1	1		NA	NA	NA	NA	NA	NA	NA	NA	NA
Pf3D7_01_v3	363185	-133	A	1.60294	1		1.21481	0.740206		1	1		NA	NA	NA	NA	NA	NA	NA	NA	NA
Pf3D7_01_v3	363186	-132	T	1.60294	1		2.8	1.29211		1	1		NA	NA	NA	NA	NA	NA	NA	NA	NA
Pf3D7_01_v3	363187	-131	A	1	1		1.4	1.29211		1	1		NA	NA	NA	NA	NA	NA	NA	NA	NA
Pf3D7_01_v3	363188	-130	C	1	1		0.869513	0.724594		1	1		NA	NA	NA	NA	NA	NA	NA	NA	NA
Pf3D7_01_v3	363189	-129	A	2.20588	1		1.6	1		1	1		NA	NA	NA	NA	NA	NA	NA	NA	NA
Pf3D7_01_v3	363190	-128	C	1	1		0.724594	0.936257		1	1		NA	NA	NA	NA	NA	NA	NA	NA	NA
Pf3D7_01_v3	363191	-127	A	1	1		0.869513	0.724594		1	1		NA	NA	NA	NA	NA	NA	NA	NA	NA
Pf3D7_01_v3	363192	-126	C	1.60294	1		1.02263	0.568129		1	1		NA	NA	NA	NA	NA	NA	NA	NA	NA
Pf3D7_01_v3	363193	-125	G	1.60294	1		2	1		1	1		NA	NA	NA	NA	NA	NA	NA	NA	NA
Pf3D7_01_v3	363194	-124	C	1.60294	1		1	1		1	1		NA	NA	NA	NA	NA	NA	NA	NA	NA
Pf3D7_01_v3	363196	-122	T	1	1		1.2	1		1	1		NA	NA	NA	NA	NA	NA	NA	NA	NA
Pf3D7_01_v3	363197	-121	A	1	1		1.6	1		1	1		NA	NA	NA	NA	NA	NA	NA	NA	NA
Pf3D7_01_v3	363198	-120	T	1	1		0.681754	0.568129		1	1		NA	NA	NA	NA	NA	NA	NA	NA	NA
Pf3D7_01_v3	363199	-119	A	1	1		1.8	1		1	1		NA	NA	NA	NA	NA	NA	NA	NA	NA
Pf3D7_01_v3	363200	-118	T	0.431789	0.431789		1.8	1		1	1		NA	NA	NA	NA	NA	NA	NA	NA	NA
Pf3D7_01_v3	363202	-116	T	1	1		0.396774	0.396774		1	1		NA	NA	NA	NA	NA	NA	NA	NA	NA
Pf3D7_01_v3	363203	-115	A	0.603146	0.603146		1	1		1	1		NA	NA	NA	NA	NA	NA	NA	NA	NA
Pf3D7_01_v3	363204	-114	T	1.60294	1		0.568129	0.568129		1	1		NA	NA	NA	NA	NA	NA	NA	NA	NA
Pf3D7_01_v3	363205	-113	A	1	1		0.869513	0.724594		1	1		NA	NA	NA	NA	NA	NA	NA	NA	NA
Pf3D7_01_v3	363206	-112	T	1	1		0.304832	0.304832		1	1		NA	NA	NA	NA	NA	NA	NA	NA	NA
Pf3D7_01_v3	363207	-111	A	1	1		0.568129	0.568129		1	1		NA	NA	NA	NA	NA	NA	NA	NA	NA
Pf3D7_01_v3	363208	-110	T	0.603146	1.79489		1.03809	0.35298		1	1		NA	NA	NA	NA	NA	NA	NA	NA	NA
Pf3D7_01_v3	363209	-109	A	1	1		0.273181	0.273181		1	1		NA	NA	NA	NA	NA	NA	NA	NA	NA
Pf3D7_01_v3	363210	-108	T	0.603146	0.603146		1.98387	0.396774		1.2	1		NA	NA	NA	NA	NA	NA	NA	NA	NA
Pf3D7_01_v3	363211	-107	A	1	1		1.5886	0.467236		1	1		NA	NA	NA	NA	NA	NA	NA	NA	NA
Pf3D7_01_v3	363212	-106	T	0.966809	0.603146		0.537214	0.279999		1	1		NA	NA	NA	NA	NA	NA	NA	NA	NA
Pf3D7_01_v3	363213	-105	A	0.603146	0.603146		1.72389	0.848349		1	1		NA	NA	NA	NA	NA	NA	NA	NA	NA
Pf3D7_01_v3	363214	-104	T	1.60294	4.95177		0.683628	0.38764		1.2	1		NA	NA	NA	NA	NA	NA	NA	NA	NA
Pf3D7_01_v3	363215	-103	T	0.966809	0.603146		1.202	0.751978		1	1		NA	NA	NA	NA	NA	NA	NA	NA	NA
Pf3D7_01_v3	363216	-102	T	1.21282	0.431789		1.06597	0.279797		1	1		NA	NA	NA	NA	NA	NA	NA	NA	NA
Pf3D7_01_v3	363217	-101	A	2.80883	1		1.14736	0.751978		1	1		NA	NA	NA	NA	NA	NA	NA	NA	NA
Pf3D7_01_v3	363218	-100	T	1.60294	1		1.35179	0.686309		1	1		NA	NA	NA	NA	NA	NA	NA	NA	NA
Pf3D7_01_v3	363219	-99	A	0.603146	0.603146		0.561118	0.35104		0.741745	0.741745		NA	NA	NA	NA	NA	NA	NA	NA	NA
Pf3D7_01_v3	363220	-98	T	0.692133	0.431789		0.926479	0.813223		1.2	1		NA	NA	NA	NA	NA	NA	NA	NA	NA
Pf3D7_01_v3	363221	-97	T	1	1		0.66314	0.537301		1	1.40739		NA	NA	NA	NA	NA	NA	NA	NA	NA
Pf3D7_01_v3	363222	-96	T	2.20588	2.97588		2.29472	0.991376		0.707403	0.709582		NA	NA	NA	NA	NA	NA	NA	NA	NA
Pf3D7_01_v3	363223	-95	A	0.431789	0.431789		1.66645	1.32399		1	1		NA	NA	NA	NA	NA	NA	NA	NA	NA
Pf3D7_01_v3	363224	-94	T	1	2.97588		1.14736	1.07118		1	1		NA	NA	NA	NA	NA	NA	NA	NA	NA
Pf3D7_01_v3	363225	-93	A	0.603146	0.603146		1.96239	1.55912		2	1		NA	NA	NA	NA	NA	NA	NA	NA	NA
Pf3D7_01_v3	363226	-92	A	1	1		0.692956	0.60895		1	1		NA	NA	NA	NA	NA	NA	NA	NA	NA
Pf3D7_01_v3	363227	-91	T	0.603146	0.603146		0.634838	1.6717		1	1		NA	NA	NA	NA	NA	NA	NA	NA	NA
Pf3D7_01_v3	363228	-90	T	2.80883	2.97588		0.609664	1.19528		0.707403	0.829661		NA	NA	NA	NA	NA	NA	NA	NA	NA
Pf3D7_01_v3	363229	-89	A	2.80883	1		0.540446	0.305781		1	1		NA	NA	NA	NA	NA	NA	NA	NA	NA
Pf3D7_01_v3	363230	-88	A	1.60294	1		0.296981	0.319778		1	1		NA	NA	NA	NA	NA	NA	NA	NA	NA
Pf3D7_01_v3	363231	-87	A	1.60294	4.95177		1.2	1.29211		1	1		NA	NA	NA	NA	NA	NA	NA	NA	NA
Pf3D7_01_v3	363232	-86	A	1	1		0.934471	0.876692		1	1		NA	NA	NA	NA	NA	NA	NA	NA	NA
Pf3D7_01_v3	363233	-85	A	1	1		0.308826	0.305781		1.2	1		NA	NA	NA	NA	NA	NA	NA	NA	NA
Pf3D7_01_v3	363234	-84	A	1	1		0.304832	0.393877		1	1		NA	NA	NA	NA	NA	NA	NA	NA	NA
Pf3D7_01_v3	363235	-83	A	0.431789	1.28496		0.316689	0.292284		1	1		NA	NA	NA	NA	NA	NA	NA	NA	NA
Pf3D7_01_v3	363236	-82	A	0.431789	0.431789		0.467236	0.876692		1	1		NA	NA	NA	NA	NA	NA	NA	NA	NA
Pf3D7_01_v3	363237	-81	A	1	1		0.714192	0.512676		1	1.61109		NA	NA	NA	NA	NA	NA	NA	NA	NA
Pf3D7_01_v3	363238	-80	A	1	1		0.193016	0.249399		1.2	1		NA	NA	NA	NA	NA	NA	NA	NA	NA
Pf3D7_01_v3	363239	-79	A	0.603146	0.603146		0.133605	0.306475		1	1		NA	NA	NA	NA	NA	NA	NA	NA	NA
Pf3D7_01_v3	363240	-78	A	0.952477	1.28496		0.33892	0.306221		1	1		NA	NA	NA	NA	NA	NA	NA	NA	NA
Pf3D7_01_v3	363241	-77	A	1	2.97588		0.85353	1.37337		1	1		NA	NA	NA	NA	NA	NA	NA	NA	NA
Pf3D7_01_v3	363242	-76	A	1	1		1.62869	1.01914		1.2	1		NA	NA	NA	NA	NA	NA	NA	NA	NA
Pf3D7_01_v3	363243	-75	A	1	1		2.14258	1.7876		1.6	1		NA	NA	NA	NA	NA	NA	NA	NA	NA
Pf3D7_01_v3	363244	-74	A	0.603146	0.603146		2.24273	0.876692		1	1		NA	NA	NA	NA	NA	NA	NA	NA	NA
Pf3D7_01_v3	363245	-73	A	1	1		0.634838	0.628578		1	1		NA	NA	NA	NA	NA	NA	NA	NA	NA
Pf3D7_01_v3	363246	-72	G	1	1		1.02792	0.603721		1	1		NA	NA	NA	NA	NA	NA	NA	NA	NA
Pf3D7_01_v3	363247	-71	A	1.21282	0.431789		2.2	1		0.741745	0.741745		NA	NA	NA	NA	NA	NA	NA	NA	NA
Pf3D7_01_v3	363248	-70	A	1	1		1.88395	0.936257		1	1		NA	NA	NA	NA	NA	NA	NA	NA	NA
Pf3D7_01_v3	363249	-69	A	1	1		0.724594	0.724594		1	1		NA	NA	NA	NA	NA	NA	NA	NA	NA
Pf3D7_01_v3	363250	-68	A	0.603146	2.98664		0.344779	0.445493		1	1		NA	NA	NA	NA	NA	NA	NA	NA	NA
Pf3D7_01_v3	363251	-67	A	4.01471	1		0.724594	0.724594		1	1		NA	NA	NA	NA	NA	NA	NA	NA	NA
Pf3D7_01_v3	363252	-66	A	0.336257	0.336257		1	1.29211		1	1		NA	NA	NA	NA	NA	NA	NA	NA	NA
Pf3D7_01_v3	363253	-65	A	0.944487	0.336257		0.127527	0.127527		1	1		NA	NA	NA	NA	NA	NA	NA	NA	NA
Pf3D7_01_v3	363254	-64	A	0.741744	0.336257		0.79195	0.247484		1	1		NA	NA	NA	NA	NA	NA	NA	NA	NA
Pf3D7_01_v3	363255	-63	A	3.41177	4.95177		0.382581	0.127527		1	1		NA	NA	NA	NA	NA	NA	NA	NA	NA
Pf3D7_01_v3	363256	-62	A	0.539	0.336257		3.63602	1.066		1.6	1		NA	NA	NA	NA	NA	NA	NA	NA	NA
Pf3D7_01_v3	363257	-61	A	1.69413	0.603146		1.49515	1.14966		1.4	1		NA	NA	NA	NA	NA	NA	NA	NA	NA
Pf3D7_01_v3	363258	-60	A	1.99385	2.13812		1.76087	0.803088		3	1		NA	NA	NA	NA	NA	NA	NA	NA	NA
Pf3D7_01_v3	363259	-59	A	0.603146	0.603146		1.15935	1.57125		1	1.2037		NA	NA	NA	NA	NA	NA	NA	NA	NA
Pf3D7_01_v3	363260	-58	T	1.69413	0.603146		2.2	5.96591		1.4	1.40739		NA	NA	NA	NA	NA	NA	NA	NA	NA
Pf3D7_01_v3	363261	-57	T	1	1		6.37643	3.89954		1	1.40739		NA	NA	NA	NA	NA	NA	NA	NA	NA
Pf3D7_01_v3	363262	-56	T	3.87611	1.79489		3.64444	3.74288		1.2	1		NA	NA	NA	NA	NA	NA	NA	NA	NA
Pf3D7_01_v3	363263	-55	G	1	16.8071		5.94167	5.8045		1	1		NA	NA	NA	NA	NA	NA	NA	NA	NA
Pf3D7_01_v3	363264	-54	T	4.61765	1		2.49962	4.66805		1.4	1.81478		NA	NA	NA	NA	NA	NA	NA	NA	NA
Pf3D7_01_v3	363265	-53	T	1	1		2.46362	6.22783		1	1		NA	NA	NA	NA	NA	NA	NA	NA	NA
Pf3D7_01_v3	363266	-52	T	4.01471	2.97588		2.30129	4.22155		1.6	1		NA	NA	NA	NA	NA	NA	NA	NA	NA
Pf3D7_01_v3	363267	-51	G	1	1		1.37911	1.2512		2.4	1.2037		NA	NA	NA	NA	NA	NA	NA	NA	NA
Pf3D7_01_v3	363268	-50	T	1	2.97588		0.445472	0.319778		0.589503	0.589503		NA	NA	NA	NA	NA	NA	NA	NA	NA
Pf3D7_01_v3	363269	-49	T	0.692133	1.28496		0.452413	0.424439		1	1		NA	NA	NA	NA	NA	NA	NA	NA	NA
Pf3D7_01_v3	363270	-48	T	0.966809	0.603146		0.950067	0.358362		1.18679	0.741745		NA	NA	NA	NA	NA	NA	NA	NA	NA
Pf3D7_01_v3	363271	-47	T	1	1		0.79195	0.247484		1.18679	0.741745		NA	NA	NA	NA	NA	NA	NA	NA	NA
Pf3D7_01_v3	363272	-46	T	1	1		1.00369	0.193016		1	1.61109		NA	NA	NA	NA	NA	NA	NA	NA	NA
Pf3D7_01_v3	363273	-45	T	0.603146	0.603146		1.80965	0.490517		1.4	1.2037		NA	NA	NA	NA	NA	NA	NA	NA	NA
Pf3D7_01_v3	363274	-44	T	1	2.97588		0.476128	0.396774		0.707403	0.589503		NA	NA	NA	NA	NA	NA	NA	NA	NA
Pf3D7_01_v3	363275	-43	T	1	1		0.487731	0.304832		1.2	1		NA	NA	NA	NA	NA	NA	NA	NA	NA
Pf3D7_01_v3	363276	-42	T	1	1		5.45403	0.568129		0.943204	0.589503		NA	NA	NA	NA	NA	NA	NA	NA	NA
Pf3D7_01_v3	363277	-41	T	1	1		1.6334	0.247484		1	1.2037		NA	NA	NA	NA	NA	NA	NA	NA	NA
Pf3D7_01_v3	363278	-40	T	1	1		1.93076	0.344779		1	1.2037		NA	NA	NA	NA	NA	NA	NA	NA	NA
Pf3D7_01_v3	363279	-39	C	0.275339	0.819377		0.578953	0.273952		1.2	1		NA	NA	NA	NA	NA	NA	NA	NA	NA
Pf3D7_01_v3	363280	-38	T	3.41177	1		4.52322	0.628578		0.41794	0.41794		NA	NA	NA	NA	NA	NA	NA	NA	NA
Pf3D7_01_v3	363281	-37	T	3.41177	1		4.11167	0.876692		1.6	1		NA	NA	NA	NA	NA	NA	NA	NA	NA
Pf3D7_01_v3	363282	-36	T	1	2.97588		1.49515	1.6956		1.4	1		NA	NA	NA	NA	NA	NA	NA	NA	NA
Pf3D7_01_v3	363283	-35	G	2.80883	1		1.02792	2.51451		1	1		NA	NA	NA	NA	NA	NA	NA	NA	NA
Pf3D7_01_v3	363284	-34	C	0.603146	2.98664		2.18545	2.10857		2.8	2.62956		NA	NA	NA	NA	NA	NA	NA	NA	NA
Pf3D7_01_v3	363285	-33	T	1.21282	8.11028		2.71136	1.54375		1.6	3.03695		NA	NA	NA	NA	NA	NA	NA	NA	NA
Pf3D7_01_v3	363286	-32	A	0.124806	0.385547		0.69692	0.956168		1.06111	0.709582		NA	NA	NA	NA	NA	NA	NA	NA	NA
Pf3D7_01_v3	363287	-31	A	1	1		1.72389	1.65406		1.8	1		NA	NA	NA	NA	NA	NA	NA	NA	NA
Pf3D7_01_v3	363288	-30	A	5.82354	1		2.82132	0.898123		1.2	1.2037		NA	NA	NA	NA	NA	NA	NA	NA	NA
Pf3D7_01_v3	363289	-29	A	1.73351	1.28496		0.957499	0.436566		0.707403	1.06982		NA	NA	NA	NA	NA	NA	NA	NA	NA
Pf3D7_01_v3	363290	-28	A	1	1		1.47518	0.911577		1	1		NA	NA	NA	NA	NA	NA	NA	NA	NA
Pf3D7_01_v3	363291	-27	C	1	1		5.2	1.29211		1	1.81478		NA	NA	NA	NA	NA	NA	NA	NA	NA
Pf3D7_01_v3	363292	-26	A	1.47317	0.431789		1.23531	0.305781		1.6	1.61109		NA	NA	NA	NA	NA	NA	NA	NA	NA
Pf3D7_01_v3	363293	-25	A	3.41177	1		0.775976	0.323589		1.2	1.40739		NA	NA	NA	NA	NA	NA	NA	NA	NA
Pf3D7_01_v3	363294	-24	T	0.336257	1.66507		0.611402	0.494997		0.890094	0.741745		NA	NA	NA	NA	NA	NA	NA	NA	NA
Pf3D7_01_v3	363295	-23	A	0.966809	0.603146		0.914496	0.839103		0.489113	0.489113		NA	NA	NA	NA	NA	NA	NA	NA	NA
Pf3D7_01_v3	363296	-22	T	0.202109	0.202109		0.841725	0.522442		2.4	2.22217		NA	NA	NA	NA	NA	NA	NA	NA	NA
Pf3D7_01_v3	363297	-21	A	1.33047	0.603146		3.40877	5.87876		1.8	1		NA	NA	NA	NA	NA	NA	NA	NA	NA
Pf3D7_01_v3	363298	-20	A	0.178387	0.530858		1.29473	3.5942		0.890094	2.55482		NA	NA	NA	NA	NA	NA	NA	NA	NA
Pf3D7_01_v3	363299	-19	A	0.952477	2.99129		1.46692	2.73023		0.741745	0.741745		NA	NA	NA	NA	NA	NA	NA	NA	NA
Pf3D7_01_v3	363300	-18	T	5.82354	1		0.68558	1.20781		0.589503	0.589503		NA	NA	NA	NA	NA	NA	NA	NA	NA
Pf3D7_01_v3	363301	-17	T	1.9582	1.00066		1.21771	0.980488		0.707403	0.829661		NA	NA	NA	NA	NA	NA	NA	NA	NA
Pf3D7_01_v3	363302	-16	A	0.741744	2.99388		0.953306	0.320017		1	1.81478		NA	NA	NA	NA	NA	NA	NA	NA	NA
Pf3D7_01_v3	363303	-15	T	1	1		1.9421	0.705112		1.6	1		NA	NA	NA	NA	NA	NA	NA	NA	NA
Pf3D7_01_v3	363304	-14	T	0.336257	0.336257		2.53935	0.628578		1.6	1		NA	NA	NA	NA	NA	NA	NA	NA	NA
Pf3D7_01_v3	363305	-13	G	0.944487	1.66507		1.39215	0.250623		1.03844	0.741745		NA	NA	NA	NA	NA	NA	NA	NA	NA
Pf3D7_01_v3	363306	-12	T	4.61765	1		0.356279	0.208906		1.03844	0.741745		NA	NA	NA	NA	NA	NA	NA	NA	NA
Pf3D7_01_v3	363307	-11	T	1	1		0.235648	0.16832		0.741745	0.741745		NA	NA	NA	NA	NA	NA	NA	NA	NA
Pf3D7_01_v3	363308	-10	T	0.431789	0.431789		0.989937	0.247484		1	1		NA	NA	NA	NA	NA	NA	NA	NA	NA
Pf3D7_01_v3	363309	-9	T	0.202109	0.202109		2.04132	0.81676		0.835879	0.503072		NA	NA	NA	NA	NA	NA	NA	NA	NA
Pf3D7_01_v3	363310	-8	T	0.202109	0.202109		0.282433	0.759983		1	1		NA	NA	NA	NA	NA	NA	NA	NA	NA
Pf3D7_01_v3	363311	-7	C	0.939392	0.275339		0.774271	0.660003		1.4	1		NA	NA	NA	NA	NA	NA	NA	NA	NA
Pf3D7_01_v3	363312	-6	C	0.741744	2.32947		0.903787	0.718732		1.92854	1.19501		NA	NA	NA	NA	NA	NA	NA	NA	NA
Pf3D7_01_v3	363313	-5	T	1	1		2.56059	1.37337		1	1.81478		NA	NA	NA	NA	NA	NA	NA	NA	NA
Pf3D7_01_v3	363314	-4	T	1	1		1.98617	1.15169		1.6	1		NA	NA	NA	NA	NA	NA	NA	NA	NA
Pf3D7_01_v3	363315	-3	T	1	2.97588		0.399922	0.456811		1.18679	0.741745		NA	NA	NA	NA	NA	NA	NA	NA	NA
Pf3D7_01_v3	363316	-2	A	1	1		2.6	8.59492		1.2	1.40739		NA	NA	NA	NA	NA	NA	NA	NA	NA
Pf3D7_01_v3	363317	-1	G	1	1		2.62032	3.56763		1.2	2.83326		NA	NA	NA	NA	NA	NA	NA	NA	NA
Pf3D7_01_v3	363318	0	A	1	1		1.50553	0.813223		1	1.2037		rna_PF3D7_0109000-1	rna_PF3D7_0109000-1	Pf3D7_01_v3	363318	363992	PF3D7_0109000-1	photosensitized INA-labeled protein PHIL1, putative (PHIL1)	675	PF3D7_0109000
Pf3D7_02_v3	103186	-199	T	1.93547	3.53957		1.04631	0.218137		1	1		NA	NA	NA	NA	NA	NA	NA	NA	NA
Pf3D7_02_v3	103187	-198	T	0.609211	0.653292		0.657146	0.261051		1	1		NA	NA	NA	NA	NA	NA	NA	NA	NA
Pf3D7_02_v3	103188	-197	T	2.36369	0.336257		1.52981	1.54997		1	1		NA	NA	NA	NA	NA	NA	NA	NA	NA
Pf3D7_02_v3	103189	-196	T	0.492906	0.144472		0.365491	0.351692		1	1		NA	NA	NA	NA	NA	NA	NA	NA	NA
Pf3D7_02_v3	103191	-194	A	0.445828	0.202109		0.46172	0.711289		1.2	1		NA	NA	NA	NA	NA	NA	NA	NA	NA
Pf3D7_02_v3	103192	-193	T	2.54463	0.178387		1.49226	1.80568		1	1.2037		NA	NA	NA	NA	NA	NA	NA	NA	NA
Pf3D7_02_v3	103194	-191	C	2.77488	0.431789		1.045	1.00749		1	1		NA	NA	NA	NA	NA	NA	NA	NA	NA
Pf3D7_02_v3	103195	-190	T	1	1		1.58709	1.5558		1	1		NA	NA	NA	NA	NA	NA	NA	NA	NA
Pf3D7_02_v3	103196	-189	A	0.441352	0.819377		1.5886	2.651		1	1		NA	NA	NA	NA	NA	NA	NA	NA	NA
Pf3D7_02_v3	103197	-188	C	2.34137	0.233108		1.04298	0.600055		1	1		NA	NA	NA	NA	NA	NA	NA	NA	NA
Pf3D7_02_v3	103199	-186	T	1	1		1.23531	0.587694		1	1		NA	NA	NA	NA	NA	NA	NA	NA	NA
Pf3D7_02_v3	103200	-185	T	0.178387	1.58827		0.639305	0.685351		1	1		NA	NA	NA	NA	NA	NA	NA	NA	NA
Pf3D7_02_v3	103202	-183	T	3.41177	1		1.0974	3.06523		1	1		NA	NA	NA	NA	NA	NA	NA	NA	NA
Pf3D7_02_v3	103203	-182	T	1	1		0.87485	3.79823		1.2	1		NA	NA	NA	NA	NA	NA	NA	NA	NA
Pf3D7_02_v3	103204	-181	T	1.69413	0.603146		1.23742	3.64526		1	1		NA	NA	NA	NA	NA	NA	NA	NA	NA
Pf3D7_02_v3	103205	-180	C	1	1		2.3187	3.89954		1	1		NA	NA	NA	NA	NA	NA	NA	NA	NA
Pf3D7_02_v3	103206	-179	A	1	1		2.52307	1.83209		1	1		NA	NA	NA	NA	NA	NA	NA	NA	NA
Pf3D7_02_v3	103207	-178	A	1	1		3.03405	1.65406		1	1		NA	NA	NA	NA	NA	NA	NA	NA	NA
Pf3D7_02_v3	103208	-177	T	1.33047	0.603146		1.10739	0.620317		1	1		NA	NA	NA	NA	NA	NA	NA	NA	NA
Pf3D7_02_v3	103210	-175	T	1	1		0.390068	0.16262		1	1		NA	NA	NA	NA	NA	NA	NA	NA	NA
Pf3D7_02_v3	103211	-174	A	0.811408	0.601452		0.603327	0.344576		1	1		NA	NA	NA	NA	NA	NA	NA	NA	NA
Pf3D7_02_v3	103212	-173	A	1	1		0.706083	1.21375		1	1		NA	NA	NA	NA	NA	NA	NA	NA	NA
Pf3D7_02_v3	103213	-172	T	0.603146	1.79489		0.643256	1.00456		1	1.2037		NA	NA	NA	NA	NA	NA	NA	NA	NA
Pf3D7_02_v3	103214	-171	T	0.603146	0.603146		1.29723	1.63698		1	1		NA	NA	NA	NA	NA	NA	NA	NA	NA
Pf3D7_02_v3	103215	-170	T	3.41177	1		0.605951	2.18422		1	1		NA	NA	NA	NA	NA	NA	NA	NA	NA
Pf3D7_02_v3	103216	-169	T	1	1		0.656595	2.6339		1	1		NA	NA	NA	NA	NA	NA	NA	NA	NA
Pf3D7_02_v3	103217	-168	C	1	1		1.17225	2.45977		1	1		NA	NA	NA	NA	NA	NA	NA	NA	NA
Pf3D7_02_v3	103218	-167	A	1	1		0.749871	1.66861		1	1		NA	NA	NA	NA	NA	NA	NA	NA	NA
Pf3D7_02_v3	103219	-166	T	0.603146	0.603146		1.5818	1.06463		1	1		NA	NA	NA	NA	NA	NA	NA	NA	NA
Pf3D7_02_v3	103220	-165	T	2.20588	2.97588		1.15791	0.436566		1	1		NA	NA	NA	NA	NA	NA	NA	NA	NA
Pf3D7_02_v3	103221	-164	T	1.33047	0.603146		1.65494	0.848349		1	1		NA	NA	NA	NA	NA	NA	NA	NA	NA
Pf3D7_02_v3	103222	-163	A	0.431789	0.431789		0.619538	0.51245		1	1		NA	NA	NA	NA	NA	NA	NA	NA	NA
Pf3D7_02_v3	103223	-162	T	1	1		0.661634	0.38717		1	1		NA	NA	NA	NA	NA	NA	NA	NA	NA
Pf3D7_02_v3	103224	-161	A	0.431789	0.431789		0.603788	0.296291		1	1		NA	NA	NA	NA	NA	NA	NA	NA	NA
Pf3D7_02_v3	103225	-160	T	1	1		0.778441	0.547991		1	1		NA	NA	NA	NA	NA	NA	NA	NA	NA
Pf3D7_02_v3	103226	-159	T	0.275339	0.275339		0.806291	0.386815		1	1		NA	NA	NA	NA	NA	NA	NA	NA	NA
Pf3D7_02_v3	103227	-158	A	0.431789	0.431789		5.23741	1.5558		1	1		NA	NA	NA	NA	NA	NA	NA	NA	NA
Pf3D7_02_v3	103228	-157	A	0.603146	0.603146		0.86843	0.664227		1	1		NA	NA	NA	NA	NA	NA	NA	NA	NA
Pf3D7_02_v3	103229	-156	T	0.603146	0.603146		0.889154	0.560542		1	1		NA	NA	NA	NA	NA	NA	NA	NA	NA
Pf3D7_02_v3	103230	-155	G	0.431789	1.28496		0.427421	0.358596		1	1		NA	NA	NA	NA	NA	NA	NA	NA	NA
Pf3D7_02_v3	103231	-154	T	1	1		0.740607	1.64337		1	1		NA	NA	NA	NA	NA	NA	NA	NA	NA
Pf3D7_02_v3	103232	-153	T	0.539	0.336257		0.44623	1.2581		1	1		NA	NA	NA	NA	NA	NA	NA	NA	NA
Pf3D7_02_v3	103233	-152	T	1	1		1.17325	1.95288		1	1		NA	NA	NA	NA	NA	NA	NA	NA	NA
Pf3D7_02_v3	103234	-151	C	1	1		0.79195	2.05481		1	1		NA	NA	NA	NA	NA	NA	NA	NA	NA
Pf3D7_02_v3	103236	-149	T	0.603146	0.603146		0.759355	0.758953		1.2	1		NA	NA	NA	NA	NA	NA	NA	NA	NA
Pf3D7_02_v3	103237	-148	T	2.42146	0.603146		0.911357	0.290622		1	1		NA	NA	NA	NA	NA	NA	NA	NA	NA
Pf3D7_02_v3	103238	-147	T	0.603146	0.603146		0.647367	0.600055		1	1		NA	NA	NA	NA	NA	NA	NA	NA	NA
Pf3D7_02_v3	103240	-145	T	0.431789	1.28496		0.430948	0.134767		1	1		NA	NA	NA	NA	NA	NA	NA	NA	NA
Pf3D7_02_v3	103242	-143	T	0.952477	0.431789		0.778441	0.583521		1	1		NA	NA	NA	NA	NA	NA	NA	NA	NA
Pf3D7_02_v3	103243	-142	A	0.431789	0.431789		0.535178	0.334811		1	1		NA	NA	NA	NA	NA	NA	NA	NA	NA
Pf3D7_02_v3	103245	-140	T	1.47317	3.84445		0.519893	0.152208		1	1		NA	NA	NA	NA	NA	NA	NA	NA	NA
Pf3D7_02_v3	103246	-139	A	1	1		2.39779	0.490517		1	1		NA	NA	NA	NA	NA	NA	NA	NA	NA
Pf3D7_02_v3	103247	-138	A	4.61765	1		2.01189	0.571968		1	1		NA	NA	NA	NA	NA	NA	NA	NA	NA
Pf3D7_02_v3	103248	-137	G	1.60294	1		0.619538	0.325235		1	1		NA	NA	NA	NA	NA	NA	NA	NA	NA
Pf3D7_02_v3	103249	-136	A	0.603146	0.603146		0.496226	0.38717		1	1		NA	NA	NA	NA	NA	NA	NA	NA	NA
Pf3D7_02_v3	103250	-135	T	1.60294	6.92765		0.572091	0.724629		1	1		NA	NA	NA	NA	NA	NA	NA	NA	NA
Pf3D7_02_v3	103251	-134	T	0.233108	1.1543		0.908908	0.825578		1	1		NA	NA	NA	NA	NA	NA	NA	NA	NA
Pf3D7_02_v3	103252	-133	T	1	2.97588		4.29857	5.10773		1	1		NA	NA	NA	NA	NA	NA	NA	NA	NA
Pf3D7_02_v3	103253	-132	T	0.144472	0.144472		0.942591	1.05335		1	1		NA	NA	NA	NA	NA	NA	NA	NA	NA
Pf3D7_02_v3	103254	-131	A	1.33047	0.603146		0.685177	0.580499		1	1		NA	NA	NA	NA	NA	NA	NA	NA	NA
Pf3D7_02_v3	103255	-130	T	0.966809	20.8629		0.443962	1.28191		1	1		NA	NA	NA	NA	NA	NA	NA	NA	NA
Pf3D7_02_v3	103256	-129	T	0.336257	0.336257		1.12439	0.941481		1	1		NA	NA	NA	NA	NA	NA	NA	NA	NA
Pf3D7_02_v3	103257	-128	T	0.448424	0.159648		1.5382	2.67108		1	1		NA	NA	NA	NA	NA	NA	NA	NA	NA
Pf3D7_02_v3	103258	-127	G	0.202109	0.202109		0.704992	1.35492		1	1		NA	NA	NA	NA	NA	NA	NA	NA	NA
Pf3D7_02_v3	103260	-125	T	0.966809	14.9041		0.483392	0.696093		1	1		NA	NA	NA	NA	NA	NA	NA	NA	NA
Pf3D7_02_v3	103261	-124	T	1.47317	2.99129		0.454452	0.686249		1	1		NA	NA	NA	NA	NA	NA	NA	NA	NA
Pf3D7_02_v3	103262	-123	T	2.80883	1		1.25663	2.50757		1	1		NA	NA	NA	NA	NA	NA	NA	NA	NA
[truncated: 18,630 more rows]

## Sheet:  AUG -110 - -1
Chromsome	Pos	AUG position（5‘）	Base	SH-1/SH-2	SH-3/SH-2	SHA-1/SHA-2	SHA-3/SHA-2	SHLR-1/SHLR-2	SHLR-3/SHLR-2	Gene_t	Triscription_ID	Chr	Gene.sta	Gene.end	Name	Description	Size	Parent_gene
Pf3D7_01_v3	98819	-3464	A	1	2.97588	3.51974	2.80968	1.2	1	rna_PF3D7_0102200-1	rna_PF3D7_0102200-1	Pf3D7_01_v3	98819	102282	PF3D7_0102200-1	ring-infected erythrocyte surface antigen (RESA)	3464	PF3D7_0102200
Pf3D7_01_v3	98820	-3463	T	4.61765	2.97588	1.3307	3.06891	1.4	1	rna_PF3D7_0102200-1	rna_PF3D7_0102200-1	Pf3D7_01_v3	98819	102282	PF3D7_0102200-1	ring-infected erythrocyte surface antigen (RESA)	3464	PF3D7_0102200
Pf3D7_01_v3	98821	-3462	G	2.20588	1	4.08475	5.73659	2.2	1	rna_PF3D7_0102200-1	rna_PF3D7_0102200-1	Pf3D7_01_v3	98819	102282	PF3D7_0102200-1	ring-infected erythrocyte surface antigen (RESA)	3464	PF3D7_0102200
Pf3D7_01_v3	98822	-3461	A	1	1	3.57096	4.68516	1	1	rna_PF3D7_0102200-1	rna_PF3D7_0102200-1	Pf3D7_01_v3	98819	102282	PF3D7_0102200-1	ring-infected erythrocyte surface antigen (RESA)	3464	PF3D7_0102200
Pf3D7_01_v3	98823	-3460	G	1	6.92765	1.12493	1.28162	1	2.22217	rna_PF3D7_0102200-1	rna_PF3D7_0102200-1	Pf3D7_01_v3	98819	102282	PF3D7_0102200-1	ring-infected erythrocyte surface antigen (RESA)	3464	PF3D7_0102200
Pf3D7_01_v3	98824	-3459	A	1	6.92765	0.81689	1.51535	1	1	rna_PF3D7_0102200-1	rna_PF3D7_0102200-1	Pf3D7_01_v3	98819	102282	PF3D7_0102200-1	ring-infected erythrocyte surface antigen (RESA)	3464	PF3D7_0102200
Pf3D7_01_v3	98825	-3458	C	1	8.90354	1.41217	1.46125	1	1	rna_PF3D7_0102200-1	rna_PF3D7_0102200-1	Pf3D7_01_v3	98819	102282	PF3D7_0102200-1	ring-infected erythrocyte surface antigen (RESA)	3464	PF3D7_0102200
Pf3D7_01_v3	98826	-3457	C	2.80883	1	0.767337	0.58383	1	1	rna_PF3D7_0102200-1	rna_PF3D7_0102200-1	Pf3D7_01_v3	98819	102282	PF3D7_0102200-1	ring-infected erythrocyte surface antigen (RESA)	3464	PF3D7_0102200
Pf3D7_01_v3	98827	-3456	T	0.603146	7.75363	0.954426	0.603837	1	1	rna_PF3D7_0102200-1	rna_PF3D7_0102200-1	Pf3D7_01_v3	98819	102282	PF3D7_0102200-1	ring-infected erythrocyte surface antigen (RESA)	3464	PF3D7_0102200
Pf3D7_01_v3	98828	-3455	T	1	2.97588	0.846857	0.450879	1	1	rna_PF3D7_0102200-1	rna_PF3D7_0102200-1	Pf3D7_01_v3	98819	102282	PF3D7_0102200-1	ring-infected erythrocyte surface antigen (RESA)	3464	PF3D7_0102200
Pf3D7_01_v3	98829	-3454	T	0.603146	10.1371	1.37152	0.668975	0.752291	0.41794	rna_PF3D7_0102200-1	rna_PF3D7_0102200-1	Pf3D7_01_v3	98819	102282	PF3D7_0102200-1	ring-infected erythrocyte surface antigen (RESA)	3464	PF3D7_0102200
Pf3D7_01_v3	98830	-3453	T	0.603146	5.37014	1.48707	1.22107	1	1	rna_PF3D7_0102200-1	rna_PF3D7_0102200-1	Pf3D7_01_v3	98819	102282	PF3D7_0102200-1	ring-infected erythrocyte surface antigen (RESA)	3464	PF3D7_0102200
Pf3D7_01_v3	98831	-3452	C	1	2.97588	0.812714	0.564655	1	1.2037	rna_PF3D7_0102200-1	rna_PF3D7_0102200-1	Pf3D7_01_v3	98819	102282	PF3D7_0102200-1	ring-infected erythrocyte surface antigen (RESA)	3464	PF3D7_0102200
Pf3D7_01_v3	98832	-3451	A	0.603146	1.79489	1.36412	1.37094	1	1	rna_PF3D7_0102200-1	rna_PF3D7_0102200-1	Pf3D7_01_v3	98819	102282	PF3D7_0102200-1	ring-infected erythrocyte surface antigen (RESA)	3464	PF3D7_0102200
Pf3D7_01_v3	98833	-3450	T	2.80883	4.95177	3.84088	6.3599	0.741745	0.892835	rna_PF3D7_0102200-1	rna_PF3D7_0102200-1	Pf3D7_01_v3	98819	102282	PF3D7_0102200-1	ring-infected erythrocyte surface antigen (RESA)	3464	PF3D7_0102200
Pf3D7_01_v3	98834	-3449	G	3.41177	1	0.781373	1.15222	1	1	rna_PF3D7_0102200-1	rna_PF3D7_0102200-1	Pf3D7_01_v3	98819	102282	PF3D7_0102200-1	ring-infected erythrocyte surface antigen (RESA)	3464	PF3D7_0102200
Pf3D7_01_v3	98835	-3448	C	0.431789	10.6698	0.659851	0.507953	3	1	rna_PF3D7_0102200-1	rna_PF3D7_0102200-1	Pf3D7_01_v3	98819	102282	PF3D7_0102200-1	ring-infected erythrocyte surface antigen (RESA)	3464	PF3D7_0102200
Pf3D7_01_v3	98836	-3447	A	0.336257	4.32269	0.589707	0.479393	1.2	1.2037	rna_PF3D7_0102200-1	rna_PF3D7_0102200-1	Pf3D7_01_v3	98819	102282	PF3D7_0102200-1	ring-infected erythrocyte surface antigen (RESA)	3464	PF3D7_0102200
Pf3D7_01_v3	98837	-3446	T	1	2.97588	0.955048	1.19541	1	1.61109	rna_PF3D7_0102200-1	rna_PF3D7_0102200-1	Pf3D7_01_v3	98819	102282	PF3D7_0102200-1	ring-infected erythrocyte surface antigen (RESA)	3464	PF3D7_0102200
Pf3D7_01_v3	98838	-3445	A	0.603146	5.37014	2.11129	0.963365	1.2	1.2037	rna_PF3D7_0102200-1	rna_PF3D7_0102200-1	Pf3D7_01_v3	98819	102282	PF3D7_0102200-1	ring-infected erythrocyte surface antigen (RESA)	3464	PF3D7_0102200
Pf3D7_01_v3	98839	-3444	T	1	1	1.50402	1.00232	1.03844	1.04392	rna_PF3D7_0102200-1	rna_PF3D7_0102200-1	Pf3D7_01_v3	98819	102282	PF3D7_0102200-1	ring-infected erythrocyte surface antigen (RESA)	3464	PF3D7_0102200
Pf3D7_01_v3	98840	-3443	A	1	18.783	3.25313	1.93645	1.2	1	rna_PF3D7_0102200-1	rna_PF3D7_0102200-1	Pf3D7_01_v3	98819	102282	PF3D7_0102200-1	ring-infected erythrocyte surface antigen (RESA)	3464	PF3D7_0102200
Pf3D7_01_v3	98841	-3442	G	1	8.90354	1.39603	0.792308	0.741745	0.892835	rna_PF3D7_0102200-1	rna_PF3D7_0102200-1	Pf3D7_01_v3	98819	102282	PF3D7_0102200-1	ring-infected erythrocyte surface antigen (RESA)	3464	PF3D7_0102200
Pf3D7_01_v3	98842	-3441	T	0.603146	0.603146	3.53605	1.72955	1	1	rna_PF3D7_0102200-1	rna_PF3D7_0102200-1	Pf3D7_01_v3	98819	102282	PF3D7_0102200-1	ring-infected erythrocyte surface antigen (RESA)	3464	PF3D7_0102200
Pf3D7_01_v3	98843	-3440	T	1	2.97588	4.04709	1.6717	1	1	rna_PF3D7_0102200-1	rna_PF3D7_0102200-1	Pf3D7_01_v3	98819	102282	PF3D7_0102200-1	ring-infected erythrocyte surface antigen (RESA)	3464	PF3D7_0102200
Pf3D7_01_v3	98844	-3439	G	1	1	1.62472	0.634221	1	1	rna_PF3D7_0102200-1	rna_PF3D7_0102200-1	Pf3D7_01_v3	98819	102282	PF3D7_0102200-1	ring-infected erythrocyte surface antigen (RESA)	3464	PF3D7_0102200
Pf3D7_01_v3	98845	-3438	G	7.02942	10.8794	1.9245	0.398165	0.741745	0.741745	rna_PF3D7_0102200-1	rna_PF3D7_0102200-1	Pf3D7_01_v3	98819	102282	PF3D7_0102200-1	ring-infected erythrocyte surface antigen (RESA)	3464	PF3D7_0102200
Pf3D7_01_v3	98846	-3437	A	1.21282	2.13812	1.54854	0.598424	1	1	rna_PF3D7_0102200-1	rna_PF3D7_0102200-1	Pf3D7_01_v3	98819	102282	PF3D7_0102200-1	ring-infected erythrocyte surface antigen (RESA)	3464	PF3D7_0102200
Pf3D7_01_v3	98847	-3436	T	1.60294	6.92765	0.639868	0.429657	1	1	rna_PF3D7_0102200-1	rna_PF3D7_0102200-1	Pf3D7_01_v3	98819	102282	PF3D7_0102200-1	ring-infected erythrocyte surface antigen (RESA)	3464	PF3D7_0102200
Pf3D7_01_v3	98848	-3435	T	0.603146	4.17839	0.178951	0.118449	1	1	rna_PF3D7_0102200-1	rna_PF3D7_0102200-1	Pf3D7_01_v3	98819	102282	PF3D7_0102200-1	ring-infected erythrocyte surface antigen (RESA)	3464	PF3D7_0102200
Pf3D7_01_v3	98849	-3434	T	1	2.97588	0.718246	0.113786	0.741745	0.741745	rna_PF3D7_0102200-1	rna_PF3D7_0102200-1	Pf3D7_01_v3	98819	102282	PF3D7_0102200-1	ring-infected erythrocyte surface antigen (RESA)	3464	PF3D7_0102200
Pf3D7_01_v3	98850	-3433	T	1	2.97588	0.453276	0.234992	1.2	1	rna_PF3D7_0102200-1	rna_PF3D7_0102200-1	Pf3D7_01_v3	98819	102282	PF3D7_0102200-1	ring-infected erythrocyte surface antigen (RESA)	3464	PF3D7_0102200
Pf3D7_01_v3	98851	-3432	T	1	1	2.21521	0.526804	0.890094	0.741745	rna_PF3D7_0102200-1	rna_PF3D7_0102200-1	Pf3D7_01_v3	98819	102282	PF3D7_0102200-1	ring-infected erythrocyte surface antigen (RESA)	3464	PF3D7_0102200
Pf3D7_01_v3	98852	-3431	T	1	1	2.59213	0.660003	1.2	1	rna_PF3D7_0102200-1	rna_PF3D7_0102200-1	Pf3D7_01_v3	98819	102282	PF3D7_0102200-1	ring-infected erythrocyte surface antigen (RESA)	3464	PF3D7_0102200
Pf3D7_01_v3	98853	-3430	C	1	14.8312	0.323792	0.158508	1	1	rna_PF3D7_0102200-1	rna_PF3D7_0102200-1	Pf3D7_01_v3	98819	102282	PF3D7_0102200-1	ring-infected erythrocyte surface antigen (RESA)	3464	PF3D7_0102200
Pf3D7_01_v3	98854	-3429	T	1	1	3.41225	0.976285	1	1	rna_PF3D7_0102200-1	rna_PF3D7_0102200-1	Pf3D7_01_v3	98819	102282	PF3D7_0102200-1	ring-infected erythrocyte surface antigen (RESA)	3464	PF3D7_0102200
Pf3D7_01_v3	98855	-3428	C	1	6.92765	1.23179	0.402501	1	1	rna_PF3D7_0102200-1	rna_PF3D7_0102200-1	Pf3D7_01_v3	98819	102282	PF3D7_0102200-1	ring-infected erythrocyte surface antigen (RESA)	3464	PF3D7_0102200
Pf3D7_01_v3	98856	-3427	A	1	1	1.08978	0.400452	1	1	rna_PF3D7_0102200-1	rna_PF3D7_0102200-1	Pf3D7_01_v3	98819	102282	PF3D7_0102200-1	ring-infected erythrocyte surface antigen (RESA)	3464	PF3D7_0102200
Pf3D7_01_v3	98857	-3426	A	1	1	0.754114	0.547991	1.6	1	rna_PF3D7_0102200-1	rna_PF3D7_0102200-1	Pf3D7_01_v3	98819	102282	PF3D7_0102200-1	ring-infected erythrocyte surface antigen (RESA)	3464	PF3D7_0102200
Pf3D7_01_v3	98858	-3425	C	1	4.95177	2.35777	1.32618	1	1	rna_PF3D7_0102200-1	rna_PF3D7_0102200-1	Pf3D7_01_v3	98819	102282	PF3D7_0102200-1	ring-infected erythrocyte surface antigen (RESA)	3464	PF3D7_0102200
Pf3D7_01_v3	98859	-3424	A	1	8.90354	0.600191	0.339381	1.2	1.2037	rna_PF3D7_0102200-1	rna_PF3D7_0102200-1	Pf3D7_01_v3	98819	102282	PF3D7_0102200-1	ring-infected erythrocyte surface antigen (RESA)	3464	PF3D7_0102200
Pf3D7_01_v3	98860	-3423	A	1	8.90354	0.780617	0.363295	1	2.22217	rna_PF3D7_0102200-1	rna_PF3D7_0102200-1	Pf3D7_01_v3	98819	102282	PF3D7_0102200-1	ring-infected erythrocyte surface antigen (RESA)	3464	PF3D7_0102200
Pf3D7_01_v3	98861	-3422	T	1	16.8071	0.290773	0.229252	1	1	rna_PF3D7_0102200-1	rna_PF3D7_0102200-1	Pf3D7_01_v3	98819	102282	PF3D7_0102200-1	ring-infected erythrocyte surface antigen (RESA)	3464	PF3D7_0102200
Pf3D7_01_v3	98862	-3421	A	1	18.783	0.592394	0.628783	3	1	rna_PF3D7_0102200-1	rna_PF3D7_0102200-1	Pf3D7_01_v3	98819	102282	PF3D7_0102200-1	ring-infected erythrocyte surface antigen (RESA)	3464	PF3D7_0102200
Pf3D7_01_v3	98863	-3420	T	1	18.783	0.914748	0.401057	1	1	rna_PF3D7_0102200-1	rna_PF3D7_0102200-1	Pf3D7_01_v3	98819	102282	PF3D7_0102200-1	ring-infected erythrocyte surface antigen (RESA)	3464	PF3D7_0102200
Pf3D7_01_v3	98864	-3419	A	1	4.95177	2.46602	2.13066	1	1.40739	rna_PF3D7_0102200-1	rna_PF3D7_0102200-1	Pf3D7_01_v3	98819	102282	PF3D7_0102200-1	ring-infected erythrocyte surface antigen (RESA)	3464	PF3D7_0102200
Pf3D7_01_v3	98865	-3418	T	1	2.97588	1.5839	1.69335	1	1.2037	rna_PF3D7_0102200-1	rna_PF3D7_0102200-1	Pf3D7_01_v3	98819	102282	PF3D7_0102200-1	ring-infected erythrocyte surface antigen (RESA)	3464	PF3D7_0102200
Pf3D7_01_v3	98866	-3417	G	1	1	2.19479	2.35287	1	1	rna_PF3D7_0102200-1	rna_PF3D7_0102200-1	Pf3D7_01_v3	98819	102282	PF3D7_0102200-1	ring-infected erythrocyte surface antigen (RESA)	3464	PF3D7_0102200
Pf3D7_01_v3	98867	-3416	G	1	4.95177	1.92981	2.6214	2.8	1.40739	rna_PF3D7_0102200-1	rna_PF3D7_0102200-1	Pf3D7_01_v3	98819	102282	PF3D7_0102200-1	ring-infected erythrocyte surface antigen (RESA)	3464	PF3D7_0102200
Pf3D7_01_v3	98868	-3415	A	1	4.95177	2.09483	3.40517	1	1.2037	rna_PF3D7_0102200-1	rna_PF3D7_0102200-1	Pf3D7_01_v3	98819	102282	PF3D7_0102200-1	ring-infected erythrocyte surface antigen (RESA)	3464	PF3D7_0102200
Pf3D7_01_v3	98869	-3414	T	1	46.4453	0.547186	1.02425	3.53702	0.949739	rna_PF3D7_0102200-1	rna_PF3D7_0102200-1	Pf3D7_01_v3	98819	102282	PF3D7_0102200-1	ring-infected erythrocyte surface antigen (RESA)	3464	PF3D7_0102200
Pf3D7_01_v3	98870	-3413	A	1	1	1.80112	3.23256	1	1	rna_PF3D7_0102200-1	rna_PF3D7_0102200-1	Pf3D7_01_v3	98819	102282	PF3D7_0102200-1	ring-infected erythrocyte surface antigen (RESA)	3464	PF3D7_0102200
Pf3D7_01_v3	98871	-3412	C	1	28.6624	0.655472	0.75462	1.4	1.2037	rna_PF3D7_0102200-1	rna_PF3D7_0102200-1	Pf3D7_01_v3	98819	102282	PF3D7_0102200-1	ring-infected erythrocyte surface antigen (RESA)	3464	PF3D7_0102200
Pf3D7_01_v3	98872	-3411	A	1	6.92765	0.953601	0.668359	1	1.2037	rna_PF3D7_0102200-1	rna_PF3D7_0102200-1	Pf3D7_01_v3	98819	102282	PF3D7_0102200-1	ring-infected erythrocyte surface antigen (RESA)	3464	PF3D7_0102200
Pf3D7_01_v3	98873	-3410	A	1	8.90354	0.419913	0.940748	0.589503	0.589503	rna_PF3D7_0102200-1	rna_PF3D7_0102200-1	Pf3D7_01_v3	98819	102282	PF3D7_0102200-1	ring-infected erythrocyte surface antigen (RESA)	3464	PF3D7_0102200
Pf3D7_01_v3	98874	-3409	A	1	4.95177	0.501316	0.71042	1	1	rna_PF3D7_0102200-1	rna_PF3D7_0102200-1	Pf3D7_01_v3	98819	102282	PF3D7_0102200-1	ring-infected erythrocyte surface antigen (RESA)	3464	PF3D7_0102200
Pf3D7_01_v3	98875	-3408	A	1	2.97588	1.7131	1.58372	1.2	1	rna_PF3D7_0102200-1	rna_PF3D7_0102200-1	Pf3D7_01_v3	98819	102282	PF3D7_0102200-1	ring-infected erythrocyte surface antigen (RESA)	3464	PF3D7_0102200
Pf3D7_01_v3	98876	-3407	A	1	14.8312	1.5711	1.51454	0.489113	0.489113	rna_PF3D7_0102200-1	rna_PF3D7_0102200-1	Pf3D7_01_v3	98819	102282	PF3D7_0102200-1	ring-infected erythrocyte surface antigen (RESA)	3464	PF3D7_0102200
Pf3D7_01_v3	98877	-3406	A	1	1	1.55065	1.9504	1.2	1.61109	rna_PF3D7_0102200-1	rna_PF3D7_0102200-1	Pf3D7_01_v3	98819	102282	PF3D7_0102200-1	ring-infected erythrocyte surface antigen (RESA)	3464	PF3D7_0102200
Pf3D7_01_v3	98878	-3405	T	0.336257	1.66507	1.1647	1.35455	0.707403	0.589503	rna_PF3D7_0102200-1	rna_PF3D7_0102200-1	Pf3D7_01_v3	98819	102282	PF3D7_0102200-1	ring-infected erythrocyte surface antigen (RESA)	3464	PF3D7_0102200
Pf3D7_01_v3	98879	-3404	G	0.431789	10.6698	0.364387	0.257364	1	1.2037	rna_PF3D7_0102200-1	rna_PF3D7_0102200-1	Pf3D7_01_v3	98819	102282	PF3D7_0102200-1	ring-infected erythrocyte surface antigen (RESA)	3464	PF3D7_0102200
Pf3D7_01_v3	98880	-3403	T	1	2.97588	0.768528	0.663431	0.589503	0.709582	rna_PF3D7_0102200-1	rna_PF3D7_0102200-1	Pf3D7_01_v3	98819	102282	PF3D7_0102200-1	ring-infected erythrocyte surface antigen (RESA)	3464	PF3D7_0102200
Pf3D7_01_v3	98881	-3402	T	0.431789	2.13812	2.02418	1.04198	0.437818	0.439167	rna_PF3D7_0102200-1	rna_PF3D7_0102200-1	Pf3D7_01_v3	98819	102282	PF3D7_0102200-1	ring-infected erythrocyte surface antigen (RESA)	3464	PF3D7_0102200
Pf3D7_01_v3	98882	-3401	A	3.41177	1	1.43023	1.83873	1	1	rna_PF3D7_0102200-1	rna_PF3D7_0102200-1	Pf3D7_01_v3	98819	102282	PF3D7_0102200-1	ring-infected erythrocyte surface antigen (RESA)	3464	PF3D7_0102200
Pf3D7_01_v3	98883	-3400	A	4.01471	1	1.83138	3.35609	1	1	rna_PF3D7_0102200-1	rna_PF3D7_0102200-1	Pf3D7_01_v3	98819	102282	PF3D7_0102200-1	ring-infected erythrocyte surface antigen (RESA)	3464	PF3D7_0102200
Pf3D7_01_v3	98884	-3399	G	1	1	6.16751	3.46991	1	1.2037	rna_PF3D7_0102200-1	rna_PF3D7_0102200-1	Pf3D7_01_v3	98819	102282	PF3D7_0102200-1	ring-infected erythrocyte surface antigen (RESA)	3464	PF3D7_0102200
Pf3D7_01_v3	98885	-3398	G	2.20588	6.92765	1.12626	0.935712	1	1	rna_PF3D7_0102200-1	rna_PF3D7_0102200-1	Pf3D7_01_v3	98819	102282	PF3D7_0102200-1	ring-infected erythrocyte surface antigen (RESA)	3464	PF3D7_0102200
Pf3D7_01_v3	98886	-3397	A	1	4.95177	0.158837	0.224559	1	1	rna_PF3D7_0102200-1	rna_PF3D7_0102200-1	Pf3D7_01_v3	98819	102282	PF3D7_0102200-1	ring-infected erythrocyte surface antigen (RESA)	3464	PF3D7_0102200
Pf3D7_01_v3	98887	-3396	A	1	8.90354	0.441674	0.189846	0.589503	0.589503	rna_PF3D7_0102200-1	rna_PF3D7_0102200-1	Pf3D7_01_v3	98819	102282	PF3D7_0102200-1	ring-infected erythrocyte surface antigen (RESA)	3464	PF3D7_0102200
Pf3D7_01_v3	98888	-3395	A	1	1	1.16449	1.15226	1	1	rna_PF3D7_0102200-1	rna_PF3D7_0102200-1	Pf3D7_01_v3	98819	102282	PF3D7_0102200-1	ring-infected erythrocyte surface antigen (RESA)	3464	PF3D7_0102200
Pf3D7_01_v3	98889	-3394	A	0.603146	10.1371	0.917345	0.927908	1.33514	0.741745	rna_PF3D7_0102200-1	rna_PF3D7_0102200-1	Pf3D7_01_v3	98819	102282	PF3D7_0102200-1	ring-infected erythrocyte surface antigen (RESA)	3464	PF3D7_0102200
Pf3D7_01_v3	98890	-3393	A	2.20588	1	2.89471	1.75183	0.741745	0.741745	rna_PF3D7_0102200-1	rna_PF3D7_0102200-1	Pf3D7_01_v3	98819	102282	PF3D7_0102200-1	ring-infected erythrocyte surface antigen (RESA)	3464	PF3D7_0102200
Pf3D7_01_v3	98891	-3392	A	0.431789	0.431789	4.24549	2.77622	2.2	1	rna_PF3D7_0102200-1	rna_PF3D7_0102200-1	Pf3D7_01_v3	98819	102282	PF3D7_0102200-1	ring-infected erythrocyte surface antigen (RESA)	3464	PF3D7_0102200
Pf3D7_01_v3	98892	-3391	A	1	2.97588	3.16144	3.24445	1.4	1	rna_PF3D7_0102200-1	rna_PF3D7_0102200-1	Pf3D7_01_v3	98819	102282	PF3D7_0102200-1	ring-infected erythrocyte surface antigen (RESA)	3464	PF3D7_0102200
Pf3D7_01_v3	98893	-3390	T	1	2.97588	1.9818	1.11955	1.2	1.2037	rna_PF3D7_0102200-1	rna_PF3D7_0102200-1	Pf3D7_01_v3	98819	102282	PF3D7_0102200-1	ring-infected erythrocyte surface antigen (RESA)	3464	PF3D7_0102200
Pf3D7_01_v3	98894	-3389	C	1	1	5.58541	1.9562	1	1	rna_PF3D7_0102200-1	rna_PF3D7_0102200-1	Pf3D7_01_v3	98819	102282	PF3D7_0102200-1	ring-infected erythrocyte surface antigen (RESA)	3464	PF3D7_0102200
Pf3D7_01_v3	98895	-3388	C	1	4.95177	2.28915	0.905844	1	1	rna_PF3D7_0102200-1	rna_PF3D7_0102200-1	Pf3D7_01_v3	98819	102282	PF3D7_0102200-1	ring-infected erythrocyte surface antigen (RESA)	3464	PF3D7_0102200
Pf3D7_01_v3	98896	-3387	C	1	18.783	0.734444	0.281709	0.707403	0.589503	rna_PF3D7_0102200-1	rna_PF3D7_0102200-1	Pf3D7_01_v3	98819	102282	PF3D7_0102200-1	ring-infected erythrocyte surface antigen (RESA)	3464	PF3D7_0102200
Pf3D7_01_v3	98897	-3386	A	1	1	0.345216	0.221529	1	1.2037	rna_PF3D7_0102200-1	rna_PF3D7_0102200-1	Pf3D7_01_v3	98819	102282	PF3D7_0102200-1	ring-infected erythrocyte surface antigen (RESA)	3464	PF3D7_0102200
Pf3D7_01_v3	98898	-3385	C	1	6.92765	2.22182	0.660003	1	1	rna_PF3D7_0102200-1	rna_PF3D7_0102200-1	Pf3D7_01_v3	98819	102282	PF3D7_0102200-1	ring-infected erythrocyte surface antigen (RESA)	3464	PF3D7_0102200
Pf3D7_01_v3	98899	-3384	C	0.336257	1.66507	1.04924	0.50067	0.741745	0.892835	rna_PF3D7_0102200-1	rna_PF3D7_0102200-1	Pf3D7_01_v3	98819	102282	PF3D7_0102200-1	ring-infected erythrocyte surface antigen (RESA)	3464	PF3D7_0102200
Pf3D7_01_v3	98900	-3383	A	1	2.97588	0.912853	0.470068	1	1	rna_PF3D7_0102200-1	rna_PF3D7_0102200-1	Pf3D7_01_v3	98819	102282	PF3D7_0102200-1	ring-infected erythrocyte surface antigen (RESA)	3464	PF3D7_0102200
Pf3D7_01_v3	98901	-3382	T	1	22.7347	0.269758	0.159432	1	1.2037	rna_PF3D7_0102200-1	rna_PF3D7_0102200-1	Pf3D7_01_v3	98819	102282	PF3D7_0102200-1	ring-infected erythrocyte surface antigen (RESA)	3464	PF3D7_0102200
Pf3D7_01_v3	98902	-3381	A	2.80883	8.90354	0.656327	0.298561	1	1.2037	rna_PF3D7_0102200-1	rna_PF3D7_0102200-1	Pf3D7_01_v3	98819	102282	PF3D7_0102200-1	ring-infected erythrocyte surface antigen (RESA)	3464	PF3D7_0102200
Pf3D7_01_v3	98903	-3380	T	0.603146	8.94538	0.918512	0.689334	1	1	rna_PF3D7_0102200-1	rna_PF3D7_0102200-1	Pf3D7_01_v3	98819	102282	PF3D7_0102200-1	ring-infected erythrocyte surface antigen (RESA)	3464	PF3D7_0102200
Pf3D7_01_v3	98904	-3379	A	1.60294	10.8794	1.10264	0.564025	1	1	rna_PF3D7_0102200-1	rna_PF3D7_0102200-1	Pf3D7_01_v3	98819	102282	PF3D7_0102200-1	ring-infected erythrocyte surface antigen (RESA)	3464	PF3D7_0102200
Pf3D7_01_v3	98905	-3378	T	1	1	1.92601	0.781071	1	1.2037	rna_PF3D7_0102200-1	rna_PF3D7_0102200-1	Pf3D7_01_v3	98819	102282	PF3D7_0102200-1	ring-infected erythrocyte surface antigen (RESA)	3464	PF3D7_0102200
Pf3D7_01_v3	98906	-3377	T	1	2.97588	1.55688	1.00988	0.741745	0.741745	rna_PF3D7_0102200-1	rna_PF3D7_0102200-1	Pf3D7_01_v3	98819	102282	PF3D7_0102200-1	ring-infected erythrocyte surface antigen (RESA)	3464	PF3D7_0102200
Pf3D7_01_v3	98907	-3376	C	0.603146	2.98664	0.424974	0.141388	1.4	1	rna_PF3D7_0102200-1	rna_PF3D7_0102200-1	Pf3D7_01_v3	98819	102282	PF3D7_0102200-1	ring-infected erythrocyte surface antigen (RESA)	3464	PF3D7_0102200
Pf3D7_01_v3	98908	-3375	A	1	10.8794	1.15565	0.51757	1	1	rna_PF3D7_0102200-1	rna_PF3D7_0102200-1	Pf3D7_01_v3	98819	102282	PF3D7_0102200-1	ring-infected erythrocyte surface antigen (RESA)	3464	PF3D7_0102200
Pf3D7_01_v3	98909	-3374	T	1	1	1.90885	0.878066	1	1	rna_PF3D7_0102200-1	rna_PF3D7_0102200-1	Pf3D7_01_v3	98819	102282	PF3D7_0102200-1	ring-infected erythrocyte surface antigen (RESA)	3464	PF3D7_0102200
Pf3D7_01_v3	98910	-3373	T	1	4.95177	2.47061	1.5462	1	1	rna_PF3D7_0102200-1	rna_PF3D7_0102200-1	Pf3D7_01_v3	98819	102282	PF3D7_0102200-1	ring-infected erythrocyte surface antigen (RESA)	3464	PF3D7_0102200
Pf3D7_01_v3	98911	-3372	T	1	1	1.5382	2.20854	1	1	rna_PF3D7_0102200-1	rna_PF3D7_0102200-1	Pf3D7_01_v3	98819	102282	PF3D7_0102200-1	ring-infected erythrocyte surface antigen (RESA)	3464	PF3D7_0102200
Pf3D7_01_v3	98912	-3371	G	1	6.92765	2.19005	3.15484	2	1.40739	rna_PF3D7_0102200-1	rna_PF3D7_0102200-1	Pf3D7_01_v3	98819	102282	PF3D7_0102200-1	ring-infected erythrocyte surface antigen (RESA)	3464	PF3D7_0102200
Pf3D7_01_v3	98913	-3370	A	1	1	0.962009	1.36551	1	1	rna_PF3D7_0102200-1	rna_PF3D7_0102200-1	Pf3D7_01_v3	98819	102282	PF3D7_0102200-1	ring-infected erythrocyte surface antigen (RESA)	3464	PF3D7_0102200
Pf3D7_01_v3	98914	-3369	T	1	1	2.61871	4.22155	1.2	1	rna_PF3D7_0102200-1	rna_PF3D7_0102200-1	Pf3D7_01_v3	98819	102282	PF3D7_0102200-1	ring-infected erythrocyte surface antigen (RESA)	3464	PF3D7_0102200
Pf3D7_01_v3	98915	-3368	G	1	2.97588	1.7803	0.696093	1	1.81478	rna_PF3D7_0102200-1	rna_PF3D7_0102200-1	Pf3D7_01_v3	98819	102282	PF3D7_0102200-1	ring-infected erythrocyte surface antigen (RESA)	3464	PF3D7_0102200
Pf3D7_01_v3	98916	-3367	A	1	6.92765	0.919503	0.726791	1	1	rna_PF3D7_0102200-1	rna_PF3D7_0102200-1	Pf3D7_01_v3	98819	102282	PF3D7_0102200-1	ring-infected erythrocyte surface antigen (RESA)	3464	PF3D7_0102200
Pf3D7_01_v3	98917	-3366	T	1	1	1.67691	1.03622	1	1	rna_PF3D7_0102200-1	rna_PF3D7_0102200-1	Pf3D7_01_v3	98819	102282	PF3D7_0102200-1	ring-infected erythrocyte surface antigen (RESA)	3464	PF3D7_0102200
Pf3D7_01_v3	98918	-3365	G	1	4.95177	4.03968	1.98755	1	1	rna_PF3D7_0102200-1	rna_PF3D7_0102200-1	Pf3D7_01_v3	98819	102282	PF3D7_0102200-1	ring-infected erythrocyte surface antigen (RESA)	3464	PF3D7_0102200
Pf3D7_01_v3	98919	-3364	A	1	8.90354	4.20761	2.39876	1	1	rna_PF3D7_0102200-1	rna_PF3D7_0102200-1	Pf3D7_01_v3	98819	102282	PF3D7_0102200-1	ring-infected erythrocyte surface antigen (RESA)	3464	PF3D7_0102200
Pf3D7_01_v3	98920	-3363	A	1	1	0.634838	1.5558	1	1.61109	rna_PF3D7_0102200-1	rna_PF3D7_0102200-1	Pf3D7_01_v3	98819	102282	PF3D7_0102200-1	ring-infected erythrocyte surface antigen (RESA)	3464	PF3D7_0102200
Pf3D7_01_v3	98921	-3362	G	1	10.8794	0.585381	0.548592	0.741745	0.741745	rna_PF3D7_0102200-1	rna_PF3D7_0102200-1	Pf3D7_01_v3	98819	102282	PF3D7_0102200-1	ring-infected erythrocyte surface antigen (RESA)	3464	PF3D7_0102200
Pf3D7_01_v3	98922	-3361	A	1	6.92765	0.918937	0.655602	1	1	rna_PF3D7_0102200-1	rna_PF3D7_0102200-1	Pf3D7_01_v3	98819	102282	PF3D7_0102200-1	ring-infected erythrocyte surface antigen (RESA)	3464	PF3D7_0102200
Pf3D7_01_v3	98923	-3360	A	0.603146	7.75363	0.93315	0.790588	1.2	1.2037	rna_PF3D7_0102200-1	rna_PF3D7_0102200-1	Pf3D7_01_v3	98819	102282	PF3D7_0102200-1	ring-infected erythrocyte surface antigen (RESA)	3464	PF3D7_0102200
Pf3D7_01_v3	98924	-3359	A	1	1	2.07618	2.02877	1	1	rna_PF3D7_0102200-1	rna_PF3D7_0102200-1	Pf3D7_01_v3	98819	102282	PF3D7_0102200-1	ring-infected erythrocyte surface antigen (RESA)	3464	PF3D7_0102200
Pf3D7_01_v3	98925	-3358	A	1	6.92765	1.99475	1.47177	1	1.2037	rna_PF3D7_0102200-1	rna_PF3D7_0102200-1	Pf3D7_01_v3	98819	102282	PF3D7_0102200-1	ring-infected erythrocyte surface antigen (RESA)	3464	PF3D7_0102200
Pf3D7_01_v3	98926	-3357	A	1	14.8312	1.73686	1.08703	1	1	rna_PF3D7_0102200-1	rna_PF3D7_0102200-1	Pf3D7_01_v3	98819	102282	PF3D7_0102200-1	ring-infected erythrocyte surface antigen (RESA)	3464	PF3D7_0102200
Pf3D7_01_v3	98927	-3356	A	1	1	5.30408	2.08574	1	1	rna_PF3D7_0102200-1	rna_PF3D7_0102200-1	Pf3D7_01_v3	98819	102282	PF3D7_0102200-1	ring-infected erythrocyte surface antigen (RESA)	3464	PF3D7_0102200
Pf3D7_01_v3	98928	-3355	G	1	1	1.34361	1.10887	1	1	rna_PF3D7_0102200-1	rna_PF3D7_0102200-1	Pf3D7_01_v3	98819	102282	PF3D7_0102200-1	ring-infected erythrocyte surface antigen (RESA)	3464	PF3D7_0102200
Pf3D7_01_v3	98929	-3354	A	1	8.90354	5.04868	2.99463	1	1	rna_PF3D7_0102200-1	rna_PF3D7_0102200-1	Pf3D7_01_v3	98819	102282	PF3D7_0102200-1	ring-infected erythrocyte surface antigen (RESA)	3464	PF3D7_0102200
Pf3D7_01_v3	98930	-3353	A	0.603146	0.603146	2.19005	1.70848	1.2	1	rna_PF3D7_0102200-1	rna_PF3D7_0102200-1	Pf3D7_01_v3	98819	102282	PF3D7_0102200-1	ring-infected erythrocyte surface antigen (RESA)	3464	PF3D7_0102200
Pf3D7_01_v3	98931	-3352	A	1	1	1.3755	1.18211	1	1	rna_PF3D7_0102200-1	rna_PF3D7_0102200-1	Pf3D7_01_v3	98819	102282	PF3D7_0102200-1	ring-infected erythrocyte surface antigen (RESA)	3464	PF3D7_0102200
Pf3D7_01_v3	98932	-3351	T	1	4.95177	8.84005	9.19111	1	1	rna_PF3D7_0102200-1	rna_PF3D7_0102200-1	Pf3D7_01_v3	98819	102282	PF3D7_0102200-1	ring-infected erythrocyte surface antigen (RESA)	3464	PF3D7_0102200
Pf3D7_01_v3	98933	-3350	G	0.603146	0.603146	1.23531	1.15152	1	1	rna_PF3D7_0102200-1	rna_PF3D7_0102200-1	Pf3D7_01_v3	98819	102282	PF3D7_0102200-1	ring-infected erythrocyte surface antigen (RESA)	3464	PF3D7_0102200
Pf3D7_01_v3	98934	-3349	A	1	1	1.82716	2.14164	1	1	rna_PF3D7_0102200-1	rna_PF3D7_0102200-1	Pf3D7_01_v3	98819	102282	PF3D7_0102200-1	ring-infected erythrocyte surface antigen (RESA)	3464	PF3D7_0102200
Pf3D7_01_v3	98935	-3348	A	1.33047	0.603146	1.92981	2.14164	1.4	1	rna_PF3D7_0102200-1	rna_PF3D7_0102200-1	Pf3D7_01_v3	98819	102282	PF3D7_0102200-1	ring-infected erythrocyte surface antigen (RESA)	3464	PF3D7_0102200
Pf3D7_01_v3	98936	-3347	A	2.0578	6.56188	1.30308	1.97773	1	1	rna_PF3D7_0102200-1	rna_PF3D7_0102200-1	Pf3D7_01_v3	98819	102282	PF3D7_0102200-1	ring-infected erythrocyte surface antigen (RESA)	3464	PF3D7_0102200
Pf3D7_01_v3	98937	-3346	A	1.76946	1.90745	1.81047	1.75877	1.2	1	rna_PF3D7_0102200-1	rna_PF3D7_0102200-1	Pf3D7_01_v3	98819	102282	PF3D7_0102200-1	ring-infected erythrocyte surface antigen (RESA)	3464	PF3D7_0102200
Pf3D7_01_v3	98938	-3345	T	0.144472	0.429932	1.97179	2.02006	0.589503	0.589503	rna_PF3D7_0102200-1	rna_PF3D7_0102200-1	Pf3D7_01_v3	98819	102282	PF3D7_0102200-1	ring-infected erythrocyte surface antigen (RESA)	3464	PF3D7_0102200
Pf3D7_01_v3	98939	-3344	A	2.42146	4.17839	2.35349	2.54477	1.4	1.2037	rna_PF3D7_0102200-1	rna_PF3D7_0102200-1	Pf3D7_01_v3	98819	102282	PF3D7_0102200-1	ring-infected erythrocyte surface antigen (RESA)	3464	PF3D7_0102200
Pf3D7_01_v3	98940	-3343	A	1	1	1.26044	1.72935	1	1	rna_PF3D7_0102200-1	rna_PF3D7_0102200-1	Pf3D7_01_v3	98819	102282	PF3D7_0102200-1	ring-infected erythrocyte surface antigen (RESA)	3464	PF3D7_0102200
Pf3D7_01_v3	98941	-3342	G	1	14.8312	2.23213	1.91614	1	1	rna_PF3D7_0102200-1	rna_PF3D7_0102200-1	Pf3D7_01_v3	98819	102282	PF3D7_0102200-1	ring-infected erythrocyte surface antigen (RESA)	3464	PF3D7_0102200
Pf3D7_01_v3	98942	-3341	A	2.42146	0.603146	2.38064	5.72828	1	1	rna_PF3D7_0102200-1	rna_PF3D7_0102200-1	Pf3D7_01_v3	98819	102282	PF3D7_0102200-1	ring-infected erythrocyte surface antigen (RESA)	3464	PF3D7_0102200
Pf3D7_01_v3	98943	-3340	G	1	1	3.33281	1.23077	1	1	rna_PF3D7_0102200-1	rna_PF3D7_0102200-1	Pf3D7_01_v3	98819	102282	PF3D7_0102200-1	ring-infected erythrocyte surface antigen (RESA)	3464	PF3D7_0102200
Pf3D7_01_v3	98944	-3339	C	1	2.97588	0.962009	0.487343	1	1.2037	rna_PF3D7_0102200-1	rna_PF3D7_0102200-1	Pf3D7_01_v3	98819	102282	PF3D7_0102200-1	ring-infected erythrocyte surface antigen (RESA)	3464	PF3D7_0102200
Pf3D7_01_v3	98945	-3338	T	0.607366	0.275339	1.82716	0.642382	1	1	rna_PF3D7_0102200-1	rna_PF3D7_0102200-1	Pf3D7_01_v3	98819	102282	PF3D7_0102200-1	ring-infected erythrocyte surface antigen (RESA)	3464	PF3D7_0102200
Pf3D7_01_v3	98946	-3337	T	1	1	3.38744	1.23077	1	1	rna_PF3D7_0102200-1	rna_PF3D7_0102200-1	Pf3D7_01_v3	98819	102282	PF3D7_0102200-1	ring-infected erythrocyte surface antigen (RESA)	3464	PF3D7_0102200
Pf3D7_01_v3	98947	-3336	T	2.80883	2.97588	2.19325	1.3686	1	1	rna_PF3D7_0102200-1	rna_PF3D7_0102200-1	Pf3D7_01_v3	98819	102282	PF3D7_0102200-1	ring-infected erythrocyte surface antigen (RESA)	3464	PF3D7_0102200
Pf3D7_01_v3	98948	-3335	T	0.966809	0.603146	3.39709	3.06852	1	1	rna_PF3D7_0102200-1	rna_PF3D7_0102200-1	Pf3D7_01_v3	98819	102282	PF3D7_0102200-1	ring-infected erythrocyte surface antigen (RESA)	3464	PF3D7_0102200
Pf3D7_01_v3	98949	-3334	T	0.431789	0.431789	3.84088	5.38041	1	1	rna_PF3D7_0102200-1	rna_PF3D7_0102200-1	Pf3D7_01_v3	98819	102282	PF3D7_0102200-1	ring-infected erythrocyte surface antigen (RESA)	3464	PF3D7_0102200
Pf3D7_01_v3	98950	-3333	A	2.0578	0.603146	4.30301	3.62409	1.2	1	rna_PF3D7_0102200-1	rna_PF3D7_0102200-1	Pf3D7_01_v3	98819	102282	PF3D7_0102200-1	ring-infected erythrocyte surface antigen (RESA)	3464	PF3D7_0102200
Pf3D7_01_v3	98951	-3332	A	1.60294	18.783	5.52089	2.47923	1	1	rna_PF3D7_0102200-1	rna_PF3D7_0102200-1	Pf3D7_01_v3	98819	102282	PF3D7_0102200-1	ring-infected erythrocyte surface antigen (RESA)	3464	PF3D7_0102200
Pf3D7_01_v3	98952	-3331	A	0.603146	0.603146	2.07618	2.90656	1	1	rna_PF3D7_0102200-1	rna_PF3D7_0102200-1	Pf3D7_01_v3	98819	102282	PF3D7_0102200-1	ring-infected erythrocyte surface antigen (RESA)	3464	PF3D7_0102200
Pf3D7_01_v3	98953	-3330	G	1.99385	0.431789	5.63418	6.30779	1	1	rna_PF3D7_0102200-1	rna_PF3D7_0102200-1	Pf3D7_01_v3	98819	102282	PF3D7_0102200-1	ring-infected erythrocyte surface antigen (RESA)	3464	PF3D7_0102200
Pf3D7_01_v3	98954	-3329	G	10.6471	6.92765	2.20855	1.15181	1	1	rna_PF3D7_0102200-1	rna_PF3D7_0102200-1	Pf3D7_01_v3	98819	102282	PF3D7_0102200-1	ring-infected erythrocyte surface antigen (RESA)	3464	PF3D7_0102200
Pf3D7_01_v3	98955	-3328	T	1	1	4.20512	2.78749	1	1	rna_PF3D7_0102200-1	rna_PF3D7_0102200-1	Pf3D7_01_v3	98819	102282	PF3D7_0102200-1	ring-infected erythrocyte surface antigen (RESA)	3464	PF3D7_0102200
Pf3D7_01_v3	98956	-3327	G	0.336257	1.00066	2.62333	3.42839	1.4	1	rna_PF3D7_0102200-1	rna_PF3D7_0102200-1	Pf3D7_01_v3	98819	102282	PF3D7_0102200-1	ring-infected erythrocyte surface antigen (RESA)	3464	PF3D7_0102200
Pf3D7_01_v3	98957	-3326	T	1	1	3	6.55013	1	1	rna_PF3D7_0102200-1	rna_PF3D7_0102200-1	Pf3D7_01_v3	98819	102282	PF3D7_0102200-1	ring-infected erythrocyte surface antigen (RESA)	3464	PF3D7_0102200
Pf3D7_01_v3	98958	-3325	T	2.20588	1	7.15842	3.72132	1	1	rna_PF3D7_0102200-1	rna_PF3D7_0102200-1	Pf3D7_01_v3	98819	102282	PF3D7_0102200-1	ring-infected erythrocyte surface antigen (RESA)	3464	PF3D7_0102200
Pf3D7_01_v3	98959	-3324	G	0.603146	1.79489	7.82562	7.07448	1	1	rna_PF3D7_0102200-1	rna_PF3D7_0102200-1	Pf3D7_01_v3	98819	102282	PF3D7_0102200-1	ring-infected erythrocyte surface antigen (RESA)	3464	PF3D7_0102200
Pf3D7_01_v3	98960	-3323	T	1	1	4.8	6.25802	1	1	rna_PF3D7_0102200-1	rna_PF3D7_0102200-1	Pf3D7_01_v3	98819	102282	PF3D7_0102200-1	ring-infected erythrocyte surface antigen (RESA)	3464	PF3D7_0102200
Pf3D7_01_v3	98961	-3322	G	0.603146	0.603146	6.07406	4.69828	1	1	rna_PF3D7_0102200-1	rna_PF3D7_0102200-1	Pf3D7_01_v3	98819	102282	PF3D7_0102200-1	ring-infected erythrocyte surface antigen (RESA)	3464	PF3D7_0102200
Pf3D7_01_v3	98962	-3321	T	1.60294	1	5.79144	2.42777	1	1.2037	rna_PF3D7_0102200-1	rna_PF3D7_0102200-1	Pf3D7_01_v3	98819	102282	PF3D7_0102200-1	ring-infected erythrocyte surface antigen (RESA)	3464	PF3D7_0102200
Pf3D7_01_v3	98963	-3320	T	0.603146	1.79489	1.13843	2.12711	1.4	1	rna_PF3D7_0102200-1	rna_PF3D7_0102200-1	Pf3D7_01_v3	98819	102282	PF3D7_0102200-1	ring-infected erythrocyte surface antigen (RESA)	3464	PF3D7_0102200
Pf3D7_01_v3	98964	-3319	C	1	1	1.36666	0.862699	1	1	rna_PF3D7_0102200-1	rna_PF3D7_0102200-1	Pf3D7_01_v3	98819	102282	PF3D7_0102200-1	ring-infected erythrocyte surface antigen (RESA)	3464	PF3D7_0102200
Pf3D7_01_v3	98965	-3318	T	1	1	16	9.47125	1	1	rna_PF3D7_0102200-1	rna_PF3D7_0102200-1	Pf3D7_01_v3	98819	102282	PF3D7_0102200-1	ring-infected erythrocyte surface antigen (RESA)	3464	PF3D7_0102200
Pf3D7_01_v3	98966	-3317	A	1	1	11.4	13.8529	1	1	rna_PF3D7_0102200-1	rna_PF3D7_0102200-1	Pf3D7_01_v3	98819	102282	PF3D7_0102200-1	ring-infected erythrocyte surface antigen (RESA)	3464	PF3D7_0102200
Pf3D7_01_v3	98967	-3316	A	1.33047	8.94538	2.45863	4.26316	2.4	1	rna_PF3D7_0102200-1	rna_PF3D7_0102200-1	Pf3D7_01_v3	98819	102282	PF3D7_0102200-1	ring-infected erythrocyte surface antigen (RESA)	3464	PF3D7_0102200
Pf3D7_01_v3	98968	-3315	A	1.60294	2.97588	5.68129	4.71706	1	1	rna_PF3D7_0102200-1	rna_PF3D7_0102200-1	Pf3D7_01_v3	98819	102282	PF3D7_0102200-1	ring-infected erythrocyte surface antigen (RESA)	3464	PF3D7_0102200
Pf3D7_01_v3	98969	-3314	C	1	1	6.4	6.55013	1	1	rna_PF3D7_0102200-1	rna_PF3D7_0102200-1	Pf3D7_01_v3	98819	102282	PF3D7_0102200-1	ring-infected erythrocyte surface antigen (RESA)	3464	PF3D7_0102200
Pf3D7_01_v3	98970	-3313	G	1	1	5.2	12.3924	1	1	rna_PF3D7_0102200-1	rna_PF3D7_0102200-1	Pf3D7_01_v3	98819	102282	PF3D7_0102200-1	ring-infected erythrocyte surface antigen (RESA)	3464	PF3D7_0102200
Pf3D7_01_v3	98971	-3312	T	1	1	2.3187	3.47621	1	1	rna_PF3D7_0102200-1	rna_PF3D7_0102200-1	Pf3D7_01_v3	98819	102282	PF3D7_0102200-1	ring-infected erythrocyte surface antigen (RESA)	3464	PF3D7_0102200
Pf3D7_01_v3	98972	-3311	G	1	1	2.95427	1.72983	1	1	rna_PF3D7_0102200-1	rna_PF3D7_0102200-1	Pf3D7_01_v3	98819	102282	PF3D7_0102200-1	ring-infected erythrocyte surface antigen (RESA)	3464	PF3D7_0102200
Pf3D7_01_v3	98973	-3310	G	1	1	1.85296	0.587694	1.2	1	rna_PF3D7_0102200-1	rna_PF3D7_0102200-1	Pf3D7_01_v3	98819	102282	PF3D7_0102200-1	ring-infected erythrocyte surface antigen (RESA)	3464	PF3D7_0102200
Pf3D7_01_v3	98974	-3309	T	1	1	3.4	3.62901	1	1	rna_PF3D7_0102200-1	rna_PF3D7_0102200-1	Pf3D7_01_v3	98819	102282	PF3D7_0102200-1	ring-infected erythrocyte surface antigen (RESA)	3464	PF3D7_0102200
Pf3D7_01_v3	98975	-3308	G	1	1	3.1772	1.42263	1	1	rna_PF3D7_0102200-1	rna_PF3D7_0102200-1	Pf3D7_01_v3	98819	102282	PF3D7_0102200-1	ring-infected erythrocyte surface antigen (RESA)	3464	PF3D7_0102200
Pf3D7_01_v3	98976	-3307	T	0.603146	0.603146	5.15806	2.13531	1	1	rna_PF3D7_0102200-1	rna_PF3D7_0102200-1	Pf3D7_01_v3	98819	102282	PF3D7_0102200-1	ring-infected erythrocyte surface antigen (RESA)	3464	PF3D7_0102200
Pf3D7_01_v3	98977	-3306	T	1	1	4.78232	3.05289	1	1	rna_PF3D7_0102200-1	rna_PF3D7_0102200-1	Pf3D7_01_v3	98819	102282	PF3D7_0102200-1	ring-infected erythrocyte surface antigen (RESA)	3464	PF3D7_0102200
Pf3D7_01_v3	98978	-3305	C	1	1	6.4	2.75267	1.2	1	rna_PF3D7_0102200-1	rna_PF3D7_0102200-1	Pf3D7_01_v3	98819	102282	PF3D7_0102200-1	ring-infected erythrocyte surface antigen (RESA)	3464	PF3D7_0102200
Pf3D7_01_v3	98979	-3304	T	1	1	4.9527	2.37803	1	1	rna_PF3D7_0102200-1	rna_PF3D7_0102200-1	Pf3D7_01_v3	98819	102282	PF3D7_0102200-1	ring-infected erythrocyte surface antigen (RESA)	3464	PF3D7_0102200
Pf3D7_01_v3	98980	-3303	T	0.336257	0.336257	6.4	2.46056	1	1	rna_PF3D7_0102200-1	rna_PF3D7_0102200-1	Pf3D7_01_v3	98819	102282	PF3D7_0102200-1	ring-infected erythrocyte surface antigen (RESA)	3464	PF3D7_0102200
Pf3D7_01_v3	98981	-3302	C	1	1	4.2	1.87634	1	1	rna_PF3D7_0102200-1	rna_PF3D7_0102200-1	Pf3D7_01_v3	98819	102282	PF3D7_0102200-1	ring-infected erythrocyte surface antigen (RESA)	3464	PF3D7_0102200
Pf3D7_01_v3	98982	-3301	C	1	1	1	1	1	1	rna_PF3D7_0102200-1	rna_PF3D7_0102200-1	Pf3D7_01_v3	98819	102282	PF3D7_0102200-1	ring-infected erythrocyte surface antigen (RESA)	3464	PF3D7_0102200
Pf3D7_01_v3	98983	-3300	A	1	1	1.4	3.04479	1	1	rna_PF3D7_0102200-1	rna_PF3D7_0102200-1	Pf3D7_01_v3	98819	102282	PF3D7_0102200-1	ring-infected erythrocyte surface antigen (RESA)	3464	PF3D7_0102200
Pf3D7_01_v3	98984	-3299	A	1	1	2.6	3.3369	1	1	rna_PF3D7_0102200-1	rna_PF3D7_0102200-1	Pf3D7_01_v3	98819	102282	PF3D7_0102200-1	ring-infected erythrocyte surface antigen (RESA)	3464	PF3D7_0102200
Pf3D7_01_v3	98985	-3298	T	1	1	3.6	2.75267	1	1	rna_PF3D7_0102200-1	rna_PF3D7_0102200-1	Pf3D7_01_v3	98819	102282	PF3D7_0102200-1	ring-infected erythrocyte surface antigen (RESA)	3464	PF3D7_0102200
Pf3D7_01_v3	98986	-3297	T	1	1	2.2	1.58422	1	1	rna_PF3D7_0102200-1	rna_PF3D7_0102200-1	Pf3D7_01_v3	98819	102282	PF3D7_0102200-1	ring-infected erythrocyte surface antigen (RESA)	3464	PF3D7_0102200
Pf3D7_01_v3	98987	-3296	A	1	1	1	1.29211	1	1	rna_PF3D7_0102200-1	rna_PF3D7_0102200-1	Pf3D7_01_v3	98819	102282	PF3D7_0102200-1	ring-infected erythrocyte surface antigen (RESA)	3464	PF3D7_0102200
Pf3D7_01_v3	98993	-3290	A	1	1	1	1	1	1	rna_PF3D7_0102200-1	rna_PF3D7_0102200-1	Pf3D7_01_v3	98819	102282	PF3D7_0102200-1	ring-infected erythrocyte surface antigen (RESA)	3464	PF3D7_0102200
Pf3D7_01_v3	98999	-3284	T	1	1	1	1	1	1	rna_PF3D7_0102200-1	rna_PF3D7_0102200-1	Pf3D7_01_v3	98819	102282	PF3D7_0102200-1	ring-infected erythrocyte surface antigen (RESA)	3464	PF3D7_0102200
Pf3D7_01_v3	99001	-3282	T	1	1	1.4	1	1	1	rna_PF3D7_0102200-1	rna_PF3D7_0102200-1	Pf3D7_01_v3	98819	102282	PF3D7_0102200-1	ring-infected erythrocyte surface antigen (RESA)	3464	PF3D7_0102200
Pf3D7_01_v3	99003	-3280	T	1	1	1	1	1	1	rna_PF3D7_0102200-1	rna_PF3D7_0102200-1	Pf3D7_01_v3	98819	102282	PF3D7_0102200-1	ring-infected erythrocyte surface antigen (RESA)	3464	PF3D7_0102200
Pf3D7_01_v3	99009	-3274	T	1	1	1	1	1	1	rna_PF3D7_0102200-1	rna_PF3D7_0102200-1	Pf3D7_01_v3	98819	102282	PF3D7_0102200-1	ring-infected erythrocyte surface antigen (RESA)	3464	PF3D7_0102200
Pf3D7_01_v3	99012	-3271	A	1	1	1	1.29211	1	1	rna_PF3D7_0102200-1	rna_PF3D7_0102200-1	Pf3D7_01_v3	98819	102282	PF3D7_0102200-1	ring-infected erythrocyte surface antigen (RESA)	3464	PF3D7_0102200
Pf3D7_01_v3	99013	-3270	T	1	1	1.2	1.29211	1	1	rna_PF3D7_0102200-1	rna_PF3D7_0102200-1	Pf3D7_01_v3	98819	102282	PF3D7_0102200-1	ring-infected erythrocyte surface antigen (RESA)	3464	PF3D7_0102200
Pf3D7_01_v3	99014	-3269	G	1.60294	1	1	1	1	1	rna_PF3D7_0102200-1	rna_PF3D7_0102200-1	Pf3D7_01_v3	98819	102282	PF3D7_0102200-1	ring-infected erythrocyte surface antigen (RESA)	3464	PF3D7_0102200
Pf3D7_01_v3	99015	-3268	T	2.80883	1	1	1	1	1	rna_PF3D7_0102200-1	rna_PF3D7_0102200-1	Pf3D7_01_v3	98819	102282	PF3D7_0102200-1	ring-infected erythrocyte surface antigen (RESA)	3464	PF3D7_0102200
Pf3D7_01_v3	99016	-3267	A	2.20588	1	1	1	1	1	rna_PF3D7_0102200-1	rna_PF3D7_0102200-1	Pf3D7_01_v3	98819	102282	PF3D7_0102200-1	ring-infected erythrocyte surface antigen (RESA)	3464	PF3D7_0102200
Pf3D7_01_v3	99018	-3265	G	1	1	1	1	1	1	rna_PF3D7_0102200-1	rna_PF3D7_0102200-1	Pf3D7_01_v3	98819	102282	PF3D7_0102200-1	ring-infected erythrocyte surface antigen (RESA)	3464	PF3D7_0102200
Pf3D7_01_v3	99020	-3263	T	1	1	0.724594	0.724594	1	1	rna_PF3D7_0102200-1	rna_PF3D7_0102200-1	Pf3D7_01_v3	98819	102282	PF3D7_0102200-1	ring-infected erythrocyte surface antigen (RESA)	3464	PF3D7_0102200
Pf3D7_01_v3	99023	-3260	T	1	1	1.2	1	1	1	rna_PF3D7_0102200-1	rna_PF3D7_0102200-1	Pf3D7_01_v3	98819	102282	PF3D7_0102200-1	ring-infected erythrocyte surface antigen (RESA)	3464	PF3D7_0102200
Pf3D7_01_v3	99026	-3257	T	1	1	1.2	1	1	1	rna_PF3D7_0102200-1	rna_PF3D7_0102200-1	Pf3D7_01_v3	98819	102282	PF3D7_0102200-1	ring-infected erythrocyte surface antigen (RESA)	3464	PF3D7_0102200
Pf3D7_01_v3	99027	-3256	T	1	1	1	1.29211	1	1	rna_PF3D7_0102200-1	rna_PF3D7_0102200-1	Pf3D7_01_v3	98819	102282	PF3D7_0102200-1	ring-infected erythrocyte surface antigen (RESA)	3464	PF3D7_0102200
Pf3D7_01_v3	99038	-3245	T	1	1	0.724594	0.724594	1	1	rna_PF3D7_0102200-1	rna_PF3D7_0102200-1	Pf3D7_01_v3	98819	102282	PF3D7_0102200-1	ring-infected erythrocyte surface antigen (RESA)	3464	PF3D7_0102200
Pf3D7_01_v3	99041	-3242	T	1	1	1.44919	0.724594	1	1	rna_PF3D7_0102200-1	rna_PF3D7_0102200-1	Pf3D7_01_v3	98819	102282	PF3D7_0102200-1	ring-infected erythrocyte surface antigen (RESA)	3464	PF3D7_0102200
Pf3D7_01_v3	99043	-3240	A	1	1	1	1.29211	1	1	rna_PF3D7_0102200-1	rna_PF3D7_0102200-1	Pf3D7_01_v3	98819	102282	PF3D7_0102200-1	ring-infected erythrocyte surface antigen (RESA)	3464	PF3D7_0102200
Pf3D7_01_v3	99044	-3239	A	1	1	1.2	1	1	1	rna_PF3D7_0102200-1	rna_PF3D7_0102200-1	Pf3D7_01_v3	98819	102282	PF3D7_0102200-1	ring-infected erythrocyte surface antigen (RESA)	3464	PF3D7_0102200
Pf3D7_01_v3	99046	-3237	T	1	1	1	1	1	1	rna_PF3D7_0102200-1	rna_PF3D7_0102200-1	Pf3D7_01_v3	98819	102282	PF3D7_0102200-1	ring-infected erythrocyte surface antigen (RESA)	3464	PF3D7_0102200
Pf3D7_01_v3	99047	-3236	A	1	1	2	1	1	1	rna_PF3D7_0102200-1	rna_PF3D7_0102200-1	Pf3D7_01_v3	98819	102282	PF3D7_0102200-1	ring-infected erythrocyte surface antigen (RESA)	3464	PF3D7_0102200
Pf3D7_01_v3	99048	-3235	A	1	1	1	1.29211	1	1	rna_PF3D7_0102200-1	rna_PF3D7_0102200-1	Pf3D7_01_v3	98819	102282	PF3D7_0102200-1	ring-infected erythrocyte surface antigen (RESA)	3464	PF3D7_0102200
Pf3D7_01_v3	99049	-3234	A	1	1	1	1	1	1	rna_PF3D7_0102200-1	rna_PF3D7_0102200-1	Pf3D7_01_v3	98819	102282	PF3D7_0102200-1	ring-infected erythrocyte surface antigen (RESA)	3464	PF3D7_0102200
Pf3D7_01_v3	99050	-3233	A	1	1	0.724594	0.724594	1	1	rna_PF3D7_0102200-1	rna_PF3D7_0102200-1	Pf3D7_01_v3	98819	102282	PF3D7_0102200-1	ring-infected erythrocyte surface antigen (RESA)	3464	PF3D7_0102200
Pf3D7_01_v3	99051	-3232	T	1	1	1	1	1	1	rna_PF3D7_0102200-1	rna_PF3D7_0102200-1	Pf3D7_01_v3	98819	102282	PF3D7_0102200-1	ring-infected erythrocyte surface antigen (RESA)	3464	PF3D7_0102200
Pf3D7_01_v3	99052	-3231	A	2.80883	2.97588	0.568129	0.734086	1	1	rna_PF3D7_0102200-1	rna_PF3D7_0102200-1	Pf3D7_01_v3	98819	102282	PF3D7_0102200-1	ring-infected erythrocyte surface antigen (RESA)	3464	PF3D7_0102200
Pf3D7_01_v3	99053	-3230	C	0.603146	0.603146	1	1.29211	1	1	rna_PF3D7_0102200-1	rna_PF3D7_0102200-1	Pf3D7_01_v3	98819	102282	PF3D7_0102200-1	ring-infected erythrocyte surface antigen (RESA)	3464	PF3D7_0102200
Pf3D7_01_v3	99059	-3224	T	1	1	1	1	1	1	rna_PF3D7_0102200-1	rna_PF3D7_0102200-1	Pf3D7_01_v3	98819	102282	PF3D7_0102200-1	ring-infected erythrocyte surface antigen (RESA)	3464	PF3D7_0102200
Pf3D7_01_v3	99060	-3223	T	1	1	1	1	1	1	rna_PF3D7_0102200-1	rna_PF3D7_0102200-1	Pf3D7_01_v3	98819	102282	PF3D7_0102200-1	ring-infected erythrocyte surface antigen (RESA)	3464	PF3D7_0102200
Pf3D7_01_v3	99061	-3222	T	1	1	1	1	1	1	rna_PF3D7_0102200-1	rna_PF3D7_0102200-1	Pf3D7_01_v3	98819	102282	PF3D7_0102200-1	ring-infected erythrocyte surface antigen (RESA)	3464	PF3D7_0102200
Pf3D7_01_v3	99063	-3220	A	1	1	1.2	2.16845	1	1	rna_PF3D7_0102200-1	rna_PF3D7_0102200-1	Pf3D7_01_v3	98819	102282	PF3D7_0102200-1	ring-infected erythrocyte surface antigen (RESA)	3464	PF3D7_0102200
Pf3D7_01_v3	99066	-3217	T	1	1	1.2	1	1	1	rna_PF3D7_0102200-1	rna_PF3D7_0102200-1	Pf3D7_01_v3	98819	102282	PF3D7_0102200-1	ring-infected erythrocyte surface antigen (RESA)	3464	PF3D7_0102200
Pf3D7_01_v3	99067	-3216	T	1	1	0.724594	0.724594	1	1	rna_PF3D7_0102200-1	rna_PF3D7_0102200-1	Pf3D7_01_v3	98819	102282	PF3D7_0102200-1	ring-infected erythrocyte surface antigen (RESA)	3464	PF3D7_0102200
Pf3D7_01_v3	99068	-3215	T	1	1	1	1	1	1	rna_PF3D7_0102200-1	rna_PF3D7_0102200-1	Pf3D7_01_v3	98819	102282	PF3D7_0102200-1	ring-infected erythrocyte surface antigen (RESA)	3464	PF3D7_0102200
Pf3D7_01_v3	99070	-3213	A	1	1	1	1	1.4	1	rna_PF3D7_0102200-1	rna_PF3D7_0102200-1	Pf3D7_01_v3	98819	102282	PF3D7_0102200-1	ring-infected erythrocyte surface antigen (RESA)	3464	PF3D7_0102200
Pf3D7_01_v3	99073	-3210	T	1	1	1	1.29211	1	1	rna_PF3D7_0102200-1	rna_PF3D7_0102200-1	Pf3D7_01_v3	98819	102282	PF3D7_0102200-1	ring-infected erythrocyte surface antigen (RESA)	3464	PF3D7_0102200
Pf3D7_01_v3	99075	-3208	T	1	1	1	1	1.2	1	rna_PF3D7_0102200-1	rna_PF3D7_0102200-1	Pf3D7_01_v3	98819	102282	PF3D7_0102200-1	ring-infected erythrocyte surface antigen (RESA)	3464	PF3D7_0102200
Pf3D7_01_v3	99076	-3207	T	1	1	1	1	1	1	rna_PF3D7_0102200-1	rna_PF3D7_0102200-1	Pf3D7_01_v3	98819	102282	PF3D7_0102200-1	ring-infected erythrocyte surface antigen (RESA)	3464	PF3D7_0102200
Pf3D7_01_v3	99078	-3205	T	1	1	1	1.29211	1	1	rna_PF3D7_0102200-1	rna_PF3D7_0102200-1	Pf3D7_01_v3	98819	102282	PF3D7_0102200-1	ring-infected erythrocyte surface antigen (RESA)	3464	PF3D7_0102200
Pf3D7_01_v3	99079	-3204	G	1	1	0.724594	0.724594	1	1	rna_PF3D7_0102200-1	rna_PF3D7_0102200-1	Pf3D7_01_v3	98819	102282	PF3D7_0102200-1	ring-infected erythrocyte surface antigen (RESA)	3464	PF3D7_0102200
Pf3D7_01_v3	99081	-3202	T	1	1	1	1	1	1	rna_PF3D7_0102200-1	rna_PF3D7_0102200-1	Pf3D7_01_v3	98819	102282	PF3D7_0102200-1	ring-infected erythrocyte surface antigen (RESA)	3464	PF3D7_0102200
Pf3D7_01_v3	99082	-3201	A	1	1	1.6	1	1	1	rna_PF3D7_0102200-1	rna_PF3D7_0102200-1	Pf3D7_01_v3	98819	102282	PF3D7_0102200-1	ring-infected erythrocyte surface antigen (RESA)	3464	PF3D7_0102200
Pf3D7_01_v3	99084	-3199	T	1	1	0.724594	0.724594	1	1	rna_PF3D7_0102200-1	rna_PF3D7_0102200-1	Pf3D7_01_v3	98819	102282	PF3D7_0102200-1	ring-infected erythrocyte surface antigen (RESA)	3464	PF3D7_0102200
Pf3D7_01_v3	99085	-3198	G	1	1	1	1.29211	1	1	rna_PF3D7_0102200-1	rna_PF3D7_0102200-1	Pf3D7_01_v3	98819	102282	PF3D7_0102200-1	ring-infected erythrocyte surface antigen (RESA)	3464	PF3D7_0102200
Pf3D7_01_v3	99086	-3197	C	1	1	0.724594	0.724594	1	1	rna_PF3D7_0102200-1	rna_PF3D7_0102200-1	Pf3D7_01_v3	98819	102282	PF3D7_0102200-1	ring-infected erythrocyte surface antigen (RESA)	3464	PF3D7_0102200
Pf3D7_01_v3	99087	-3196	T	1	1	1	1.29211	1	1	rna_PF3D7_0102200-1	rna_PF3D7_0102200-1	Pf3D7_01_v3	98819	102282	PF3D7_0102200-1	ring-infected erythrocyte surface antigen (RESA)	3464	PF3D7_0102200
Pf3D7_01_v3	99093	-3190	T	1	1	1	1	1	1	rna_PF3D7_0102200-1	rna_PF3D7_0102200-1	Pf3D7_01_v3	98819	102282	PF3D7_0102200-1	ring-infected erythrocyte surface antigen (RESA)	3464	PF3D7_0102200
Pf3D7_01_v3	99094	-3189	A	1	1	0.724594	0.724594	1	1	rna_PF3D7_0102200-1	rna_PF3D7_0102200-1	Pf3D7_01_v3	98819	102282	PF3D7_0102200-1	ring-infected erythrocyte surface antigen (RESA)	3464	PF3D7_0102200
Pf3D7_01_v3	99096	-3187	T	1	1	1	1.29211	1	1	rna_PF3D7_0102200-1	rna_PF3D7_0102200-1	Pf3D7_01_v3	98819	102282	PF3D7_0102200-1	ring-infected erythrocyte surface antigen (RESA)	3464	PF3D7_0102200
Pf3D7_01_v3	99098	-3185	T	1	1	1	1.29211	1	1	rna_PF3D7_0102200-1	rna_PF3D7_0102200-1	Pf3D7_01_v3	98819	102282	PF3D7_0102200-1	ring-infected erythrocyte surface antigen (RESA)	3464	PF3D7_0102200
Pf3D7_01_v3	99100	-3183	T	1	1	1	1	1	1	rna_PF3D7_0102200-1	rna_PF3D7_0102200-1	Pf3D7_01_v3	98819	102282	PF3D7_0102200-1	ring-infected erythrocyte surface antigen (RESA)	3464	PF3D7_0102200
Pf3D7_01_v3	99101	-3182	T	1	1	3.2	1	1	1	rna_PF3D7_0102200-1	rna_PF3D7_0102200-1	Pf3D7_01_v3	98819	102282	PF3D7_0102200-1	ring-infected erythrocyte surface antigen (RESA)	3464	PF3D7_0102200
Pf3D7_01_v3	99103	-3180	T	1	1	0.724594	0.724594	1	1	rna_PF3D7_0102200-1	rna_PF3D7_0102200-1	Pf3D7_01_v3	98819	102282	PF3D7_0102200-1	ring-infected erythrocyte surface antigen (RESA)	3464	PF3D7_0102200
Pf3D7_01_v3	99104	-3179	A	1	1	0.568129	0.568129	1	1	rna_PF3D7_0102200-1	rna_PF3D7_0102200-1	Pf3D7_01_v3	98819	102282	PF3D7_0102200-1	ring-infected erythrocyte surface antigen (RESA)	3464	PF3D7_0102200
Pf3D7_01_v3	99105	-3178	T	1	1	1	1.58422	1	1	rna_PF3D7_0102200-1	rna_PF3D7_0102200-1	Pf3D7_01_v3	98819	102282	PF3D7_0102200-1	ring-infected erythrocyte surface antigen (RESA)	3464	PF3D7_0102200
Pf3D7_01_v3	99107	-3176	C	1	1	1	1.58422	1	1	rna_PF3D7_0102200-1	rna_PF3D7_0102200-1	Pf3D7_01_v3	98819	102282	PF3D7_0102200-1	ring-infected erythrocyte surface antigen (RESA)	3464	PF3D7_0102200
Pf3D7_01_v3	99110	-3173	T	1	1	1	1	1	1	rna_PF3D7_0102200-1	rna_PF3D7_0102200-1	Pf3D7_01_v3	98819	102282	PF3D7_0102200-1	ring-infected erythrocyte surface antigen (RESA)	3464	PF3D7_0102200
Pf3D7_01_v3	99111	-3172	T	1	1	1	1.29211	1	1	rna_PF3D7_0102200-1	rna_PF3D7_0102200-1	Pf3D7_01_v3	98819	102282	PF3D7_0102200-1	ring-infected erythrocyte surface antigen (RESA)	3464	PF3D7_0102200
Pf3D7_01_v3	99112	-3171	T	1	1	1	1.29211	1	1	rna_PF3D7_0102200-1	rna_PF3D7_0102200-1	Pf3D7_01_v3	98819	102282	PF3D7_0102200-1	ring-infected erythrocyte surface antigen (RESA)	3464	PF3D7_0102200
Pf3D7_01_v3	99113	-3170	T	1	1	1	1.29211	1	1	rna_PF3D7_0102200-1	rna_PF3D7_0102200-1	Pf3D7_01_v3	98819	102282	PF3D7_0102200-1	ring-infected erythrocyte surface antigen (RESA)	3464	PF3D7_0102200
Pf3D7_01_v3	99114	-3169	A	1	1	1	1.29211	1	1	rna_PF3D7_0102200-1	rna_PF3D7_0102200-1	Pf3D7_01_v3	98819	102282	PF3D7_0102200-1	ring-infected erythrocyte surface antigen (RESA)	3464	PF3D7_0102200
Pf3D7_01_v3	99115	-3168	T	1	1	1	1	1	1	rna_PF3D7_0102200-1	rna_PF3D7_0102200-1	Pf3D7_01_v3	98819	102282	PF3D7_0102200-1	ring-infected erythrocyte surface antigen (RESA)	3464	PF3D7_0102200
Pf3D7_01_v3	99116	-3167	A	1	1	0.724594	0.724594	1	1	rna_PF3D7_0102200-1	rna_PF3D7_0102200-1	Pf3D7_01_v3	98819	102282	PF3D7_0102200-1	ring-infected erythrocyte surface antigen (RESA)	3464	PF3D7_0102200
Pf3D7_01_v3	99117	-3166	T	1	1	1.6	1.29211	1	1	rna_PF3D7_0102200-1	rna_PF3D7_0102200-1	Pf3D7_01_v3	98819	102282	PF3D7_0102200-1	ring-infected erythrocyte surface antigen (RESA)	3464	PF3D7_0102200
Pf3D7_01_v3	99118	-3165	G	1	1	1	1	1.2	1	rna_PF3D7_0102200-1	rna_PF3D7_0102200-1	Pf3D7_01_v3	98819	102282	PF3D7_0102200-1	ring-infected erythrocyte surface antigen (RESA)	3464	PF3D7_0102200
Pf3D7_01_v3	99120	-3163	C	1	1	1	1	1	1	rna_PF3D7_0102200-1	rna_PF3D7_0102200-1	Pf3D7_01_v3	98819	102282	PF3D7_0102200-1	ring-infected erythrocyte surface antigen (RESA)	3464	PF3D7_0102200
Pf3D7_01_v3	99124	-3159	C	1	1	1	1.29211	1	1	rna_PF3D7_0102200-1	rna_PF3D7_0102200-1	Pf3D7_01_v3	98819	102282	PF3D7_0102200-1	ring-infected erythrocyte surface antigen (RESA)	3464	PF3D7_0102200
Pf3D7_01_v3	99128	-3155	T	1	1	0.724594	0.724594	1	1	rna_PF3D7_0102200-1	rna_PF3D7_0102200-1	Pf3D7_01_v3	98819	102282	PF3D7_0102200-1	ring-infected erythrocyte surface antigen (RESA)	3464	PF3D7_0102200
Pf3D7_01_v3	99129	-3154	T	1	1	1	1.29211	1	1	rna_PF3D7_0102200-1	rna_PF3D7_0102200-1	Pf3D7_01_v3	98819	102282	PF3D7_0102200-1	ring-infected erythrocyte surface antigen (RESA)	3464	PF3D7_0102200
Pf3D7_01_v3	99139	-3144	A	1	1	0.724594	0.724594	1	1	rna_PF3D7_0102200-1	rna_PF3D7_0102200-1	Pf3D7_01_v3	98819	102282	PF3D7_0102200-1	ring-infected erythrocyte surface antigen (RESA)	3464	PF3D7_0102200
Pf3D7_01_v3	99141	-3142	A	1	1	1.4	1	1	1	rna_PF3D7_0102200-1	rna_PF3D7_0102200-1	Pf3D7_01_v3	98819	102282	PF3D7_0102200-1	ring-infected erythrocyte surface antigen (RESA)	3464	PF3D7_0102200
Pf3D7_01_v3	99144	-3139	A	1	1	0.724594	0.724594	1	1	rna_PF3D7_0102200-1	rna_PF3D7_0102200-1	Pf3D7_01_v3	98819	102282	PF3D7_0102200-1	ring-infected erythrocyte surface antigen (RESA)	3464	PF3D7_0102200
Pf3D7_01_v3	99147	-3136	G	1	1	0.724594	0.724594	1	1	rna_PF3D7_0102200-1	rna_PF3D7_0102200-1	Pf3D7_01_v3	98819	102282	PF3D7_0102200-1	ring-infected erythrocyte surface antigen (RESA)	3464	PF3D7_0102200
Pf3D7_01_v3	99148	-3135	T	1	1	1	1	1	1	rna_PF3D7_0102200-1	rna_PF3D7_0102200-1	Pf3D7_01_v3	98819	102282	PF3D7_0102200-1	ring-infected erythrocyte surface antigen (RESA)	3464	PF3D7_0102200
Pf3D7_01_v3	99150	-3133	T	1	1	1	1	1	1	rna_PF3D7_0102200-1	rna_PF3D7_0102200-1	Pf3D7_01_v3	98819	102282	PF3D7_0102200-1	ring-infected erythrocyte surface antigen (RESA)	3464	PF3D7_0102200
Pf3D7_01_v3	99151	-3132	T	1	1	0.724594	0.724594	1	1	rna_PF3D7_0102200-1	rna_PF3D7_0102200-1	Pf3D7_01_v3	98819	102282	PF3D7_0102200-1	ring-infected erythrocyte surface antigen (RESA)	3464	PF3D7_0102200
Pf3D7_01_v3	99153	-3130	A	1	1	1	1.29211	1	1	rna_PF3D7_0102200-1	rna_PF3D7_0102200-1	Pf3D7_01_v3	98819	102282	PF3D7_0102200-1	ring-infected erythrocyte surface antigen (RESA)	3464	PF3D7_0102200
Pf3D7_01_v3	99154	-3129	A	1	1	1	1	1	1	rna_PF3D7_0102200-1	rna_PF3D7_0102200-1	Pf3D7_01_v3	98819	102282	PF3D7_0102200-1	ring-infected erythrocyte surface antigen (RESA)	3464	PF3D7_0102200
Pf3D7_01_v3	99160	-3123	T	1	1	0.724594	0.724594	1	1	rna_PF3D7_0102200-1	rna_PF3D7_0102200-1	Pf3D7_01_v3	98819	102282	PF3D7_0102200-1	ring-infected erythrocyte surface antigen (RESA)	3464	PF3D7_0102200
Pf3D7_01_v3	99179	-3104	T	1	1	1	1	1	1	rna_PF3D7_0102200-1	rna_PF3D7_0102200-1	Pf3D7_01_v3	98819	102282	PF3D7_0102200-1	ring-infected erythrocyte surface antigen (RESA)	3464	PF3D7_0102200
Pf3D7_01_v3	99185	-3098	T	1	1	1	1.29211	1	1	rna_PF3D7_0102200-1	rna_PF3D7_0102200-1	Pf3D7_01_v3	98819	102282	PF3D7_0102200-1	ring-infected erythrocyte surface antigen (RESA)	3464	PF3D7_0102200
Pf3D7_01_v3	99186	-3097	A	0.603146	0.603146	1.2	1.58422	1	1	rna_PF3D7_0102200-1	rna_PF3D7_0102200-1	Pf3D7_01_v3	98819	102282	PF3D7_0102200-1	ring-infected erythrocyte surface antigen (RESA)	3464	PF3D7_0102200
Pf3D7_01_v3	99187	-3096	A	1	1	1	1	1	1	rna_PF3D7_0102200-1	rna_PF3D7_0102200-1	Pf3D7_01_v3	98819	102282	PF3D7_0102200-1	ring-infected erythrocyte surface antigen (RESA)	3464	PF3D7_0102200
Pf3D7_01_v3	99190	-3093	T	1	1	1	1	0.741745	0.741745	rna_PF3D7_0102200-1	rna_PF3D7_0102200-1	Pf3D7_01_v3	98819	102282	PF3D7_0102200-1	ring-infected erythrocyte surface antigen (RESA)	3464	PF3D7_0102200
Pf3D7_01_v3	99191	-3092	T	1	1	1	1	1	1	rna_PF3D7_0102200-1	rna_PF3D7_0102200-1	Pf3D7_01_v3	98819	102282	PF3D7_0102200-1	ring-infected erythrocyte surface antigen (RESA)	3464	PF3D7_0102200
Pf3D7_01_v3	99192	-3091	T	1	1	0.724594	0.936257	1	1	rna_PF3D7_0102200-1	rna_PF3D7_0102200-1	Pf3D7_01_v3	98819	102282	PF3D7_0102200-1	ring-infected erythrocyte surface antigen (RESA)	3464	PF3D7_0102200
Pf3D7_01_v3	99199	-3084	T	1	1	1	1	1	1	rna_PF3D7_0102200-1	rna_PF3D7_0102200-1	Pf3D7_01_v3	98819	102282	PF3D7_0102200-1	ring-infected erythrocyte surface antigen (RESA)	3464	PF3D7_0102200
Pf3D7_01_v3	99202	-3081	T	1	1	1	1	1	1	rna_PF3D7_0102200-1	rna_PF3D7_0102200-1	Pf3D7_01_v3	98819	102282	PF3D7_0102200-1	ring-infected erythrocyte surface antigen (RESA)	3464	PF3D7_0102200
Pf3D7_01_v3	99203	-3080	T	1	1	1	1	1	1	rna_PF3D7_0102200-1	rna_PF3D7_0102200-1	Pf3D7_01_v3	98819	102282	PF3D7_0102200-1	ring-infected erythrocyte surface antigen (RESA)	3464	PF3D7_0102200
Pf3D7_01_v3	99204	-3079	T	1	1	0.344779	0.344779	1	1	rna_PF3D7_0102200-1	rna_PF3D7_0102200-1	Pf3D7_01_v3	98819	102282	PF3D7_0102200-1	ring-infected erythrocyte surface antigen (RESA)	3464	PF3D7_0102200
Pf3D7_01_v3	99207	-3076	T	1	1	1	1	1	1	rna_PF3D7_0102200-1	rna_PF3D7_0102200-1	Pf3D7_01_v3	98819	102282	PF3D7_0102200-1	ring-infected erythrocyte surface antigen (RESA)	3464	PF3D7_0102200
Pf3D7_01_v3	99208	-3075	T	1	1	0.568129	0.568129	1	1	rna_PF3D7_0102200-1	rna_PF3D7_0102200-1	Pf3D7_01_v3	98819	102282	PF3D7_0102200-1	ring-infected erythrocyte surface antigen (RESA)	3464	PF3D7_0102200
Pf3D7_01_v3	99210	-3073	T	1	1	1	1	1	1	rna_PF3D7_0102200-1	rna_PF3D7_0102200-1	Pf3D7_01_v3	98819	102282	PF3D7_0102200-1	ring-infected erythrocyte surface antigen (RESA)	3464	PF3D7_0102200
Pf3D7_01_v3	99211	-3072	T	1	1	1.4	1	1	1	rna_PF3D7_0102200-1	rna_PF3D7_0102200-1	Pf3D7_01_v3	98819	102282	PF3D7_0102200-1	ring-infected erythrocyte surface antigen (RESA)	3464	PF3D7_0102200
Pf3D7_01_v3	99213	-3070	T	1	1	1	1	1	1.81478	rna_PF3D7_0102200-1	rna_PF3D7_0102200-1	Pf3D7_01_v3	98819	102282	PF3D7_0102200-1	ring-infected erythrocyte surface antigen (RESA)	3464	PF3D7_0102200
Pf3D7_01_v3	99214	-3069	T	1	1	1	1.87634	1	1	rna_PF3D7_0102200-1	rna_PF3D7_0102200-1	Pf3D7_01_v3	98819	102282	PF3D7_0102200-1	ring-infected erythrocyte surface antigen (RESA)	3464	PF3D7_0102200
Pf3D7_01_v3	99215	-3068	C	1	1	0.724594	0.724594	1	1	rna_PF3D7_0102200-1	rna_PF3D7_0102200-1	Pf3D7_01_v3	98819	102282	PF3D7_0102200-1	ring-infected erythrocyte surface antigen (RESA)	3464	PF3D7_0102200
Pf3D7_01_v3	99216	-3067	A	1	1	0.568129	0.568129	1	1	rna_PF3D7_0102200-1	rna_PF3D7_0102200-1	Pf3D7_01_v3	98819	102282	PF3D7_0102200-1	ring-infected erythrocyte surface antigen (RESA)	3464	PF3D7_0102200
Pf3D7_01_v3	99217	-3066	T	1	1	1.2	1.58422	1	1	rna_PF3D7_0102200-1	rna_PF3D7_0102200-1	Pf3D7_01_v3	98819	102282	PF3D7_0102200-1	ring-infected erythrocyte surface antigen (RESA)	3464	PF3D7_0102200
Pf3D7_01_v3	99218	-3065	A	1.69413	0.603146	0.724594	0.936257	1	1	rna_PF3D7_0102200-1	rna_PF3D7_0102200-1	Pf3D7_01_v3	98819	102282	PF3D7_0102200-1	ring-infected erythrocyte surface antigen (RESA)	3464	PF3D7_0102200
Pf3D7_01_v3	99219	-3064	G	0.275339	0.275339	1.37911	2.56049	1	1	rna_PF3D7_0102200-1	rna_PF3D7_0102200-1	Pf3D7_01_v3	98819	102282	PF3D7_0102200-1	ring-infected erythrocyte surface antigen (RESA)	3464	PF3D7_0102200
Pf3D7_01_v3	99220	-3063	G	4.01471	1	3.35315	1.01719	1	1	rna_PF3D7_0102200-1	rna_PF3D7_0102200-1	Pf3D7_01_v3	98819	102282	PF3D7_0102200-1	ring-infected erythrocyte surface antigen (RESA)	3464	PF3D7_0102200
Pf3D7_01_v3	99221	-3062	G	1	1	1.06597	0.30664	1.4	1	rna_PF3D7_0102200-1	rna_PF3D7_0102200-1	Pf3D7_01_v3	98819	102282	PF3D7_0102200-1	ring-infected erythrocyte surface antigen (RESA)	3464	PF3D7_0102200
Pf3D7_01_v3	99222	-3061	T	1	2.97588	3.1689	1.31057	1	1	rna_PF3D7_0102200-1	rna_PF3D7_0102200-1	Pf3D7_01_v3	98819	102282	PF3D7_0102200-1	ring-infected erythrocyte surface antigen (RESA)	3464	PF3D7_0102200
Pf3D7_01_v3	99223	-3060	A	1	10.8794	0.857241	0.315452	1	1	rna_PF3D7_0102200-1	rna_PF3D7_0102200-1	Pf3D7_01_v3	98819	102282	PF3D7_0102200-1	ring-infected erythrocyte surface antigen (RESA)	3464	PF3D7_0102200
Pf3D7_01_v3	99224	-3059	A	1	2.97588	1.17143	0.843997	0.741745	0.892835	rna_PF3D7_0102200-1	rna_PF3D7_0102200-1	Pf3D7_01_v3	98819	102282	PF3D7_0102200-1	ring-infected erythrocyte surface antigen (RESA)	3464	PF3D7_0102200
Pf3D7_01_v3	99225	-3058	T	2.80883	1	1.13903	1.54455	1	1	rna_PF3D7_0102200-1	rna_PF3D7_0102200-1	Pf3D7_01_v3	98819	102282	PF3D7_0102200-1	ring-infected erythrocyte surface antigen (RESA)	3464	PF3D7_0102200
Pf3D7_01_v3	99226	-3057	C	1	10.8794	2.12634	2.0103	0.890094	1.3461	rna_PF3D7_0102200-1	rna_PF3D7_0102200-1	Pf3D7_01_v3	98819	102282	PF3D7_0102200-1	ring-infected erythrocyte surface antigen (RESA)	3464	PF3D7_0102200
Pf3D7_01_v3	99227	-3056	T	1	1	2.82718	2.96334	1	1	rna_PF3D7_0102200-1	rna_PF3D7_0102200-1	Pf3D7_01_v3	98819	102282	PF3D7_0102200-1	ring-infected erythrocyte surface antigen (RESA)	3464	PF3D7_0102200
Pf3D7_01_v3	99228	-3055	T	1	1	1.46319	3.42141	1.2	1.81478	rna_PF3D7_0102200-1	rna_PF3D7_0102200-1	Pf3D7_01_v3	98819	102282	PF3D7_0102200-1	ring-infected erythrocyte surface antigen (RESA)	3464	PF3D7_0102200
Pf3D7_01_v3	99229	-3054	G	1	1	5.07216	7.70947	1	1	rna_PF3D7_0102200-1	rna_PF3D7_0102200-1	Pf3D7_01_v3	98819	102282	PF3D7_0102200-1	ring-infected erythrocyte surface antigen (RESA)	3464	PF3D7_0102200
Pf3D7_01_v3	99230	-3053	G	4.01471	22.7347	1.40285	2.84326	1.6	2.42587	rna_PF3D7_0102200-1	rna_PF3D7_0102200-1	Pf3D7_01_v3	98819	102282	PF3D7_0102200-1	ring-infected erythrocyte surface antigen (RESA)	3464	PF3D7_0102200
Pf3D7_01_v3	99231	-3052	A	1	4.95177	0.930054	2.05198	1.2	1.2037	rna_PF3D7_0102200-1	rna_PF3D7_0102200-1	Pf3D7_01_v3	98819	102282	PF3D7_0102200-1	ring-infected erythrocyte surface antigen (RESA)	3464	PF3D7_0102200
Pf3D7_01_v3	99232	-3051	T	1	6.92765	0.313288	0.804207	0.741745	0.741745	rna_PF3D7_0102200-1	rna_PF3D7_0102200-1	Pf3D7_01_v3	98819	102282	PF3D7_0102200-1	ring-infected erythrocyte surface antigen (RESA)	3464	PF3D7_0102200
Pf3D7_01_v3	99233	-3050	A	1	4.95177	1.86675	1.59077	1	1	rna_PF3D7_0102200-1	rna_PF3D7_0102200-1	Pf3D7_01_v3	98819	102282	PF3D7_0102200-1	ring-infected erythrocyte surface antigen (RESA)	3464	PF3D7_0102200
Pf3D7_01_v3	99234	-3049	T	0.966809	0.603146	1.10861	0.762323	1.6	1	rna_PF3D7_0102200-1	rna_PF3D7_0102200-1	Pf3D7_01_v3	98819	102282	PF3D7_0102200-1	ring-infected erythrocyte surface antigen (RESA)	3464	PF3D7_0102200
Pf3D7_01_v3	99235	-3048	A	1	4.95177	1.72716	1.64942	1	1.2037	rna_PF3D7_0102200-1	rna_PF3D7_0102200-1	Pf3D7_01_v3	98819	102282	PF3D7_0102200-1	ring-infected erythrocyte surface antigen (RESA)	3464	PF3D7_0102200
Pf3D7_01_v3	99236	-3047	A	1	4.95177	4.44386	3.17843	1	1	rna_PF3D7_0102200-1	rna_PF3D7_0102200-1	Pf3D7_01_v3	98819	102282	PF3D7_0102200-1	ring-infected erythrocyte surface antigen (RESA)	3464	PF3D7_0102200
Pf3D7_01_v3	99237	-3046	T	1	1	1.03643	1.46242	1	1	rna_PF3D7_0102200-1	rna_PF3D7_0102200-1	Pf3D7_01_v3	98819	102282	PF3D7_0102200-1	ring-infected erythrocyte surface antigen (RESA)	3464	PF3D7_0102200
Pf3D7_01_v3	99238	-3045	G	1	1	2.38614	2.72557	1	1	rna_PF3D7_0102200-1	rna_PF3D7_0102200-1	Pf3D7_01_v3	98819	102282	PF3D7_0102200-1	ring-infected erythrocyte surface antigen (RESA)	3464	PF3D7_0102200
Pf3D7_01_v3	99239	-3044	G	3.14878	1.79489	0.837931	0.428996	1	1	rna_PF3D7_0102200-1	rna_PF3D7_0102200-1	Pf3D7_01_v3	98819	102282	PF3D7_0102200-1	ring-infected erythrocyte surface antigen (RESA)	3464	PF3D7_0102200
Pf3D7_01_v3	99240	-3043	A	0.431789	1.28496	1.14457	0.709171	1	1	rna_PF3D7_0102200-1	rna_PF3D7_0102200-1	Pf3D7_01_v3	98819	102282	PF3D7_0102200-1	ring-infected erythrocyte surface antigen (RESA)	3464	PF3D7_0102200
Pf3D7_01_v3	99241	-3042	A	1	1	1.59076	1.56387	1	1	rna_PF3D7_0102200-1	rna_PF3D7_0102200-1	Pf3D7_01_v3	98819	102282	PF3D7_0102200-1	ring-infected erythrocyte surface antigen (RESA)	3464	PF3D7_0102200
Pf3D7_01_v3	99242	-3041	G	1	1	0.8473	0.306221	1.2	1	rna_PF3D7_0102200-1	rna_PF3D7_0102200-1	Pf3D7_01_v3	98819	102282	PF3D7_0102200-1	ring-infected erythrocyte surface antigen (RESA)	3464	PF3D7_0102200
Pf3D7_01_v3	99243	-3040	T	0.603146	5.37014	0.863039	0.279707	0.489113	0.489113	rna_PF3D7_0102200-1	rna_PF3D7_0102200-1	Pf3D7_01_v3	98819	102282	PF3D7_0102200-1	ring-infected erythrocyte surface antigen (RESA)	3464	PF3D7_0102200
Pf3D7_01_v3	99244	-3039	T	7.63236	1	1.17225	1.04978	1	1	rna_PF3D7_0102200-1	rna_PF3D7_0102200-1	Pf3D7_01_v3	98819	102282	PF3D7_0102200-1	ring-infected erythrocyte surface antigen (RESA)	3464	PF3D7_0102200
Pf3D7_01_v3	99245	-3038	C	1	4.95177	0.501755	0.63002	1	1	rna_PF3D7_0102200-1	rna_PF3D7_0102200-1	Pf3D7_01_v3	98819	102282	PF3D7_0102200-1	ring-infected erythrocyte surface antigen (RESA)	3464	PF3D7_0102200
Pf3D7_01_v3	99246	-3037	A	1	6.92765	0.441215	0.224559	0.741745	0.741745	rna_PF3D7_0102200-1	rna_PF3D7_0102200-1	Pf3D7_01_v3	98819	102282	PF3D7_0102200-1	ring-infected erythrocyte surface antigen (RESA)	3464	PF3D7_0102200
Pf3D7_01_v3	99247	-3036	T	1	1	2.35255	1.01914	1	1	rna_PF3D7_0102200-1	rna_PF3D7_0102200-1	Pf3D7_01_v3	98819	102282	PF3D7_0102200-1	ring-infected erythrocyte surface antigen (RESA)	3464	PF3D7_0102200
Pf3D7_01_v3	99248	-3035	C	1	10.8794	1.28929	0.476931	1	1	rna_PF3D7_0102200-1	rna_PF3D7_0102200-1	Pf3D7_01_v3	98819	102282	PF3D7_0102200-1	ring-infected erythrocyte surface antigen (RESA)	3464	PF3D7_0102200
Pf3D7_01_v3	99249	-3034	T	0.603146	5.37014	0.29406	0.333483	1	1	rna_PF3D7_0102200-1	rna_PF3D7_0102200-1	Pf3D7_01_v3	98819	102282	PF3D7_0102200-1	ring-infected erythrocyte surface antigen (RESA)	3464	PF3D7_0102200
Pf3D7_01_v3	99250	-3033	T	1	8.90354	0.790667	1.24509	1	1	rna_PF3D7_0102200-1	rna_PF3D7_0102200-1	Pf3D7_01_v3	98819	102282	PF3D7_0102200-1	ring-infected erythrocyte surface antigen (RESA)	3464	PF3D7_0102200
Pf3D7_01_v3	99251	-3032	C	1	2.97588	1.202	1.86917	1.2	1	rna_PF3D7_0102200-1	rna_PF3D7_0102200-1	Pf3D7_01_v3	98819	102282	PF3D7_0102200-1	ring-infected erythrocyte surface antigen (RESA)	3464	PF3D7_0102200
Pf3D7_01_v3	99252	-3031	T	1	1	0.749871	0.938453	1	1	rna_PF3D7_0102200-1	rna_PF3D7_0102200-1	Pf3D7_01_v3	98819	102282	PF3D7_0102200-1	ring-infected erythrocyte surface antigen (RESA)	3464	PF3D7_0102200
Pf3D7_01_v3	99253	-3030	G	1	1	1.66645	1.9035	0.489113	0.489113	rna_PF3D7_0102200-1	rna_PF3D7_0102200-1	Pf3D7_01_v3	98819	102282	PF3D7_0102200-1	ring-infected erythrocyte surface antigen (RESA)	3464	PF3D7_0102200
Pf3D7_01_v3	99254	-3029	G	1	1	2.07286	1.37337	1	1	rna_PF3D7_0102200-1	rna_PF3D7_0102200-1	Pf3D7_01_v3	98819	102282	PF3D7_0102200-1	ring-infected erythrocyte surface antigen (RESA)	3464	PF3D7_0102200
Pf3D7_01_v3	99255	-3028	C	0.603146	0.603146	4.34757	2.4179	1	1	rna_PF3D7_0102200-1	rna_PF3D7_0102200-1	Pf3D7_01_v3	98819	102282	PF3D7_0102200-1	ring-infected erythrocyte surface antigen (RESA)	3464	PF3D7_0102200
Pf3D7_01_v3	99256	-3027	G	1	2.97588	1.41642	1.06015	1	1	rna_PF3D7_0102200-1	rna_PF3D7_0102200-1	Pf3D7_01_v3	98819	102282	PF3D7_0102200-1	ring-infected erythrocyte surface antigen (RESA)	3464	PF3D7_0102200
Pf3D7_01_v3	99257	-3026	T	1	8.90354	0.856279	0.659203	1.4	2.01848	rna_PF3D7_0102200-1	rna_PF3D7_0102200-1	Pf3D7_01_v3	98819	102282	PF3D7_0102200-1	ring-infected erythrocyte surface antigen (RESA)	3464	PF3D7_0102200
Pf3D7_01_v3	99258	-3025	A	1	1	1.97987	1.54876	1	1	rna_PF3D7_0102200-1	rna_PF3D7_0102200-1	Pf3D7_01_v3	98819	102282	PF3D7_0102200-1	ring-infected erythrocyte surface antigen (RESA)	3464	PF3D7_0102200
Pf3D7_01_v3	99259	-3024	C	1	1	0.976255	1.29919	1.4	1	rna_PF3D7_0102200-1	rna_PF3D7_0102200-1	Pf3D7_01_v3	98819	102282	PF3D7_0102200-1	ring-infected erythrocyte surface antigen (RESA)	3464	PF3D7_0102200
Pf3D7_01_v3	99260	-3023	A	1	6.92765	0.569914	0.445014	0.890094	1.64828	rna_PF3D7_0102200-1	rna_PF3D7_0102200-1	Pf3D7_01_v3	98819	102282	PF3D7_0102200-1	ring-infected erythrocyte surface antigen (RESA)	3464	PF3D7_0102200
Pf3D7_01_v3	99261	-3022	A	1	14.8312	0.149969	0.415055	1	1	rna_PF3D7_0102200-1	rna_PF3D7_0102200-1	Pf3D7_01_v3	98819	102282	PF3D7_0102200-1	ring-infected erythrocyte surface antigen (RESA)	3464	PF3D7_0102200
Pf3D7_01_v3	99262	-3021	T	1	1	1.31362	0.476931	1	1	rna_PF3D7_0102200-1	rna_PF3D7_0102200-1	Pf3D7_01_v3	98819	102282	PF3D7_0102200-1	ring-infected erythrocyte surface antigen (RESA)	3464	PF3D7_0102200
Pf3D7_01_v3	99263	-3020	T	1	4.95177	2.30731	1.4156	1	2.01848	rna_PF3D7_0102200-1	rna_PF3D7_0102200-1	Pf3D7_01_v3	98819	102282	PF3D7_0102200-1	ring-infected erythrocyte surface antigen (RESA)	3464	PF3D7_0102200
Pf3D7_01_v3	99264	-3019	T	1	6.92765	0.910472	0.637886	1	1.40739	rna_PF3D7_0102200-1	rna_PF3D7_0102200-1	Pf3D7_01_v3	98819	102282	PF3D7_0102200-1	ring-infected erythrocyte surface antigen (RESA)	3464	PF3D7_0102200
Pf3D7_01_v3	99265	-3018	A	1	2.97588	1.98387	2.36711	1	1	rna_PF3D7_0102200-1	rna_PF3D7_0102200-1	Pf3D7_01_v3	98819	102282	PF3D7_0102200-1	ring-infected erythrocyte surface antigen (RESA)	3464	PF3D7_0102200
Pf3D7_01_v3	99266	-3017	C	1	1	1.37476	1.06015	1	1	rna_PF3D7_0102200-1	rna_PF3D7_0102200-1	Pf3D7_01_v3	98819	102282	PF3D7_0102200-1	ring-infected erythrocyte surface antigen (RESA)	3464	PF3D7_0102200
Pf3D7_01_v3	99267	-3016	T	1	1	5.07216	3.47621	1	1	rna_PF3D7_0102200-1	rna_PF3D7_0102200-1	Pf3D7_01_v3	98819	102282	PF3D7_0102200-1	ring-infected erythrocyte surface antigen (RESA)	3464	PF3D7_0102200
Pf3D7_01_v3	99268	-3015	G	1	4.95177	2.20039	0.982371	0.741745	0.741745	rna_PF3D7_0102200-1	rna_PF3D7_0102200-1	Pf3D7_01_v3	98819	102282	PF3D7_0102200-1	ring-infected erythrocyte surface antigen (RESA)	3464	PF3D7_0102200
Pf3D7_01_v3	99269	-3014	A	1	8.90354	0.515704	0.569125	2.2	1.2037	rna_PF3D7_0102200-1	rna_PF3D7_0102200-1	Pf3D7_01_v3	98819	102282	PF3D7_0102200-1	ring-infected erythrocyte surface antigen (RESA)	3464	PF3D7_0102200
Pf3D7_01_v3	99270	-3013	T	1	1	1.01474	1.28259	0.589503	1.30998	rna_PF3D7_0102200-1	rna_PF3D7_0102200-1	Pf3D7_01_v3	98819	102282	PF3D7_0102200-1	ring-infected erythrocyte surface antigen (RESA)	3464	PF3D7_0102200
Pf3D7_01_v3	99271	-3012	A	1	1	3.74965	2.55962	1	1	rna_PF3D7_0102200-1	rna_PF3D7_0102200-1	Pf3D7_01_v3	98819	102282	PF3D7_0102200-1	ring-infected erythrocyte surface antigen (RESA)	3464	PF3D7_0102200
Pf3D7_01_v3	99272	-3011	G	1	1	0.980834	1.59077	1.2	3.85173	rna_PF3D7_0102200-1	rna_PF3D7_0102200-1	Pf3D7_01_v3	98819	102282	PF3D7_0102200-1	ring-infected erythrocyte surface antigen (RESA)	3464	PF3D7_0102200
Pf3D7_01_v3	99273	-3010	A	1	1	0.87485	1.42522	0.741745	0.741745	rna_PF3D7_0102200-1	rna_PF3D7_0102200-1	Pf3D7_01_v3	98819	102282	PF3D7_0102200-1	ring-infected erythrocyte surface antigen (RESA)	3464	PF3D7_0102200
Pf3D7_01_v3	99274	-3009	T	1	1	8.26038	4.32286	0.890094	0.741745	rna_PF3D7_0102200-1	rna_PF3D7_0102200-1	Pf3D7_01_v3	98819	102282	PF3D7_0102200-1	ring-infected erythrocyte surface antigen (RESA)	3464	PF3D7_0102200
Pf3D7_01_v3	99275	-3008	G	1	6.92765	3.43569	0.756841	1	1	rna_PF3D7_0102200-1	rna_PF3D7_0102200-1	Pf3D7_01_v3	98819	102282	PF3D7_0102200-1	ring-infected erythrocyte surface antigen (RESA)	3464	PF3D7_0102200
Pf3D7_01_v3	99276	-3007	T	1	2.97588	0.643209	0.204755	1	1	rna_PF3D7_0102200-1	rna_PF3D7_0102200-1	Pf3D7_01_v3	98819	102282	PF3D7_0102200-1	ring-infected erythrocyte surface antigen (RESA)	3464	PF3D7_0102200
Pf3D7_01_v3	99277	-3006	T	1	1	3.74965	2.06174	1	1	rna_PF3D7_0102200-1	rna_PF3D7_0102200-1	Pf3D7_01_v3	98819	102282	PF3D7_0102200-1	ring-infected erythrocyte surface antigen (RESA)	3464	PF3D7_0102200
Pf3D7_01_v3	99278	-3005	C	1	4.95177	0.790445	0.668462	0.890094	0.741745	rna_PF3D7_0102200-1	rna_PF3D7_0102200-1	Pf3D7_01_v3	98819	102282	PF3D7_0102200-1	ring-infected erythrocyte surface antigen (RESA)	3464	PF3D7_0102200
Pf3D7_01_v3	99279	-3004	A	1	1	2.40399	1.94897	0.741745	0.741745	rna_PF3D7_0102200-1	rna_PF3D7_0102200-1	Pf3D7_01_v3	98819	102282	PF3D7_0102200-1	ring-infected erythrocyte surface antigen (RESA)	3464	PF3D7_0102200
Pf3D7_01_v3	99280	-3003	A	1	1	1.09281	0.727537	1	1	rna_PF3D7_0102200-1	rna_PF3D7_0102200-1	Pf3D7_01_v3	98819	102282	PF3D7_0102200-1	ring-infected erythrocyte surface antigen (RESA)	3464	PF3D7_0102200
Pf3D7_01_v3	99281	-3002	G	1	2.97588	0.673279	0.955012	0.741745	0.741745	rna_PF3D7_0102200-1	rna_PF3D7_0102200-1	Pf3D7_01_v3	98819	102282	PF3D7_0102200-1	ring-infected erythrocyte surface antigen (RESA)	3464	PF3D7_0102200
Pf3D7_01_v3	99282	-3001	A	1	2.97588	1.15087	2.43856	1	1	rna_PF3D7_0102200-1	rna_PF3D7_0102200-1	Pf3D7_01_v3	98819	102282	PF3D7_0102200-1	ring-infected erythrocyte surface antigen (RESA)	3464	PF3D7_0102200
Pf3D7_01_v3	99283	-3000	A	1	6.92765	0.354152	1.22199	1	2.22217	rna_PF3D7_0102200-1	rna_PF3D7_0102200-1	Pf3D7_01_v3	98819	102282	PF3D7_0102200-1	ring-infected erythrocyte surface antigen (RESA)	3464	PF3D7_0102200
Pf3D7_01_v3	99284	-2999	A	1	6.92765	0.928672	1.3686	1.18679	1.04392	rna_PF3D7_0102200-1	rna_PF3D7_0102200-1	Pf3D7_01_v3	98819	102282	PF3D7_0102200-1	ring-infected erythrocyte surface antigen (RESA)	3464	PF3D7_0102200
Pf3D7_01_v3	99285	-2998	T	1	6.92765	1.06508	1.74187	1.6	1	rna_PF3D7_0102200-1	rna_PF3D7_0102200-1	Pf3D7_01_v3	98819	102282	PF3D7_0102200-1	ring-infected erythrocyte surface antigen (RESA)	3464	PF3D7_0102200
Pf3D7_01_v3	99286	-2997	T	1	4.95177	0.716241	1.05218	1	1.81478	rna_PF3D7_0102200-1	rna_PF3D7_0102200-1	Pf3D7_01_v3	98819	102282	PF3D7_0102200-1	ring-infected erythrocyte surface antigen (RESA)	3464	PF3D7_0102200
Pf3D7_01_v3	99287	-2996	T	1	2.97588	1.83686	2.90098	0.707403	1.06982	rna_PF3D7_0102200-1	rna_PF3D7_0102200-1	Pf3D7_01_v3	98819	102282	PF3D7_0102200-1	ring-infected erythrocyte surface antigen (RESA)	3464	PF3D7_0102200
Pf3D7_01_v3	99288	-2995	A	1	2.97588	0.639305	2.37128	0.589503	0.709582	rna_PF3D7_0102200-1	rna_PF3D7_0102200-1	Pf3D7_01_v3	98819	102282	PF3D7_0102200-1	ring-infected erythrocyte surface antigen (RESA)	3464	PF3D7_0102200
Pf3D7_01_v3	99289	-2994	T	1	8.90354	1.26115	1.91795	0.437818	0.66212	rna_PF3D7_0102200-1	rna_PF3D7_0102200-1	Pf3D7_01_v3	98819	102282	PF3D7_0102200-1	ring-infected erythrocyte surface antigen (RESA)	3464	PF3D7_0102200
Pf3D7_01_v3	99290	-2993	A	1	1	1.48121	3.31509	1	1.2037	rna_PF3D7_0102200-1	rna_PF3D7_0102200-1	Pf3D7_01_v3	98819	102282	PF3D7_0102200-1	ring-infected erythrocyte surface antigen (RESA)	3464	PF3D7_0102200
Pf3D7_01_v3	99291	-2992	C	1	1	2.14928	3.87937	1	1	rna_PF3D7_0102200-1	rna_PF3D7_0102200-1	Pf3D7_01_v3	98819	102282	PF3D7_0102200-1	ring-infected erythrocyte surface antigen (RESA)	3464	PF3D7_0102200
Pf3D7_01_v3	99292	-2991	G	1	1	0.296981	1.62106	1.2	1	rna_PF3D7_0102200-1	rna_PF3D7_0102200-1	Pf3D7_01_v3	98819	102282	PF3D7_0102200-1	ring-infected erythrocyte surface antigen (RESA)	3464	PF3D7_0102200
Pf3D7_01_v3	99293	-2990	G	1	1	1.82516	1.9035	2.4	1	rna_PF3D7_0102200-1	rna_PF3D7_0102200-1	Pf3D7_01_v3	98819	102282	PF3D7_0102200-1	ring-infected erythrocyte surface antigen (RESA)	3464	PF3D7_0102200
Pf3D7_01_v3	99294	-2989	G	1	2.97588	1.73903	5.38118	1.6	1	rna_PF3D7_0102200-1	rna_PF3D7_0102200-1	Pf3D7_01_v3	98819	102282	PF3D7_0102200-1	ring-infected erythrocyte surface antigen (RESA)	3464	PF3D7_0102200
Pf3D7_01_v3	99295	-2988	G	1	1	0.85353	2.53096	1	1	rna_PF3D7_0102200-1	rna_PF3D7_0102200-1	Pf3D7_01_v3	98819	102282	PF3D7_0102200-1	ring-infected erythrocyte surface antigen (RESA)	3464	PF3D7_0102200
Pf3D7_01_v3	99296	-2987	A	1	8.90354	1.37476	4.95431	0.741745	1.04392	rna_PF3D7_0102200-1	rna_PF3D7_0102200-1	Pf3D7_01_v3	98819	102282	PF3D7_0102200-1	ring-infected erythrocyte surface antigen (RESA)	3464	PF3D7_0102200
Pf3D7_01_v3	99297	-2986	A	1	8.90354	0.34967	0.915944	2	1.40739	rna_PF3D7_0102200-1	rna_PF3D7_0102200-1	Pf3D7_01_v3	98819	102282	PF3D7_0102200-1	ring-infected erythrocyte surface antigen (RESA)	3464	PF3D7_0102200
Pf3D7_01_v3	99298	-2985	A	1	6.92765	0.72386	1.48168	0.741745	0.741745	rna_PF3D7_0102200-1	rna_PF3D7_0102200-1	Pf3D7_01_v3	98819	102282	PF3D7_0102200-1	ring-infected erythrocyte surface antigen (RESA)	3464	PF3D7_0102200
Pf3D7_01_v3	99299	-2984	C	1	6.92765	0.417522	0.2542	1	1	rna_PF3D7_0102200-1	rna_PF3D7_0102200-1	Pf3D7_01_v3	98819	102282	PF3D7_0102200-1	ring-infected erythrocyte surface antigen (RESA)	3464	PF3D7_0102200
Pf3D7_01_v3	99300	-2983	A	1	8.90354	0.852407	0.866913	0.741745	0.741745	rna_PF3D7_0102200-1	rna_PF3D7_0102200-1	Pf3D7_01_v3	98819	102282	PF3D7_0102200-1	ring-infected erythrocyte surface antigen (RESA)	3464	PF3D7_0102200
Pf3D7_01_v3	99301	-2982	T	1	6.92765	2.19385	0.757641	1	1	rna_PF3D7_0102200-1	rna_PF3D7_0102200-1	Pf3D7_01_v3	98819	102282	PF3D7_0102200-1	ring-infected erythrocyte surface antigen (RESA)	3464	PF3D7_0102200
Pf3D7_01_v3	99302	-2981	T	1	1	0.895357	0.803088	0.741745	0.741745	rna_PF3D7_0102200-1	rna_PF3D7_0102200-1	Pf3D7_01_v3	98819	102282	PF3D7_0102200-1	ring-infected erythrocyte surface antigen (RESA)	3464	PF3D7_0102200
Pf3D7_01_v3	99303	-2980	G	1	2.97588	8.2	5.38168	1	1.2037	rna_PF3D7_0102200-1	rna_PF3D7_0102200-1	Pf3D7_01_v3	98819	102282	PF3D7_0102200-1	ring-infected erythrocyte surface antigen (RESA)	3464	PF3D7_0102200
Pf3D7_01_v3	99304	-2979	C	1	1	2.68252	1.46242	1	1	rna_PF3D7_0102200-1	rna_PF3D7_0102200-1	Pf3D7_01_v3	98819	102282	PF3D7_0102200-1	ring-infected erythrocyte surface antigen (RESA)	3464	PF3D7_0102200
Pf3D7_01_v3	99305	-2978	C	1	1	1.12481	0.695068	1.4	1	rna_PF3D7_0102200-1	rna_PF3D7_0102200-1	Pf3D7_01_v3	98819	102282	PF3D7_0102200-1	ring-infected erythrocyte surface antigen (RESA)	3464	PF3D7_0102200
Pf3D7_01_v3	99306	-2977	A	1	1	1.01474	0.410771	0.741745	0.741745	rna_PF3D7_0102200-1	rna_PF3D7_0102200-1	Pf3D7_01_v3	98819	102282	PF3D7_0102200-1	ring-infected erythrocyte surface antigen (RESA)	3464	PF3D7_0102200
Pf3D7_01_v3	99307	-2976	G	1	1	0.706943	1.25002	0.589503	0.589503	rna_PF3D7_0102200-1	rna_PF3D7_0102200-1	Pf3D7_01_v3	98819	102282	PF3D7_0102200-1	ring-infected erythrocyte surface antigen (RESA)	3464	PF3D7_0102200
Pf3D7_01_v3	99308	-2975	T	2.20588	2.97588	1.6832	1.25002	0.741745	0.741745	rna_PF3D7_0102200-1	rna_PF3D7_0102200-1	Pf3D7_01_v3	98819	102282	PF3D7_0102200-1	ring-infected erythrocyte surface antigen (RESA)	3464	PF3D7_0102200
Pf3D7_01_v3	99309	-2974	A	1	2.97588	2.33293	2.03369	1	1	rna_PF3D7_0102200-1	rna_PF3D7_0102200-1	Pf3D7_01_v3	98819	102282	PF3D7_0102200-1	ring-infected erythrocyte surface antigen (RESA)	3464	PF3D7_0102200
Pf3D7_01_v3	99310	-2973	A	1	1	0.790165	0.95208	0.741745	0.741745	rna_PF3D7_0102200-1	rna_PF3D7_0102200-1	Pf3D7_01_v3	98819	102282	PF3D7_0102200-1	ring-infected erythrocyte surface antigen (RESA)	3464	PF3D7_0102200
Pf3D7_01_v3	99311	-2972	A	1	1	1.34126	2.53096	1.2	1	rna_PF3D7_0102200-1	rna_PF3D7_0102200-1	Pf3D7_01_v3	98819	102282	PF3D7_0102200-1	ring-infected erythrocyte surface antigen (RESA)	3464	PF3D7_0102200
Pf3D7_01_v3	99312	-2971	C	1	2.97588	0.69692	1.07362	1	1	rna_PF3D7_0102200-1	rna_PF3D7_0102200-1	Pf3D7_01_v3	98819	102282	PF3D7_0102200-1	ring-infected erythrocyte surface antigen (RESA)	3464	PF3D7_0102200
Pf3D7_01_v3	99313	-2970	C	1	1	0.639615	0.660003	0.741745	0.741745	rna_PF3D7_0102200-1	rna_PF3D7_0102200-1	Pf3D7_01_v3	98819	102282	PF3D7_0102200-1	ring-infected erythrocyte surface antigen (RESA)	3464	PF3D7_0102200
Pf3D7_01_v3	99314	-2969	C	0.603146	5.37014	0.974693	0.720931	0.684758	0.489113	rna_PF3D7_0102200-1	rna_PF3D7_0102200-1	Pf3D7_01_v3	98819	102282	PF3D7_0102200-1	ring-infected erythrocyte surface antigen (RESA)	3464	PF3D7_0102200
Pf3D7_01_v3	99315	-2968	A	1	4.95177	2.80526	1.28293	1	1	rna_PF3D7_0102200-1	rna_PF3D7_0102200-1	Pf3D7_01_v3	98819	102282	PF3D7_0102200-1	ring-infected erythrocyte surface antigen (RESA)	3464	PF3D7_0102200
Pf3D7_01_v3	99316	-2967	T	1	1	0.601156	0.620317	0.589503	0.589503	rna_PF3D7_0102200-1	rna_PF3D7_0102200-1	Pf3D7_01_v3	98819	102282	PF3D7_0102200-1	ring-infected erythrocyte surface antigen (RESA)	3464	PF3D7_0102200
Pf3D7_01_v3	99317	-2966	A	1	1	0.8638	0.870348	0.741745	0.741745	rna_PF3D7_0102200-1	rna_PF3D7_0102200-1	Pf3D7_01_v3	98819	102282	PF3D7_0102200-1	ring-infected erythrocyte surface antigen (RESA)	3464	PF3D7_0102200
Pf3D7_01_v3	99318	-2965	T	1	1	1.48707	0.9438	1.2	1	rna_PF3D7_0102200-1	rna_PF3D7_0102200-1	Pf3D7_01_v3	98819	102282	PF3D7_0102200-1	ring-infected erythrocyte surface antigen (RESA)	3464	PF3D7_0102200
Pf3D7_01_v3	99319	-2964	G	1	1	2.25576	1.64051	1	1.40739	rna_PF3D7_0102200-1	rna_PF3D7_0102200-1	Pf3D7_01_v3	98819	102282	PF3D7_0102200-1	ring-infected erythrocyte surface antigen (RESA)	3464	PF3D7_0102200
Pf3D7_01_v3	99320	-2963	C	1	1	1.70706	1.19528	1	1.2037	rna_PF3D7_0102200-1	rna_PF3D7_0102200-1	Pf3D7_01_v3	98819	102282	PF3D7_0102200-1	ring-infected erythrocyte surface antigen (RESA)	3464	PF3D7_0102200
Pf3D7_01_v3	99321	-2962	T	1	1	0.899121	1.33546	1.2	1.2037	rna_PF3D7_0102200-1	rna_PF3D7_0102200-1	Pf3D7_01_v3	98819	102282	PF3D7_0102200-1	ring-infected erythrocyte surface antigen (RESA)	3464	PF3D7_0102200
Pf3D7_01_v3	99322	-2961	G	1	2.97588	8.84005	18.2926	1.8	1.40739	rna_PF3D7_0102200-1	rna_PF3D7_0102200-1	Pf3D7_01_v3	98819	102282	PF3D7_0102200-1	ring-infected erythrocyte surface antigen (RESA)	3464	PF3D7_0102200
Pf3D7_01_v3	99323	-2960	A	1	1	1.33488	1.44084	2	1	rna_PF3D7_0102200-1	rna_PF3D7_0102200-1	Pf3D7_01_v3	98819	102282	PF3D7_0102200-1	ring-infected erythrocyte surface antigen (RESA)	3464	PF3D7_0102200
Pf3D7_01_v3	99324	-2959	T	1	2.97588	2.06937	3.00286	1.2	1.2037	rna_PF3D7_0102200-1	rna_PF3D7_0102200-1	Pf3D7_01_v3	98819	102282	PF3D7_0102200-1	ring-infected erythrocyte surface antigen (RESA)	3464	PF3D7_0102200
Pf3D7_01_v3	99325	-2958	T	1	12.8553	1.60828	2.13066	1	1.81478	rna_PF3D7_0102200-1	rna_PF3D7_0102200-1	Pf3D7_01_v3	98819	102282	PF3D7_0102200-1	ring-infected erythrocyte surface antigen (RESA)	3464	PF3D7_0102200
Pf3D7_01_v3	99326	-2957	C	1	1	0.615518	1.12796	1.4	1	rna_PF3D7_0102200-1	rna_PF3D7_0102200-1	Pf3D7_01_v3	98819	102282	PF3D7_0102200-1	ring-infected erythrocyte surface antigen (RESA)	3464	PF3D7_0102200
Pf3D7_01_v3	99327	-2956	T	1	2.97588	0.50838	2.20377	1	1.81478	rna_PF3D7_0102200-1	rna_PF3D7_0102200-1	Pf3D7_01_v3	98819	102282	PF3D7_0102200-1	ring-infected erythrocyte surface antigen (RESA)	3464	PF3D7_0102200
Pf3D7_01_v3	99328	-2955	G	0.603146	0.603146	0.406804	1.26656	1	1	rna_PF3D7_0102200-1	rna_PF3D7_0102200-1	Pf3D7_01_v3	98819	102282	PF3D7_0102200-1	ring-infected erythrocyte surface antigen (RESA)	3464	PF3D7_0102200
Pf3D7_01_v3	99329	-2954	A	1	2.97588	12.7261	8.20216	2.6	1	rna_PF3D7_0102200-1	rna_PF3D7_0102200-1	Pf3D7_01_v3	98819	102282	PF3D7_0102200-1	ring-infected erythrocyte surface antigen (RESA)	3464	PF3D7_0102200
Pf3D7_01_v3	99330	-2953	A	1	1	1.04149	1.42522	0.741745	0.892835	rna_PF3D7_0102200-1	rna_PF3D7_0102200-1	Pf3D7_01_v3	98819	102282	PF3D7_0102200-1	ring-infected erythrocyte surface antigen (RESA)	3464	PF3D7_0102200
Pf3D7_01_v3	99331	-2952	A	0.603146	0.603146	2.01908	1.00988	0.741745	0.892835	rna_PF3D7_0102200-1	rna_PF3D7_0102200-1	Pf3D7_01_v3	98819	102282	PF3D7_0102200-1	ring-infected erythrocyte surface antigen (RESA)	3464	PF3D7_0102200
Pf3D7_01_v3	99332	-2951	A	1	1	3.1689	1.31057	1	1.40739	rna_PF3D7_0102200-1	rna_PF3D7_0102200-1	Pf3D7_01_v3	98819	102282	PF3D7_0102200-1	ring-infected erythrocyte surface antigen (RESA)	3464	PF3D7_0102200
Pf3D7_01_v3	99333	-2950	C	1	1	1.13903	0.574106	0.741745	0.741745	rna_PF3D7_0102200-1	rna_PF3D7_0102200-1	Pf3D7_01_v3	98819	102282	PF3D7_0102200-1	ring-infected erythrocyte surface antigen (RESA)	3464	PF3D7_0102200
Pf3D7_01_v3	99334	-2949	C	1	1	0.507369	0.323589	1	1	rna_PF3D7_0102200-1	rna_PF3D7_0102200-1	Pf3D7_01_v3	98819	102282	PF3D7_0102200-1	ring-infected erythrocyte surface antigen (RESA)	3464	PF3D7_0102200
Pf3D7_01_v3	99335	-2948	C	1	1	1.54854	0.955012	1	1	rna_PF3D7_0102200-1	rna_PF3D7_0102200-1	Pf3D7_01_v3	98819	102282	PF3D7_0102200-1	ring-infected erythrocyte surface antigen (RESA)	3464	PF3D7_0102200
Pf3D7_01_v3	99336	-2947	A	1	1	4.68899	1.65406	1.6	1	rna_PF3D7_0102200-1	rna_PF3D7_0102200-1	Pf3D7_01_v3	98819	102282	PF3D7_0102200-1	ring-infected erythrocyte surface antigen (RESA)	3464	PF3D7_0102200
Pf3D7_01_v3	99337	-2946	A	1	6.92765	0.856279	0.218834	1	1	rna_PF3D7_0102200-1	rna_PF3D7_0102200-1	Pf3D7_01_v3	98819	102282	PF3D7_0102200-1	ring-infected erythrocyte surface antigen (RESA)	3464	PF3D7_0102200
Pf3D7_01_v3	99338	-2945	T	1	1	4.36451	1.32399	1.6	1.2037	rna_PF3D7_0102200-1	rna_PF3D7_0102200-1	Pf3D7_01_v3	98819	102282	PF3D7_0102200-1	ring-infected erythrocyte surface antigen (RESA)	3464	PF3D7_0102200
Pf3D7_01_v3	99339	-2944	A	1	1	2.89614	2.05692	1	1	rna_PF3D7_0102200-1	rna_PF3D7_0102200-1	Pf3D7_01_v3	98819	102282	PF3D7_0102200-1	ring-infected erythrocyte surface antigen (RESA)	3464	PF3D7_0102200
Pf3D7_01_v3	99340	-2943	G	1	4.95177	0.971238	0.985291	1	1.2037	rna_PF3D7_0102200-1	rna_PF3D7_0102200-1	Pf3D7_01_v3	98819	102282	PF3D7_0102200-1	ring-infected erythrocyte surface antigen (RESA)	3464	PF3D7_0102200
Pf3D7_01_v3	99341	-2942	T	1	1	0.97105	0.600055	1	1	rna_PF3D7_0102200-1	rna_PF3D7_0102200-1	Pf3D7_01_v3	98819	102282	PF3D7_0102200-1	ring-infected erythrocyte surface antigen (RESA)	3464	PF3D7_0102200
Pf3D7_01_v3	99342	-2941	T	1	2.97588	2.3934	0.587694	0.589503	0.589503	rna_PF3D7_0102200-1	rna_PF3D7_0102200-1	Pf3D7_01_v3	98819	102282	PF3D7_0102200-1	ring-infected erythrocyte surface antigen (RESA)	3464	PF3D7_0102200
Pf3D7_01_v3	99343	-2940	G	1	1	3.71526	0.831777	1.6	1.61109	rna_PF3D7_0102200-1	rna_PF3D7_0102200-1	Pf3D7_01_v3	98819	102282	PF3D7_0102200-1	ring-infected erythrocyte surface antigen (RESA)	3464	PF3D7_0102200
Pf3D7_01_v3	99344	-2939	T	1	4.95177	1.03377	0.267968	0.741745	0.741745	rna_PF3D7_0102200-1	rna_PF3D7_0102200-1	Pf3D7_01_v3	98819	102282	PF3D7_0102200-1	ring-infected erythrocyte surface antigen (RESA)	3464	PF3D7_0102200
Pf3D7_01_v3	99345	-2938	A	1	1	1.99062	1.4156	0.741745	0.741745	rna_PF3D7_0102200-1	rna_PF3D7_0102200-1	Pf3D7_01_v3	98819	102282	PF3D7_0102200-1	ring-infected erythrocyte surface antigen (RESA)	3464	PF3D7_0102200
Pf3D7_01_v3	99346	-2937	A	1	1	5.362	6.65115	1	1	rna_PF3D7_0102200-1	rna_PF3D7_0102200-1	Pf3D7_01_v3	98819	102282	PF3D7_0102200-1	ring-infected erythrocyte surface antigen (RESA)	3464	PF3D7_0102200
Pf3D7_01_v3	99347	-2936	G	1	8.90354	1.12881	0.716553	1.8	1	rna_PF3D7_0102200-1	rna_PF3D7_0102200-1	Pf3D7_01_v3	98819	102282	PF3D7_0102200-1	ring-infected erythrocyte surface antigen (RESA)	3464	PF3D7_0102200
Pf3D7_01_v3	99348	-2935	T	1.60294	1	2.74349	2.62001	1	1	rna_PF3D7_0102200-1	rna_PF3D7_0102200-1	Pf3D7_01_v3	98819	102282	PF3D7_0102200-1	ring-infected erythrocyte surface antigen (RESA)	3464	PF3D7_0102200
Pf3D7_01_v3	99349	-2934	C	2.20588	2.97588	1.70118	1.02104	0.890094	0.741745	rna_PF3D7_0102200-1	rna_PF3D7_0102200-1	Pf3D7_01_v3	98819	102282	PF3D7_0102200-1	ring-infected erythrocyte surface antigen (RESA)	3464	PF3D7_0102200
Pf3D7_01_v3	99350	-2933	A	1	1	1.99972	0.747635	0.741745	0.741745	rna_PF3D7_0102200-1	rna_PF3D7_0102200-1	Pf3D7_01_v3	98819	102282	PF3D7_0102200-1	ring-infected erythrocyte surface antigen (RESA)	3464	PF3D7_0102200
Pf3D7_01_v3	99351	-2932	G	1	1	8.26038	3.68787	0.890094	0.741745	rna_PF3D7_0102200-1	rna_PF3D7_0102200-1	Pf3D7_01_v3	98819	102282	PF3D7_0102200-1	ring-infected erythrocyte surface antigen (RESA)	3464	PF3D7_0102200
Pf3D7_01_v3	99352	-2931	G	1	6.92765	1.32744	0.388723	0.741745	0.892835	rna_PF3D7_0102200-1	rna_PF3D7_0102200-1	Pf3D7_01_v3	98819	102282	PF3D7_0102200-1	ring-infected erythrocyte surface antigen (RESA)	3464	PF3D7_0102200
Pf3D7_01_v3	99353	-2930	T	1	4.95177	1.06701	0.397869	1.4	1	rna_PF3D7_0102200-1	rna_PF3D7_0102200-1	Pf3D7_01_v3	98819	102282	PF3D7_0102200-1	ring-infected erythrocyte surface antigen (RESA)	3464	PF3D7_0102200
Pf3D7_01_v3	99354	-2929	A	0.603146	0.603146	1.02544	1.76055	0.741745	0.741745	rna_PF3D7_0102200-1	rna_PF3D7_0102200-1	Pf3D7_01_v3	98819	102282	PF3D7_0102200-1	ring-infected erythrocyte surface antigen (RESA)	3464	PF3D7_0102200
Pf3D7_01_v3	99355	-2928	T	1	1	1.04723	1.19544	0.585116	0.41794	rna_PF3D7_0102200-1	rna_PF3D7_0102200-1	Pf3D7_01_v3	98819	102282	PF3D7_0102200-1	ring-infected erythrocyte surface antigen (RESA)	3464	PF3D7_0102200
Pf3D7_01_v3	99356	-2927	T	1	4.95177	1.12579	2.40471	0.741745	0.741745	rna_PF3D7_0102200-1	rna_PF3D7_0102200-1	Pf3D7_01_v3	98819	102282	PF3D7_0102200-1	ring-infected erythrocyte surface antigen (RESA)	3464	PF3D7_0102200
Pf3D7_01_v3	99357	-2926	T	1	1	0.790995	1.91425	1	1	rna_PF3D7_0102200-1	rna_PF3D7_0102200-1	Pf3D7_01_v3	98819	102282	PF3D7_0102200-1	ring-infected erythrocyte surface antigen (RESA)	3464	PF3D7_0102200
Pf3D7_01_v3	99358	-2925	G	1	10.8794	2.25576	1.99669	1	2.62956	rna_PF3D7_0102200-1	rna_PF3D7_0102200-1	Pf3D7_01_v3	98819	102282	PF3D7_0102200-1	ring-infected erythrocyte surface antigen (RESA)	3464	PF3D7_0102200
Pf3D7_01_v3	99359	-2924	G	0.603146	0.603146	1.18017	0.599181	1	1	rna_PF3D7_0102200-1	rna_PF3D7_0102200-1	Pf3D7_01_v3	98819	102282	PF3D7_0102200-1	ring-infected erythrocyte surface antigen (RESA)	3464	PF3D7_0102200
Pf3D7_01_v3	99360	-2923	T	1	1	0.769073	0.325194	0.589503	0.829661	rna_PF3D7_0102200-1	rna_PF3D7_0102200-1	Pf3D7_01_v3	98819	102282	PF3D7_0102200-1	ring-infected erythrocyte surface antigen (RESA)	3464	PF3D7_0102200
Pf3D7_01_v3	99361	-2922	T	0.603146	0.603146	1.02306	0.591697	2	1.40739	rna_PF3D7_0102200-1	rna_PF3D7_0102200-1	Pf3D7_01_v3	98819	102282	PF3D7_0102200-1	ring-infected erythrocyte surface antigen (RESA)	3464	PF3D7_0102200
Pf3D7_01_v3	99362	-2921	T	1	4.95177	1.79136	3.12892	1	1	rna_PF3D7_0102200-1	rna_PF3D7_0102200-1	Pf3D7_01_v3	98819	102282	PF3D7_0102200-1	ring-infected erythrocyte surface antigen (RESA)	3464	PF3D7_0102200
Pf3D7_01_v3	99363	-2920	A	1	1	0.503508	1.12534	2.4	1.2037	rna_PF3D7_0102200-1	rna_PF3D7_0102200-1	Pf3D7_01_v3	98819	102282	PF3D7_0102200-1	ring-infected erythrocyte surface antigen (RESA)	3464	PF3D7_0102200
Pf3D7_01_v3	99364	-2919	C	0.603146	2.98664	0.887876	1.71534	1	1	rna_PF3D7_0102200-1	rna_PF3D7_0102200-1	Pf3D7_01_v3	98819	102282	PF3D7_0102200-1	ring-infected erythrocyte surface antigen (RESA)	3464	PF3D7_0102200
Pf3D7_01_v3	99365	-2918	C	1	1	0.975463	1.8186	1	1	rna_PF3D7_0102200-1	rna_PF3D7_0102200-1	Pf3D7_01_v3	98819	102282	PF3D7_0102200-1	ring-infected erythrocyte surface antigen (RESA)	3464	PF3D7_0102200
Pf3D7_01_v3	99366	-2917	C	4.01471	4.95177	1.65438	1.80822	1.8	1	rna_PF3D7_0102200-1	rna_PF3D7_0102200-1	Pf3D7_01_v3	98819	102282	PF3D7_0102200-1	ring-infected erythrocyte surface antigen (RESA)	3464	PF3D7_0102200
Pf3D7_01_v3	99367	-2916	T	1	2.97588	1.26085	2.83815	0.943204	1.06982	rna_PF3D7_0102200-1	rna_PF3D7_0102200-1	Pf3D7_01_v3	98819	102282	PF3D7_0102200-1	ring-infected erythrocyte surface antigen (RESA)	3464	PF3D7_0102200
Pf3D7_01_v3	99368	-2915	T	1	1	0.848417	1.20086	0.741745	0.741745	rna_PF3D7_0102200-1	rna_PF3D7_0102200-1	Pf3D7_01_v3	98819	102282	PF3D7_0102200-1	ring-infected erythrocyte surface antigen (RESA)	3464	PF3D7_0102200
Pf3D7_01_v3	99369	-2914	C	1	1	1.03434	3.3662	1	1	rna_PF3D7_0102200-1	rna_PF3D7_0102200-1	Pf3D7_01_v3	98819	102282	PF3D7_0102200-1	ring-infected erythrocyte surface antigen (RESA)	3464	PF3D7_0102200
Pf3D7_01_v3	99370	-2913	G	1	1	0.573475	1.09715	1.03844	1.49719	rna_PF3D7_0102200-1	rna_PF3D7_0102200-1	Pf3D7_01_v3	98819	102282	PF3D7_0102200-1	ring-infected erythrocyte surface antigen (RESA)	3464	PF3D7_0102200
Pf3D7_01_v3	99371	-2912	A	1	10.8794	0.464713	1.40448	0.741745	0.741745	rna_PF3D7_0102200-1	rna_PF3D7_0102200-1	Pf3D7_01_v3	98819	102282	PF3D7_0102200-1	ring-infected erythrocyte surface antigen (RESA)	3464	PF3D7_0102200
Pf3D7_01_v3	99372	-2911	A	1	1	1.85763	4.82175	1.2	1	rna_PF3D7_0102200-1	rna_PF3D7_0102200-1	Pf3D7_01_v3	98819	102282	PF3D7_0102200-1	ring-infected erythrocyte surface antigen (RESA)	3464	PF3D7_0102200
Pf3D7_01_v3	99373	-2910	A	1	2.97588	3.17419	2.94663	1	1	rna_PF3D7_0102200-1	rna_PF3D7_0102200-1	Pf3D7_01_v3	98819	102282	PF3D7_0102200-1	ring-infected erythrocyte surface antigen (RESA)	3464	PF3D7_0102200
Pf3D7_01_v3	99374	-2909	A	1.60294	8.90354	0.815897	0.745706	2	1	rna_PF3D7_0102200-1	rna_PF3D7_0102200-1	Pf3D7_01_v3	98819	102282	PF3D7_0102200-1	ring-infected erythrocyte surface antigen (RESA)	3464	PF3D7_0102200
Pf3D7_01_v3	99375	-2908	A	1	2.97588	1.13103	1.01914	1	1	rna_PF3D7_0102200-1	rna_PF3D7_0102200-1	Pf3D7_01_v3	98819	102282	PF3D7_0102200-1	ring-infected erythrocyte surface antigen (RESA)	3464	PF3D7_0102200
Pf3D7_01_v3	99376	-2907	C	1	1	2.46362	2.62956	1	1	rna_PF3D7_0102200-1	rna_PF3D7_0102200-1	Pf3D7_01_v3	98819	102282	PF3D7_0102200-1	ring-infected erythrocyte surface antigen (RESA)	3464	PF3D7_0102200
Pf3D7_01_v3	99377	-2906	C	1	1	3.65465	1.04978	1.8	1	rna_PF3D7_0102200-1	rna_PF3D7_0102200-1	Pf3D7_01_v3	98819	102282	PF3D7_0102200-1	ring-infected erythrocyte surface antigen (RESA)	3464	PF3D7_0102200
Pf3D7_01_v3	99378	-2905	T	1	8.90354	0.745856	2.13784	1	1.61109	rna_PF3D7_0102200-1	rna_PF3D7_0102200-1	Pf3D7_01_v3	98819	102282	PF3D7_0102200-1	ring-infected erythrocyte surface antigen (RESA)	3464	PF3D7_0102200
Pf3D7_01_v3	99379	-2904	A	1	1	0.984893	1.19541	1	1	rna_PF3D7_0102200-1	rna_PF3D7_0102200-1	Pf3D7_01_v3	98819	102282	PF3D7_0102200-1	ring-infected erythrocyte surface antigen (RESA)	3464	PF3D7_0102200
Pf3D7_01_v3	99380	-2903	C	1	1	1.21933	3.33237	1	1	rna_PF3D7_0102200-1	rna_PF3D7_0102200-1	Pf3D7_01_v3	98819	102282	PF3D7_0102200-1	ring-infected erythrocyte surface antigen (RESA)	3464	PF3D7_0102200
Pf3D7_01_v3	99381	-2902	G	0.603146	0.603146	0.560537	0.973854	2.6	1	rna_PF3D7_0102200-1	rna_PF3D7_0102200-1	Pf3D7_01_v3	98819	102282	PF3D7_0102200-1	ring-infected erythrocyte surface antigen (RESA)	3464	PF3D7_0102200
Pf3D7_01_v3	99382	-2901	T	1	2.97588	2.62333	4.15132	1	1	rna_PF3D7_0102200-1	rna_PF3D7_0102200-1	Pf3D7_01_v3	98819	102282	PF3D7_0102200-1	ring-infected erythrocyte surface antigen (RESA)	3464	PF3D7_0102200
Pf3D7_01_v3	99383	-2900	T	1	1	4.91999	7.81453	1.2	1.2037	rna_PF3D7_0102200-1	rna_PF3D7_0102200-1	Pf3D7_01_v3	98819	102282	PF3D7_0102200-1	ring-infected erythrocyte surface antigen (RESA)	3464	PF3D7_0102200
Pf3D7_01_v3	99384	-2899	T	0.603146	1.79489	2.75588	1.82296	1	1	rna_PF3D7_0102200-1	rna_PF3D7_0102200-1	Pf3D7_01_v3	98819	102282	PF3D7_0102200-1	ring-infected erythrocyte surface antigen (RESA)	3464	PF3D7_0102200
Pf3D7_01_v3	99385	-2898	A	1	6.92765	0.719297	2.64868	1.2	1	rna_PF3D7_0102200-1	rna_PF3D7_0102200-1	Pf3D7_01_v3	98819	102282	PF3D7_0102200-1	ring-infected erythrocyte surface antigen (RESA)	3464	PF3D7_0102200
Pf3D7_01_v3	99386	-2897	C	1	1	2.14928	1.55912	1	1	rna_PF3D7_0102200-1	rna_PF3D7_0102200-1	Pf3D7_01_v3	98819	102282	PF3D7_0102200-1	ring-infected erythrocyte surface antigen (RESA)	3464	PF3D7_0102200
Pf3D7_01_v3	99387	-2896	C	1	1	2.56059	1.10624	0.741745	0.741745	rna_PF3D7_0102200-1	rna_PF3D7_0102200-1	Pf3D7_01_v3	98819	102282	PF3D7_0102200-1	ring-infected erythrocyte surface antigen (RESA)	3464	PF3D7_0102200
Pf3D7_01_v3	99388	-2895	T	1	2.97588	1.18072	1.65285	2	1	rna_PF3D7_0102200-1	rna_PF3D7_0102200-1	Pf3D7_01_v3	98819	102282	PF3D7_0102200-1	ring-infected erythrocyte surface antigen (RESA)	3464	PF3D7_0102200
Pf3D7_01_v3	99389	-2894	T	1	1	0.493975	1.54176	1	1	rna_PF3D7_0102200-1	rna_PF3D7_0102200-1	Pf3D7_01_v3	98819	102282	PF3D7_0102200-1	ring-infected erythrocyte surface antigen (RESA)	3464	PF3D7_0102200
Pf3D7_01_v3	99390	-2893	A	1	6.92765	2.27251	7.20642	1.2	1	rna_PF3D7_0102200-1	rna_PF3D7_0102200-1	Pf3D7_01_v3	98819	102282	PF3D7_0102200-1	ring-infected erythrocyte surface antigen (RESA)	3464	PF3D7_0102200
Pf3D7_01_v3	99391	-2892	G	1	2.97588	5.90854	4.88302	1	1	rna_PF3D7_0102200-1	rna_PF3D7_0102200-1	Pf3D7_01_v3	98819	102282	PF3D7_0102200-1	ring-infected erythrocyte surface antigen (RESA)	3464	PF3D7_0102200
Pf3D7_01_v3	99392	-2891	A	1	1	1.46484	1.67842	0.741745	0.741745	rna_PF3D7_0102200-1	rna_PF3D7_0102200-1	Pf3D7_01_v3	98819	102282	PF3D7_0102200-1	ring-infected erythrocyte surface antigen (RESA)	3464	PF3D7_0102200
Pf3D7_01_v3	99393	-2890	A	1	1	2.34936	2.98636	1	1	rna_PF3D7_0102200-1	rna_PF3D7_0102200-1	Pf3D7_01_v3	98819	102282	PF3D7_0102200-1	ring-infected erythrocyte surface antigen (RESA)	3464	PF3D7_0102200
Pf3D7_01_v3	99394	-2889	A	1	2.97588	2.75346	7.49781	1.2	1.2037	rna_PF3D7_0102200-1	rna_PF3D7_0102200-1	Pf3D7_01_v3	98819	102282	PF3D7_0102200-1	ring-infected erythrocyte surface antigen (RESA)	3464	PF3D7_0102200
Pf3D7_01_v3	99395	-2888	G	1	2.97588	0.757913	1.0934	1.4	1	rna_PF3D7_0102200-1	rna_PF3D7_0102200-1	Pf3D7_01_v3	98819	102282	PF3D7_0102200-1	ring-infected erythrocyte surface antigen (RESA)	3464	PF3D7_0102200
Pf3D7_01_v3	99396	-2887	T	1	1	2.24273	2.651	1	1	rna_PF3D7_0102200-1	rna_PF3D7_0102200-1	Pf3D7_01_v3	98819	102282	PF3D7_0102200-1	ring-infected erythrocyte surface antigen (RESA)	3464	PF3D7_0102200
Pf3D7_01_v3	99397	-2886	C	1	1	0.548698	1.55146	1	1	rna_PF3D7_0102200-1	rna_PF3D7_0102200-1	Pf3D7_01_v3	98819	102282	PF3D7_0102200-1	ring-infected erythrocyte surface antigen (RESA)	3464	PF3D7_0102200
Pf3D7_01_v3	99398	-2885	C	1	1	0.615518	0.25326	1	1	rna_PF3D7_0102200-1	rna_PF3D7_0102200-1	Pf3D7_01_v3	98819	102282	PF3D7_0102200-1	ring-infected erythrocyte surface antigen (RESA)	3464	PF3D7_0102200
Pf3D7_01_v3	99399	-2884	T	1	1	0.395613	0.284882	1	1	rna_PF3D7_0102200-1	rna_PF3D7_0102200-1	Pf3D7_01_v3	98819	102282	PF3D7_0102200-1	ring-infected erythrocyte surface antigen (RESA)	3464	PF3D7_0102200
Pf3D7_01_v3	99400	-2883	C	1	8.90354	0.208298	0.390836	1	1	rna_PF3D7_0102200-1	rna_PF3D7_0102200-1	Pf3D7_01_v3	98819	102282	PF3D7_0102200-1	ring-infected erythrocyte surface antigen (RESA)	3464	PF3D7_0102200
Pf3D7_01_v3	99401	-2882	C	1	2.97588	0.540446	0.418546	1	1	rna_PF3D7_0102200-1	rna_PF3D7_0102200-1	Pf3D7_01_v3	98819	102282	PF3D7_0102200-1	ring-infected erythrocyte surface antigen (RESA)	3464	PF3D7_0102200
Pf3D7_01_v3	99402	-2881	T	1	2.97588	0.731597	0.661013	1	1	rna_PF3D7_0102200-1	rna_PF3D7_0102200-1	Pf3D7_01_v3	98819	102282	PF3D7_0102200-1	ring-infected erythrocyte surface antigen (RESA)	3464	PF3D7_0102200
Pf3D7_01_v3	99403	-2880	G	1.33047	5.37014	0.864022	0.440303	1.4	1.2037	rna_PF3D7_0102200-1	rna_PF3D7_0102200-1	Pf3D7_01_v3	98819	102282	PF3D7_0102200-1	ring-infected erythrocyte surface antigen (RESA)	3464	PF3D7_0102200
Pf3D7_01_v3	99404	-2879	A	1	1	1.20244	0.729273	0.741745	0.741745	rna_PF3D7_0102200-1	rna_PF3D7_0102200-1	Pf3D7_01_v3	98819	102282	PF3D7_0102200-1	ring-infected erythrocyte surface antigen (RESA)	3464	PF3D7_0102200
Pf3D7_01_v3	99405	-2878	T	1	1	1.09284	0.850349	0.741745	0.892835	rna_PF3D7_0102200-1	rna_PF3D7_0102200-1	Pf3D7_01_v3	98819	102282	PF3D7_0102200-1	ring-infected erythrocyte surface antigen (RESA)	3464	PF3D7_0102200
Pf3D7_01_v3	99406	-2877	A	1	1	0.816172	2.62342	1.48349	0.892835	rna_PF3D7_0102200-1	rna_PF3D7_0102200-1	Pf3D7_01_v3	98819	102282	PF3D7_0102200-1	ring-infected erythrocyte surface antigen (RESA)	3464	PF3D7_0102200
Pf3D7_01_v3	99407	-2876	T	1	1	0.926479	3.29405	1	1	rna_PF3D7_0102200-1	rna_PF3D7_0102200-1	Pf3D7_01_v3	98819	102282	PF3D7_0102200-1	ring-infected erythrocyte surface antigen (RESA)	3464	PF3D7_0102200
Pf3D7_01_v3	99408	-2875	T	1	1	5.2	11.2239	1	1	rna_PF3D7_0102200-1	rna_PF3D7_0102200-1	Pf3D7_01_v3	98819	102282	PF3D7_0102200-1	ring-infected erythrocyte surface antigen (RESA)	3464	PF3D7_0102200
Pf3D7_01_v3	99409	-2874	G	1	4.95177	1.36227	2.32449	1	1	rna_PF3D7_0102200-1	rna_PF3D7_0102200-1	Pf3D7_01_v3	98819	102282	PF3D7_0102200-1	ring-infected erythrocyte surface antigen (RESA)	3464	PF3D7_0102200
Pf3D7_01_v3	99410	-2873	A	0.603146	0.603146	1.48542	1.68066	1	1.61109	rna_PF3D7_0102200-1	rna_PF3D7_0102200-1	Pf3D7_01_v3	98819	102282	PF3D7_0102200-1	ring-infected erythrocyte surface antigen (RESA)	3464	PF3D7_0102200
Pf3D7_01_v3	99411	-2872	T	0.603146	4.17839	1.36666	1.5981	0.741745	0.741745	rna_PF3D7_0102200-1	rna_PF3D7_0102200-1	Pf3D7_01_v3	98819	102282	PF3D7_0102200-1	ring-infected erythrocyte surface antigen (RESA)	3464	PF3D7_0102200
Pf3D7_01_v3	99412	-2871	C	0.603146	0.603146	0.731968	1.66251	1	1.2037	rna_PF3D7_0102200-1	rna_PF3D7_0102200-1	Pf3D7_01_v3	98819	102282	PF3D7_0102200-1	ring-infected erythrocyte surface antigen (RESA)	3464	PF3D7_0102200
Pf3D7_01_v3	99413	-2870	A	1	4.95177	1.7206	2.15386	1.2	1.40739	rna_PF3D7_0102200-1	rna_PF3D7_0102200-1	Pf3D7_01_v3	98819	102282	PF3D7_0102200-1	ring-infected erythrocyte surface antigen (RESA)	3464	PF3D7_0102200
Pf3D7_01_v3	99414	-2869	T	0.603146	5.37014	1.97119	1.10035	1	1	rna_PF3D7_0102200-1	rna_PF3D7_0102200-1	Pf3D7_01_v3	98819	102282	PF3D7_0102200-1	ring-infected erythrocyte surface antigen (RESA)	3464	PF3D7_0102200
Pf3D7_01_v3	99415	-2868	A	1	1	1.45543	0.897589	0.364849	0.364849	rna_PF3D7_0102200-1	rna_PF3D7_0102200-1	Pf3D7_01_v3	98819	102282	PF3D7_0102200-1	ring-infected erythrocyte surface antigen (RESA)	3464	PF3D7_0102200
Pf3D7_01_v3	99416	-2867	C	1	4.95177	0.320451	0.356437	1.4	1	rna_PF3D7_0102200-1	rna_PF3D7_0102200-1	Pf3D7_01_v3	98819	102282	PF3D7_0102200-1	ring-infected erythrocyte surface antigen (RESA)	3464	PF3D7_0102200
Pf3D7_01_v3	99417	-2866	A	1	1	3.3641	1.96857	1.6	1	rna_PF3D7_0102200-1	rna_PF3D7_0102200-1	Pf3D7_01_v3	98819	102282	PF3D7_0102200-1	ring-infected erythrocyte surface antigen (RESA)	3464	PF3D7_0102200
Pf3D7_01_v3	99418	-2865	A	1	2.97588	0.69029	0.501612	1	1.2037	rna_PF3D7_0102200-1	rna_PF3D7_0102200-1	Pf3D7_01_v3	98819	102282	PF3D7_0102200-1	ring-infected erythrocyte surface antigen (RESA)	3464	PF3D7_0102200
Pf3D7_01_v3	99419	-2864	A	1	1	1.2119	1.44669	0.741745	1.04392	rna_PF3D7_0102200-1	rna_PF3D7_0102200-1	Pf3D7_01_v3	98819	102282	PF3D7_0102200-1	ring-infected erythrocyte surface antigen (RESA)	3464	PF3D7_0102200
Pf3D7_01_v3	99420	-2863	T	1	8.90354	0.260062	0.723424	0.589503	0.829661	rna_PF3D7_0102200-1	rna_PF3D7_0102200-1	Pf3D7_01_v3	98819	102282	PF3D7_0102200-1	ring-infected erythrocyte surface antigen (RESA)	3464	PF3D7_0102200
Pf3D7_01_v3	99421	-2862	A	0.603146	2.98664	1.38516	1.10035	0.489113	0.887633	rna_PF3D7_0102200-1	rna_PF3D7_0102200-1	Pf3D7_01_v3	98819	102282	PF3D7_0102200-1	ring-infected erythrocyte surface antigen (RESA)	3464	PF3D7_0102200
Pf3D7_01_v3	99422	-2861	T	1	14.8312	0.195765	0.600922	1	1	rna_PF3D7_0102200-1	rna_PF3D7_0102200-1	Pf3D7_01_v3	98819	102282	PF3D7_0102200-1	ring-infected erythrocyte surface antigen (RESA)	3464	PF3D7_0102200
Pf3D7_01_v3	99423	-2860	T	1	2.97588	0.375265	1.07362	1	1	rna_PF3D7_0102200-1	rna_PF3D7_0102200-1	Pf3D7_01_v3	98819	102282	PF3D7_0102200-1	ring-infected erythrocyte surface antigen (RESA)	3464	PF3D7_0102200
Pf3D7_01_v3	99424	-2859	T	1	1	3.9769	6.70855	1.2	1.2037	rna_PF3D7_0102200-1	rna_PF3D7_0102200-1	Pf3D7_01_v3	98819	102282	PF3D7_0102200-1	ring-infected erythrocyte surface antigen (RESA)	3464	PF3D7_0102200
Pf3D7_01_v3	99425	-2858	T	1	1	0.506237	0.666529	1	1	rna_PF3D7_0102200-1	rna_PF3D7_0102200-1	Pf3D7_01_v3	98819	102282	PF3D7_0102200-1	ring-infected erythrocyte surface antigen (RESA)	3464	PF3D7_0102200
Pf3D7_01_v3	99426	-2857	G	1	1	2.02886	1.78291	1	1	rna_PF3D7_0102200-1	rna_PF3D7_0102200-1	Pf3D7_01_v3	98819	102282	PF3D7_0102200-1	ring-infected erythrocyte surface antigen (RESA)	3464	PF3D7_0102200
Pf3D7_01_v3	99427	-2856	G	1	1	1.79285	0.747635	1	1	rna_PF3D7_0102200-1	rna_PF3D7_0102200-1	Pf3D7_01_v3	98819	102282	PF3D7_0102200-1	ring-infected erythrocyte surface antigen (RESA)	3464	PF3D7_0102200
Pf3D7_01_v3	99428	-2855	G	1	1	1.4969	0.347472	2.2	1	rna_PF3D7_0102200-1	rna_PF3D7_0102200-1	Pf3D7_01_v3	98819	102282	PF3D7_0102200-1	ring-infected erythrocyte surface antigen (RESA)	3464	PF3D7_0102200
Pf3D7_01_v3	99429	-2854	T	1	1	2.85677	1.09219	0.707403	0.589503	rna_PF3D7_0102200-1	rna_PF3D7_0102200-1	Pf3D7_01_v3	98819	102282	PF3D7_0102200-1	ring-infected erythrocyte surface antigen (RESA)	3464	PF3D7_0102200
Pf3D7_01_v3	99430	-2853	T	1	1	0.476097	0.262108	1	1.40739	rna_PF3D7_0102200-1	rna_PF3D7_0102200-1	Pf3D7_01_v3	98819	102282	PF3D7_0102200-1	ring-infected erythrocyte surface antigen (RESA)	3464	PF3D7_0102200
Pf3D7_01_v3	99431	-2852	T	1	4.95177	2.16629	0.999299	1.2	1	rna_PF3D7_0102200-1	rna_PF3D7_0102200-1	Pf3D7_01_v3	98819	102282	PF3D7_0102200-1	ring-infected erythrocyte surface antigen (RESA)	3464	PF3D7_0102200
Pf3D7_01_v3	99432	-2851	T	1	10.8794	1.21126	0.942234	1	2.22217	rna_PF3D7_0102200-1	rna_PF3D7_0102200-1	Pf3D7_01_v3	98819	102282	PF3D7_0102200-1	ring-infected erythrocyte surface antigen (RESA)	3464	PF3D7_0102200
Pf3D7_01_v3	99433	-2850	A	1	8.90354	0.65721	1.47912	0.890094	1.19501	rna_PF3D7_0102200-1	rna_PF3D7_0102200-1	Pf3D7_01_v3	98819	102282	PF3D7_0102200-1	ring-infected erythrocyte surface antigen (RESA)	3464	PF3D7_0102200
Pf3D7_01_v3	99434	-2849	A	1	1	2.07887	5.01884	1	1	rna_PF3D7_0102200-1	rna_PF3D7_0102200-1	Pf3D7_01_v3	98819	102282	PF3D7_0102200-1	ring-infected erythrocyte surface antigen (RESA)	3464	PF3D7_0102200
Pf3D7_01_v3	99435	-2848	T	1	6.92765	1.97987	4.07902	1	1.2037	rna_PF3D7_0102200-1	rna_PF3D7_0102200-1	Pf3D7_01_v3	98819	102282	PF3D7_0102200-1	ring-infected erythrocyte surface antigen (RESA)	3464	PF3D7_0102200
Pf3D7_01_v3	99436	-2847	G	1	1	0.757092	1.50982	1.2	1.61109	rna_PF3D7_0102200-1	rna_PF3D7_0102200-1	Pf3D7_01_v3	98819	102282	PF3D7_0102200-1	ring-infected erythrocyte surface antigen (RESA)	3464	PF3D7_0102200
Pf3D7_01_v3	99437	-2846	A	1	1	5.94167	7.28614	1	1	rna_PF3D7_0102200-1	rna_PF3D7_0102200-1	Pf3D7_01_v3	98819	102282	PF3D7_0102200-1	ring-infected erythrocyte surface antigen (RESA)	3464	PF3D7_0102200
Pf3D7_01_v3	99438	-2845	G	1	1	1.14774	1.65487	1	1	rna_PF3D7_0102200-1	rna_PF3D7_0102200-1	Pf3D7_01_v3	98819	102282	PF3D7_0102200-1	ring-infected erythrocyte surface antigen (RESA)	3464	PF3D7_0102200
Pf3D7_01_v3	99439	-2844	A	1	1	3.3329	4.91697	1	1	rna_PF3D7_0102200-1	rna_PF3D7_0102200-1	Pf3D7_01_v3	98819	102282	PF3D7_0102200-1	ring-infected erythrocyte surface antigen (RESA)	3464	PF3D7_0102200
Pf3D7_01_v3	99440	-2843	A	1	1	2.40399	1.86917	1	1	rna_PF3D7_0102200-1	rna_PF3D7_0102200-1	Pf3D7_01_v3	98819	102282	PF3D7_0102200-1	ring-infected erythrocyte surface antigen (RESA)	3464	PF3D7_0102200
Pf3D7_01_v3	99441	-2842	G	1	4.95177	4.55108	2.35906	1	1	rna_PF3D7_0102200-1	rna_PF3D7_0102200-1	Pf3D7_01_v3	98819	102282	PF3D7_0102200-1	ring-infected erythrocyte surface antigen (RESA)	3464	PF3D7_0102200
Pf3D7_01_v3	99442	-2841	T	1	8.90354	0.628907	0.85787	0.741745	1.79937	rna_PF3D7_0102200-1	rna_PF3D7_0102200-1	Pf3D7_01_v3	98819	102282	PF3D7_0102200-1	ring-infected erythrocyte surface antigen (RESA)	3464	PF3D7_0102200
Pf3D7_01_v3	99443	-2840	T	1	1	7.4	9.17914	1	1	rna_PF3D7_0102200-1	rna_PF3D7_0102200-1	Pf3D7_01_v3	98819	102282	PF3D7_0102200-1	ring-infected erythrocyte surface antigen (RESA)	3464	PF3D7_0102200
Pf3D7_01_v3	99444	-2839	C	1	6.92765	0.755092	0.498805	1.41481	0.589503	rna_PF3D7_0102200-1	rna_PF3D7_0102200-1	Pf3D7_01_v3	98819	102282	PF3D7_0102200-1	ring-infected erythrocyte surface antigen (RESA)	3464	PF3D7_0102200
Pf3D7_01_v3	99445	-2838	A	1	1	1.66638	1.72945	1	1.2037	rna_PF3D7_0102200-1	rna_PF3D7_0102200-1	Pf3D7_01_v3	98819	102282	PF3D7_0102200-1	ring-infected erythrocyte surface antigen (RESA)	3464	PF3D7_0102200
Pf3D7_01_v3	99446	-2837	T	1	1	2.20658	2.76192	1.2	1	rna_PF3D7_0102200-1	rna_PF3D7_0102200-1	Pf3D7_01_v3	98819	102282	PF3D7_0102200-1	ring-infected erythrocyte surface antigen (RESA)	3464	PF3D7_0102200
Pf3D7_01_v3	99447	-2836	G	1	1	1.43257	1.50054	1	1	rna_PF3D7_0102200-1	rna_PF3D7_0102200-1	Pf3D7_01_v3	98819	102282	PF3D7_0102200-1	ring-infected erythrocyte surface antigen (RESA)	3464	PF3D7_0102200
Pf3D7_01_v3	99448	-2835	A	1	1	1.15836	1.90765	1.2	1	rna_PF3D7_0102200-1	rna_PF3D7_0102200-1	Pf3D7_01_v3	98819	102282	PF3D7_0102200-1	ring-infected erythrocyte surface antigen (RESA)	3464	PF3D7_0102200
Pf3D7_01_v3	99449	-2834	C	1	1	1.08893	1.04271	2.8	1	rna_PF3D7_0102200-1	rna_PF3D7_0102200-1	Pf3D7_01_v3	98819	102282	PF3D7_0102200-1	ring-infected erythrocyte surface antigen (RESA)	3464	PF3D7_0102200
Pf3D7_01_v3	99450	-2833	T	1	1	3.18822	1.57125	1	1	rna_PF3D7_0102200-1	rna_PF3D7_0102200-1	Pf3D7_01_v3	98819	102282	PF3D7_0102200-1	ring-infected erythrocyte surface antigen (RESA)	3464	PF3D7_0102200
Pf3D7_01_v3	99451	-2832	G	1	2.97588	1.58306	1.36438	1.6	1	rna_PF3D7_0102200-1	rna_PF3D7_0102200-1	Pf3D7_01_v3	98819	102282	PF3D7_0102200-1	ring-infected erythrocyte surface antigen (RESA)	3464	PF3D7_0102200
Pf3D7_01_v3	99452	-2831	A	1	1	1.04055	0.953061	1	1	rna_PF3D7_0102200-1	rna_PF3D7_0102200-1	Pf3D7_01_v3	98819	102282	PF3D7_0102200-1	ring-infected erythrocyte surface antigen (RESA)	3464	PF3D7_0102200
Pf3D7_01_v3	99453	-2830	T	1	1	2.38064	2.13531	1	1	rna_PF3D7_0102200-1	rna_PF3D7_0102200-1	Pf3D7_01_v3	98819	102282	PF3D7_0102200-1	ring-infected erythrocyte surface antigen (RESA)	3464	PF3D7_0102200
Pf3D7_01_v3	99454	-2829	G	1	1	0.823895	0.891887	1	1	rna_PF3D7_0102200-1	rna_PF3D7_0102200-1	Pf3D7_01_v3	98819	102282	PF3D7_0102200-1	ring-infected erythrocyte surface antigen (RESA)	3464	PF3D7_0102200
Pf3D7_01_v3	99455	-2828	T	1	4.95177	0.995814	0.725737	1	2.22217	rna_PF3D7_0102200-1	rna_PF3D7_0102200-1	Pf3D7_01_v3	98819	102282	PF3D7_0102200-1	ring-infected erythrocyte surface antigen (RESA)	3464	PF3D7_0102200
Pf3D7_01_v3	99456	-2827	A	1	1	1.42838	2.36711	1.6	1	rna_PF3D7_0102200-1	rna_PF3D7_0102200-1	Pf3D7_01_v3	98819	102282	PF3D7_0102200-1	ring-infected erythrocyte surface antigen (RESA)	3464	PF3D7_0102200
Pf3D7_01_v3	99457	-2826	A	1	1	2.09206	1.32965	1	1	rna_PF3D7_0102200-1	rna_PF3D7_0102200-1	Pf3D7_01_v3	98819	102282	PF3D7_0102200-1	ring-infected erythrocyte surface antigen (RESA)	3464	PF3D7_0102200
Pf3D7_01_v3	99458	-2825	A	0.603146	2.98664	1.0217	1.40071	1	1	rna_PF3D7_0102200-1	rna_PF3D7_0102200-1	Pf3D7_01_v3	98819	102282	PF3D7_0102200-1	ring-infected erythrocyte surface antigen (RESA)	3464	PF3D7_0102200
Pf3D7_01_v3	99459	-2824	T	1	1	1.60828	1.62171	1.2	1	rna_PF3D7_0102200-1	rna_PF3D7_0102200-1	Pf3D7_01_v3	98819	102282	PF3D7_0102200-1	ring-infected erythrocyte surface antigen (RESA)	3464	PF3D7_0102200
Pf3D7_01_v3	99460	-2823	A	1	2.97588	3.40877	3.55536	1	1	rna_PF3D7_0102200-1	rna_PF3D7_0102200-1	Pf3D7_01_v3	98819	102282	PF3D7_0102200-1	ring-infected erythrocyte surface antigen (RESA)	3464	PF3D7_0102200
Pf3D7_01_v3	99461	-2822	G	1	1	1.21126	0.852278	1	1.40739	rna_PF3D7_0102200-1	rna_PF3D7_0102200-1	Pf3D7_01_v3	98819	102282	PF3D7_0102200-1	ring-infected erythrocyte surface antigen (RESA)	3464	PF3D7_0102200
Pf3D7_01_v3	99462	-2821	A	1	1	1.74836	2.74697	1.2	1	rna_PF3D7_0102200-1	rna_PF3D7_0102200-1	Pf3D7_01_v3	98819	102282	PF3D7_0102200-1	ring-infected erythrocyte surface antigen (RESA)	3464	PF3D7_0102200
Pf3D7_01_v3	99463	-2820	T	1	2.97588	0.357952	1.03523	1	1.61109	rna_PF3D7_0102200-1	rna_PF3D7_0102200-1	Pf3D7_01_v3	98819	102282	PF3D7_0102200-1	ring-infected erythrocyte surface antigen (RESA)	3464	PF3D7_0102200
Pf3D7_01_v3	99464	-2819	A	0.603146	2.98664	2.17117	2.56131	2.8	2.62956	rna_PF3D7_0102200-1	rna_PF3D7_0102200-1	Pf3D7_01_v3	98819	102282	PF3D7_0102200-1	ring-infected erythrocyte surface antigen (RESA)	3464	PF3D7_0102200
Pf3D7_01_v3	99465	-2818	T	1	1	0.859584	1.34953	1	1	rna_PF3D7_0102200-1	rna_PF3D7_0102200-1	Pf3D7_01_v3	98819	102282	PF3D7_0102200-1	ring-infected erythrocyte surface antigen (RESA)	3464	PF3D7_0102200
Pf3D7_01_v3	99466	-2817	C	1	1	2.34449	1.55335	1	1	rna_PF3D7_0102200-1	rna_PF3D7_0102200-1	Pf3D7_01_v3	98819	102282	PF3D7_0102200-1	ring-infected erythrocyte surface antigen (RESA)	3464	PF3D7_0102200
Pf3D7_01_v3	99467	-2816	G	1	1	0.532983	0.924035	1.2	1	rna_PF3D7_0102200-1	rna_PF3D7_0102200-1	Pf3D7_01_v3	98819	102282	PF3D7_0102200-1	ring-infected erythrocyte surface antigen (RESA)	3464	PF3D7_0102200
Pf3D7_01_v3	99468	-2815	A	1	2.97588	0.440325	0.97269	1.2	1	rna_PF3D7_0102200-1	rna_PF3D7_0102200-1	Pf3D7_01_v3	98819	102282	PF3D7_0102200-1	ring-infected erythrocyte surface antigen (RESA)	3464	PF3D7_0102200
Pf3D7_01_v3	99469	-2814	T	1	2.97588	1.045	1.79126	0.890094	0.741745	rna_PF3D7_0102200-1	rna_PF3D7_0102200-1	Pf3D7_01_v3	98819	102282	PF3D7_0102200-1	ring-infected erythrocyte surface antigen (RESA)	3464	PF3D7_0102200
Pf3D7_01_v3	99470	-2813	A	1	2.97588	1.55195	1.54413	1	1	rna_PF3D7_0102200-1	rna_PF3D7_0102200-1	Pf3D7_01_v3	98819	102282	PF3D7_0102200-1	ring-infected erythrocyte surface antigen (RESA)	3464	PF3D7_0102200
Pf3D7_01_v3	99471	-2812	T	1	12.8553	0.918194	1.69212	1	1.2037	rna_PF3D7_0102200-1	rna_PF3D7_0102200-1	Pf3D7_01_v3	98819	102282	PF3D7_0102200-1	ring-infected erythrocyte surface antigen (RESA)	3464	PF3D7_0102200
Pf3D7_01_v3	99472	-2811	T	1	1	1.42054	1.94897	1	1.2037	rna_PF3D7_0102200-1	rna_PF3D7_0102200-1	Pf3D7_01_v3	98819	102282	PF3D7_0102200-1	ring-infected erythrocyte surface antigen (RESA)	3464	PF3D7_0102200
Pf3D7_01_v3	99473	-2810	C	1	2.97588	1.01858	0.956168	1	1	rna_PF3D7_0102200-1	rna_PF3D7_0102200-1	Pf3D7_01_v3	98819	102282	PF3D7_0102200-1	ring-infected erythrocyte surface antigen (RESA)	3464	PF3D7_0102200
Pf3D7_01_v3	99474	-2809	T	1	8.90354	0.918626	1.1677	1	1.40739	rna_PF3D7_0102200-1	rna_PF3D7_0102200-1	Pf3D7_01_v3	98819	102282	PF3D7_0102200-1	ring-infected erythrocyte surface antigen (RESA)	3464	PF3D7_0102200
Pf3D7_01_v3	99475	-2808	A	0.603146	5.37014	0.771857	1.15242	1.2	1.61109	rna_PF3D7_0102200-1	rna_PF3D7_0102200-1	Pf3D7_01_v3	98819	102282	PF3D7_0102200-1	ring-infected erythrocyte surface antigen (RESA)	3464	PF3D7_0102200
Pf3D7_01_v3	99476	-2807	A	1	1	2.14928	5.38071	1	1	rna_PF3D7_0102200-1	rna_PF3D7_0102200-1	Pf3D7_01_v3	98819	102282	PF3D7_0102200-1	ring-infected erythrocyte surface antigen (RESA)	3464	PF3D7_0102200
Pf3D7_01_v3	99477	-2806	T	1.33047	0.603146	1.4839	2.5732	2	1	rna_PF3D7_0102200-1	rna_PF3D7_0102200-1	Pf3D7_01_v3	98819	102282	PF3D7_0102200-1	ring-infected erythrocyte surface antigen (RESA)	3464	PF3D7_0102200
Pf3D7_01_v3	99478	-2805	A	0.603146	0.603146	0.386661	1.20086	1	1.40739	rna_PF3D7_0102200-1	rna_PF3D7_0102200-1	Pf3D7_01_v3	98819	102282	PF3D7_0102200-1	ring-infected erythrocyte surface antigen (RESA)	3464	PF3D7_0102200
Pf3D7_01_v3	99479	-2804	A	1	1	0.692956	3.42839	1	1	rna_PF3D7_0102200-1	rna_PF3D7_0102200-1	Pf3D7_01_v3	98819	102282	PF3D7_0102200-1	ring-infected erythrocyte surface antigen (RESA)	3464	PF3D7_0102200
Pf3D7_01_v3	99480	-2803	C	1	4.95177	0.811809	1.41732	1	1	rna_PF3D7_0102200-1	rna_PF3D7_0102200-1	Pf3D7_01_v3	98819	102282	PF3D7_0102200-1	ring-infected erythrocyte surface antigen (RESA)	3464	PF3D7_0102200
Pf3D7_01_v3	99481	-2802	T	1	12.8553	0.995467	1.22357	0.41794	0.843601	rna_PF3D7_0102200-1	rna_PF3D7_0102200-1	Pf3D7_01_v3	98819	102282	PF3D7_0102200-1	ring-infected erythrocyte surface antigen (RESA)	3464	PF3D7_0102200
Pf3D7_01_v3	99482	-2801	A	0.603146	0.603146	0.647367	2.54362	1	1	rna_PF3D7_0102200-1	rna_PF3D7_0102200-1	Pf3D7_01_v3	98819	102282	PF3D7_0102200-1	ring-infected erythrocyte surface antigen (RESA)	3464	PF3D7_0102200
Pf3D7_01_v3	99483	-2800	T	2.20588	1	2.68927	5.68262	1	1	rna_PF3D7_0102200-1	rna_PF3D7_0102200-1	Pf3D7_01_v3	98819	102282	PF3D7_0102200-1	ring-infected erythrocyte surface antigen (RESA)	3464	PF3D7_0102200
Pf3D7_01_v3	99484	-2799	G	1	4.95177	1.1195	2.84299	1	1	rna_PF3D7_0102200-1	rna_PF3D7_0102200-1	Pf3D7_01_v3	98819	102282	PF3D7_0102200-1	ring-infected erythrocyte surface antigen (RESA)	3464	PF3D7_0102200
Pf3D7_01_v3	99485	-2798	A	1	2.97588	0.887876	1.88449	1	3.44434	rna_PF3D7_0102200-1	rna_PF3D7_0102200-1	Pf3D7_01_v3	98819	102282	PF3D7_0102200-1	ring-infected erythrocyte surface antigen (RESA)	3464	PF3D7_0102200
Pf3D7_01_v3	99486	-2797	A	1	1	2.24273	7.70095	1.2	1.2037	rna_PF3D7_0102200-1	rna_PF3D7_0102200-1	Pf3D7_01_v3	98819	102282	PF3D7_0102200-1	ring-infected erythrocyte surface antigen (RESA)	3464	PF3D7_0102200
Pf3D7_01_v3	99487	-2796	G	1	1	1.50553	1.37705	1	1	rna_PF3D7_0102200-1	rna_PF3D7_0102200-1	Pf3D7_01_v3	98819	102282	PF3D7_0102200-1	ring-infected erythrocyte surface antigen (RESA)	3464	PF3D7_0102200
Pf3D7_01_v3	99488	-2795	C	1	1	0.758513	1.04978	1	1	rna_PF3D7_0102200-1	rna_PF3D7_0102200-1	Pf3D7_01_v3	98819	102282	PF3D7_0102200-1	ring-infected erythrocyte surface antigen (RESA)	3464	PF3D7_0102200
Pf3D7_01_v3	99489	-2794	C	1	6.92765	0.585713	0.426209	1.4	1	rna_PF3D7_0102200-1	rna_PF3D7_0102200-1	Pf3D7_01_v3	98819	102282	PF3D7_0102200-1	ring-infected erythrocyte surface antigen (RESA)	3464	PF3D7_0102200
Pf3D7_01_v3	99490	-2793	A	1	6.92765	2.72233	1.25959	1	1	rna_PF3D7_0102200-1	rna_PF3D7_0102200-1	Pf3D7_01_v3	98819	102282	PF3D7_0102200-1	ring-infected erythrocyte surface antigen (RESA)	3464	PF3D7_0102200
Pf3D7_01_v3	99491	-2792	T	1	4.95177	0.801723	0.713313	1	1	rna_PF3D7_0102200-1	rna_PF3D7_0102200-1	Pf3D7_01_v3	98819	102282	PF3D7_0102200-1	ring-infected erythrocyte surface antigen (RESA)	3464	PF3D7_0102200
Pf3D7_01_v3	99492	-2791	T	1	2.97588	1.79285	2.45977	1	1	rna_PF3D7_0102200-1	rna_PF3D7_0102200-1	Pf3D7_01_v3	98819	102282	PF3D7_0102200-1	ring-infected erythrocyte surface antigen (RESA)	3464	PF3D7_0102200
Pf3D7_01_v3	99493	-2790	C	1	2.97588	0.379678	0.527894	0.890094	0.741745	rna_PF3D7_0102200-1	rna_PF3D7_0102200-1	Pf3D7_01_v3	98819	102282	PF3D7_0102200-1	ring-infected erythrocyte surface antigen (RESA)	3464	PF3D7_0102200
Pf3D7_01_v3	99494	-2789	C	1	8.90354	0.111089	0.205939	0.741745	1.49719	rna_PF3D7_0102200-1	rna_PF3D7_0102200-1	Pf3D7_01_v3	98819	102282	PF3D7_0102200-1	ring-infected erythrocyte surface antigen (RESA)	3464	PF3D7_0102200
Pf3D7_01_v3	99495	-2788	T	1	2.97588	1.52981	1.15098	1	1	rna_PF3D7_0102200-1	rna_PF3D7_0102200-1	Pf3D7_01_v3	98819	102282	PF3D7_0102200-1	ring-infected erythrocyte surface antigen (RESA)	3464	PF3D7_0102200
Pf3D7_01_v3	99496	-2787	C	1	8.90354	0.719453	0.2346	0.741745	0.741745	rna_PF3D7_0102200-1	rna_PF3D7_0102200-1	Pf3D7_01_v3	98819	102282	PF3D7_0102200-1	ring-infected erythrocyte surface antigen (RESA)	3464	PF3D7_0102200
Pf3D7_01_v3	99497	-2786	A	1	6.92765	0.582001	0.294835	1	2.01848	rna_PF3D7_0102200-1	rna_PF3D7_0102200-1	Pf3D7_01_v3	98819	102282	PF3D7_0102200-1	ring-infected erythrocyte surface antigen (RESA)	3464	PF3D7_0102200
Pf3D7_01_v3	99498	-2785	T	1	14.8312	0.0870464	0.130981	0.978226	0.489113	rna_PF3D7_0102200-1	rna_PF3D7_0102200-1	Pf3D7_01_v3	98819	102282	PF3D7_0102200-1	ring-infected erythrocyte surface antigen (RESA)	3464	PF3D7_0102200
Pf3D7_01_v3	99499	-2784	A	1	8.90354	0.8473	0.842485	1	1	rna_PF3D7_0102200-1	rna_PF3D7_0102200-1	Pf3D7_01_v3	98819	102282	PF3D7_0102200-1	ring-infected erythrocyte surface antigen (RESA)	3464	PF3D7_0102200
Pf3D7_01_v3	99500	-2783	T	1	14.8312	0.906552	1.57798	0.589503	1.79029	rna_PF3D7_0102200-1	rna_PF3D7_0102200-1	Pf3D7_01_v3	98819	102282	PF3D7_0102200-1	ring-infected erythrocyte surface antigen (RESA)	3464	PF3D7_0102200
Pf3D7_01_v3	99501	-2782	A	1	4.95177	1.14786	0.860693	1	1.61109	rna_PF3D7_0102200-1	rna_PF3D7_0102200-1	Pf3D7_01_v3	98819	102282	PF3D7_0102200-1	ring-infected erythrocyte surface antigen (RESA)	3464	PF3D7_0102200
Pf3D7_01_v3	99502	-2781	A	1	1	0.413734	4.0712	1	1	rna_PF3D7_0102200-1	rna_PF3D7_0102200-1	Pf3D7_01_v3	98819	102282	PF3D7_0102200-1	ring-infected erythrocyte surface antigen (RESA)	3464	PF3D7_0102200
Pf3D7_01_v3	99503	-2780	G	1	1	1.40223	1.8186	1.4	1	rna_PF3D7_0102200-1	rna_PF3D7_0102200-1	Pf3D7_01_v3	98819	102282	PF3D7_0102200-1	ring-infected erythrocyte surface antigen (RESA)	3464	PF3D7_0102200
Pf3D7_01_v3	99504	-2779	T	1	2.97588	0.694859	1.09514	1.2	1	rna_PF3D7_0102200-1	rna_PF3D7_0102200-1	Pf3D7_01_v3	98819	102282	PF3D7_0102200-1	ring-infected erythrocyte surface antigen (RESA)	3464	PF3D7_0102200
Pf3D7_01_v3	99505	-2778	G	1	2.97588	1.11607	1.30486	1.4	1	rna_PF3D7_0102200-1	rna_PF3D7_0102200-1	Pf3D7_01_v3	98819	102282	PF3D7_0102200-1	ring-infected erythrocyte surface antigen (RESA)	3464	PF3D7_0102200
Pf3D7_01_v3	99506	-2777	A	1	1	7.82562	14.906	0.741745	0.741745	rna_PF3D7_0102200-1	rna_PF3D7_0102200-1	Pf3D7_01_v3	98819	102282	PF3D7_0102200-1	ring-infected erythrocyte surface antigen (RESA)	3464	PF3D7_0102200
Pf3D7_01_v3	99507	-2776	G	1	1	1.31343	1.58256	1.8	1	rna_PF3D7_0102200-1	rna_PF3D7_0102200-1	Pf3D7_01_v3	98819	102282	PF3D7_0102200-1	ring-infected erythrocyte surface antigen (RESA)	3464	PF3D7_0102200
Pf3D7_01_v3	99508	-2775	T	1	2.97588	0.428482	0.532851	1	1.2037	rna_PF3D7_0102200-1	rna_PF3D7_0102200-1	Pf3D7_01_v3	98819	102282	PF3D7_0102200-1	ring-infected erythrocyte surface antigen (RESA)	3464	PF3D7_0102200
Pf3D7_01_v3	99509	-2774	T	1	1	0.753172	0.76407	1	1.2037	rna_PF3D7_0102200-1	rna_PF3D7_0102200-1	Pf3D7_01_v3	98819	102282	PF3D7_0102200-1	ring-infected erythrocyte surface antigen (RESA)	3464	PF3D7_0102200
Pf3D7_01_v3	99510	-2773	C	1	1	1.68336	0.723561	1	1	rna_PF3D7_0102200-1	rna_PF3D7_0102200-1	Pf3D7_01_v3	98819	102282	PF3D7_0102200-1	ring-infected erythrocyte surface antigen (RESA)	3464	PF3D7_0102200
Pf3D7_01_v3	99511	-2772	A	1	4.95177	2.80446	2.88714	0.741745	0.892835	rna_PF3D7_0102200-1	rna_PF3D7_0102200-1	Pf3D7_01_v3	98819	102282	PF3D7_0102200-1	ring-infected erythrocyte surface antigen (RESA)	3464	PF3D7_0102200
Pf3D7_01_v3	99512	-2771	A	1	2.97588	0.685622	0.499724	0.835879	0.41794	rna_PF3D7_0102200-1	rna_PF3D7_0102200-1	Pf3D7_01_v3	98819	102282	PF3D7_0102200-1	ring-infected erythrocyte surface antigen (RESA)	3464	PF3D7_0102200
Pf3D7_01_v3	99513	-2770	T	1	1	1.93076	2.25835	1.8	1	rna_PF3D7_0102200-1	rna_PF3D7_0102200-1	Pf3D7_01_v3	98819	102282	PF3D7_0102200-1	ring-infected erythrocyte surface antigen (RESA)	3464	PF3D7_0102200
Pf3D7_01_v3	99514	-2769	C	1	6.92765	2.18545	0.672178	0.589503	0.589503	rna_PF3D7_0102200-1	rna_PF3D7_0102200-1	Pf3D7_01_v3	98819	102282	PF3D7_0102200-1	ring-infected erythrocyte surface antigen (RESA)	3464	PF3D7_0102200
Pf3D7_01_v3	99515	-2768	C	1	2.97588	0.601255	0.136075	1.6	1.40739	rna_PF3D7_0102200-1	rna_PF3D7_0102200-1	Pf3D7_01_v3	98819	102282	PF3D7_0102200-1	ring-infected erythrocyte surface antigen (RESA)	3464	PF3D7_0102200
Pf3D7_01_v3	99516	-2767	A	1	1	0.605951	0.217488	1	1	rna_PF3D7_0102200-1	rna_PF3D7_0102200-1	Pf3D7_01_v3	98819	102282	PF3D7_0102200-1	ring-infected erythrocyte surface antigen (RESA)	3464	PF3D7_0102200
Pf3D7_01_v3	99517	-2766	C	1	6.92765	0.585713	0.12779	1	1	rna_PF3D7_0102200-1	rna_PF3D7_0102200-1	Pf3D7_01_v3	98819	102282	PF3D7_0102200-1	ring-infected erythrocyte surface antigen (RESA)	3464	PF3D7_0102200
Pf3D7_01_v3	99518	-2765	T	1	6.92765	0.714139	0.117316	3.2	1.2037	rna_PF3D7_0102200-1	rna_PF3D7_0102200-1	Pf3D7_01_v3	98819	102282	PF3D7_0102200-1	ring-infected erythrocyte surface antigen (RESA)	3464	PF3D7_0102200
Pf3D7_01_v3	99519	-2764	T	1	4.95177	3.13075	1.05335	1.33514	0.892835	rna_PF3D7_0102200-1	rna_PF3D7_0102200-1	Pf3D7_01_v3	98819	102282	PF3D7_0102200-1	ring-infected erythrocyte surface antigen (RESA)	3464	PF3D7_0102200
Pf3D7_01_v3	99520	-2763	A	1	6.92765	0.823759	0.501423	2	1.2037	rna_PF3D7_0102200-1	rna_PF3D7_0102200-1	Pf3D7_01_v3	98819	102282	PF3D7_0102200-1	ring-infected erythrocyte surface antigen (RESA)	3464	PF3D7_0102200
Pf3D7_01_v3	99521	-2762	T	1	10.8794	0.775976	2.02363	1	1	rna_PF3D7_0102200-1	rna_PF3D7_0102200-1	Pf3D7_01_v3	98819	102282	PF3D7_0102200-1	ring-infected erythrocyte surface antigen (RESA)	3464	PF3D7_0102200
Pf3D7_01_v3	99522	-2761	T	1	1	3.62297	9.8261	1.6	1.2037	rna_PF3D7_0102200-1	rna_PF3D7_0102200-1	Pf3D7_01_v3	98819	102282	PF3D7_0102200-1	ring-infected erythrocyte surface antigen (RESA)	3464	PF3D7_0102200
Pf3D7_01_v3	99523	-2760	G	1	1	2.84129	2.99196	1.4	2.62956	rna_PF3D7_0102200-1	rna_PF3D7_0102200-1	Pf3D7_01_v3	98819	102282	PF3D7_0102200-1	ring-infected erythrocyte surface antigen (RESA)	3464	PF3D7_0102200
Pf3D7_01_v3	99524	-2759	T	1	4.95177	1.22426	4.11351	1	2.83326	rna_PF3D7_0102200-1	rna_PF3D7_0102200-1	Pf3D7_01_v3	98819	102282	PF3D7_0102200-1	ring-infected erythrocyte surface antigen (RESA)	3464	PF3D7_0102200
Pf3D7_01_v3	99525	-2758	A	1	1	0.349008	1.48197	1	1	rna_PF3D7_0102200-1	rna_PF3D7_0102200-1	Pf3D7_01_v3	98819	102282	PF3D7_0102200-1	ring-infected erythrocyte surface antigen (RESA)	3464	PF3D7_0102200
Pf3D7_01_v3	99526	-2757	G	1	10.8794	0.641131	1.14572	1.48349	3.00809	rna_PF3D7_0102200-1	rna_PF3D7_0102200-1	Pf3D7_01_v3	98819	102282	PF3D7_0102200-1	ring-infected erythrocyte surface antigen (RESA)	3464	PF3D7_0102200
Pf3D7_01_v3	99527	-2756	A	0.603146	10.1371	1.00351	1.21358	0.890094	1.04392	rna_PF3D7_0102200-1	rna_PF3D7_0102200-1	Pf3D7_01_v3	98819	102282	PF3D7_0102200-1	ring-infected erythrocyte surface antigen (RESA)	3464	PF3D7_0102200
Pf3D7_01_v3	99528	-2755	T	1	8.90354	2.06396	3.93155	1	1.40739	rna_PF3D7_0102200-1	rna_PF3D7_0102200-1	Pf3D7_01_v3	98819	102282	PF3D7_0102200-1	ring-infected erythrocyte surface antigen (RESA)	3464	PF3D7_0102200
Pf3D7_01_v3	99529	-2754	A	1	12.8553	0.913394	1.55804	2.4	2.83326	rna_PF3D7_0102200-1	rna_PF3D7_0102200-1	Pf3D7_01_v3	98819	102282	PF3D7_0102200-1	ring-infected erythrocyte surface antigen (RESA)	3464	PF3D7_0102200
Pf3D7_01_v3	99530	-2753	A	1	2.97588	0.616443	0.737492	1	1	rna_PF3D7_0102200-1	rna_PF3D7_0102200-1	Pf3D7_01_v3	98819	102282	PF3D7_0102200-1	ring-infected erythrocyte surface antigen (RESA)	3464	PF3D7_0102200
Pf3D7_01_v3	99531	-2752	A	1	1	4.68193	2.83072	1.2	1.2037	rna_PF3D7_0102200-1	rna_PF3D7_0102200-1	Pf3D7_01_v3	98819	102282	PF3D7_0102200-1	ring-infected erythrocyte surface antigen (RESA)	3464	PF3D7_0102200
Pf3D7_01_v3	99532	-2751	G	1	2.97588	1.55195	0.93386	1	1	rna_PF3D7_0102200-1	rna_PF3D7_0102200-1	Pf3D7_01_v3	98819	102282	PF3D7_0102200-1	ring-infected erythrocyte surface antigen (RESA)	3464	PF3D7_0102200
Pf3D7_01_v3	99533	-2750	T	1	10.8794	1.63777	0.762773	1.2	1.40739	rna_PF3D7_0102200-1	rna_PF3D7_0102200-1	Pf3D7_01_v3	98819	102282	PF3D7_0102200-1	ring-infected erythrocyte surface antigen (RESA)	3464	PF3D7_0102200
Pf3D7_01_v3	99534	-2749	T	1	4.95177	0.7706	0.589401	1	1.2037	rna_PF3D7_0102200-1	rna_PF3D7_0102200-1	Pf3D7_01_v3	98819	102282	PF3D7_0102200-1	ring-infected erythrocyte surface antigen (RESA)	3464	PF3D7_0102200
Pf3D7_01_v3	99535	-2748	C	1	8.90354	0.838992	0.294572	1	1.61109	rna_PF3D7_0102200-1	rna_PF3D7_0102200-1	Pf3D7_01_v3	98819	102282	PF3D7_0102200-1	ring-infected erythrocyte surface antigen (RESA)	3464	PF3D7_0102200
Pf3D7_01_v3	99536	-2747	T	0.431789	2.13812	1.03266	0.101084	0.890094	0.741745	rna_PF3D7_0102200-1	rna_PF3D7_0102200-1	Pf3D7_01_v3	98819	102282	PF3D7_0102200-1	ring-infected erythrocyte surface antigen (RESA)	3464	PF3D7_0102200
Pf3D7_01_v3	99537	-2746	T	1	1	4.02378	0.750058	1.4	1	rna_PF3D7_0102200-1	rna_PF3D7_0102200-1	Pf3D7_01_v3	98819	102282	PF3D7_0102200-1	ring-infected erythrocyte surface antigen (RESA)	3464	PF3D7_0102200
Pf3D7_01_v3	99538	-2745	T	1	4.95177	0.522324	0.111501	1.2	1	rna_PF3D7_0102200-1	rna_PF3D7_0102200-1	Pf3D7_01_v3	98819	102282	PF3D7_0102200-1	ring-infected erythrocyte surface antigen (RESA)	3464	PF3D7_0102200
Pf3D7_01_v3	99539	-2744	T	1	1	0.179824	0.337411	1	1	rna_PF3D7_0102200-1	rna_PF3D7_0102200-1	Pf3D7_01_v3	98819	102282	PF3D7_0102200-1	ring-infected erythrocyte surface antigen (RESA)	3464	PF3D7_0102200
Pf3D7_01_v3	99540	-2743	C	1	1	0.731597	0.393877	1	1	rna_PF3D7_0102200-1	rna_PF3D7_0102200-1	Pf3D7_01_v3	98819	102282	PF3D7_0102200-1	ring-infected erythrocyte surface antigen (RESA)	3464	PF3D7_0102200
Pf3D7_01_v3	99541	-2742	G	1	2.97588	0.979187	0.261528	1.6	1	rna_PF3D7_0102200-1	rna_PF3D7_0102200-1	Pf3D7_01_v3	98819	102282	PF3D7_0102200-1	ring-infected erythrocyte surface antigen (RESA)	3464	PF3D7_0102200
Pf3D7_01_v3	99542	-2741	A	1	2.97588	1.77183	0.9438	1	1	rna_PF3D7_0102200-1	rna_PF3D7_0102200-1	Pf3D7_01_v3	98819	102282	PF3D7_0102200-1	ring-infected erythrocyte surface antigen (RESA)	3464	PF3D7_0102200
Pf3D7_01_v3	99543	-2740	C	1	4.95177	0.704085	1.06089	1	1	rna_PF3D7_0102200-1	rna_PF3D7_0102200-1	Pf3D7_01_v3	98819	102282	PF3D7_0102200-1	ring-infected erythrocyte surface antigen (RESA)	3464	PF3D7_0102200
Pf3D7_01_v3	99544	-2739	T	1	26.6865	0.166973	0.558015	0.668704	0.758469	rna_PF3D7_0102200-1	rna_PF3D7_0102200-1	Pf3D7_01_v3	98819	102282	PF3D7_0102200-1	ring-infected erythrocyte surface antigen (RESA)	3464	PF3D7_0102200
Pf3D7_01_v3	99545	-2738	A	1	6.92765	0.487347	1.49744	1	1	rna_PF3D7_0102200-1	rna_PF3D7_0102200-1	Pf3D7_01_v3	98819	102282	PF3D7_0102200-1	ring-infected erythrocyte surface antigen (RESA)	3464	PF3D7_0102200
Pf3D7_01_v3	99546	-2737	T	1	12.8553	1.87046	2.74569	0.707403	0.829661	rna_PF3D7_0102200-1	rna_PF3D7_0102200-1	Pf3D7_01_v3	98819	102282	PF3D7_0102200-1	ring-infected erythrocyte surface antigen (RESA)	3464	PF3D7_0102200
Pf3D7_01_v3	99547	-2736	A	0.603146	7.75363	0.88243	1.03653	1	2.83326	rna_PF3D7_0102200-1	rna_PF3D7_0102200-1	Pf3D7_01_v3	98819	102282	PF3D7_0102200-1	ring-infected erythrocyte surface antigen (RESA)	3464	PF3D7_0102200
Pf3D7_01_v3	99548	-2735	A	1	4.95177	0.908927	2.97091	1	1	rna_PF3D7_0102200-1	rna_PF3D7_0102200-1	Pf3D7_01_v3	98819	102282	PF3D7_0102200-1	ring-infected erythrocyte surface antigen (RESA)	3464	PF3D7_0102200
Pf3D7_01_v3	99549	-2734	C	1	1	0.562897	0.917019	1	1	rna_PF3D7_0102200-1	rna_PF3D7_0102200-1	Pf3D7_01_v3	98819	102282	PF3D7_0102200-1	ring-infected erythrocyte surface antigen (RESA)	3464	PF3D7_0102200
Pf3D7_01_v3	99550	-2733	G	1	1	1.31362	0.690111	1.2	1.81478	rna_PF3D7_0102200-1	rna_PF3D7_0102200-1	Pf3D7_01_v3	98819	102282	PF3D7_0102200-1	ring-infected erythrocyte surface antigen (RESA)	3464	PF3D7_0102200
Pf3D7_01_v3	99551	-2732	A	1	6.92765	0.694859	0.587694	1	1	rna_PF3D7_0102200-1	rna_PF3D7_0102200-1	Pf3D7_01_v3	98819	102282	PF3D7_0102200-1	ring-infected erythrocyte surface antigen (RESA)	3464	PF3D7_0102200
Pf3D7_01_v3	99552	-2731	A	1	1	1.2228	0.389939	1	1	rna_PF3D7_0102200-1	rna_PF3D7_0102200-1	Pf3D7_01_v3	98819	102282	PF3D7_0102200-1	ring-infected erythrocyte surface antigen (RESA)	3464	PF3D7_0102200
Pf3D7_01_v3	99553	-2730	A	2.80883	1	1.80757	0.347472	1	1	rna_PF3D7_0102200-1	rna_PF3D7_0102200-1	Pf3D7_01_v3	98819	102282	PF3D7_0102200-1	ring-infected erythrocyte surface antigen (RESA)	3464	PF3D7_0102200
Pf3D7_01_v3	99554	-2729	A	1	1	2.61339	0.734086	1.2	1	rna_PF3D7_0102200-1	rna_PF3D7_0102200-1	Pf3D7_01_v3	98819	102282	PF3D7_0102200-1	ring-infected erythrocyte surface antigen (RESA)	3464	PF3D7_0102200
Pf3D7_01_v3	99555	-2728	G	1	1	1.45808	0.451683	1	1	rna_PF3D7_0102200-1	rna_PF3D7_0102200-1	Pf3D7_01_v3	98819	102282	PF3D7_0102200-1	ring-infected erythrocyte surface antigen (RESA)	3464	PF3D7_0102200
Pf3D7_01_v3	99556	-2727	G	1	1	2.07887	1.69335	1	1	rna_PF3D7_0102200-1	rna_PF3D7_0102200-1	Pf3D7_01_v3	98819	102282	PF3D7_0102200-1	ring-infected erythrocyte surface antigen (RESA)	3464	PF3D7_0102200
Pf3D7_01_v3	99557	-2726	T	1	2.97588	1.01474	2.02363	1	1	rna_PF3D7_0102200-1	rna_PF3D7_0102200-1	Pf3D7_01_v3	98819	102282	PF3D7_0102200-1	ring-infected erythrocyte surface antigen (RESA)	3464	PF3D7_0102200
Pf3D7_01_v3	99558	-2725	T	1	1	3.65465	6.38762	1	1.2037	rna_PF3D7_0102200-1	rna_PF3D7_0102200-1	Pf3D7_01_v3	98819	102282	PF3D7_0102200-1	ring-infected erythrocyte surface antigen (RESA)	3464	PF3D7_0102200
Pf3D7_01_v3	99559	-2724	G	1	16.8071	1.35983	2.16436	1	1.2037	rna_PF3D7_0102200-1	rna_PF3D7_0102200-1	Pf3D7_01_v3	98819	102282	PF3D7_0102200-1	ring-infected erythrocyte surface antigen (RESA)	3464	PF3D7_0102200
Pf3D7_01_v3	99560	-2723	A	1	1	2.51754	4.3296	0.741745	1.49719	rna_PF3D7_0102200-1	rna_PF3D7_0102200-1	Pf3D7_01_v3	98819	102282	PF3D7_0102200-1	ring-infected erythrocyte surface antigen (RESA)	3464	PF3D7_0102200
Pf3D7_01_v3	99561	-2722	T	1	10.8794	0.77511	1.49642	0.741745	0.892835	rna_PF3D7_0102200-1	rna_PF3D7_0102200-1	Pf3D7_01_v3	98819	102282	PF3D7_0102200-1	ring-infected erythrocyte surface antigen (RESA)	3464	PF3D7_0102200
Pf3D7_01_v3	99562	-2721	A	1	1	0.671193	1.09108	1	1.2037	rna_PF3D7_0102200-1	rna_PF3D7_0102200-1	Pf3D7_01_v3	98819	102282	PF3D7_0102200-1	ring-infected erythrocyte surface antigen (RESA)	3464	PF3D7_0102200
Pf3D7_01_v3	99563	-2720	A	0.603146	0.603146	0.424636	1.60258	1	1	rna_PF3D7_0102200-1	rna_PF3D7_0102200-1	Pf3D7_01_v3	98819	102282	PF3D7_0102200-1	ring-infected erythrocyte surface antigen (RESA)	3464	PF3D7_0102200
Pf3D7_01_v3	99564	-2719	C	1	2.97588	1.04572	0.500049	1.2	1.2037	rna_PF3D7_0102200-1	rna_PF3D7_0102200-1	Pf3D7_01_v3	98819	102282	PF3D7_0102200-1	ring-infected erythrocyte surface antigen (RESA)	3464	PF3D7_0102200
Pf3D7_01_v3	99565	-2718	T	1	1	1.62552	1.02198	1	1	rna_PF3D7_0102200-1	rna_PF3D7_0102200-1	Pf3D7_01_v3	98819	102282	PF3D7_0102200-1	ring-infected erythrocyte surface antigen (RESA)	3464	PF3D7_0102200
Pf3D7_01_v3	99566	-2717	T	1	2.97588	0.790286	0.977721	1	1	rna_PF3D7_0102200-1	rna_PF3D7_0102200-1	Pf3D7_01_v3	98819	102282	PF3D7_0102200-1	ring-infected erythrocyte surface antigen (RESA)	3464	PF3D7_0102200
Pf3D7_01_v3	99567	-2716	A	1	1	0.841447	1.62106	1.2	1	rna_PF3D7_0102200-1	rna_PF3D7_0102200-1	Pf3D7_01_v3	98819	102282	PF3D7_0102200-1	ring-infected erythrocyte surface antigen (RESA)	3464	PF3D7_0102200
Pf3D7_01_v3	99568	-2715	G	1	6.92765	1.49515	3.46991	1	1.40739	rna_PF3D7_0102200-1	rna_PF3D7_0102200-1	Pf3D7_01_v3	98819	102282	PF3D7_0102200-1	ring-infected erythrocyte surface antigen (RESA)	3464	PF3D7_0102200
Pf3D7_01_v3	99569	-2714	G	1	8.90354	2.02495	2.74606	1.8	1	rna_PF3D7_0102200-1	rna_PF3D7_0102200-1	Pf3D7_01_v3	98819	102282	PF3D7_0102200-1	ring-infected erythrocyte surface antigen (RESA)	3464	PF3D7_0102200
Pf3D7_01_v3	99570	-2713	A	1	1	2.52434	3.21151	1.6	1	rna_PF3D7_0102200-1	rna_PF3D7_0102200-1	Pf3D7_01_v3	98819	102282	PF3D7_0102200-1	ring-infected erythrocyte surface antigen (RESA)	3464	PF3D7_0102200
Pf3D7_01_v3	99571	-2712	A	1	1	0.958169	1.18184	1	1	rna_PF3D7_0102200-1	rna_PF3D7_0102200-1	Pf3D7_01_v3	98819	102282	PF3D7_0102200-1	ring-infected erythrocyte surface antigen (RESA)	3464	PF3D7_0102200
Pf3D7_01_v3	99572	-2711	G	1	4.95177	0.258569	0.638308	1	1.2037	rna_PF3D7_0102200-1	rna_PF3D7_0102200-1	Pf3D7_01_v3	98819	102282	PF3D7_0102200-1	ring-infected erythrocyte surface antigen (RESA)	3464	PF3D7_0102200
Pf3D7_01_v3	99573	-2710	A	1	1	1.03266	0.375313	1.2	1	rna_PF3D7_0102200-1	rna_PF3D7_0102200-1	Pf3D7_01_v3	98819	102282	PF3D7_0102200-1	ring-infected erythrocyte surface antigen (RESA)	3464	PF3D7_0102200
Pf3D7_01_v3	99574	-2709	A	1	1	6.35441	3.33343	1	1	rna_PF3D7_0102200-1	rna_PF3D7_0102200-1	Pf3D7_01_v3	98819	102282	PF3D7_0102200-1	ring-infected erythrocyte surface antigen (RESA)	3464	PF3D7_0102200
Pf3D7_01_v3	99575	-2708	G	1	1	1.5344	0.464364	1	1.2037	rna_PF3D7_0102200-1	rna_PF3D7_0102200-1	Pf3D7_01_v3	98819	102282	PF3D7_0102200-1	ring-infected erythrocyte surface antigen (RESA)	3464	PF3D7_0102200
Pf3D7_01_v3	99576	-2707	T	1	6.92765	4.88591	1.39792	1	1	rna_PF3D7_0102200-1	rna_PF3D7_0102200-1	Pf3D7_01_v3	98819	102282	PF3D7_0102200-1	ring-infected erythrocyte surface antigen (RESA)	3464	PF3D7_0102200
Pf3D7_01_v3	99577	-2706	G	1	1	7.2	1.87634	1	1	rna_PF3D7_0102200-1	rna_PF3D7_0102200-1	Pf3D7_01_v3	98819	102282	PF3D7_0102200-1	ring-infected erythrocyte surface antigen (RESA)	3464	PF3D7_0102200
Pf3D7_01_v3	99578	-2705	G	1	6.92765	2.7396	0.429974	1	1	rna_PF3D7_0102200-1	rna_PF3D7_0102200-1	Pf3D7_01_v3	98819	102282	PF3D7_0102200-1	ring-infected erythrocyte surface antigen (RESA)	3464	PF3D7_0102200
Pf3D7_01_v3	99579	-2704	A	1	1	2.75346	1.35958	1.4	1	rna_PF3D7_0102200-1	rna_PF3D7_0102200-1	Pf3D7_01_v3	98819	102282	PF3D7_0102200-1	ring-infected erythrocyte surface antigen (RESA)	3464	PF3D7_0102200
Pf3D7_01_v3	99580	-2703	G	1	1	0.588137	0.490517	0.741745	0.741745	rna_PF3D7_0102200-1	rna_PF3D7_0102200-1	Pf3D7_01_v3	98819	102282	PF3D7_0102200-1	ring-infected erythrocyte surface antigen (RESA)	3464	PF3D7_0102200
Pf3D7_01_v3	99581	-2702	G	1	2.97588	2.12464	1.30353	1	1	rna_PF3D7_0102200-1	rna_PF3D7_0102200-1	Pf3D7_01_v3	98819	102282	PF3D7_0102200-1	ring-infected erythrocyte surface antigen (RESA)	3464	PF3D7_0102200
Pf3D7_01_v3	99582	-2701	A	1	1	5.2	2.46056	1	1	rna_PF3D7_0102200-1	rna_PF3D7_0102200-1	Pf3D7_01_v3	98819	102282	PF3D7_0102200-1	ring-infected erythrocyte surface antigen (RESA)	3464	PF3D7_0102200
Pf3D7_01_v3	99583	-2700	G	1	2.97588	0.90452	0.553515	1	1	rna_PF3D7_0102200-1	rna_PF3D7_0102200-1	Pf3D7_01_v3	98819	102282	PF3D7_0102200-1	ring-infected erythrocyte surface antigen (RESA)	3464	PF3D7_0102200
Pf3D7_01_v3	99584	-2699	A	1	2.97588	0.720792	0.693577	1	1	rna_PF3D7_0102200-1	rna_PF3D7_0102200-1	Pf3D7_01_v3	98819	102282	PF3D7_0102200-1	ring-infected erythrocyte surface antigen (RESA)	3464	PF3D7_0102200
Pf3D7_01_v3	99585	-2698	C	1	4.95177	0.328671	0.424658	1	1	rna_PF3D7_0102200-1	rna_PF3D7_0102200-1	Pf3D7_01_v3	98819	102282	PF3D7_0102200-1	ring-infected erythrocyte surface antigen (RESA)	3464	PF3D7_0102200
Pf3D7_01_v3	99586	-2697	A	4.61765	4.95177	0.814356	0.364325	1.2	1.40739	rna_PF3D7_0102200-1	rna_PF3D7_0102200-1	Pf3D7_01_v3	98819	102282	PF3D7_0102200-1	ring-infected erythrocyte surface antigen (RESA)	3464	PF3D7_0102200
Pf3D7_01_v3	99587	-2696	T	1	6.92765	1.25557	1.33882	1	1.2037	rna_PF3D7_0102200-1	rna_PF3D7_0102200-1	Pf3D7_01_v3	98819	102282	PF3D7_0102200-1	ring-infected erythrocyte surface antigen (RESA)	3464	PF3D7_0102200
Pf3D7_01_v3	99588	-2695	T	0.603146	4.17839	0.50535	0.46486	0.489113	0.887633	rna_PF3D7_0102200-1	rna_PF3D7_0102200-1	Pf3D7_01_v3	98819	102282	PF3D7_0102200-1	ring-infected erythrocyte surface antigen (RESA)	3464	PF3D7_0102200
Pf3D7_01_v3	99589	-2694	A	1	2.97588	1.22153	1.38509	1	1	rna_PF3D7_0102200-1	rna_PF3D7_0102200-1	Pf3D7_01_v3	98819	102282	PF3D7_0102200-1	ring-infected erythrocyte surface antigen (RESA)	3464	PF3D7_0102200
Pf3D7_01_v3	99590	-2693	T	1	10.8794	0.512151	0.92441	0.589503	0.589503	rna_PF3D7_0102200-1	rna_PF3D7_0102200-1	Pf3D7_01_v3	98819	102282	PF3D7_0102200-1	ring-infected erythrocyte surface antigen (RESA)	3464	PF3D7_0102200
Pf3D7_01_v3	99591	-2692	A	1	1	0.497654	1.54776	1	1	rna_PF3D7_0102200-1	rna_PF3D7_0102200-1	Pf3D7_01_v3	98819	102282	PF3D7_0102200-1	ring-infected erythrocyte surface antigen (RESA)	3464	PF3D7_0102200
Pf3D7_01_v3	99592	-2691	A	0.431789	2.13812	0.195399	0.171513	1	1	rna_PF3D7_0102200-1	rna_PF3D7_0102200-1	Pf3D7_01_v3	98819	102282	PF3D7_0102200-1	ring-infected erythrocyte surface antigen (RESA)	3464	PF3D7_0102200
Pf3D7_01_v3	99593	-2690	A	0.603146	7.75363	0.479901	0.692504	1	1.81478	rna_PF3D7_0102200-1	rna_PF3D7_0102200-1	Pf3D7_01_v3	98819	102282	PF3D7_0102200-1	ring-infected erythrocyte surface antigen (RESA)	3464	PF3D7_0102200
Pf3D7_01_v3	99594	-2689	A	1	1	0.444354	0.602554	1	1	rna_PF3D7_0102200-1	rna_PF3D7_0102200-1	Pf3D7_01_v3	98819	102282	PF3D7_0102200-1	ring-infected erythrocyte surface antigen (RESA)	3464	PF3D7_0102200
Pf3D7_01_v3	99595	-2688	A	1	14.8312	0.815897	1.01052	1	1.2037	rna_PF3D7_0102200-1	rna_PF3D7_0102200-1	Pf3D7_01_v3	98819	102282	PF3D7_0102200-1	ring-infected erythrocyte surface antigen (RESA)	3464	PF3D7_0102200
Pf3D7_01_v3	99596	-2687	A	1	1	5.03377	7.29405	1.2	1	rna_PF3D7_0102200-1	rna_PF3D7_0102200-1	Pf3D7_01_v3	98819	102282	PF3D7_0102200-1	ring-infected erythrocyte surface antigen (RESA)	3464	PF3D7_0102200
Pf3D7_01_v3	99597	-2686	A	0.603146	5.37014	1.22644	1.2528	1.4	3.44434	rna_PF3D7_0102200-1	rna_PF3D7_0102200-1	Pf3D7_01_v3	98819	102282	PF3D7_0102200-1	ring-infected erythrocyte surface antigen (RESA)	3464	PF3D7_0102200
Pf3D7_01_v3	99598	-2685	A	1	4.95177	1.28651	2.10514	1.6	1	rna_PF3D7_0102200-1	rna_PF3D7_0102200-1	Pf3D7_01_v3	98819	102282	PF3D7_0102200-1	ring-infected erythrocyte surface antigen (RESA)	3464	PF3D7_0102200
Pf3D7_01_v3	99599	-2684	T	1	2.97588	1.7691	2.60046	1.2	1	rna_PF3D7_0102200-1	rna_PF3D7_0102200-1	Pf3D7_01_v3	98819	102282	PF3D7_0102200-1	ring-infected erythrocyte surface antigen (RESA)	3464	PF3D7_0102200
Pf3D7_01_v3	99600	-2683	G	1	4.95177	0.578953	1.80253	1	1	rna_PF3D7_0102200-1	rna_PF3D7_0102200-1	Pf3D7_01_v3	98819	102282	PF3D7_0102200-1	ring-infected erythrocyte surface antigen (RESA)	3464	PF3D7_0102200
Pf3D7_01_v3	99601	-2682	C	1.60294	4.95177	1.43844	1.46347	1.2	1.2037	rna_PF3D7_0102200-1	rna_PF3D7_0102200-1	Pf3D7_01_v3	98819	102282	PF3D7_0102200-1	ring-infected erythrocyte surface antigen (RESA)	3464	PF3D7_0102200
Pf3D7_01_v3	99602	-2681	A	1	8.90354	1.36336	0.954912	1	1	rna_PF3D7_0102200-1	rna_PF3D7_0102200-1	Pf3D7_01_v3	98819	102282	PF3D7_0102200-1	ring-infected erythrocyte surface antigen (RESA)	3464	PF3D7_0102200
Pf3D7_01_v3	99603	-2680	A	1	12.8553	1.90171	1.39743	0.741745	1.19501	rna_PF3D7_0102200-1	rna_PF3D7_0102200-1	Pf3D7_01_v3	98819	102282	PF3D7_0102200-1	ring-infected erythrocyte surface antigen (RESA)	3464	PF3D7_0102200
Pf3D7_01_v3	99604	-2679	A	1	1	0.918937	0.870348	1	1	rna_PF3D7_0102200-1	rna_PF3D7_0102200-1	Pf3D7_01_v3	98819	102282	PF3D7_0102200-1	ring-infected erythrocyte surface antigen (RESA)	3464	PF3D7_0102200
Pf3D7_01_v3	99605	-2678	C	1	6.92765	1.04759	0.628759	0.489113	0.688373	rna_PF3D7_0102200-1	rna_PF3D7_0102200-1	Pf3D7_01_v3	98819	102282	PF3D7_0102200-1	ring-infected erythrocyte surface antigen (RESA)	3464	PF3D7_0102200
Pf3D7_01_v3	99606	-2677	T	1	42.4936	0.745675	0.421646	0.684758	0.489113	rna_PF3D7_0102200-1	rna_PF3D7_0102200-1	Pf3D7_01_v3	98819	102282	PF3D7_0102200-1	ring-infected erythrocyte surface antigen (RESA)	3464	PF3D7_0102200
Pf3D7_01_v3	99607	-2676	T	0.603146	5.37014	1.24809	0.415455	1	1	rna_PF3D7_0102200-1	rna_PF3D7_0102200-1	Pf3D7_01_v3	98819	102282	PF3D7_0102200-1	ring-infected erythrocyte surface antigen (RESA)	3464	PF3D7_0102200
Pf3D7_01_v3	99608	-2675	T	1	6.92765	0.603107	0.330767	0.741745	0.741745	rna_PF3D7_0102200-1	rna_PF3D7_0102200-1	Pf3D7_01_v3	98819	102282	PF3D7_0102200-1	ring-infected erythrocyte surface antigen (RESA)	3464	PF3D7_0102200
Pf3D7_01_v3	99609	-2674	A	1	1	3.61127	1.15181	1	1.2037	rna_PF3D7_0102200-1	rna_PF3D7_0102200-1	Pf3D7_01_v3	98819	102282	PF3D7_0102200-1	ring-infected erythrocyte surface antigen (RESA)	3464	PF3D7_0102200
Pf3D7_01_v3	99610	-2673	T	1	1	1.76441	1.01914	1	1	rna_PF3D7_0102200-1	rna_PF3D7_0102200-1	Pf3D7_01_v3	98819	102282	PF3D7_0102200-1	ring-infected erythrocyte surface antigen (RESA)	3464	PF3D7_0102200
Pf3D7_01_v3	99611	-2672	G	1	1	2.52307	1.42263	1	1	rna_PF3D7_0102200-1	rna_PF3D7_0102200-1	Pf3D7_01_v3	98819	102282	PF3D7_0102200-1	ring-infected erythrocyte surface antigen (RESA)	3464	PF3D7_0102200
Pf3D7_01_v3	99612	-2671	G	1	1	3.08376	1.83209	1.4	1	rna_PF3D7_0102200-1	rna_PF3D7_0102200-1	Pf3D7_01_v3	98819	102282	PF3D7_0102200-1	ring-infected erythrocyte surface antigen (RESA)	3464	PF3D7_0102200
Pf3D7_01_v3	99613	-2670	G	1	2.97588	1.2535	1.15181	1	1.61109	rna_PF3D7_0102200-1	rna_PF3D7_0102200-1	Pf3D7_01_v3	98819	102282	PF3D7_0102200-1	ring-infected erythrocyte surface antigen (RESA)	3464	PF3D7_0102200
Pf3D7_01_v3	99614	-2669	A	1	1	1.47425	1.62171	1.2	1	rna_PF3D7_0102200-1	rna_PF3D7_0102200-1	Pf3D7_01_v3	98819	102282	PF3D7_0102200-1	ring-infected erythrocyte surface antigen (RESA)	3464	PF3D7_0102200
Pf3D7_01_v3	99615	-2668	T	1	1	4.6374	4.32286	1	1	rna_PF3D7_0102200-1	rna_PF3D7_0102200-1	Pf3D7_01_v3	98819	102282	PF3D7_0102200-1	ring-infected erythrocyte surface antigen (RESA)	3464	PF3D7_0102200
Pf3D7_01_v3	99616	-2667	G	1	4.95177	0.660488	0.878114	1	1	rna_PF3D7_0102200-1	rna_PF3D7_0102200-1	Pf3D7_01_v3	98819	102282	PF3D7_0102200-1	ring-infected erythrocyte surface antigen (RESA)	3464	PF3D7_0102200
Pf3D7_01_v3	99617	-2666	A	1	2.97588	4.04308	2.90656	1	1	rna_PF3D7_0102200-1	rna_PF3D7_0102200-1	Pf3D7_01_v3	98819	102282	PF3D7_0102200-1	ring-infected erythrocyte surface antigen (RESA)	3464	PF3D7_0102200
Pf3D7_01_v3	99618	-2665	A	1	4.95177	1.24309	2.13784	1	1.40739	rna_PF3D7_0102200-1	rna_PF3D7_0102200-1	Pf3D7_01_v3	98819	102282	PF3D7_0102200-1	ring-infected erythrocyte surface antigen (RESA)	3464	PF3D7_0102200
Pf3D7_01_v3	99619	-2664	A	1	1	1.03929	1.09934	1	1	rna_PF3D7_0102200-1	rna_PF3D7_0102200-1	Pf3D7_01_v3	98819	102282	PF3D7_0102200-1	ring-infected erythrocyte surface antigen (RESA)	3464	PF3D7_0102200
Pf3D7_01_v3	99620	-2663	T	1	1	0.616506	1.42597	1	1	rna_PF3D7_0102200-1	rna_PF3D7_0102200-1	Pf3D7_01_v3	98819	102282	PF3D7_0102200-1	ring-infected erythrocyte surface antigen (RESA)	3464	PF3D7_0102200
Pf3D7_01_v3	99621	-2662	A	1	8.90354	1.47395	1.33378	1	1	rna_PF3D7_0102200-1	rna_PF3D7_0102200-1	Pf3D7_01_v3	98819	102282	PF3D7_0102200-1	ring-infected erythrocyte surface antigen (RESA)	3464	PF3D7_0102200
Pf3D7_01_v3	99622	-2661	A	1	1	3.20407	1.32067	1	1	rna_PF3D7_0102200-1	rna_PF3D7_0102200-1	Pf3D7_01_v3	98819	102282	PF3D7_0102200-1	ring-infected erythrocyte surface antigen (RESA)	3464	PF3D7_0102200
Pf3D7_01_v3	99623	-2660	T	1	1	0.271448	1.28345	2.4	1.2037	rna_PF3D7_0102200-1	rna_PF3D7_0102200-1	Pf3D7_01_v3	98819	102282	PF3D7_0102200-1	ring-infected erythrocyte surface antigen (RESA)	3464	PF3D7_0102200
Pf3D7_01_v3	99624	-2659	G	1	1	1.08315	0.573375	1	1	rna_PF3D7_0102200-1	rna_PF3D7_0102200-1	Pf3D7_01_v3	98819	102282	PF3D7_0102200-1	ring-infected erythrocyte surface antigen (RESA)	3464	PF3D7_0102200
Pf3D7_01_v3	99625	-2658	G	1	1	2.43201	1.09514	1	1.2037	rna_PF3D7_0102200-1	rna_PF3D7_0102200-1	Pf3D7_01_v3	98819	102282	PF3D7_0102200-1	ring-infected erythrocyte surface antigen (RESA)	3464	PF3D7_0102200
Pf3D7_01_v3	99626	-2657	A	1	6.92765	1.23687	0.688067	1.4	1	rna_PF3D7_0102200-1	rna_PF3D7_0102200-1	Pf3D7_01_v3	98819	102282	PF3D7_0102200-1	ring-infected erythrocyte surface antigen (RESA)	3464	PF3D7_0102200
Pf3D7_01_v3	99627	-2656	T	1	6.92765	0.283893	0.476359	2	1.40739	rna_PF3D7_0102200-1	rna_PF3D7_0102200-1	Pf3D7_01_v3	98819	102282	PF3D7_0102200-1	ring-infected erythrocyte surface antigen (RESA)	3464	PF3D7_0102200
Pf3D7_01_v3	99628	-2655	A	1.33047	2.98664	2.26622	1.15218	1	1	rna_PF3D7_0102200-1	rna_PF3D7_0102200-1	Pf3D7_01_v3	98819	102282	PF3D7_0102200-1	ring-infected erythrocyte surface antigen (RESA)	3464	PF3D7_0102200
Pf3D7_01_v3	99629	-2654	T	1	10.8794	1.41656	1.78182	0.589503	1.06982	rna_PF3D7_0102200-1	rna_PF3D7_0102200-1	Pf3D7_01_v3	98819	102282	PF3D7_0102200-1	ring-infected erythrocyte surface antigen (RESA)	3464	PF3D7_0102200
Pf3D7_01_v3	99630	-2653	T	1	1	3.86152	3.97048	1	2.01848	rna_PF3D7_0102200-1	rna_PF3D7_0102200-1	Pf3D7_01_v3	98819	102282	PF3D7_0102200-1	ring-infected erythrocyte surface antigen (RESA)	3464	PF3D7_0102200
Pf3D7_01_v3	99631	-2652	A	0.603146	10.1371	0.876554	0.791269	1.2	1.40739	rna_PF3D7_0102200-1	rna_PF3D7_0102200-1	Pf3D7_01_v3	98819	102282	PF3D7_0102200-1	ring-infected erythrocyte surface antigen (RESA)	3464	PF3D7_0102200
Pf3D7_01_v3	99632	-2651	A	1	4.95177	1.29959	1.64843	1.8	1.61109	rna_PF3D7_0102200-1	rna_PF3D7_0102200-1	Pf3D7_01_v3	98819	102282	PF3D7_0102200-1	ring-infected erythrocyte surface antigen (RESA)	3464	PF3D7_0102200
Pf3D7_01_v3	99633	-2650	T	1	8.90354	0.309936	0.458863	1	1	rna_PF3D7_0102200-1	rna_PF3D7_0102200-1	Pf3D7_01_v3	98819	102282	PF3D7_0102200-1	ring-infected erythrocyte surface antigen (RESA)	3464	PF3D7_0102200
Pf3D7_01_v3	99634	-2649	A	1	10.8794	4.75335	4.66215	1	1.2037	rna_PF3D7_0102200-1	rna_PF3D7_0102200-1	Pf3D7_01_v3	98819	102282	PF3D7_0102200-1	ring-infected erythrocyte surface antigen (RESA)	3464	PF3D7_0102200
Pf3D7_01_v3	99635	-2648	A	1	8.90354	1.13557	0.800862	1.2	1.2037	rna_PF3D7_0102200-1	rna_PF3D7_0102200-1	Pf3D7_01_v3	98819	102282	PF3D7_0102200-1	ring-infected erythrocyte surface antigen (RESA)	3464	PF3D7_0102200
Pf3D7_01_v3	99636	-2647	A	1	1	1.12224	1.28234	1.03844	1.19501	rna_PF3D7_0102200-1	rna_PF3D7_0102200-1	Pf3D7_01_v3	98819	102282	PF3D7_0102200-1	ring-infected erythrocyte surface antigen (RESA)	3464	PF3D7_0102200
Pf3D7_01_v3	99637	-2646	A	1	1	3.01548	2.36711	1.4	1.2037	rna_PF3D7_0102200-1	rna_PF3D7_0102200-1	Pf3D7_01_v3	98819	102282	PF3D7_0102200-1	ring-infected erythrocyte surface antigen (RESA)	3464	PF3D7_0102200
Pf3D7_01_v3	99638	-2645	G	0.603146	4.17839	0.69029	0.241429	0.741745	0.741745	rna_PF3D7_0102200-1	rna_PF3D7_0102200-1	Pf3D7_01_v3	98819	102282	PF3D7_0102200-1	ring-infected erythrocyte surface antigen (RESA)	3464	PF3D7_0102200
Pf3D7_01_v3	99639	-2644	A	1	4.95177	0.859497	0.358574	1	1	rna_PF3D7_0102200-1	rna_PF3D7_0102200-1	Pf3D7_01_v3	98819	102282	PF3D7_0102200-1	ring-infected erythrocyte surface antigen (RESA)	3464	PF3D7_0102200
Pf3D7_01_v3	99640	-2643	A	2.80883	1	3.98844	2.50757	1.8	1	rna_PF3D7_0102200-1	rna_PF3D7_0102200-1	Pf3D7_01_v3	98819	102282	PF3D7_0102200-1	ring-infected erythrocyte surface antigen (RESA)	3464	PF3D7_0102200
Pf3D7_01_v3	99641	-2642	A	1	1	0.645773	0.445041	0.890094	0.741745	rna_PF3D7_0102200-1	rna_PF3D7_0102200-1	Pf3D7_01_v3	98819	102282	PF3D7_0102200-1	ring-infected erythrocyte surface antigen (RESA)	3464	PF3D7_0102200
Pf3D7_01_v3	99642	-2641	A	1.60294	22.7347	2.41746	1.76209	1	1	rna_PF3D7_0102200-1	rna_PF3D7_0102200-1	Pf3D7_01_v3	98819	102282	PF3D7_0102200-1	ring-infected erythrocyte surface antigen (RESA)	3464	PF3D7_0102200
Pf3D7_01_v3	99643	-2640	T	1	6.92765	0.225648	0.309587	1.8	1	rna_PF3D7_0102200-1	rna_PF3D7_0102200-1	Pf3D7_01_v3	98819	102282	PF3D7_0102200-1	ring-infected erythrocyte surface antigen (RESA)	3464	PF3D7_0102200
Pf3D7_01_v3	99644	-2639	A	1	10.8794	0.777334	1.66086	1.6	2.22217	rna_PF3D7_0102200-1	rna_PF3D7_0102200-1	Pf3D7_01_v3	98819	102282	PF3D7_0102200-1	ring-infected erythrocyte surface antigen (RESA)	3464	PF3D7_0102200
Pf3D7_01_v3	99645	-2638	T	1	1	1.30826	4.01585	0.741745	0.741745	rna_PF3D7_0102200-1	rna_PF3D7_0102200-1	Pf3D7_01_v3	98819	102282	PF3D7_0102200-1	ring-infected erythrocyte surface antigen (RESA)	3464	PF3D7_0102200
Pf3D7_01_v3	99646	-2637	G	2.80883	1	4.20415	6.21068	1.2	1.81478	rna_PF3D7_0102200-1	rna_PF3D7_0102200-1	Pf3D7_01_v3	98819	102282	PF3D7_0102200-1	ring-infected erythrocyte surface antigen (RESA)	3464	PF3D7_0102200
Pf3D7_01_v3	99647	-2636	A	1	1	2.31595	2.24502	1	1	rna_PF3D7_0102200-1	rna_PF3D7_0102200-1	Pf3D7_01_v3	98819	102282	PF3D7_0102200-1	ring-infected erythrocyte surface antigen (RESA)	3464	PF3D7_0102200
Pf3D7_01_v3	99648	-2635	T	1	2.97588	1.11878	0.451915	2.6	1	rna_PF3D7_0102200-1	rna_PF3D7_0102200-1	Pf3D7_01_v3	98819	102282	PF3D7_0102200-1	ring-infected erythrocyte surface antigen (RESA)	3464	PF3D7_0102200
Pf3D7_01_v3	99649	-2634	T	0.603146	2.98664	0.643459	1.1873	1	1	rna_PF3D7_0102200-1	rna_PF3D7_0102200-1	Pf3D7_01_v3	98819	102282	PF3D7_0102200-1	ring-infected erythrocyte surface antigen (RESA)	3464	PF3D7_0102200
Pf3D7_01_v3	99650	-2633	C	4.01471	2.97588	0.4999	0.127735	1	1	rna_PF3D7_0102200-1	rna_PF3D7_0102200-1	Pf3D7_01_v3	98819	102282	PF3D7_0102200-1	ring-infected erythrocyte surface antigen (RESA)	3464	PF3D7_0102200
Pf3D7_01_v3	99651	-2632	T	1	1	1.07443	0.279999	1	2.01848	rna_PF3D7_0102200-1	rna_PF3D7_0102200-1	Pf3D7_01_v3	98819	102282	PF3D7_0102200-1	ring-infected erythrocyte surface antigen (RESA)	3464	PF3D7_0102200
Pf3D7_01_v3	99652	-2631	T	2.20588	4.95177	0.609404	0.790588	1	1.2037	rna_PF3D7_0102200-1	rna_PF3D7_0102200-1	Pf3D7_01_v3	98819	102282	PF3D7_0102200-1	ring-infected erythrocyte surface antigen (RESA)	3464	PF3D7_0102200
Pf3D7_01_v3	99653	-2630	T	1	1	0.282433	0.594979	1	1	rna_PF3D7_0102200-1	rna_PF3D7_0102200-1	Pf3D7_01_v3	98819	102282	PF3D7_0102200-1	ring-infected erythrocyte surface antigen (RESA)	3464	PF3D7_0102200
Pf3D7_01_v3	99654	-2629	A	3.41177	1	1.96239	6.60907	2	1.40739	rna_PF3D7_0102200-1	rna_PF3D7_0102200-1	Pf3D7_01_v3	98819	102282	PF3D7_0102200-1	ring-infected erythrocyte surface antigen (RESA)	3464	PF3D7_0102200
Pf3D7_01_v3	99655	-2628	A	1	10.8794	1.24976	2.06464	1	1	rna_PF3D7_0102200-1	rna_PF3D7_0102200-1	Pf3D7_01_v3	98819	102282	PF3D7_0102200-1	ring-infected erythrocyte surface antigen (RESA)	3464	PF3D7_0102200
Pf3D7_01_v3	99656	-2627	A	2.0578	5.37014	1.12224	1.72937	1	1.2037	rna_PF3D7_0102200-1	rna_PF3D7_0102200-1	Pf3D7_01_v3	98819	102282	PF3D7_0102200-1	ring-infected erythrocyte surface antigen (RESA)	3464	PF3D7_0102200
Pf3D7_01_v3	99657	-2626	A	1	1	1.03434	3.26549	1	1	rna_PF3D7_0102200-1	rna_PF3D7_0102200-1	Pf3D7_01_v3	98819	102282	PF3D7_0102200-1	ring-infected erythrocyte surface antigen (RESA)	3464	PF3D7_0102200
Pf3D7_01_v3	99658	-2625	G	0.603146	0.603146	0.625853	0.809509	2	1	rna_PF3D7_0102200-1	rna_PF3D7_0102200-1	Pf3D7_01_v3	98819	102282	PF3D7_0102200-1	ring-infected erythrocyte surface antigen (RESA)	3464	PF3D7_0102200
Pf3D7_01_v3	99659	-2624	A	1	2.97588	0.109524	0.786656	1	1	rna_PF3D7_0102200-1	rna_PF3D7_0102200-1	Pf3D7_01_v3	98819	102282	PF3D7_0102200-1	ring-infected erythrocyte surface antigen (RESA)	3464	PF3D7_0102200
Pf3D7_01_v3	99660	-2623	A	3.14878	1.79489	0.710339	0.944725	1	1	rna_PF3D7_0102200-1	rna_PF3D7_0102200-1	Pf3D7_01_v3	98819	102282	PF3D7_0102200-1	ring-infected erythrocyte surface antigen (RESA)	3464	PF3D7_0102200
Pf3D7_01_v3	99661	-2622	A	1	1	0.96538	5.68262	1	1.40739	rna_PF3D7_0102200-1	rna_PF3D7_0102200-1	Pf3D7_01_v3	98819	102282	PF3D7_0102200-1	ring-infected erythrocyte surface antigen (RESA)	3464	PF3D7_0102200
Pf3D7_01_v3	99662	-2621	A	1.60294	18.783	0.696618	0.908877	0.741745	0.741745	rna_PF3D7_0102200-1	rna_PF3D7_0102200-1	Pf3D7_01_v3	98819	102282	PF3D7_0102200-1	ring-infected erythrocyte surface antigen (RESA)	3464	PF3D7_0102200
Pf3D7_01_v3	99663	-2620	A	1	4.95177	0.891465	1.44087	2.2	1.81478	rna_PF3D7_0102200-1	rna_PF3D7_0102200-1	Pf3D7_01_v3	98819	102282	PF3D7_0102200-1	ring-infected erythrocyte surface antigen (RESA)	3464	PF3D7_0102200
Pf3D7_01_v3	99664	-2619	T	0.692133	2.99129	0.985718	1.86072	1.4	1.2037	rna_PF3D7_0102200-1	rna_PF3D7_0102200-1	Pf3D7_01_v3	98819	102282	PF3D7_0102200-1	ring-infected erythrocyte surface antigen (RESA)	3464	PF3D7_0102200
Pf3D7_01_v3	99665	-2618	T	0.121393	1.80041	1.07784	1.51215	0.41794	0.758469	rna_PF3D7_0102200-1	rna_PF3D7_0102200-1	Pf3D7_01_v3	98819	102282	PF3D7_0102200-1	ring-infected erythrocyte surface antigen (RESA)	3464	PF3D7_0102200
Pf3D7_01_v3	99666	-2617	A	0.603146	0.603146	0.729788	3.42592	1.18679	0.741745	rna_PF3D7_0102200-1	rna_PF3D7_0102200-1	Pf3D7_01_v3	98819	102282	PF3D7_0102200-1	ring-infected erythrocyte surface antigen (RESA)	3464	PF3D7_0102200
Pf3D7_01_v3	99667	-2616	C	0.431789	6.40395	0.483392	1.24714	1.6	1	rna_PF3D7_0102200-1	rna_PF3D7_0102200-1	Pf3D7_01_v3	98819	102282	PF3D7_0102200-1	ring-infected erythrocyte surface antigen (RESA)	3464	PF3D7_0102200
Pf3D7_01_v3	99668	-2615	A	0.603146	2.98664	1.90013	3.13362	1	1	rna_PF3D7_0102200-1	rna_PF3D7_0102200-1	Pf3D7_01_v3	98819	102282	PF3D7_0102200-1	ring-infected erythrocyte surface antigen (RESA)	3464	PF3D7_0102200
Pf3D7_01_v3	99669	-2614	G	0.275339	0.819377	0.557656	0.74513	1	1.2037	rna_PF3D7_0102200-1	rna_PF3D7_0102200-1	Pf3D7_01_v3	98819	102282	PF3D7_0102200-1	ring-infected erythrocyte surface antigen (RESA)	3464	PF3D7_0102200
Pf3D7_01_v3	99670	-2613	A	1	1	0.938162	2.52216	1	2.01848	rna_PF3D7_0102200-1	rna_PF3D7_0102200-1	Pf3D7_01_v3	98819	102282	PF3D7_0102200-1	ring-infected erythrocyte surface antigen (RESA)	3464	PF3D7_0102200
Pf3D7_01_v3	99671	-2612	A	1	2.97588	2.70223	4.08341	1	1	rna_PF3D7_0102200-1	rna_PF3D7_0102200-1	Pf3D7_01_v3	98819	102282	PF3D7_0102200-1	ring-infected erythrocyte surface antigen (RESA)	3464	PF3D7_0102200
Pf3D7_01_v3	99672	-2611	A	1	12.8553	1.38076	2.09986	2	1.2037	rna_PF3D7_0102200-1	rna_PF3D7_0102200-1	Pf3D7_01_v3	98819	102282	PF3D7_0102200-1	ring-infected erythrocyte surface antigen (RESA)	3464	PF3D7_0102200
Pf3D7_01_v3	99673	-2610	A	1	1	0.772066	3.06852	1.4	1	rna_PF3D7_0102200-1	rna_PF3D7_0102200-1	Pf3D7_01_v3	98819	102282	PF3D7_0102200-1	ring-infected erythrocyte surface antigen (RESA)	3464	PF3D7_0102200
Pf3D7_01_v3	99674	-2609	C	1	2.97588	1.14333	1.61389	0.589503	0.709582	rna_PF3D7_0102200-1	rna_PF3D7_0102200-1	Pf3D7_01_v3	98819	102282	PF3D7_0102200-1	ring-infected erythrocyte surface antigen (RESA)	3464	PF3D7_0102200
Pf3D7_01_v3	99675	-2608	T	1	8.90354	0.543099	0.656638	1.2	1	rna_PF3D7_0102200-1	rna_PF3D7_0102200-1	Pf3D7_01_v3	98819	102282	PF3D7_0102200-1	ring-infected erythrocyte surface antigen (RESA)	3464	PF3D7_0102200
Pf3D7_01_v3	99676	-2607	T	1	20.7588	2.11825	1.3375	0.586936	0.489113	rna_PF3D7_0102200-1	rna_PF3D7_0102200-1	Pf3D7_01_v3	98819	102282	PF3D7_0102200-1	ring-infected erythrocyte surface antigen (RESA)	3464	PF3D7_0102200
Pf3D7_01_v3	99677	-2606	A	1	1	1.67851	1.61389	0.741745	1.79937	rna_PF3D7_0102200-1	rna_PF3D7_0102200-1	Pf3D7_01_v3	98819	102282	PF3D7_0102200-1	ring-infected erythrocyte surface antigen (RESA)	3464	PF3D7_0102200
Pf3D7_01_v3	99678	-2605	C	1	2.97588	4.02378	1.55146	1	1	rna_PF3D7_0102200-1	rna_PF3D7_0102200-1	Pf3D7_01_v3	98819	102282	PF3D7_0102200-1	ring-infected erythrocyte surface antigen (RESA)	3464	PF3D7_0102200
Pf3D7_01_v3	99679	-2604	A	1	1	3.63602	3.3894	1	1.40739	rna_PF3D7_0102200-1	rna_PF3D7_0102200-1	Pf3D7_01_v3	98819	102282	PF3D7_0102200-1	ring-infected erythrocyte surface antigen (RESA)	3464	PF3D7_0102200
Pf3D7_01_v3	99680	-2603	G	1	4.95177	0.912964	2.03019	1.2	1.2037	rna_PF3D7_0102200-1	rna_PF3D7_0102200-1	Pf3D7_01_v3	98819	102282	PF3D7_0102200-1	ring-infected erythrocyte surface antigen (RESA)	3464	PF3D7_0102200
Pf3D7_01_v3	99681	-2602	T	1	1	1.63909	1.54997	1	1	rna_PF3D7_0102200-1	rna_PF3D7_0102200-1	Pf3D7_01_v3	98819	102282	PF3D7_0102200-1	ring-infected erythrocyte surface antigen (RESA)	3464	PF3D7_0102200
Pf3D7_01_v3	99682	-2601	C	1	4.95177	0.416595	0.877606	1.2	1	rna_PF3D7_0102200-1	rna_PF3D7_0102200-1	Pf3D7_01_v3	98819	102282	PF3D7_0102200-1	ring-infected erythrocyte surface antigen (RESA)	3464	PF3D7_0102200
Pf3D7_01_v3	99683	-2600	A	1	1	1.82516	2.13531	1	1	rna_PF3D7_0102200-1	rna_PF3D7_0102200-1	Pf3D7_01_v3	98819	102282	PF3D7_0102200-1	ring-infected erythrocyte surface antigen (RESA)	3464	PF3D7_0102200
Pf3D7_01_v3	99684	-2599	G	1	1	1.96877	1.71534	1.6	1	rna_PF3D7_0102200-1	rna_PF3D7_0102200-1	Pf3D7_01_v3	98819	102282	PF3D7_0102200-1	ring-infected erythrocyte surface antigen (RESA)	3464	PF3D7_0102200
Pf3D7_01_v3	99685	-2598	T	1	14.8312	0.642228	0.57578	0.589503	0.709582	rna_PF3D7_0102200-1	rna_PF3D7_0102200-1	Pf3D7_01_v3	98819	102282	PF3D7_0102200-1	ring-infected erythrocyte surface antigen (RESA)	3464	PF3D7_0102200
Pf3D7_01_v3	99686	-2597	A	1	2.97588	3.34785	1.61384	1.2	1	rna_PF3D7_0102200-1	rna_PF3D7_0102200-1	Pf3D7_01_v3	98819	102282	PF3D7_0102200-1	ring-infected erythrocyte surface antigen (RESA)	3464	PF3D7_0102200
Pf3D7_01_v3	99687	-2596	C	1	2.97588	3.3641	3.19694	1	1	rna_PF3D7_0102200-1	rna_PF3D7_0102200-1	Pf3D7_01_v3	98819	102282	PF3D7_0102200-1	ring-infected erythrocyte surface antigen (RESA)	3464	PF3D7_0102200
Pf3D7_01_v3	99688	-2595	A	0.603146	0.603146	0.917554	1.08244	1.2	1	rna_PF3D7_0102200-1	rna_PF3D7_0102200-1	Pf3D7_01_v3	98819	102282	PF3D7_0102200-1	ring-infected erythrocyte surface antigen (RESA)	3464	PF3D7_0102200
Pf3D7_01_v3	99689	-2594	A	1	1	3.47805	3.89954	1	1	rna_PF3D7_0102200-1	rna_PF3D7_0102200-1	Pf3D7_01_v3	98819	102282	PF3D7_0102200-1	ring-infected erythrocyte surface antigen (RESA)	3464	PF3D7_0102200
Pf3D7_01_v3	99690	-2593	G	1	1	2.75346	3.26455	1.6	1	rna_PF3D7_0102200-1	rna_PF3D7_0102200-1	Pf3D7_01_v3	98819	102282	PF3D7_0102200-1	ring-infected erythrocyte surface antigen (RESA)	3464	PF3D7_0102200
Pf3D7_01_v3	99691	-2592	G	1	8.90354	0.841678	0.35104	1	1	rna_PF3D7_0102200-1	rna_PF3D7_0102200-1	Pf3D7_01_v3	98819	102282	PF3D7_0102200-1	ring-infected erythrocyte surface antigen (RESA)	3464	PF3D7_0102200
Pf3D7_01_v3	99692	-2591	T	1	4.95177	0.941199	0.477853	0.589503	0.589503	rna_PF3D7_0102200-1	rna_PF3D7_0102200-1	Pf3D7_01_v3	98819	102282	PF3D7_0102200-1	ring-infected erythrocyte surface antigen (RESA)	3464	PF3D7_0102200
Pf3D7_01_v3	99693	-2590	T	1	2.97588	1.3659	1.86917	1.2	1	rna_PF3D7_0102200-1	rna_PF3D7_0102200-1	Pf3D7_01_v3	98819	102282	PF3D7_0102200-1	ring-infected erythrocyte surface antigen (RESA)	3464	PF3D7_0102200
Pf3D7_01_v3	99694	-2589	C	1	2.97588	4.09053	2.2277	1	1.2037	rna_PF3D7_0102200-1	rna_PF3D7_0102200-1	Pf3D7_01_v3	98819	102282	PF3D7_0102200-1	ring-infected erythrocyte surface antigen (RESA)	3464	PF3D7_0102200
Pf3D7_01_v3	99695	-2588	A	1	4.95177	0.80119	0.567349	0.741745	0.741745	rna_PF3D7_0102200-1	rna_PF3D7_0102200-1	Pf3D7_01_v3	98819	102282	PF3D7_0102200-1	ring-infected erythrocyte surface antigen (RESA)	3464	PF3D7_0102200
Pf3D7_01_v3	99696	-2587	A	0.603146	0.603146	2.27759	2.73023	1	1	rna_PF3D7_0102200-1	rna_PF3D7_0102200-1	Pf3D7_01_v3	98819	102282	PF3D7_0102200-1	ring-infected erythrocyte surface antigen (RESA)	3464	PF3D7_0102200
Pf3D7_01_v3	99697	-2586	T	1	10.8794	0.0670501	0.331042	0.741745	1.19501	rna_PF3D7_0102200-1	rna_PF3D7_0102200-1	Pf3D7_01_v3	98819	102282	PF3D7_0102200-1	ring-infected erythrocyte surface antigen (RESA)	3464	PF3D7_0102200
Pf3D7_01_v3	99698	-2585	A	1	1	1.24698	1.41225	1	1.81478	rna_PF3D7_0102200-1	rna_PF3D7_0102200-1	Pf3D7_01_v3	98819	102282	PF3D7_0102200-1	ring-infected erythrocyte surface antigen (RESA)	3464	PF3D7_0102200
Pf3D7_01_v3	99699	-2584	T	1	40.5177	0.471295	1.7417	1	1	rna_PF3D7_0102200-1	rna_PF3D7_0102200-1	Pf3D7_01_v3	98819	102282	PF3D7_0102200-1	ring-infected erythrocyte surface antigen (RESA)	3464	PF3D7_0102200
Pf3D7_01_v3	99700	-2583	G	1	1	1.10427	3.15699	1	1	rna_PF3D7_0102200-1	rna_PF3D7_0102200-1	Pf3D7_01_v3	98819	102282	PF3D7_0102200-1	ring-infected erythrocyte surface antigen (RESA)	3464	PF3D7_0102200
Pf3D7_01_v3	99701	-2582	A	1	1	0.214403	0.995868	1	1.40739	rna_PF3D7_0102200-1	rna_PF3D7_0102200-1	Pf3D7_01_v3	98819	102282	PF3D7_0102200-1	ring-infected erythrocyte surface antigen (RESA)	3464	PF3D7_0102200
Pf3D7_01_v3	99702	-2581	T	1	1	0.268046	0.68212	1	1.2037	rna_PF3D7_0102200-1	rna_PF3D7_0102200-1	Pf3D7_01_v3	98819	102282	PF3D7_0102200-1	ring-infected erythrocyte surface antigen (RESA)	3464	PF3D7_0102200
Pf3D7_01_v3	99703	-2580	A	1	1	1.91227	2.18837	1	1	rna_PF3D7_0102200-1	rna_PF3D7_0102200-1	Pf3D7_01_v3	98819	102282	PF3D7_0102200-1	ring-infected erythrocyte surface antigen (RESA)	3464	PF3D7_0102200
Pf3D7_01_v3	99704	-2579	T	1	1	2.33618	2.78749	1	1	rna_PF3D7_0102200-1	rna_PF3D7_0102200-1	Pf3D7_01_v3	98819	102282	PF3D7_0102200-1	ring-infected erythrocyte surface antigen (RESA)	3464	PF3D7_0102200
Pf3D7_01_v3	99705	-2578	G	1	2.97588	0.673279	0.709171	1	1	rna_PF3D7_0102200-1	rna_PF3D7_0102200-1	Pf3D7_01_v3	98819	102282	PF3D7_0102200-1	ring-infected erythrocyte surface antigen (RESA)	3464	PF3D7_0102200
Pf3D7_01_v3	99706	-2577	C	1	2.97588	0.433591	0.462796	1	1	rna_PF3D7_0102200-1	rna_PF3D7_0102200-1	Pf3D7_01_v3	98819	102282	PF3D7_0102200-1	ring-infected erythrocyte surface antigen (RESA)	3464	PF3D7_0102200
Pf3D7_01_v3	99707	-2576	C	1	2.97588	0.698392	0.467699	1	1	rna_PF3D7_0102200-1	rna_PF3D7_0102200-1	Pf3D7_01_v3	98819	102282	PF3D7_0102200-1	ring-infected erythrocyte surface antigen (RESA)	3464	PF3D7_0102200
Pf3D7_01_v3	99708	-2575	A	1	1	2.92639	3.33237	1	1.2037	rna_PF3D7_0102200-1	rna_PF3D7_0102200-1	Pf3D7_01_v3	98819	102282	PF3D7_0102200-1	ring-infected erythrocyte surface antigen (RESA)	3464	PF3D7_0102200
Pf3D7_01_v3	99709	-2574	A	1	14.8312	0.413506	1.47587	2	1	rna_PF3D7_0102200-1	rna_PF3D7_0102200-1	Pf3D7_01_v3	98819	102282	PF3D7_0102200-1	ring-infected erythrocyte surface antigen (RESA)	3464	PF3D7_0102200
Pf3D7_01_v3	99710	-2573	A	1	1	2.55136	6.28691	0.741745	1.64828	rna_PF3D7_0102200-1	rna_PF3D7_0102200-1	Pf3D7_01_v3	98819	102282	PF3D7_0102200-1	ring-infected erythrocyte surface antigen (RESA)	3464	PF3D7_0102200
Pf3D7_01_v3	99711	-2572	A	1	14.8312	0.964966	1.23022	0.741745	0.741745	rna_PF3D7_0102200-1	rna_PF3D7_0102200-1	Pf3D7_01_v3	98819	102282	PF3D7_0102200-1	ring-infected erythrocyte surface antigen (RESA)	3464	PF3D7_0102200
Pf3D7_01_v3	99712	-2571	G	1	1	2.06322	6.7714	0.489113	0.489113	rna_PF3D7_0102200-1	rna_PF3D7_0102200-1	Pf3D7_01_v3	98819	102282	PF3D7_0102200-1	ring-infected erythrocyte surface antigen (RESA)	3464	PF3D7_0102200
Pf3D7_01_v3	99713	-2570	A	1	1	0.903787	1.87376	1.2	1	rna_PF3D7_0102200-1	rna_PF3D7_0102200-1	Pf3D7_01_v3	98819	102282	PF3D7_0102200-1	ring-infected erythrocyte surface antigen (RESA)	3464	PF3D7_0102200
Pf3D7_01_v3	99714	-2569	A	1	1	1.42054	2.18837	1.2	1.40739	rna_PF3D7_0102200-1	rna_PF3D7_0102200-1	Pf3D7_01_v3	98819	102282	PF3D7_0102200-1	ring-infected erythrocyte surface antigen (RESA)	3464	PF3D7_0102200
Pf3D7_01_v3	99715	-2568	G	1	4.95177	0.593962	0.898123	1	1	rna_PF3D7_0102200-1	rna_PF3D7_0102200-1	Pf3D7_01_v3	98819	102282	PF3D7_0102200-1	ring-infected erythrocyte surface antigen (RESA)	3464	PF3D7_0102200
Pf3D7_01_v3	99716	-2567	C	1	1	0.463826	0.186256	1	1	rna_PF3D7_0102200-1	rna_PF3D7_0102200-1	Pf3D7_01_v3	98819	102282	PF3D7_0102200-1	ring-infected erythrocyte surface antigen (RESA)	3464	PF3D7_0102200
Pf3D7_01_v3	99717	-2566	A	1	1	0.536623	0.512477	1.2	1	rna_PF3D7_0102200-1	rna_PF3D7_0102200-1	Pf3D7_01_v3	98819	102282	PF3D7_0102200-1	ring-infected erythrocyte surface antigen (RESA)	3464	PF3D7_0102200
Pf3D7_01_v3	99718	-2565	T	1	2.97588	0.127827	0.072324	0.741745	0.741745	rna_PF3D7_0102200-1	rna_PF3D7_0102200-1	Pf3D7_01_v3	98819	102282	PF3D7_0102200-1	ring-infected erythrocyte surface antigen (RESA)	3464	PF3D7_0102200
Pf3D7_01_v3	99719	-2564	A	1	1	0.623488	0.273952	1	1	rna_PF3D7_0102200-1	rna_PF3D7_0102200-1	Pf3D7_01_v3	98819	102282	PF3D7_0102200-1	ring-infected erythrocyte surface antigen (RESA)	3464	PF3D7_0102200
Pf3D7_01_v3	99720	-2563	T	1	1	1.44919	1.14792	1.2	1	rna_PF3D7_0102200-1	rna_PF3D7_0102200-1	Pf3D7_01_v3	98819	102282	PF3D7_0102200-1	ring-infected erythrocyte surface antigen (RESA)	3464	PF3D7_0102200
Pf3D7_01_v3	99721	-2562	G	1	6.92765	1.08893	1.62106	1	1.2037	rna_PF3D7_0102200-1	rna_PF3D7_0102200-1	Pf3D7_01_v3	98819	102282	PF3D7_0102200-1	ring-infected erythrocyte surface antigen (RESA)	3464	PF3D7_0102200
Pf3D7_01_v3	99722	-2561	A	1	2.97588	2.69806	2.13531	1.4	1	rna_PF3D7_0102200-1	rna_PF3D7_0102200-1	Pf3D7_01_v3	98819	102282	PF3D7_0102200-1	ring-infected erythrocyte surface antigen (RESA)	3464	PF3D7_0102200
Pf3D7_01_v3	99723	-2560	G	1	8.90354	1.28692	2.12711	1	1	rna_PF3D7_0102200-1	rna_PF3D7_0102200-1	Pf3D7_01_v3	98819	102282	PF3D7_0102200-1	ring-infected erythrocyte surface antigen (RESA)	3464	PF3D7_0102200
Pf3D7_01_v3	99724	-2559	A	1	1	0.755261	1.12534	1	1	rna_PF3D7_0102200-1	rna_PF3D7_0102200-1	Pf3D7_01_v3	98819	102282	PF3D7_0102200-1	ring-infected erythrocyte surface antigen (RESA)	3464	PF3D7_0102200
Pf3D7_01_v3	99725	-2558	G	1	1	2.05584	1.96857	1	1	rna_PF3D7_0102200-1	rna_PF3D7_0102200-1	Pf3D7_01_v3	98819	102282	PF3D7_0102200-1	ring-infected erythrocyte surface antigen (RESA)	3464	PF3D7_0102200
Pf3D7_01_v3	99726	-2557	C	1	2.97588	0.465798	0.666315	1	1	rna_PF3D7_0102200-1	rna_PF3D7_0102200-1	Pf3D7_01_v3	98819	102282	PF3D7_0102200-1	ring-infected erythrocyte surface antigen (RESA)	3464	PF3D7_0102200
Pf3D7_01_v3	99727	-2556	A	1	2.97588	3.45754	3.06046	1	1	rna_PF3D7_0102200-1	rna_PF3D7_0102200-1	Pf3D7_01_v3	98819	102282	PF3D7_0102200-1	ring-infected erythrocyte surface antigen (RESA)	3464	PF3D7_0102200
Pf3D7_01_v3	99728	-2555	A	1	1	3.09483	5.38058	1	1	rna_PF3D7_0102200-1	rna_PF3D7_0102200-1	Pf3D7_01_v3	98819	102282	PF3D7_0102200-1	ring-infected erythrocyte surface antigen (RESA)	3464	PF3D7_0102200
Pf3D7_01_v3	99729	-2554	A	1	1	1.12481	1.42522	1	1	rna_PF3D7_0102200-1	rna_PF3D7_0102200-1	Pf3D7_01_v3	98819	102282	PF3D7_0102200-1	ring-infected erythrocyte surface antigen (RESA)	3464	PF3D7_0102200
Pf3D7_01_v3	99730	-2553	T	1	1	3.0433	2.62956	1	1	rna_PF3D7_0102200-1	rna_PF3D7_0102200-1	Pf3D7_01_v3	98819	102282	PF3D7_0102200-1	ring-infected erythrocyte surface antigen (RESA)	3464	PF3D7_0102200
Pf3D7_01_v3	99731	-2552	G	1	1	0.79538	2.55962	1	1	rna_PF3D7_0102200-1	rna_PF3D7_0102200-1	Pf3D7_01_v3	98819	102282	PF3D7_0102200-1	ring-infected erythrocyte surface antigen (RESA)	3464	PF3D7_0102200
Pf3D7_01_v3	99732	-2551	G	1	1	1.51488	1.15169	1	1	rna_PF3D7_0102200-1	rna_PF3D7_0102200-1	Pf3D7_01_v3	98819	102282	PF3D7_0102200-1	ring-infected erythrocyte surface antigen (RESA)	3464	PF3D7_0102200
Pf3D7_01_v3	99733	-2550	A	1	1	1.18792	1.76564	1	1	rna_PF3D7_0102200-1	rna_PF3D7_0102200-1	Pf3D7_01_v3	98819	102282	PF3D7_0102200-1	ring-infected erythrocyte surface antigen (RESA)	3464	PF3D7_0102200
Pf3D7_01_v3	99734	-2549	C	1	8.90354	0.142068	0.296291	0.741745	0.741745	rna_PF3D7_0102200-1	rna_PF3D7_0102200-1	Pf3D7_01_v3	98819	102282	PF3D7_0102200-1	ring-infected erythrocyte surface antigen (RESA)	3464	PF3D7_0102200
Pf3D7_01_v3	99735	-2548	A	1	1	0.534781	0.591697	0.586936	0.489113	rna_PF3D7_0102200-1	rna_PF3D7_0102200-1	Pf3D7_01_v3	98819	102282	PF3D7_0102200-1	ring-infected erythrocyte surface antigen (RESA)	3464	PF3D7_0102200
Pf3D7_01_v3	99736	-2547	C	1	1	1.34126	1.37337	1	1	rna_PF3D7_0102200-1	rna_PF3D7_0102200-1	Pf3D7_01_v3	98819	102282	PF3D7_0102200-1	ring-infected erythrocyte surface antigen (RESA)	3464	PF3D7_0102200
Pf3D7_01_v3	99737	-2546	A	1	1	5.0787	2.94663	1	1.40739	rna_PF3D7_0102200-1	rna_PF3D7_0102200-1	Pf3D7_01_v3	98819	102282	PF3D7_0102200-1	ring-infected erythrocyte surface antigen (RESA)	3464	PF3D7_0102200
Pf3D7_01_v3	99738	-2545	A	1	4.95177	0.827469	2.86263	1	1	rna_PF3D7_0102200-1	rna_PF3D7_0102200-1	Pf3D7_01_v3	98819	102282	PF3D7_0102200-1	ring-infected erythrocyte surface antigen (RESA)	3464	PF3D7_0102200
Pf3D7_01_v3	99739	-2544	T	1	1	1.10329	3.66834	1	1	rna_PF3D7_0102200-1	rna_PF3D7_0102200-1	Pf3D7_01_v3	98819	102282	PF3D7_0102200-1	ring-infected erythrocyte surface antigen (RESA)	3464	PF3D7_0102200
Pf3D7_01_v3	99740	-2543	G	1	1	2.89686	1.96857	1	1	rna_PF3D7_0102200-1	rna_PF3D7_0102200-1	Pf3D7_01_v3	98819	102282	PF3D7_0102200-1	ring-infected erythrocyte surface antigen (RESA)	3464	PF3D7_0102200
Pf3D7_01_v3	99741	-2542	C	1	12.8553	0.585713	0.605261	0.943204	0.949739	rna_PF3D7_0102200-1	rna_PF3D7_0102200-1	Pf3D7_01_v3	98819	102282	PF3D7_0102200-1	ring-infected erythrocyte surface antigen (RESA)	3464	PF3D7_0102200
Pf3D7_01_v3	99742	-2541	A	1	1	0.500682	0.603837	1	1	rna_PF3D7_0102200-1	rna_PF3D7_0102200-1	Pf3D7_01_v3	98819	102282	PF3D7_0102200-1	ring-infected erythrocyte surface antigen (RESA)	3464	PF3D7_0102200
Pf3D7_01_v3	99743	-2540	T	1	4.95177	0.621353	0.801234	1.4	1	rna_PF3D7_0102200-1	rna_PF3D7_0102200-1	Pf3D7_01_v3	98819	102282	PF3D7_0102200-1	ring-infected erythrocyte surface antigen (RESA)	3464	PF3D7_0102200
Pf3D7_01_v3	99744	-2539	A	1	1	2.18545	2.50757	1	1	rna_PF3D7_0102200-1	rna_PF3D7_0102200-1	Pf3D7_01_v3	98819	102282	PF3D7_0102200-1	ring-infected erythrocyte surface antigen (RESA)	3464	PF3D7_0102200
Pf3D7_01_v3	99745	-2538	A	1	2.97588	1.99062	2.53892	0.589503	0.589503	rna_PF3D7_0102200-1	rna_PF3D7_0102200-1	Pf3D7_01_v3	98819	102282	PF3D7_0102200-1	ring-infected erythrocyte surface antigen (RESA)	3464	PF3D7_0102200
Pf3D7_01_v3	99746	-2537	A	1	14.8312	0.699496	0.852965	0.741745	0.741745	rna_PF3D7_0102200-1	rna_PF3D7_0102200-1	Pf3D7_01_v3	98819	102282	PF3D7_0102200-1	ring-infected erythrocyte surface antigen (RESA)	3464	PF3D7_0102200
Pf3D7_01_v3	99747	-2536	A	1	2.97588	1.25663	2.02877	1	1	rna_PF3D7_0102200-1	rna_PF3D7_0102200-1	Pf3D7_01_v3	98819	102282	PF3D7_0102200-1	ring-infected erythrocyte surface antigen (RESA)	3464	PF3D7_0102200
Pf3D7_01_v3	99748	-2535	C	1	8.90354	0.987949	1.3686	1	1	rna_PF3D7_0102200-1	rna_PF3D7_0102200-1	Pf3D7_01_v3	98819	102282	PF3D7_0102200-1	ring-infected erythrocyte surface antigen (RESA)	3464	PF3D7_0102200
Pf3D7_01_v3	99749	-2534	T	1	8.90354	0.303439	0.538912	1.4	1	rna_PF3D7_0102200-1	rna_PF3D7_0102200-1	Pf3D7_01_v3	98819	102282	PF3D7_0102200-1	ring-infected erythrocyte surface antigen (RESA)	3464	PF3D7_0102200
Pf3D7_01_v3	99750	-2533	T	1	1	0.997377	2.53767	2.2	1	rna_PF3D7_0102200-1	rna_PF3D7_0102200-1	Pf3D7_01_v3	98819	102282	PF3D7_0102200-1	ring-infected erythrocyte surface antigen (RESA)	3464	PF3D7_0102200
Pf3D7_01_v3	99751	-2532	A	1	6.92765	0.66314	2.1764	0.741745	0.741745	rna_PF3D7_0102200-1	rna_PF3D7_0102200-1	Pf3D7_01_v3	98819	102282	PF3D7_0102200-1	ring-infected erythrocyte surface antigen (RESA)	3464	PF3D7_0102200
Pf3D7_01_v3	99752	-2531	T	1	1	1.48491	3.13921	0.890094	0.741745	rna_PF3D7_0102200-1	rna_PF3D7_0102200-1	Pf3D7_01_v3	98819	102282	PF3D7_0102200-1	ring-infected erythrocyte surface antigen (RESA)	3464	PF3D7_0102200
Pf3D7_01_v3	99753	-2530	T	1	1	3.86327	3.72132	1.4	1	rna_PF3D7_0102200-1	rna_PF3D7_0102200-1	Pf3D7_01_v3	98819	102282	PF3D7_0102200-1	ring-infected erythrocyte surface antigen (RESA)	3464	PF3D7_0102200
Pf3D7_01_v3	99754	-2529	G	1	16.8071	1.46965	1.67244	1	1	rna_PF3D7_0102200-1	rna_PF3D7_0102200-1	Pf3D7_01_v3	98819	102282	PF3D7_0102200-1	ring-infected erythrocyte surface antigen (RESA)	3464	PF3D7_0102200
Pf3D7_01_v3	99755	-2528	A	1	14.8312	0.397093	1.02364	0.589503	0.589503	rna_PF3D7_0102200-1	rna_PF3D7_0102200-1	Pf3D7_01_v3	98819	102282	PF3D7_0102200-1	ring-infected erythrocyte surface antigen (RESA)	3464	PF3D7_0102200
Pf3D7_01_v3	99756	-2527	T	1	6.92765	1.08315	2.33792	1	1	rna_PF3D7_0102200-1	rna_PF3D7_0102200-1	Pf3D7_01_v3	98819	102282	PF3D7_0102200-1	ring-infected erythrocyte surface antigen (RESA)	3464	PF3D7_0102200
Pf3D7_01_v3	99757	-2526	C	1	1	0.293647	0.641769	1.6	1.2037	rna_PF3D7_0102200-1	rna_PF3D7_0102200-1	Pf3D7_01_v3	98819	102282	PF3D7_0102200-1	ring-infected erythrocyte surface antigen (RESA)	3464	PF3D7_0102200
Pf3D7_01_v3	99758	-2525	A	1	16.8071	0.648789	0.787801	1	1	rna_PF3D7_0102200-1	rna_PF3D7_0102200-1	Pf3D7_01_v3	98819	102282	PF3D7_0102200-1	ring-infected erythrocyte surface antigen (RESA)	3464	PF3D7_0102200
Pf3D7_01_v3	99759	-2524	A	1	1	1.34126	2.26383	1.2	1	rna_PF3D7_0102200-1	rna_PF3D7_0102200-1	Pf3D7_01_v3	98819	102282	PF3D7_0102200-1	ring-infected erythrocyte surface antigen (RESA)	3464	PF3D7_0102200
Pf3D7_01_v3	99760	-2523	G	1	1	0.934471	1.6956	1	1	rna_PF3D7_0102200-1	rna_PF3D7_0102200-1	Pf3D7_01_v3	98819	102282	PF3D7_0102200-1	ring-infected erythrocyte surface antigen (RESA)	3464	PF3D7_0102200
Pf3D7_01_v3	99761	-2522	G	1	1	1.17824	0.463329	1	1	rna_PF3D7_0102200-1	rna_PF3D7_0102200-1	Pf3D7_01_v3	98819	102282	PF3D7_0102200-1	ring-infected erythrocyte surface antigen (RESA)	3464	PF3D7_0102200
Pf3D7_01_v3	99762	-2521	A	1	1	0.600998	0.672178	1	1	rna_PF3D7_0102200-1	rna_PF3D7_0102200-1	Pf3D7_01_v3	98819	102282	PF3D7_0102200-1	ring-infected erythrocyte surface antigen (RESA)	3464	PF3D7_0102200
Pf3D7_01_v3	99763	-2520	G	1	2.97588	0.467236	1.14966	1	1	rna_PF3D7_0102200-1	rna_PF3D7_0102200-1	Pf3D7_01_v3	98819	102282	PF3D7_0102200-1	ring-infected erythrocyte surface antigen (RESA)	3464	PF3D7_0102200
Pf3D7_01_v3	99764	-2519	G	1	1	2.52434	1.98252	1	1	rna_PF3D7_0102200-1	rna_PF3D7_0102200-1	Pf3D7_01_v3	98819	102282	PF3D7_0102200-1	ring-infected erythrocyte surface antigen (RESA)	3464	PF3D7_0102200
Pf3D7_01_v3	99765	-2518	A	1	2.97588	0.179071	0.715907	1	1	rna_PF3D7_0102200-1	rna_PF3D7_0102200-1	Pf3D7_01_v3	98819	102282	PF3D7_0102200-1	ring-infected erythrocyte surface antigen (RESA)	3464	PF3D7_0102200
Pf3D7_01_v3	99766	-2517	G	1	4.95177	0.512151	1.37973	1	2.01848	rna_PF3D7_0102200-1	rna_PF3D7_0102200-1	Pf3D7_01_v3	98819	102282	PF3D7_0102200-1	ring-infected erythrocyte surface antigen (RESA)	3464	PF3D7_0102200
Pf3D7_01_v3	99767	-2516	A	1	1	0.476128	2.13531	1	1	rna_PF3D7_0102200-1	rna_PF3D7_0102200-1	Pf3D7_01_v3	98819	102282	PF3D7_0102200-1	ring-infected erythrocyte surface antigen (RESA)	3464	PF3D7_0102200
Pf3D7_01_v3	99768	-2515	G	1	1	2.9651	4.27263	1	1	rna_PF3D7_0102200-1	rna_PF3D7_0102200-1	Pf3D7_01_v3	98819	102282	PF3D7_0102200-1	ring-infected erythrocyte surface antigen (RESA)	3464	PF3D7_0102200
Pf3D7_01_v3	99769	-2514	A	1	2.97588	0.697541	1.50862	1	1	rna_PF3D7_0102200-1	rna_PF3D7_0102200-1	Pf3D7_01_v3	98819	102282	PF3D7_0102200-1	ring-infected erythrocyte surface antigen (RESA)	3464	PF3D7_0102200
Pf3D7_01_v3	99770	-2513	A	1	2.97588	1.14774	0.723561	1	1	rna_PF3D7_0102200-1	rna_PF3D7_0102200-1	Pf3D7_01_v3	98819	102282	PF3D7_0102200-1	ring-infected erythrocyte surface antigen (RESA)	3464	PF3D7_0102200
Pf3D7_01_v3	99771	-2512	C	1	4.95177	1	4.50535	0.741745	0.741745	rna_PF3D7_0102200-1	rna_PF3D7_0102200-1	Pf3D7_01_v3	98819	102282	PF3D7_0102200-1	ring-infected erythrocyte surface antigen (RESA)	3464	PF3D7_0102200
Pf3D7_01_v3	99772	-2511	C	1	12.8553	0.451893	0.471225	0.741745	0.741745	rna_PF3D7_0102200-1	rna_PF3D7_0102200-1	Pf3D7_01_v3	98819	102282	PF3D7_0102200-1	ring-infected erythrocyte surface antigen (RESA)	3464	PF3D7_0102200
Pf3D7_01_v3	99773	-2510	T	1	1	1.04055	0.556595	1	1	rna_PF3D7_0102200-1	rna_PF3D7_0102200-1	Pf3D7_01_v3	98819	102282	PF3D7_0102200-1	ring-infected erythrocyte surface antigen (RESA)	3464	PF3D7_0102200
Pf3D7_01_v3	99774	-2509	T	1	1	2.30129	0.512676	1	1	rna_PF3D7_0102200-1	rna_PF3D7_0102200-1	Pf3D7_01_v3	98819	102282	PF3D7_0102200-1	ring-infected erythrocyte surface antigen (RESA)	3464	PF3D7_0102200
Pf3D7_01_v3	99775	-2508	G	1	2.97588	1.5382	1.01914	1	1	rna_PF3D7_0102200-1	rna_PF3D7_0102200-1	Pf3D7_01_v3	98819	102282	PF3D7_0102200-1	ring-infected erythrocyte surface antigen (RESA)	3464	PF3D7_0102200
Pf3D7_01_v3	99776	-2507	A	1	10.8794	1.29473	1.28293	1	1	rna_PF3D7_0102200-1	rna_PF3D7_0102200-1	Pf3D7_01_v3	98819	102282	PF3D7_0102200-1	ring-infected erythrocyte surface antigen (RESA)	3464	PF3D7_0102200
Pf3D7_01_v3	99777	-2506	A	1	1	5.07216	3.47621	1	1	rna_PF3D7_0102200-1	rna_PF3D7_0102200-1	Pf3D7_01_v3	98819	102282	PF3D7_0102200-1	ring-infected erythrocyte surface antigen (RESA)	3464	PF3D7_0102200
Pf3D7_01_v3	99778	-2505	G	1	1	1.31127	2.10857	1	1	rna_PF3D7_0102200-1	rna_PF3D7_0102200-1	Pf3D7_01_v3	98819	102282	PF3D7_0102200-1	ring-infected erythrocyte surface antigen (RESA)	3464	PF3D7_0102200
Pf3D7_01_v3	99779	-2504	A	0.431789	2.99129	1.63508	2.01321	1.4	1	rna_PF3D7_0102200-1	rna_PF3D7_0102200-1	Pf3D7_01_v3	98819	102282	PF3D7_0102200-1	ring-infected erythrocyte surface antigen (RESA)	3464	PF3D7_0102200
Pf3D7_01_v3	99780	-2503	A	1	6.92765	1.28335	1.41336	1	1.40739	rna_PF3D7_0102200-1	rna_PF3D7_0102200-1	Pf3D7_01_v3	98819	102282	PF3D7_0102200-1	ring-infected erythrocyte surface antigen (RESA)	3464	PF3D7_0102200
Pf3D7_01_v3	99781	-2502	A	1	2.97588	1.17225	2.45977	1	1	rna_PF3D7_0102200-1	rna_PF3D7_0102200-1	Pf3D7_01_v3	98819	102282	PF3D7_0102200-1	ring-infected erythrocyte surface antigen (RESA)	3464	PF3D7_0102200
Pf3D7_01_v3	99782	-2501	G	1	1	1.96877	2.39193	1	1	rna_PF3D7_0102200-1	rna_PF3D7_0102200-1	Pf3D7_01_v3	98819	102282	PF3D7_0102200-1	ring-infected erythrocyte surface antigen (RESA)	3464	PF3D7_0102200
Pf3D7_01_v3	99783	-2500	A	1	1	1.15087	2.49109	0.741745	0.741745	rna_PF3D7_0102200-1	rna_PF3D7_0102200-1	Pf3D7_01_v3	98819	102282	PF3D7_0102200-1	ring-infected erythrocyte surface antigen (RESA)	3464	PF3D7_0102200
Pf3D7_01_v3	99784	-2499	T	1	2.97588	2.27686	1.54876	1	1	rna_PF3D7_0102200-1	rna_PF3D7_0102200-1	Pf3D7_01_v3	98819	102282	PF3D7_0102200-1	ring-infected erythrocyte surface antigen (RESA)	3464	PF3D7_0102200
Pf3D7_01_v3	99785	-2498	T	1	1	4.49249	4.1112	1	1	rna_PF3D7_0102200-1	rna_PF3D7_0102200-1	Pf3D7_01_v3	98819	102282	PF3D7_0102200-1	ring-infected erythrocyte surface antigen (RESA)	3464	PF3D7_0102200
Pf3D7_01_v3	99786	-2497	G	1	4.95177	1.50553	1.48981	1	1	rna_PF3D7_0102200-1	rna_PF3D7_0102200-1	Pf3D7_01_v3	98819	102282	PF3D7_0102200-1	ring-infected erythrocyte surface antigen (RESA)	3464	PF3D7_0102200
Pf3D7_01_v3	99787	-2496	A	1	4.95177	1.27527	1.43135	2	1	rna_PF3D7_0102200-1	rna_PF3D7_0102200-1	Pf3D7_01_v3	98819	102282	PF3D7_0102200-1	ring-infected erythrocyte surface antigen (RESA)	3464	PF3D7_0102200
Pf3D7_01_v3	99788	-2495	A	1	4.95177	0.428874	0.799569	1.2	1	rna_PF3D7_0102200-1	rna_PF3D7_0102200-1	Pf3D7_01_v3	98819	102282	PF3D7_0102200-1	ring-infected erythrocyte surface antigen (RESA)	3464	PF3D7_0102200
Pf3D7_01_v3	99789	-2494	C	1	2.97588	0.624877	0.333483	1.4	1.2037	rna_PF3D7_0102200-1	rna_PF3D7_0102200-1	Pf3D7_01_v3	98819	102282	PF3D7_0102200-1	ring-infected erythrocyte surface antigen (RESA)	3464	PF3D7_0102200
Pf3D7_01_v3	99790	-2493	T	1	4.95177	1.58513	1.19528	1	1	rna_PF3D7_0102200-1	rna_PF3D7_0102200-1	Pf3D7_01_v3	98819	102282	PF3D7_0102200-1	ring-infected erythrocyte surface antigen (RESA)	3464	PF3D7_0102200
Pf3D7_01_v3	99791	-2492	C	1	10.8794	0.215395	0.398797	1.2	1	rna_PF3D7_0102200-1	rna_PF3D7_0102200-1	Pf3D7_01_v3	98819	102282	PF3D7_0102200-1	ring-infected erythrocyte surface antigen (RESA)	3464	PF3D7_0102200
Pf3D7_01_v3	99792	-2491	A	1	1	0.273181	0.831777	1	1.2037	rna_PF3D7_0102200-1	rna_PF3D7_0102200-1	Pf3D7_01_v3	98819	102282	PF3D7_0102200-1	ring-infected erythrocyte surface antigen (RESA)	3464	PF3D7_0102200
Pf3D7_01_v3	99793	-2490	C	1	4.95177	0.666552	1.66861	0.741745	0.741745	rna_PF3D7_0102200-1	rna_PF3D7_0102200-1	Pf3D7_01_v3	98819	102282	PF3D7_0102200-1	ring-infected erythrocyte surface antigen (RESA)	3464	PF3D7_0102200
Pf3D7_01_v3	99794	-2489	A	1	10.8794	0.246863	0.710722	1.6	1	rna_PF3D7_0102200-1	rna_PF3D7_0102200-1	Pf3D7_01_v3	98819	102282	PF3D7_0102200-1	ring-infected erythrocyte surface antigen (RESA)	3464	PF3D7_0102200
Pf3D7_01_v3	99795	-2488	A	1	2.97588	0.813798	1.23694	1	1	rna_PF3D7_0102200-1	rna_PF3D7_0102200-1	Pf3D7_01_v3	98819	102282	PF3D7_0102200-1	ring-infected erythrocyte surface antigen (RESA)	3464	PF3D7_0102200
Pf3D7_01_v3	99796	-2487	T	1	4.95177	0.326909	1.46073	0.741745	1.04392	rna_PF3D7_0102200-1	rna_PF3D7_0102200-1	Pf3D7_01_v3	98819	102282	PF3D7_0102200-1	ring-infected erythrocyte surface antigen (RESA)	3464	PF3D7_0102200
Pf3D7_01_v3	99797	-2486	T	1	4.95177	0.824579	1.3906	1	1	rna_PF3D7_0102200-1	rna_PF3D7_0102200-1	Pf3D7_01_v3	98819	102282	PF3D7_0102200-1	ring-infected erythrocyte surface antigen (RESA)	3464	PF3D7_0102200
Pf3D7_01_v3	99798	-2485	T	1	1	0.845422	2.10514	0.890094	0.892835	rna_PF3D7_0102200-1	rna_PF3D7_0102200-1	Pf3D7_01_v3	98819	102282	PF3D7_0102200-1	ring-infected erythrocyte surface antigen (RESA)	3464	PF3D7_0102200
Pf3D7_01_v3	99799	-2484	A	1	1	0.177585	0.425978	1	1	rna_PF3D7_0102200-1	rna_PF3D7_0102200-1	Pf3D7_01_v3	98819	102282	PF3D7_0102200-1	ring-infected erythrocyte surface antigen (RESA)	3464	PF3D7_0102200
Pf3D7_01_v3	99800	-2483	A	1	1	3.04832	5.73659	1.6	1.2037	rna_PF3D7_0102200-1	rna_PF3D7_0102200-1	Pf3D7_01_v3	98819	102282	PF3D7_0102200-1	ring-infected erythrocyte surface antigen (RESA)	3464	PF3D7_0102200
Pf3D7_01_v3	99801	-2482	A	1	2.97588	0.409916	0.823928	1	1	rna_PF3D7_0102200-1	rna_PF3D7_0102200-1	Pf3D7_01_v3	98819	102282	PF3D7_0102200-1	ring-infected erythrocyte surface antigen (RESA)	3464	PF3D7_0102200
Pf3D7_01_v3	99802	-2481	A	1	8.90354	0.502115	1.10919	1	1	rna_PF3D7_0102200-1	rna_PF3D7_0102200-1	Pf3D7_01_v3	98819	102282	PF3D7_0102200-1	ring-infected erythrocyte surface antigen (RESA)	3464	PF3D7_0102200
Pf3D7_01_v3	99803	-2480	A	1	2.97588	1.14457	2.08588	1	1	rna_PF3D7_0102200-1	rna_PF3D7_0102200-1	Pf3D7_01_v3	98819	102282	PF3D7_0102200-1	ring-infected erythrocyte surface antigen (RESA)	3464	PF3D7_0102200
Pf3D7_01_v3	99804	-2479	C	1	1	0.304832	1.19528	1.2	1	rna_PF3D7_0102200-1	rna_PF3D7_0102200-1	Pf3D7_01_v3	98819	102282	PF3D7_0102200-1	ring-infected erythrocyte surface antigen (RESA)	3464	PF3D7_0102200
Pf3D7_01_v3	99805	-2478	T	1	1	2.3187	3.05289	1	1	rna_PF3D7_0102200-1	rna_PF3D7_0102200-1	Pf3D7_01_v3	98819	102282	PF3D7_0102200-1	ring-infected erythrocyte surface antigen (RESA)	3464	PF3D7_0102200
Pf3D7_01_v3	99806	-2477	G	1	1	1.59076	4.05323	1	1	rna_PF3D7_0102200-1	rna_PF3D7_0102200-1	Pf3D7_01_v3	98819	102282	PF3D7_0102200-1	ring-infected erythrocyte surface antigen (RESA)	3464	PF3D7_0102200
Pf3D7_01_v3	99807	-2476	G	1	1	1.43541	1.76564	0.589503	0.949739	rna_PF3D7_0102200-1	rna_PF3D7_0102200-1	Pf3D7_01_v3	98819	102282	PF3D7_0102200-1	ring-infected erythrocyte surface antigen (RESA)	3464	PF3D7_0102200
Pf3D7_01_v3	99808	-2475	T	0.603146	1.79489	1.11089	0.695247	1.2	1.40739	rna_PF3D7_0102200-1	rna_PF3D7_0102200-1	Pf3D7_01_v3	98819	102282	PF3D7_0102200-1	ring-infected erythrocyte surface antigen (RESA)	3464	PF3D7_0102200
Pf3D7_01_v3	99809	-2474	A	1	1	1.90013	2.34069	1	1	rna_PF3D7_0102200-1	rna_PF3D7_0102200-1	Pf3D7_01_v3	98819	102282	PF3D7_0102200-1	ring-infected erythrocyte surface antigen (RESA)	3464	PF3D7_0102200
Pf3D7_01_v3	99810	-2473	C	1	14.8312	1.67393	1.54776	1	1	rna_PF3D7_0102200-1	rna_PF3D7_0102200-1	Pf3D7_01_v3	98819	102282	PF3D7_0102200-1	ring-infected erythrocyte surface antigen (RESA)	3464	PF3D7_0102200
Pf3D7_01_v3	99811	-2472	A	1	1	1.93164	1.39792	1.2	1	rna_PF3D7_0102200-1	rna_PF3D7_0102200-1	Pf3D7_01_v3	98819	102282	PF3D7_0102200-1	ring-infected erythrocyte surface antigen (RESA)	3464	PF3D7_0102200
Pf3D7_01_v3	99812	-2471	G	1	1	1.21481	2.51451	1	1	rna_PF3D7_0102200-1	rna_PF3D7_0102200-1	Pf3D7_01_v3	98819	102282	PF3D7_0102200-1	ring-infected erythrocyte surface antigen (RESA)	3464	PF3D7_0102200
Pf3D7_01_v3	99813	-2470	G	1	1	1.34903	2.13531	1.2	1	rna_PF3D7_0102200-1	rna_PF3D7_0102200-1	Pf3D7_01_v3	98819	102282	PF3D7_0102200-1	ring-infected erythrocyte surface antigen (RESA)	3464	PF3D7_0102200
Pf3D7_01_v3	99814	-2469	C	1	4.95177	0.533229	0.150849	1	1	rna_PF3D7_0102200-1	rna_PF3D7_0102200-1	Pf3D7_01_v3	98819	102282	PF3D7_0102200-1	ring-infected erythrocyte surface antigen (RESA)	3464	PF3D7_0102200
Pf3D7_01_v3	99815	-2468	A	1	1	1.5886	1.55912	0.943204	0.589503	rna_PF3D7_0102200-1	rna_PF3D7_0102200-1	Pf3D7_01_v3	98819	102282	PF3D7_0102200-1	ring-infected erythrocyte surface antigen (RESA)	3464	PF3D7_0102200
Pf3D7_01_v3	99816	-2467	G	0.603146	0.603146	0.33428	0.386668	1	1	rna_PF3D7_0102200-1	rna_PF3D7_0102200-1	Pf3D7_01_v3	98819	102282	PF3D7_0102200-1	ring-infected erythrocyte surface antigen (RESA)	3464	PF3D7_0102200
Pf3D7_01_v3	99817	-2466	A	1	2.97588	0.85353	1.28433	1	1	rna_PF3D7_0102200-1	rna_PF3D7_0102200-1	Pf3D7_01_v3	98819	102282	PF3D7_0102200-1	ring-infected erythrocyte surface antigen (RESA)	3464	PF3D7_0102200
Pf3D7_01_v3	99818	-2465	A	1	16.8071	0.613369	0.620646	1	1.81478	rna_PF3D7_0102200-1	rna_PF3D7_0102200-1	Pf3D7_01_v3	98819	102282	PF3D7_0102200-1	ring-infected erythrocyte surface antigen (RESA)	3464	PF3D7_0102200
Pf3D7_01_v3	99819	-2464	A	1	2.97588	0.627787	1.88218	1.2	1	rna_PF3D7_0102200-1	rna_PF3D7_0102200-1	Pf3D7_01_v3	98819	102282	PF3D7_0102200-1	ring-infected erythrocyte surface antigen (RESA)	3464	PF3D7_0102200
Pf3D7_01_v3	99820	-2463	T	1	12.8553	0.653297	0.838511	2	1.40739	rna_PF3D7_0102200-1	rna_PF3D7_0102200-1	Pf3D7_01_v3	98819	102282	PF3D7_0102200-1	ring-infected erythrocyte surface antigen (RESA)	3464	PF3D7_0102200
Pf3D7_01_v3	99821	-2462	A	0.233108	1.1543	0.77762	0.872974	1	1	rna_PF3D7_0102200-1	rna_PF3D7_0102200-1	Pf3D7_01_v3	98819	102282	PF3D7_0102200-1	ring-infected erythrocyte surface antigen (RESA)	3464	PF3D7_0102200
Pf3D7_01_v3	99822	-2461	T	0.431789	2.99129	0.845422	1.99777	0.741745	1.04392	rna_PF3D7_0102200-1	rna_PF3D7_0102200-1	Pf3D7_01_v3	98819	102282	PF3D7_0102200-1	ring-infected erythrocyte surface antigen (RESA)	3464	PF3D7_0102200
Pf3D7_01_v3	99823	-2460	T	1.60294	18.783	0.606811	0.976648	1	1.2037	rna_PF3D7_0102200-1	rna_PF3D7_0102200-1	Pf3D7_01_v3	98819	102282	PF3D7_0102200-1	ring-infected erythrocyte surface antigen (RESA)	3464	PF3D7_0102200
Pf3D7_01_v3	99824	-2459	T	0.431789	6.40395	1.55467	1.70001	1.2	1.2037	rna_PF3D7_0102200-1	rna_PF3D7_0102200-1	Pf3D7_01_v3	98819	102282	PF3D7_0102200-1	ring-infected erythrocyte surface antigen (RESA)	3464	PF3D7_0102200
Pf3D7_01_v3	99825	-2458	A	1	8.90354	2.75823	4.17191	1	1	rna_PF3D7_0102200-1	rna_PF3D7_0102200-1	Pf3D7_01_v3	98819	102282	PF3D7_0102200-1	ring-infected erythrocyte surface antigen (RESA)	3464	PF3D7_0102200
Pf3D7_01_v3	99826	-2457	A	1	8.90354	0.967549	1.11695	1.78019	0.892835	rna_PF3D7_0102200-1	rna_PF3D7_0102200-1	Pf3D7_01_v3	98819	102282	PF3D7_0102200-1	ring-infected erythrocyte surface antigen (RESA)	3464	PF3D7_0102200
Pf3D7_01_v3	99827	-2456	A	1	1	1.26431	0.836396	1	1.61109	rna_PF3D7_0102200-1	rna_PF3D7_0102200-1	Pf3D7_01_v3	98819	102282	PF3D7_0102200-1	ring-infected erythrocyte surface antigen (RESA)	3464	PF3D7_0102200
Pf3D7_01_v3	99828	-2455	T	1	6.92765	1.17225	1.35192	1.4	1	rna_PF3D7_0102200-1	rna_PF3D7_0102200-1	Pf3D7_01_v3	98819	102282	PF3D7_0102200-1	ring-infected erythrocyte surface antigen (RESA)	3464	PF3D7_0102200
Pf3D7_01_v3	99829	-2454	C	1	2.97588	0.588119	0.414013	1.06111	0.589503	rna_PF3D7_0102200-1	rna_PF3D7_0102200-1	Pf3D7_01_v3	98819	102282	PF3D7_0102200-1	ring-infected erythrocyte surface antigen (RESA)	3464	PF3D7_0102200
Pf3D7_01_v3	99830	-2453	T	1	10.8794	1.60828	0.447221	1	1	rna_PF3D7_0102200-1	rna_PF3D7_0102200-1	Pf3D7_01_v3	98819	102282	PF3D7_0102200-1	ring-infected erythrocyte surface antigen (RESA)	3464	PF3D7_0102200
Pf3D7_01_v3	99831	-2452	T	1	1	1.96239	1.42263	1	1	rna_PF3D7_0102200-1	rna_PF3D7_0102200-1	Pf3D7_01_v3	98819	102282	PF3D7_0102200-1	ring-infected erythrocyte surface antigen (RESA)	3464	PF3D7_0102200
Pf3D7_01_v3	99832	-2451	G	1	4.95177	1.80347	1.68319	1	1.81478	rna_PF3D7_0102200-1	rna_PF3D7_0102200-1	Pf3D7_01_v3	98819	102282	PF3D7_0102200-1	ring-infected erythrocyte surface antigen (RESA)	3464	PF3D7_0102200
Pf3D7_01_v3	99833	-2450	A	1	4.95177	2.27686	4.22361	1.2	1	rna_PF3D7_0102200-1	rna_PF3D7_0102200-1	Pf3D7_01_v3	98819	102282	PF3D7_0102200-1	ring-infected erythrocyte surface antigen (RESA)	3464	PF3D7_0102200
Pf3D7_01_v3	99834	-2449	A	0.603146	0.603146	1.73903	5.38118	0.741745	0.892835	rna_PF3D7_0102200-1	rna_PF3D7_0102200-1	Pf3D7_01_v3	98819	102282	PF3D7_0102200-1	ring-infected erythrocyte surface antigen (RESA)	3464	PF3D7_0102200
Pf3D7_01_v3	99835	-2448	G	0.603146	1.79489	2.62156	5.73659	1	2.22217	rna_PF3D7_0102200-1	rna_PF3D7_0102200-1	Pf3D7_01_v3	98819	102282	PF3D7_0102200-1	ring-infected erythrocyte surface antigen (RESA)	3464	PF3D7_0102200
Pf3D7_01_v3	99836	-2447	A	0.336257	3.65828	0.843631	1.40813	1.03844	1.19501	rna_PF3D7_0102200-1	rna_PF3D7_0102200-1	Pf3D7_01_v3	98819	102282	PF3D7_0102200-1	ring-infected erythrocyte surface antigen (RESA)	3464	PF3D7_0102200
Pf3D7_01_v3	99837	-2446	A	1	4.95177	1.21631	3.78122	1.8	1.2037	rna_PF3D7_0102200-1	rna_PF3D7_0102200-1	Pf3D7_01_v3	98819	102282	PF3D7_0102200-1	ring-infected erythrocyte surface antigen (RESA)	3464	PF3D7_0102200
Pf3D7_01_v3	99838	-2445	T	0.431789	8.96345	0.292214	1.07129	0.890094	0.892835	rna_PF3D7_0102200-1	rna_PF3D7_0102200-1	Pf3D7_01_v3	98819	102282	PF3D7_0102200-1	ring-infected erythrocyte surface antigen (RESA)	3464	PF3D7_0102200
Pf3D7_01_v3	99839	-2444	A	0.603146	4.17839	0.615813	1.35892	1.2	1.40739	rna_PF3D7_0102200-1	rna_PF3D7_0102200-1	Pf3D7_01_v3	98819	102282	PF3D7_0102200-1	ring-infected erythrocyte surface antigen (RESA)	3464	PF3D7_0102200
Pf3D7_01_v3	99840	-2443	T	0.603146	4.17839	0.893601	2.12653	1	1.2037	rna_PF3D7_0102200-1	rna_PF3D7_0102200-1	Pf3D7_01_v3	98819	102282	PF3D7_0102200-1	ring-infected erythrocyte surface antigen (RESA)	3464	PF3D7_0102200
Pf3D7_01_v3	99841	-2442	A	1	2.97588	1.2228	4.95995	1	1.2037	rna_PF3D7_0102200-1	rna_PF3D7_0102200-1	Pf3D7_01_v3	98819	102282	PF3D7_0102200-1	ring-infected erythrocyte surface antigen (RESA)	3464	PF3D7_0102200
Pf3D7_01_v3	99842	-2441	G	1	8.90354	1.35724	6.90005	1.2	1.40739	rna_PF3D7_0102200-1	rna_PF3D7_0102200-1	Pf3D7_01_v3	98819	102282	PF3D7_0102200-1	ring-infected erythrocyte surface antigen (RESA)	3464	PF3D7_0102200
Pf3D7_01_v3	99843	-2440	A	4.61765	6.92765	0.408756	0.749063	1	1	rna_PF3D7_0102200-1	rna_PF3D7_0102200-1	Pf3D7_01_v3	98819	102282	PF3D7_0102200-1	ring-infected erythrocyte surface antigen (RESA)	3464	PF3D7_0102200
Pf3D7_01_v3	99844	-2439	A	1	2.97588	3.29219	3.15428	1	1	rna_PF3D7_0102200-1	rna_PF3D7_0102200-1	Pf3D7_01_v3	98819	102282	PF3D7_0102200-1	ring-infected erythrocyte surface antigen (RESA)	3464	PF3D7_0102200
Pf3D7_01_v3	99845	-2438	G	1	8.90354	4.77761	1.7294	1.03844	0.741745	rna_PF3D7_0102200-1	rna_PF3D7_0102200-1	Pf3D7_01_v3	98819	102282	PF3D7_0102200-1	ring-infected erythrocyte surface antigen (RESA)	3464	PF3D7_0102200
Pf3D7_01_v3	99846	-2437	A	1	6.92765	0.639868	0.429657	1	1	rna_PF3D7_0102200-1	rna_PF3D7_0102200-1	Pf3D7_01_v3	98819	102282	PF3D7_0102200-1	ring-infected erythrocyte surface antigen (RESA)	3464	PF3D7_0102200
Pf3D7_01_v3	99847	-2436	T	1	1	1.80347	0.897589	1	1	rna_PF3D7_0102200-1	rna_PF3D7_0102200-1	Pf3D7_01_v3	98819	102282	PF3D7_0102200-1	ring-infected erythrocyte surface antigen (RESA)	3464	PF3D7_0102200
Pf3D7_01_v3	99848	-2435	T	1.60294	1	3.84088	2.26383	1	1	rna_PF3D7_0102200-1	rna_PF3D7_0102200-1	Pf3D7_01_v3	98819	102282	PF3D7_0102200-1	ring-infected erythrocyte surface antigen (RESA)	3464	PF3D7_0102200
Pf3D7_01_v3	99849	-2434	G	1	10.8794	0.551362	1.4609	1	1.2037	rna_PF3D7_0102200-1	rna_PF3D7_0102200-1	Pf3D7_01_v3	98819	102282	PF3D7_0102200-1	ring-infected erythrocyte surface antigen (RESA)	3464	PF3D7_0102200
Pf3D7_01_v3	99850	-2433	A	1	1	0.195127	0.765731	1.2	1	rna_PF3D7_0102200-1	rna_PF3D7_0102200-1	Pf3D7_01_v3	98819	102282	PF3D7_0102200-1	ring-infected erythrocyte surface antigen (RESA)	3464	PF3D7_0102200
Pf3D7_01_v3	99851	-2432	C	1	1	2.87082	2.77775	1	1	rna_PF3D7_0102200-1	rna_PF3D7_0102200-1	Pf3D7_01_v3	98819	102282	PF3D7_0102200-1	ring-infected erythrocyte surface antigen (RESA)	3464	PF3D7_0102200
Pf3D7_01_v3	99852	-2431	T	1	2.97588	1.28929	1.11647	0.890094	0.741745	rna_PF3D7_0102200-1	rna_PF3D7_0102200-1	Pf3D7_01_v3	98819	102282	PF3D7_0102200-1	ring-infected erythrocyte surface antigen (RESA)	3464	PF3D7_0102200
Pf3D7_01_v3	99853	-2430	G	1	1	0.469994	1.0741	1	1	rna_PF3D7_0102200-1	rna_PF3D7_0102200-1	Pf3D7_01_v3	98819	102282	PF3D7_0102200-1	ring-infected erythrocyte surface antigen (RESA)	3464	PF3D7_0102200
Pf3D7_01_v3	99854	-2429	T	5.82354	2.97588	1.5382	0.953061	1.2	1	rna_PF3D7_0102200-1	rna_PF3D7_0102200-1	Pf3D7_01_v3	98819	102282	PF3D7_0102200-1	ring-infected erythrocyte surface antigen (RESA)	3464	PF3D7_0102200
Pf3D7_01_v3	99855	-2428	G	1.60294	2.97588	1.70907	2.22859	0.890094	0.741745	rna_PF3D7_0102200-1	rna_PF3D7_0102200-1	Pf3D7_01_v3	98819	102282	PF3D7_0102200-1	ring-infected erythrocyte surface antigen (RESA)	3464	PF3D7_0102200
Pf3D7_01_v3	99856	-2427	T	1	14.8312	0.652792	1.54115	1	1.2037	rna_PF3D7_0102200-1	rna_PF3D7_0102200-1	Pf3D7_01_v3	98819	102282	PF3D7_0102200-1	ring-infected erythrocyte surface antigen (RESA)	3464	PF3D7_0102200
Pf3D7_01_v3	99857	-2426	T	1	1	3.0433	6.43949	1	1	rna_PF3D7_0102200-1	rna_PF3D7_0102200-1	Pf3D7_01_v3	98819	102282	PF3D7_0102200-1	ring-infected erythrocyte surface antigen (RESA)	3464	PF3D7_0102200
Pf3D7_01_v3	99858	-2425	G	1	1	4.2058	6.4237	2.8	1	rna_PF3D7_0102200-1	rna_PF3D7_0102200-1	Pf3D7_01_v3	98819	102282	PF3D7_0102200-1	ring-infected erythrocyte surface antigen (RESA)	3464	PF3D7_0102200
Pf3D7_01_v3	99859	-2424	A	0.603146	2.98664	1.48708	1.22995	1	1.2037	rna_PF3D7_0102200-1	rna_PF3D7_0102200-1	Pf3D7_01_v3	98819	102282	PF3D7_0102200-1	ring-infected erythrocyte surface antigen (RESA)	3464	PF3D7_0102200
Pf3D7_01_v3	99860	-2423	A	1	1	1.89301	1.43406	0.741745	0.741745	rna_PF3D7_0102200-1	rna_PF3D7_0102200-1	Pf3D7_01_v3	98819	102282	PF3D7_0102200-1	ring-infected erythrocyte surface antigen (RESA)	3464	PF3D7_0102200
Pf3D7_01_v3	99861	-2422	C	1	2.97588	0.37919	0.377035	1	1	rna_PF3D7_0102200-1	rna_PF3D7_0102200-1	Pf3D7_01_v3	98819	102282	PF3D7_0102200-1	ring-infected erythrocyte surface antigen (RESA)	3464	PF3D7_0102200
Pf3D7_01_v3	99862	-2421	C	0.336257	5.6515	0.578237	0.339848	0.707403	0.589503	rna_PF3D7_0102200-1	rna_PF3D7_0102200-1	Pf3D7_01_v3	98819	102282	PF3D7_0102200-1	ring-infected erythrocyte surface antigen (RESA)	3464	PF3D7_0102200
Pf3D7_01_v3	99863	-2420	A	1	4.95177	3.63571	1.98755	1.4	1	rna_PF3D7_0102200-1	rna_PF3D7_0102200-1	Pf3D7_01_v3	98819	102282	PF3D7_0102200-1	ring-infected erythrocyte surface antigen (RESA)	3464	PF3D7_0102200
Pf3D7_01_v3	99864	-2419	A	0.431789	3.84445	0.618126	0.923207	0.741745	0.741745	rna_PF3D7_0102200-1	rna_PF3D7_0102200-1	Pf3D7_01_v3	98819	102282	PF3D7_0102200-1	ring-infected erythrocyte surface antigen (RESA)	3464	PF3D7_0102200
Pf3D7_01_v3	99865	-2418	A	1	2.97588	4.5783	5.18348	1	1	rna_PF3D7_0102200-1	rna_PF3D7_0102200-1	Pf3D7_01_v3	98819	102282	PF3D7_0102200-1	ring-infected erythrocyte surface antigen (RESA)	3464	PF3D7_0102200
Pf3D7_01_v3	99866	-2417	T	0.603146	2.98664	0.556686	1.9001	1.2	1	rna_PF3D7_0102200-1	rna_PF3D7_0102200-1	Pf3D7_01_v3	98819	102282	PF3D7_0102200-1	ring-infected erythrocyte surface antigen (RESA)	3464	PF3D7_0102200
Pf3D7_01_v3	99867	-2416	C	1	1	3.65799	3.86664	1.2	1	rna_PF3D7_0102200-1	rna_PF3D7_0102200-1	Pf3D7_01_v3	98819	102282	PF3D7_0102200-1	ring-infected erythrocyte surface antigen (RESA)	3464	PF3D7_0102200
Pf3D7_01_v3	99868	-2415	G	1	6.92765	0.887876	3.1249	1	1	rna_PF3D7_0102200-1	rna_PF3D7_0102200-1	Pf3D7_01_v3	98819	102282	PF3D7_0102200-1	ring-infected erythrocyte surface antigen (RESA)	3464	PF3D7_0102200
Pf3D7_01_v3	99869	-2414	C	1.60294	1	0.647367	1.54557	1	1	rna_PF3D7_0102200-1	rna_PF3D7_0102200-1	Pf3D7_01_v3	98819	102282	PF3D7_0102200-1	ring-infected erythrocyte surface antigen (RESA)	3464	PF3D7_0102200
Pf3D7_01_v3	99870	-2413	T	0.603146	1.79489	2.15994	1.11955	1.6	1	rna_PF3D7_0102200-1	rna_PF3D7_0102200-1	Pf3D7_01_v3	98819	102282	PF3D7_0102200-1	ring-infected erythrocyte surface antigen (RESA)	3464	PF3D7_0102200
Pf3D7_01_v3	99871	-2412	T	1	2.97588	0.841447	1.54876	1	1	rna_PF3D7_0102200-1	rna_PF3D7_0102200-1	Pf3D7_01_v3	98819	102282	PF3D7_0102200-1	ring-infected erythrocyte surface antigen (RESA)	3464	PF3D7_0102200
Pf3D7_01_v3	99872	-2411	G	1	2.97588	4.29857	3.87937	1	1.40739	rna_PF3D7_0102200-1	rna_PF3D7_0102200-1	Pf3D7_01_v3	98819	102282	PF3D7_0102200-1	ring-infected erythrocyte surface antigen (RESA)	3464	PF3D7_0102200
Pf3D7_01_v3	99873	-2410	G	1	1	2.49977	1.89579	1	1	rna_PF3D7_0102200-1	rna_PF3D7_0102200-1	Pf3D7_01_v3	98819	102282	PF3D7_0102200-1	ring-infected erythrocyte surface antigen (RESA)	3464	PF3D7_0102200
Pf3D7_01_v3	99874	-2409	A	1	1	7.38567	2.89153	1	1	rna_PF3D7_0102200-1	rna_PF3D7_0102200-1	Pf3D7_01_v3	98819	102282	PF3D7_0102200-1	ring-infected erythrocyte surface antigen (RESA)	3464	PF3D7_0102200
Pf3D7_01_v3	99875	-2408	A	1	2.97588	1.15798	1.08999	1	1	rna_PF3D7_0102200-1	rna_PF3D7_0102200-1	Pf3D7_01_v3	98819	102282	PF3D7_0102200-1	ring-infected erythrocyte surface antigen (RESA)	3464	PF3D7_0102200
Pf3D7_01_v3	99876	-2407	A	1	2.97588	0.890944	1.62106	1.2	1	rna_PF3D7_0102200-1	rna_PF3D7_0102200-1	Pf3D7_01_v3	98819	102282	PF3D7_0102200-1	ring-infected erythrocyte surface antigen (RESA)	3464	PF3D7_0102200
Pf3D7_01_v3	99877	-2406	G	1	1	0.975463	2.88714	1	1	rna_PF3D7_0102200-1	rna_PF3D7_0102200-1	Pf3D7_01_v3	98819	102282	PF3D7_0102200-1	ring-infected erythrocyte surface antigen (RESA)	3464	PF3D7_0102200
Pf3D7_01_v3	99878	-2405	C	1	6.92765	1.01247	1.68319	1	1.61109	rna_PF3D7_0102200-1	rna_PF3D7_0102200-1	Pf3D7_01_v3	98819	102282	PF3D7_0102200-1	ring-infected erythrocyte surface antigen (RESA)	3464	PF3D7_0102200
Pf3D7_01_v3	99879	-2404	T	1.60294	1	0.691564	1.08001	1	1.40739	rna_PF3D7_0102200-1	rna_PF3D7_0102200-1	Pf3D7_01_v3	98819	102282	PF3D7_0102200-1	ring-infected erythrocyte surface antigen (RESA)	3464	PF3D7_0102200
Pf3D7_01_v3	99880	-2403	T	1	1	0.851419	1.47177	1	1	rna_PF3D7_0102200-1	rna_PF3D7_0102200-1	Pf3D7_01_v3	98819	102282	PF3D7_0102200-1	ring-infected erythrocyte surface antigen (RESA)	3464	PF3D7_0102200
Pf3D7_01_v3	99881	-2402	T	1	4.95177	1.27095	1.95627	0.741745	1.64828	rna_PF3D7_0102200-1	rna_PF3D7_0102200-1	Pf3D7_01_v3	98819	102282	PF3D7_0102200-1	ring-infected erythrocyte surface antigen (RESA)	3464	PF3D7_0102200
Pf3D7_01_v3	99882	-2401	A	1	2.97588	2.25576	5.64754	1	1	rna_PF3D7_0102200-1	rna_PF3D7_0102200-1	Pf3D7_01_v3	98819	102282	PF3D7_0102200-1	ring-infected erythrocyte surface antigen (RESA)	3464	PF3D7_0102200
Pf3D7_01_v3	99883	-2400	T	4.61765	1	0.841678	1.17059	1	1	rna_PF3D7_0102200-1	rna_PF3D7_0102200-1	Pf3D7_01_v3	98819	102282	PF3D7_0102200-1	ring-infected erythrocyte surface antigen (RESA)	3464	PF3D7_0102200
Pf3D7_01_v3	99884	-2399	C	1	10.8794	0.841024	2.24154	1.2	1	rna_PF3D7_0102200-1	rna_PF3D7_0102200-1	Pf3D7_01_v3	98819	102282	PF3D7_0102200-1	ring-infected erythrocyte surface antigen (RESA)	3464	PF3D7_0102200
Pf3D7_01_v3	99885	-2398	C	1	1	1.68205	3.33343	1	1	rna_PF3D7_0102200-1	rna_PF3D7_0102200-1	Pf3D7_01_v3	98819	102282	PF3D7_0102200-1	ring-infected erythrocyte surface antigen (RESA)	3464	PF3D7_0102200
Pf3D7_01_v3	99886	-2397	A	1	18.783	0.639194	0.394982	0.890094	1.04392	rna_PF3D7_0102200-1	rna_PF3D7_0102200-1	Pf3D7_01_v3	98819	102282	PF3D7_0102200-1	ring-infected erythrocyte surface antigen (RESA)	3464	PF3D7_0102200
Pf3D7_01_v3	99887	-2396	A	1	1	0.199163	0.434848	1	1	rna_PF3D7_0102200-1	rna_PF3D7_0102200-1	Pf3D7_01_v3	98819	102282	PF3D7_0102200-1	ring-infected erythrocyte surface antigen (RESA)	3464	PF3D7_0102200
Pf3D7_01_v3	99888	-2395	C	1	1	0.284758	0.758953	1	1	rna_PF3D7_0102200-1	rna_PF3D7_0102200-1	Pf3D7_01_v3	98819	102282	PF3D7_0102200-1	ring-infected erythrocyte surface antigen (RESA)	3464	PF3D7_0102200
Pf3D7_01_v3	99889	-2394	C	1	1	0.953306	0.863377	1	1	rna_PF3D7_0102200-1	rna_PF3D7_0102200-1	Pf3D7_01_v3	98819	102282	PF3D7_0102200-1	ring-infected erythrocyte surface antigen (RESA)	3464	PF3D7_0102200
Pf3D7_01_v3	99890	-2393	A	1	1	0.899121	2.22845	1.4	1.2037	rna_PF3D7_0102200-1	rna_PF3D7_0102200-1	Pf3D7_01_v3	98819	102282	PF3D7_0102200-1	ring-infected erythrocyte surface antigen (RESA)	3464	PF3D7_0102200
Pf3D7_01_v3	99891	-2392	A	1	1	2.62579	3.56093	1	2.42587	rna_PF3D7_0102200-1	rna_PF3D7_0102200-1	Pf3D7_01_v3	98819	102282	PF3D7_0102200-1	ring-infected erythrocyte surface antigen (RESA)	3464	PF3D7_0102200
Pf3D7_01_v3	99892	-2391	A	1	6.92765	1.22365	1.93645	1	1.2037	rna_PF3D7_0102200-1	rna_PF3D7_0102200-1	Pf3D7_01_v3	98819	102282	PF3D7_0102200-1	ring-infected erythrocyte surface antigen (RESA)	3464	PF3D7_0102200
Pf3D7_01_v3	99893	-2390	T	1	10.8794	0.582247	1.44383	0.589503	0.589503	rna_PF3D7_0102200-1	rna_PF3D7_0102200-1	Pf3D7_01_v3	98819	102282	PF3D7_0102200-1	ring-infected erythrocyte surface antigen (RESA)	3464	PF3D7_0102200
Pf3D7_01_v3	99894	-2389	T	1	1	1.46692	1.99725	0.741745	0.741745	rna_PF3D7_0102200-1	rna_PF3D7_0102200-1	Pf3D7_01_v3	98819	102282	PF3D7_0102200-1	ring-infected erythrocyte surface antigen (RESA)	3464	PF3D7_0102200
Pf3D7_01_v3	99895	-2388	C	1	1	2.24008	1.39037	1	1	rna_PF3D7_0102200-1	rna_PF3D7_0102200-1	Pf3D7_01_v3	98819	102282	PF3D7_0102200-1	ring-infected erythrocyte surface antigen (RESA)	3464	PF3D7_0102200
Pf3D7_01_v3	99896	-2387	A	1	2.97588	0.370295	0.458331	1	1	rna_PF3D7_0102200-1	rna_PF3D7_0102200-1	Pf3D7_01_v3	98819	102282	PF3D7_0102200-1	ring-infected erythrocyte surface antigen (RESA)	3464	PF3D7_0102200
Pf3D7_01_v3	99897	-2386	A	1	2.97588	0.790221	0.512433	1	1	rna_PF3D7_0102200-1	rna_PF3D7_0102200-1	Pf3D7_01_v3	98819	102282	PF3D7_0102200-1	ring-infected erythrocyte surface antigen (RESA)	3464	PF3D7_0102200
Pf3D7_01_v3	99898	-2385	T	1	1	1.88518	0.955012	0.589503	1.43006	rna_PF3D7_0102200-1	rna_PF3D7_0102200-1	Pf3D7_01_v3	98819	102282	PF3D7_0102200-1	ring-infected erythrocyte surface antigen (RESA)	3464	PF3D7_0102200
Pf3D7_01_v3	99899	-2384	A	1	8.90354	2.5535	0.600055	1	1	rna_PF3D7_0102200-1	rna_PF3D7_0102200-1	Pf3D7_01_v3	98819	102282	PF3D7_0102200-1	ring-infected erythrocyte surface antigen (RESA)	3464	PF3D7_0102200
Pf3D7_01_v3	99900	-2383	T	1	12.8553	0.830895	0.227263	1	1.2037	rna_PF3D7_0102200-1	rna_PF3D7_0102200-1	Pf3D7_01_v3	98819	102282	PF3D7_0102200-1	ring-infected erythrocyte surface antigen (RESA)	3464	PF3D7_0102200
Pf3D7_01_v3	99901	-2382	T	1	1	0.474597	0.481682	1.2	1	rna_PF3D7_0102200-1	rna_PF3D7_0102200-1	Pf3D7_01_v3	98819	102282	PF3D7_0102200-1	ring-infected erythrocyte surface antigen (RESA)	3464	PF3D7_0102200
Pf3D7_01_v3	99902	-2381	C	1	2.97588	0.408086	0.462796	0.741745	0.741745	rna_PF3D7_0102200-1	rna_PF3D7_0102200-1	Pf3D7_01_v3	98819	102282	PF3D7_0102200-1	ring-infected erythrocyte surface antigen (RESA)	3464	PF3D7_0102200
Pf3D7_01_v3	99903	-2380	A	1	4.95177	0.38922	0.299281	1	1	rna_PF3D7_0102200-1	rna_PF3D7_0102200-1	Pf3D7_01_v3	98819	102282	PF3D7_0102200-1	ring-infected erythrocyte surface antigen (RESA)	3464	PF3D7_0102200
Pf3D7_01_v3	99904	-2379	T	1	2.97588	0.637634	0.537301	1	1	rna_PF3D7_0102200-1	rna_PF3D7_0102200-1	Pf3D7_01_v3	98819	102282	PF3D7_0102200-1	ring-infected erythrocyte surface antigen (RESA)	3464	PF3D7_0102200
Pf3D7_01_v3	99905	-2378	G	1	1	1.15836	1.55146	1	1	rna_PF3D7_0102200-1	rna_PF3D7_0102200-1	Pf3D7_01_v3	98819	102282	PF3D7_0102200-1	ring-infected erythrocyte surface antigen (RESA)	3464	PF3D7_0102200
Pf3D7_01_v3	99906	-2377	C	1	1	0.483775	0.716553	1	1.2037	rna_PF3D7_0102200-1	rna_PF3D7_0102200-1	Pf3D7_01_v3	98819	102282	PF3D7_0102200-1	ring-infected erythrocyte surface antigen (RESA)	3464	PF3D7_0102200
Pf3D7_01_v3	99907	-2376	A	1	1	0.611402	1.17787	1	2.01848	rna_PF3D7_0102200-1	rna_PF3D7_0102200-1	Pf3D7_01_v3	98819	102282	PF3D7_0102200-1	ring-infected erythrocyte surface antigen (RESA)	3464	PF3D7_0102200
Pf3D7_01_v3	99908	-2375	G	1	1	1.0974	2.62001	0.741745	0.741745	rna_PF3D7_0102200-1	rna_PF3D7_0102200-1	Pf3D7_01_v3	98819	102282	PF3D7_0102200-1	ring-infected erythrocyte surface antigen (RESA)	3464	PF3D7_0102200
Pf3D7_01_v3	99909	-2374	A	1	1	0.225829	0.552427	0.741745	0.741745	rna_PF3D7_0102200-1	rna_PF3D7_0102200-1	Pf3D7_01_v3	98819	102282	PF3D7_0102200-1	ring-infected erythrocyte surface antigen (RESA)	3464	PF3D7_0102200
Pf3D7_01_v3	99910	-2373	A	1	1	0.349008	1.2121	1	1	rna_PF3D7_0102200-1	rna_PF3D7_0102200-1	Pf3D7_01_v3	98819	102282	PF3D7_0102200-1	ring-infected erythrocyte surface antigen (RESA)	3464	PF3D7_0102200
Pf3D7_01_v3	99911	-2372	A	1	16.8071	0.620601	3.46691	1	1	rna_PF3D7_0102200-1	rna_PF3D7_0102200-1	Pf3D7_01_v3	98819	102282	PF3D7_0102200-1	ring-infected erythrocyte surface antigen (RESA)	3464	PF3D7_0102200
Pf3D7_01_v3	99912	-2371	A	1	1	1.01247	2.0991	0.589503	0.709582	rna_PF3D7_0102200-1	rna_PF3D7_0102200-1	Pf3D7_01_v3	98819	102282	PF3D7_0102200-1	ring-infected erythrocyte surface antigen (RESA)	3464	PF3D7_0102200
Pf3D7_01_v3	99913	-2370	A	1	4.95177	0.748603	1.7111	0.741745	0.741745	rna_PF3D7_0102200-1	rna_PF3D7_0102200-1	Pf3D7_01_v3	98819	102282	PF3D7_0102200-1	ring-infected erythrocyte surface antigen (RESA)	3464	PF3D7_0102200
Pf3D7_01_v3	99914	-2369	T	1	6.92765	1.29473	4.53972	0.741745	0.741745	rna_PF3D7_0102200-1	rna_PF3D7_0102200-1	Pf3D7_01_v3	98819	102282	PF3D7_0102200-1	ring-infected erythrocyte surface antigen (RESA)	3464	PF3D7_0102200
Pf3D7_01_v3	99915	-2368	T	1	6.92765	0.848417	1.46813	1	1	rna_PF3D7_0102200-1	rna_PF3D7_0102200-1	Pf3D7_01_v3	98819	102282	PF3D7_0102200-1	ring-infected erythrocyte surface antigen (RESA)	3464	PF3D7_0102200
Pf3D7_01_v3	99916	-2367	A	1	1	2.18545	3.46516	1	1	rna_PF3D7_0102200-1	rna_PF3D7_0102200-1	Pf3D7_01_v3	98819	102282	PF3D7_0102200-1	ring-infected erythrocyte surface antigen (RESA)	3464	PF3D7_0102200
Pf3D7_01_v3	99917	-2366	T	1	1	1.36351	3.55536	1	1	rna_PF3D7_0102200-1	rna_PF3D7_0102200-1	Pf3D7_01_v3	98819	102282	PF3D7_0102200-1	ring-infected erythrocyte surface antigen (RESA)	3464	PF3D7_0102200
Pf3D7_01_v3	99918	-2365	G	1	1	1.88395	4.1112	1	1	rna_PF3D7_0102200-1	rna_PF3D7_0102200-1	Pf3D7_01_v3	98819	102282	PF3D7_0102200-1	ring-infected erythrocyte surface antigen (RESA)	3464	PF3D7_0102200
Pf3D7_01_v3	99919	-2364	A	1	1	5.34041	4.5511	1	1	rna_PF3D7_0102200-1	rna_PF3D7_0102200-1	Pf3D7_01_v3	98819	102282	PF3D7_0102200-1	ring-infected erythrocyte surface antigen (RESA)	3464	PF3D7_0102200
Pf3D7_01_v3	99920	-2363	A	1	10.8794	0.746131	1.10822	3.4	1.2037	rna_PF3D7_0102200-1	rna_PF3D7_0102200-1	Pf3D7_01_v3	98819	102282	PF3D7_0102200-1	ring-infected erythrocyte surface antigen (RESA)	3464	PF3D7_0102200
Pf3D7_01_v3	99921	-2362	T	1	10.8794	1.54854	1.05335	1	1	rna_PF3D7_0102200-1	rna_PF3D7_0102200-1	Pf3D7_01_v3	98819	102282	PF3D7_0102200-1	ring-infected erythrocyte surface antigen (RESA)	3464	PF3D7_0102200
Pf3D7_01_v3	99922	-2361	A	1	4.95177	1.95093	1.19528	1	1.2037	rna_PF3D7_0102200-1	rna_PF3D7_0102200-1	Pf3D7_01_v3	98819	102282	PF3D7_0102200-1	ring-infected erythrocyte surface antigen (RESA)	3464	PF3D7_0102200
Pf3D7_01_v3	99923	-2360	G	1	2.97588	4.88591	3.55536	1.2	1	rna_PF3D7_0102200-1	rna_PF3D7_0102200-1	Pf3D7_01_v3	98819	102282	PF3D7_0102200-1	ring-infected erythrocyte surface antigen (RESA)	3464	PF3D7_0102200
Pf3D7_01_v3	99924	-2359	T	1	1	4.6	5.08957	1	1	rna_PF3D7_0102200-1	rna_PF3D7_0102200-1	Pf3D7_01_v3	98819	102282	PF3D7_0102200-1	ring-infected erythrocyte surface antigen (RESA)	3464	PF3D7_0102200
Pf3D7_01_v3	99925	-2358	G	1	1	0.410252	0.431053	1	1	rna_PF3D7_0102200-1	rna_PF3D7_0102200-1	Pf3D7_01_v3	98819	102282	PF3D7_0102200-1	ring-infected erythrocyte surface antigen (RESA)	3464	PF3D7_0102200
Pf3D7_01_v3	99926	-2357	A	1	1	1.27923	0.709171	1	1	rna_PF3D7_0102200-1	rna_PF3D7_0102200-1	Pf3D7_01_v3	98819	102282	PF3D7_0102200-1	ring-infected erythrocyte surface antigen (RESA)	3464	PF3D7_0102200
Pf3D7_01_v3	99927	-2356	C	1	2.97588	0.509579	0.274239	1	1.40739	rna_PF3D7_0102200-1	rna_PF3D7_0102200-1	Pf3D7_01_v3	98819	102282	PF3D7_0102200-1	ring-infected erythrocyte surface antigen (RESA)	3464	PF3D7_0102200
Pf3D7_01_v3	99928	-2355	A	1	4.95177	0.691564	0.416246	1	1	rna_PF3D7_0102200-1	rna_PF3D7_0102200-1	Pf3D7_01_v3	98819	102282	PF3D7_0102200-1	ring-infected erythrocyte surface antigen (RESA)	3464	PF3D7_0102200
Pf3D7_01_v3	99929	-2354	T	1	1	1.63909	0.672178	1	1	rna_PF3D7_0102200-1	rna_PF3D7_0102200-1	Pf3D7_01_v3	98819	102282	PF3D7_0102200-1	ring-infected erythrocyte surface antigen (RESA)	3464	PF3D7_0102200
Pf3D7_01_v3	99930	-2353	T	1	6.92765	0.31013	0.397386	0.589503	0.589503	rna_PF3D7_0102200-1	rna_PF3D7_0102200-1	Pf3D7_01_v3	98819	102282	PF3D7_0102200-1	ring-infected erythrocyte surface antigen (RESA)	3464	PF3D7_0102200
Pf3D7_01_v3	99931	-2352	T	1	1	1.30427	0.724594	1	1.81478	rna_PF3D7_0102200-1	rna_PF3D7_0102200-1	Pf3D7_01_v3	98819	102282	PF3D7_0102200-1	ring-infected erythrocyte surface antigen (RESA)	3464	PF3D7_0102200
Pf3D7_01_v3	99932	-2351	C	1	1	0.494969	0.60895	1	1	rna_PF3D7_0102200-1	rna_PF3D7_0102200-1	Pf3D7_01_v3	98819	102282	PF3D7_0102200-1	ring-infected erythrocyte surface antigen (RESA)	3464	PF3D7_0102200
Pf3D7_01_v3	99933	-2350	T	1	8.90354	0.688645	0.239283	0.741745	0.741745	rna_PF3D7_0102200-1	rna_PF3D7_0102200-1	Pf3D7_01_v3	98819	102282	PF3D7_0102200-1	ring-infected erythrocyte surface antigen (RESA)	3464	PF3D7_0102200
Pf3D7_01_v3	99934	-2349	T	1	1	1.37476	0.269144	1	1.40739	rna_PF3D7_0102200-1	rna_PF3D7_0102200-1	Pf3D7_01_v3	98819	102282	PF3D7_0102200-1	ring-infected erythrocyte surface antigen (RESA)	3464	PF3D7_0102200
Pf3D7_01_v3	99935	-2348	C	1	4.95177	0.544466	0.681244	1	1	rna_PF3D7_0102200-1	rna_PF3D7_0102200-1	Pf3D7_01_v3	98819	102282	PF3D7_0102200-1	ring-infected erythrocyte surface antigen (RESA)	3464	PF3D7_0102200
Pf3D7_01_v3	99936	-2347	C	1	14.8312	0.166356	0.228962	1.4	1.61109	rna_PF3D7_0102200-1	rna_PF3D7_0102200-1	Pf3D7_01_v3	98819	102282	PF3D7_0102200-1	ring-infected erythrocyte surface antigen (RESA)	3464	PF3D7_0102200
Pf3D7_01_v3	99937	-2346	T	1	1	0.632288	0.473965	1.2	1	rna_PF3D7_0102200-1	rna_PF3D7_0102200-1	Pf3D7_01_v3	98819	102282	PF3D7_0102200-1	ring-infected erythrocyte surface antigen (RESA)	3464	PF3D7_0102200
Pf3D7_01_v3	99938	-2345	T	1	6.92765	0.461267	0.259771	1	1.2037	rna_PF3D7_0102200-1	rna_PF3D7_0102200-1	Pf3D7_01_v3	98819	102282	PF3D7_0102200-1	ring-infected erythrocyte surface antigen (RESA)	3464	PF3D7_0102200
Pf3D7_01_v3	99939	-2344	T	1	1	0.875263	0.807507	1.2	1	rna_PF3D7_0102200-1	rna_PF3D7_0102200-1	Pf3D7_01_v3	98819	102282	PF3D7_0102200-1	ring-infected erythrocyte surface antigen (RESA)	3464	PF3D7_0102200
Pf3D7_01_v3	99940	-2343	A	1	2.97588	1.24557	0.414161	1.4	1	rna_PF3D7_0102200-1	rna_PF3D7_0102200-1	Pf3D7_01_v3	98819	102282	PF3D7_0102200-1	ring-infected erythrocyte surface antigen (RESA)	3464	PF3D7_0102200
Pf3D7_01_v3	99941	-2342	A	1	12.8553	0.896477	0.564208	1	1	rna_PF3D7_0102200-1	rna_PF3D7_0102200-1	Pf3D7_01_v3	98819	102282	PF3D7_0102200-1	ring-infected erythrocyte surface antigen (RESA)	3464	PF3D7_0102200
Pf3D7_01_v3	99942	-2341	A	1	1	0.670631	1.64051	1	1	rna_PF3D7_0102200-1	rna_PF3D7_0102200-1	Pf3D7_01_v3	98819	102282	PF3D7_0102200-1	ring-infected erythrocyte surface antigen (RESA)	3464	PF3D7_0102200
Pf3D7_01_v3	99943	-2340	C	1	10.8794	0.405209	0.137974	1	1.61109	rna_PF3D7_0102200-1	rna_PF3D7_0102200-1	Pf3D7_01_v3	98819	102282	PF3D7_0102200-1	ring-infected erythrocyte surface antigen (RESA)	3464	PF3D7_0102200
Pf3D7_01_v3	99944	-2339	A	1	2.97588	0.935297	0.269051	1.03844	1.3461	rna_PF3D7_0102200-1	rna_PF3D7_0102200-1	Pf3D7_01_v3	98819	102282	PF3D7_0102200-1	ring-infected erythrocyte surface antigen (RESA)	3464	PF3D7_0102200
Pf3D7_01_v3	99945	-2338	T	1	10.8794	0.243291	0.0698838	0.741745	0.741745	rna_PF3D7_0102200-1	rna_PF3D7_0102200-1	Pf3D7_01_v3	98819	102282	PF3D7_0102200-1	ring-infected erythrocyte surface antigen (RESA)	3464	PF3D7_0102200
Pf3D7_01_v3	99946	-2337	A	1	10.8794	0.224215	0.363552	2	1.2037	rna_PF3D7_0102200-1	rna_PF3D7_0102200-1	Pf3D7_01_v3	98819	102282	PF3D7_0102200-1	ring-infected erythrocyte surface antigen (RESA)	3464	PF3D7_0102200
Pf3D7_01_v3	99947	-2336	T	1	4.95177	0.418997	0.277019	1.4	1.2037	rna_PF3D7_0102200-1	rna_PF3D7_0102200-1	Pf3D7_01_v3	98819	102282	PF3D7_0102200-1	ring-infected erythrocyte surface antigen (RESA)	3464	PF3D7_0102200
Pf3D7_01_v3	99948	-2335	A	1	1	1.11901	0.725641	1	1	rna_PF3D7_0102200-1	rna_PF3D7_0102200-1	Pf3D7_01_v3	98819	102282	PF3D7_0102200-1	ring-infected erythrocyte surface antigen (RESA)	3464	PF3D7_0102200
Pf3D7_01_v3	99949	-2334	A	1	1	2.64654	0.601916	1	1.40739	rna_PF3D7_0102200-1	rna_PF3D7_0102200-1	Pf3D7_01_v3	98819	102282	PF3D7_0102200-1	ring-infected erythrocyte surface antigen (RESA)	3464	PF3D7_0102200
[truncated: 141,689 more rows]

## Sheet: AUG 1-110
Chromsome	Pos	AUG position	Base	SH-1/SH-2	SH-3/SH-2	SHA-1/SHA-2	SHA-3/SHA-2	SHLR-1/SHLR-2	SHLR-3/SHLR-2	Gene_t	Triscription_ID	Chr	Gene.sta	Gene.end	Name	Description	Size	Parent_gene
[truncated: 142,690 more rows]

[truncated: 1 more sheets: 3-UTR]
