# Supplementary material for: In Vivo and In Vitro Genome-Wide Profiling of RNA Secondary Structures Reveals Key Regulatory Features in Plasmodium falciparum
Source: Front Cell Infect Microbiol. 2021 May 17;11:673966. doi: 10.3389/fcimb.2021.673966 (PMC8166286; doi:10.3389/fcimb.2021.673966)
Supplement: Supplementary file 10 [file Table_6.xlsx]

## Sheet: ring and trophozoit stage trans
Gene_ID	length	ring stage	ring stage_RPKM	trophozoite stage	trophozoite stage_RPKM	Description	Alias	KO	GO
PF3D7_0100100	7617	3124	9.87	10485	34.96	erythrocyte membrane protein 1, PfEMP1, VAR	VAR-UPSB1,124505645,MAL1P4.01,VAR,PF3D7_0100100,7670005,PFA0005w	K13850	biological_process:pathogenesis(GO:0009405);biological_process:single organismal cell-cell adhesion(GO:0016337);biological_process:modulation by symbiont of host erythrocyte aggregation(GO:0020013);biological_process:antigenic variation(GO:0020033);biological_process:cytoadherence to microvasculature, mediated by symbiont protein(GO:0020035);cellular_component:integral component of membrane(GO:00…
PF3D7_0100200	1226	360	7.41	438	9.52	rifin, RIF	124505647,RIF-A,PFA0010c,PF3D7_0100200,MAL1P4.02,RIF,7670006	K13851	biological_process:modulation by symbiont of host erythrocyte aggregation(GO:0020013);biological_process:antigenic variation(GO:0020033);biological_process:cytoadherence to microvasculature, mediated by symbiont protein(GO:0020035);cellular_component:host cell plasma membrane(GO:0020002);cellular_component:symbiont-containing vacuole(GO:0020003);cellular_component:Maurer's cleft(GO:0020036)
PF3D7_0100300	4141	150	0.77	14	0.08	erythrocyte membrane protein 1, PfEMP1, VAR	PFA0015c,VAR,7670007,VAR-UPSA3,MAL1P4.03,PF3D7_0100300,124505649	K13850	biological_process:pathogenesis(GO:0009405);cellular_component:integral component of membrane(GO:0016021);molecular_function:receptor activity(GO:0004872)
PF3D7_0100400	1274	879	16.11	1539	29.77	rifin, RIF	RIF,124505651,PFA0020w,7670008,MAL1P4.04,RIF-A,PF3D7_0100400	K13851	biological_process:modulation by symbiont of host erythrocyte aggregation(GO:0020013);biological_process:antigenic variation(GO:0020033);biological_process:cytoadherence to microvasculature, mediated by symbiont protein(GO:0020035);cellular_component:host cell plasma membrane(GO:0020002);cellular_component:symbiont-containing vacuole(GO:0020003);cellular_component:Maurer's cleft(GO:0020036)
PF3D7_0100500	112	18	3.3	36	6.96	erythrocyte membrane protein 1, PfEMP1, exon 1, pseudogene	PF3D7_0100500,PFA0025c,MAL1P4.05
PF3D7_0100600	1229	78	1.48	21	0.42	rifin, RIF	RIF-B,PF3D7_0100600,PFA0030c,124505653,RIF,7670010,MAL1P4.06	K13851	biological_process:antigenic variation(GO:0020033);cellular_component:membrane(GO:0016020);cellular_component:host cell plasma membrane(GO:0020002)
PF3D7_0100700	204	2	0.2	0	0	Plasmodium exported protein, unknown function, fragment	PFA0035c,MAL1P4.06b,PF3D7_0100700		cellular_component:cytoplasm(GO:0005737)
PF3D7_0100800	1232	10	0.2	0	0	rifin, RIF	RIF-A,MAL1P4.07,RIF,PF3D7_0100800,124505657,PFA0040w,7670012	K13851	biological_process:modulation by symbiont of host erythrocyte aggregation(GO:0020013);biological_process:antigenic variation(GO:0020033);biological_process:cytoadherence to microvasculature, mediated by symbiont protein(GO:0020035);cellular_component:host cell plasma membrane(GO:0020002);cellular_component:symbiont-containing vacuole(GO:0020003);cellular_component:Maurer's cleft(GO:0020036)
PF3D7_0100900	1214	15	0.29	23	0.47	rifin, RIF	PF3D7_0100900,7670013,124505659,RIF,RIF-A,PFA0045c,MAL1P4.08	K13851	biological_process:modulation by symbiont of host erythrocyte aggregation(GO:0020013);biological_process:antigenic variation(GO:0020033);biological_process:cytoadherence to microvasculature, mediated by symbiont protein(GO:0020035);cellular_component:host cell plasma membrane(GO:0020002);cellular_component:symbiont-containing vacuole(GO:0020003);cellular_component:Maurer's cleft(GO:0020036)
PF3D7_0101000	1173	22	0.42	13	0.26	rifin, RIF	PFA0050c,RIF-A,296004460,PF3D7_0101000,224591362,RIF,MAL1P1.9a	K13851	biological_process:modulation by symbiont of host erythrocyte aggregation(GO:0020013);biological_process:antigenic variation(GO:0020033);biological_process:cytoadherence to microvasculature, mediated by symbiont protein(GO:0020035);cellular_component:host cell plasma membrane(GO:0020002);cellular_component:symbiont-containing vacuole(GO:0020003);cellular_component:Maurer's cleft(GO:0020036)
PF3D7_0101100	1114	80	1.76	46	1.07	exported protein family 4, EPF4	EPF4,PFA0055c,PF3D7_0101100,MAL1P1.2		cellular_component:Maurer's cleft(GO:0020036)
PF3D7_0101200	803	15	0.44	6	0.19	exported protein family 3, EPF3	MAL1P1.3,EPF3,PFA0060w,PF3D7_0101200		cellular_component:Maurer's cleft(GO:0020036)
PF3D7_0101300	804	130	3.77	176	5.38	Pfmc-2TM Maurer%27s cleft two transmembrane protein, MC-2TM	PfMC-2TM,PF3D7_0101300,MC-2TM,224591363,MAL1P1.4,PFA0065w,296004462		biological_process:translocation of peptides or proteins into host(GO:0042000);cellular_component:integral component of membrane(GO:0016021);cellular_component:Maurer's cleft(GO:0020036)
PF3D7_0101400	828	0	0	0	0	exported protein family 1, pseudogene, EPF1	EPF1,PFA0070c,MAL1P1.5,PF3D7_0101400		cellular_component:Maurer's cleft(GO:0020036)
PF3D7_0101500	1651	19	0.24	19	0.25	erythrocyte membrane protein 1, PfEMP1, exon 2, pseudogene, VAR	VAR,MAL1P1.6,PFA0075w,PF3D7_0101500	K13850	biological_process:pathogenesis(GO:0009405);cellular_component:integral component of membrane(GO:0016021);molecular_function:receptor activity(GO:0004872)
PF3D7_0101600	1342	110	2.03	37	0.72	rifin, RIF	23510592,PF3D7_0101600,MAL1P1.7,124505671,RIF-A,PFA0080c,RIF	K13851	biological_process:modulation by symbiont of host erythrocyte aggregation(GO:0020013);biological_process:antigenic variation(GO:0020033);biological_process:cytoadherence to microvasculature, mediated by symbiont protein(GO:0020035);cellular_component:host cell plasma membrane(GO:0020002);cellular_component:symbiont-containing vacuole(GO:0020003);cellular_component:Maurer's cleft(GO:0020036)
PF3D7_0101700	1362	13	0.2	1	0.02	erythrocyte membrane protein 1, PfEMP1, exon 2, pseudogene, VAR	PFA0085c,MAL1P1.8,PF3D7_0101700,VAR	K13850
PF3D7_0101800	975	27	0.64	1	0.02	stevor	PF3D7_0101800,124505673,PFA0090c,23510593,MAL1P1.9b	K13852	biological_process:modulation by symbiont of host erythrocyte aggregation(GO:0020013);cellular_component:membrane(GO:0016020);cellular_component:Maurer's cleft(GO:0020036)
PF3D7_0101900	1179	80	1.59	4	0.08	rifin, RIF	PF3D7_0101900,124505675,RIF-B,23510594,RIF,MAL1P1.10,PFA0095c	K13851	biological_process:antigenic variation(GO:0020033);cellular_component:membrane(GO:0016020);cellular_component:host cell plasma membrane(GO:0020002)
PF3D7_0102000	763	54	1.46	5	0.14	Plasmodium exported protein, PHISTa, unknown function, pseudogene	PF3D7_0102000,MAL1P1.11,PFA0100c		cellular_component:cytoplasm(GO:0005737);cellular_component:membrane(GO:0016020);molecular_function:transferase activity(GO:0016740)
PF3D7_0102100	850	107	2.59	15	0.38	stevor, pseudogene	PFA0105w,MAL1P1.11a,PF3D7_0102100	K13852	cellular_component:membrane(GO:0016020);cellular_component:Maurer's cleft(GO:0020036)
PF3D7_0102200	3464	1035045	6517.26	57059	379.1	ring-infected erythrocyte surface antigen, RESA	PF3D7_0102200,PFA0110w,124505681,MAL1P1.13,RESA,23510597,Pf155		biological_process:regulation of immune response(GO:0050776);cellular_component:host cell plasma membrane(GO:0020002);cellular_component:symbiont-containing vacuole(GO:0020003);cellular_component:merozoite dense granule(GO:0020026);molecular_function:protein binding(GO:0005515);molecular_function:heat shock protein binding(GO:0031072)
PF3D7_0102300	506	2725	157.91	25572	1563.67	Plasmodium exported protein, unknown function	124505683,23510598,PFA0115w,PF3D7_0102300,MAL1P1.14		cellular_component:apicoplast(GO:0020011);molecular_function:transferase activity(GO:0016740)
PF3D7_0102400	1152	312	5.56	311	5.84	lysophospholipase, putative, pseudogene	MAL1P1.15,PFA0120c,PF3D7_0102400
PF3D7_0102500	5050	37907	165.31	8313	38.25	erythrocyte binding antigen-181, EBA181	MAL1P1.16,124505687,PFA0125c,PF3D7_0102500,JESEBL,23510600,EBA181		biological_process:pathogenesis(GO:0009405);biological_process:single organismal cell-cell adhesion(GO:0016337);biological_process:entry into host cell(GO:0030260);cellular_component:integral component of membrane(GO:0016021);cellular_component:microneme(GO:0020009);molecular_function:receptor activity(GO:0004872);molecular_function:heparin binding(GO:0008201);molecular_function:sialic acid bindi…
PF3D7_0102600	2209	4397	47.65	987	11.29	serine%2Fthreonine protein kinase, FIKK family, FIKK1	224591364,296004464,PFA0130c,PF3D7_0102600,FIKK1,TSTK1,MAL1P1.17		biological_process:protein phosphorylation(GO:0006468);molecular_function:protein kinase activity(GO:0004672);molecular_function:ATP binding(GO:0005524)
PF3D7_0102700	968	2547	62.88	910	23.7	merozoite-associated tryptophan-rich antigen, MaTrA	PF3D7_0102700,MaTrA,23510602,124505691,MAL1P1.18,PFA0135w		cellular_component:cell surface(GO:0009986)
PF3D7_0102800	1824	165	1.86	1026	12.18	conserved Plasmodium protein, unknown function	PFA0140c,PF3D7_0102800,MAL1P1.19		cellular_component:membrane(GO:0016020);cellular_component:integral component of membrane(GO:0016021)
PF3D7_0102900	1881	11845	129.18	14568	167.65	aspartate--tRNA ligase	124505695,MAL1P1.20,PF3D7_0102900,PFA0145c,23510604	K01876	biological_process:tRNA aminoacylation for protein translation(GO:0006418);biological_process:aspartyl-tRNA aminoacylation(GO:0006422);cellular_component:cytoplasm(GO:0005737);molecular_function:nucleotide binding(GO:0000166);molecular_function:nucleic acid binding(GO:0003676);molecular_function:aminoacyl-tRNA ligase activity(GO:0004812);molecular_function:aspartate-tRNA ligase activity(GO:000481…
PF3D7_0103000	1539	371	9.76	1153	32	vacuolar protein sorting-associated protein VTA1, putative	296004466,MAL1P1.71,PF3D7_0103000,224591365,PFA0150c	K12199	cellular_component:cytoplasm(GO:0005737)
PF3D7_0103100	4905	1146	4.79	1615	7.13	vacuolar protein sorting-associated protein 51, putative, VPS51	VPS51,MAL1P1.72,124505699,PF3D7_0103100,23510606,PFA0155c		biological_process:protein transport(GO:0015031);biological_process:retrograde transport, endosome to Golgi(GO:0042147);cellular_component:Golgi apparatus(GO:0005794)
PF3D7_0103200	1558	6693	105.21	13728	227.71	nucleoside transporter 4, NT4	ENT4,23510607,NT4,PF3D7_0103200,PFA0160c,124505701,MAL1P1.73		biological_process:purine nucleobase transport(GO:0006863);biological_process:purine nucleoside transmembrane transport(GO:0015860);molecular_function:purine nucleobase transmembrane transporter activity(GO:0005345);molecular_function:purine nucleoside transmembrane transporter activity(GO:0015211)
PF3D7_0103300	2757	6107	45.44	5016	39.38	conserved Plasmodium protein, unknown function	MAL1P1.74,224591366,PF3D7_0103300,PFA0165c,296004468		cellular_component:intracellular(GO:0005622);cellular_component:cytoplasm(GO:0005737);molecular_function:metal ion binding(GO:0046872)
PF3D7_0103400	4863	16117	67.99	8822	39.27	zinc-carboxypeptidase, putative	MAL1P1.74b,PFA0170c,PF3D7_0103400		biological_process:proteolysis(GO:0006508);molecular_function:metallocarboxypeptidase activity(GO:0004181);molecular_function:zinc ion binding(GO:0008270)
PF3D7_0103500	6251	948	3.55	875	3.46	conserved Plasmodium protein, unknown function	PFA0175w,MAL1P1.21,PF3D7_0103500		biological_process:phosphate ion transport(GO:0006817);cellular_component:extracellular region(GO:0005576);cellular_component:cytoplasm(GO:0005737);molecular_function:structural molecule activity(GO:0005198)
PF3D7_0103600	5099	3121	13.9	2429	11.42	ATP-dependent RNA helicase, putative	PFA0180w,MAL1P1.22,PF3D7_0103600		molecular_function:nucleic acid binding(GO:0003676);molecular_function:helicase activity(GO:0004386);molecular_function:ATP binding(GO:0005524);molecular_function:ATP-dependent helicase activity(GO:0008026)
PF3D7_0103700	2175	1042	13.29	2147	28.9	L-seryl-tRNA,Sec kinase, putative, PSTK	PSTK,PFA0185w,MAL1P1.23,PF3D7_0103700		molecular_function:ATP binding(GO:0005524);molecular_function:kinase activity(GO:0016301)
PF3D7_0103800	2195	1278	22.94	3560	67.42	actin-related protein, ARP1	ARP1,MAL1P1.24,PF3D7_0103800,PFA0190c,124505713,PfARP1,23510613	K16575	cellular_component:dynactin complex(GO:0005869);cellular_component:apical part of cell(GO:0045177);molecular_function:structural constituent of cytoskeleton(GO:0005200)
PF3D7_0103900	1728	1779	21.12	5332	66.79	parasite-infected erythrocyte surface protein, PIEPS15	PF3D7_0103900,PFA0195w,23510614,PIEPS15,124505715,MAL1P1.29		cellular_component:cytoplasm(GO:0005737);cellular_component:membrane(GO:0016020);cellular_component:myosin complex(GO:0016459);molecular_function:motor activity(GO:0003774);molecular_function:actin binding(GO:0003779);molecular_function:calmodulin binding(GO:0005516);molecular_function:ATP binding(GO:0005524)
PF3D7_0104000	768	138	5.75	638	28.07	thrombospondin-related sporozoite protein, TRSP	PFA0200w,MAL1P1.30,TRSP,PF3D7_0104000,23510615,124505717		cellular_component:apicoplast(GO:0020011)
PF3D7_0104100	2704	1269	10.96	1712	15.6	conserved Plasmodium membrane protein, unknown function	23510616,PF3D7_0104100,124505719,PFA0205w,MAL1P1.31		biological_process:transport(GO:0006810);cellular_component:membrane(GO:0016020);cellular_component:integral component of membrane(GO:0016021)
PF3D7_0104200	1401	9651	141.32	2134	32.97	StAR-related lipid transfer protein	23510617,MAL1P1.33,PFA0210c,PF3D7_0104200,124505721	K06665	biological_process:phospholipid transport(GO:0015914);cellular_component:integral component of membrane(GO:0016021);cellular_component:symbiont-containing vacuole(GO:0020003);cellular_component:host cell cytosol(GO:0044164);molecular_function:phosphatidylcholine transporter activity(GO:0008525);molecular_function:phosphatidylinositol transporter activity(GO:0008526)
PF3D7_0104300	10962	110491	215.87	10300	21.23	ubiquitin carboxyl-terminal hydrolase 1, putative, UBP1	MAL1P1.34b,UBP1,PF3D7_0104300,PFA0220w,PFA0215w	K11854	biological_process:ubiquitin-dependent protein catabolic process(GO:0006511);cellular_component:proteasome complex(GO:0000502)
PF3D7_0104400	1608	4703	60	10934	147.19	4-hydroxy-3-methylbut-2-enyl diphosphate reductase, LytB	23510620,LytB,IspH,124505727,MAL1P1.35,PFA0225w,PF3D7_0104400	K03527	biological_process:isopentenyl diphosphate biosynthetic process, methylerythritol 4-phosphate pathway(GO:0019288);biological_process:dimethylallyl diphosphate biosynthetic process(GO:0050992);biological_process:oxidation-reduction process(GO:0055114);cellular_component:apicoplast(GO:0020011);molecular_function:metal ion binding(GO:0046872);molecular_function:4-hydroxy-3-methylbut-2-en-1-yl diphos…
PF3D7_0104500	834	5144	126.53	12544	325.58	conserved protein, unknown function	PFA0230c,MAL1P1.36,PF3D7_0104500
PF3D7_0104600	4020	698	3.56	786	4.23	conserved Plasmodium protein, unknown function	MAL1P1.37,296004474,PF3D7_0104600,224591369,PFA0235w
PF3D7_0104700	2136	70	0.67	70	0.71	transporter, putative	PFA0240w,PF3D7_0104700,MAL1P1.39
PF3D7_0104800	1734	1955	23.13	1949	24.33	novel putative transporter 1, NPT1	PFA0245w,NPT1,23510624,124505735,MAL1P1.40,PF3D7_0104800
PF3D7_0105100	432	362	17.19	2420	121.26	conserved Plasmodium protein, unknown function	PFA0250w,MAL1P1.41,PF3D7_0105100,23510625,124505737
PF3D7_0105200	1707	2966	35.64	4029	51.09	RAP protein, putative	23510626,124505739,PFA0255c,PF3D7_0105200,MAL1P1.42		molecular_function:ATP binding(GO:0005524)
PF3D7_0105300	670	4000	167.81	14827	656.34	cyclase-associated protein, CAP	MAL1P1.43,PfCAP,C-CAP,PF3D7_0105300,PFA0260c,CAP,23510627,124505741	K17261	biological_process:cytoskeleton organization(GO:0007010);molecular_function:actin binding(GO:0003779);molecular_function:actin monomer binding(GO:0003785);molecular_function:adenylate cyclase binding(GO:0008179);molecular_function:protein dimerization activity(GO:0046983)
PF3D7_0105400.1	605	1245	60.38	2731	139.75	conserved Plasmodium protein, unknown function	PF3D7_0105400.1,PF3D7_0105400,MAL1P1.44,124505743,23510628,PFA0265c
PF3D7_0105400.2	605	0	0	0	0	conserved Plasmodium protein, unknown function	MAL1P1.44,PF3D7_0105400,PF3D7_0105400.2,PFA0265c
PF3D7_0105500	1035	270	5.35	235	4.91	conserved Plasmodium protein, unknown function	MAL1P1.45,PFA0270c,PF3D7_0105500,124505745,23510629
PF3D7_0105600	4114	1669	9.32	812	4.78	conserved Plasmodium protein, unknown function	124505747,23510630,PFA0275c,MAL1P1.46,PF3D7_0105600		biological_process:rRNA processing(GO:0006364);biological_process:methylation(GO:0032259);cellular_component:cytoplasm(GO:0005737);molecular_function:methyltransferase activity(GO:0008168);molecular_function:rRNA (uridine-2'-O-)-methyltransferase activity(GO:0008650)
PF3D7_0105700	9192	4647	10.37	2299	5.41	asparagine-rich antigen Pfa35-2	MAL1P1.47,PF3D7_0105700,PFA0280w,124505749,23510631
PF3D7_0105800	2780	8265	67.85	26367	228.39	conserved Plasmodium protein, unknown function	23510632,MAL1P1.48,PFA0285c,PF3D7_0105800,124505751		biological_process:cell cycle(GO:0007049);molecular_function:nucleotide binding(GO:0000166);molecular_function:cyclin-dependent protein serine/threonine kinase regulator activity(GO:0016538)
PF3D7_0105900	1347	887	13.51	2377	38.2	DNA binding protein, putative	MAL1P1.49,296004476,224591370,PF3D7_0105900,PFA0290w		biological_process:nucleobase-containing compound metabolic process(GO:0006139);cellular_component:intracellular(GO:0005622);molecular_function:nucleic acid binding(GO:0003676);molecular_function:DNA binding(GO:0003677);molecular_function:3'-5' exonuclease activity(GO:0008408)
PF3D7_0106000	2769	5080	37.64	9210	72	conserved Plasmodium protein, unknown function	296004478,MAL1P1.50,PFA0295c,224591371,PF3D7_0106000		cellular_component:extracellular region(GO:0005576);cellular_component:membrane(GO:0016020)
PF3D7_0106100	1152	3783	67.37	2629	49.4	V-type proton ATPase subunit C, putative	23510635,124505757,PF3D7_0106100,MAL1P1.52,PFA0300c	K02148	biological_process:ATP synthesis coupled proton transport(GO:0015986);biological_process:ATP hydrolysis coupled proton transport(GO:0015991);cellular_component:mitochondrial proton-transporting ATP synthase complex(GO:0005753);cellular_component:proton-transporting V-type ATPase, V1 domain(GO:0033180);molecular_function:proton-transporting ATPase activity, rotational mechanism(GO:0046961)
PF3D7_0106200	884	404	12.79	2101	70.18	conserved Plasmodium protein, unknown function	PFA0305c,MAL1P1.53,296004480,224591372,PF3D7_0106200		cellular_component:cytoplasm(GO:0005737)
PF3D7_0106300	3966	31659	176.15	31093	182.55	calcium-transporting ATPase, ATP6	301599497,301599517,301599601,301599613,301599625,301599635,301599693,301600861,301600871,301600917,301600931,301600953,301600969,301601266,301601310,301601324,301601388,301601460,301601472,301601474,301601524,301601596,317175865,317183021,317183105,317183167,301599293,301599391,301599397,301599451,301599461,301599469,301599481,301600877,301600909,301600925,301600937,301600961,301600963,301600995…	K01537	biological_process:cation transport(GO:0006812);biological_process:calcium ion transport(GO:0006816);biological_process:metabolic process(GO:0008152);biological_process:response to drug(GO:0042493);cellular_component:membrane(GO:0016020);cellular_component:integral component of membrane(GO:0016021);molecular_function:nucleotide binding(GO:0000166);molecular_function:catalytic activity(GO:0003824)…
PF3D7_0106400	951	5898	256.89	6646	305.44	pre-rRNA-processing protein TSR2, putative	124505763,PF3D7_0106400,23510638,PFA0315w,MAL1P1.55	K14800	biological_process:rRNA processing(GO:0006364)
PF3D7_0106500	4236	1820	8.81	4550	23.25	conserved Plasmodium protein, unknown function	PFA0320w,PF3D7_0106500,MAL1P1.56		molecular_function:transferase activity(GO:0016740)
PF3D7_0106600	900	210	4.79	193	4.64	conserved Plasmodium protein, unknown function	PFA0325w,MAL1P1.57,23510640,124505767,PF3D7_0106600		biological_process:translation(GO:0006412);biological_process:translational initiation(GO:0006413);cellular_component:intracellular(GO:0005622);cellular_component:cytoplasm(GO:0005737);molecular_function:translation initiation factor activity(GO:0003743);molecular_function:GTPase activity(GO:0003924);molecular_function:GTP binding(GO:0005525)
PF3D7_0106700	4305	16593	79.07	9251	46.52	small ribosomal subunit assembling AARP2 protein, AARP2	PFA0330w,PfAARP2,PF3D7_0106700,23510641,124505769,AARP2,MAL1P1.58	K14569	biological_process:ribosome biogenesis(GO:0042254);cellular_component:nucleus(GO:0005634);cellular_component:plasma membrane(GO:0005886)
PF3D7_0106800	1968	1676	53.31	3920	131.56	ras-related protein Rab-5C, RAB5c	RAB5c,MAL1P1.59,PFA0335w,17066210,PF3D7_0106800	K07889	;biological_process:intracellular protein transport(GO:0006886);biological_process:nucleocytoplasmic transport(GO:0006913);biological_process:signal transduction(GO:0007165);biological_process:small GTPase mediated signal transduction(GO:0007264);biological_process:protein transport(GO:0015031);biological_process:regulation of vesicle-mediated transport(GO:0060627);cellular_component:intracellula…
PF3D7_0106900	2205	1082	10.07	4111	40.36	2-C-methyl-D-erythritol 4-phosphate cytidylyltransferase, putative, IspD	IspD,PFA0340w,MAL1P1.60,PF3D7_0106900		biological_process:isoprenoid biosynthetic process(GO:0008299);biological_process:cellular response to drug(GO:0035690);cellular_component:apicoplast(GO:0020011);molecular_function:catalytic activity(GO:0003824);molecular_function:2-C-methyl-D-erythritol 4-phosphate cytidylyltransferase activity(GO:0050518)
PF3D7_0107000	1327	4100	165.89	29501	1259.54	centrin-1, CEN1	MAL1P1.61,PfCEN1,CEN1,23510644,124505775,PF3D7_0107000,PFA0345w	K16465	biological_process:mitotic nuclear division(GO:0007067);cellular_component:centrosome(GO:0005813);molecular_function:calcium ion binding(GO:0005509)
PF3D7_0107100	1632	341	4.29	1002	13.29	conserved Plasmodium protein, unknown function	PFA0350c,MAL1P1.63,124505777,23510645,PF3D7_0107100
PF3D7_0107200	2036	452	9.14	2245	47.93	carbon catabolite repressor protein 4, putative	PFA0355w,MAL1P1.64,PFA0355w:exon:1,PFA0350w,PF3D7_0107200
PF3D7_0107300	1307	193	3.3	702	12.66	probable protein, unknown function	MAL1P1.65,PFA0360c,124505781,23510647,PF3D7_0107300
PF3D7_0107400	462	533	23.67	2317	108.56	conserved Plasmodium protein, unknown function	PFA0370w,PF3D7_0107400,23510649,124505785,MAL1P2.02		biological_process:translation(GO:0006412);biological_process:translational elongation(GO:0006414);cellular_component:intracellular(GO:0005622);cellular_component:cytoplasm(GO:0005737);molecular_function:translation elongation factor activity(GO:0003746);molecular_function:GTPase activity(GO:0003924);molecular_function:GTP binding(GO:0005525)
PF3D7_0107500	4896	48215	224.13	5120	25.11	lipid%2Fsterol%3AH%2B symporter	MAL1P2.03,PFA0375c,124505787,PF3D7_0107500,23510650		cellular_component:membrane(GO:0016020);cellular_component:integral component of membrane(GO:0016021);molecular_function:hedgehog receptor activity(GO:0008158)
PF3D7_0107600	4788	261	1.12	251	1.13	serine%2Fthreonine protein kinase, putative	MAL1P2.04,PF3D7_0107600,PFA0380w	K08860	biological_process:protein phosphorylation(GO:0006468);molecular_function:protein kinase activity(GO:0004672);molecular_function:ATP binding(GO:0005524)
PF3D7_0107700	1341	77	1.18	287	4.63	conserved Plasmodium membrane protein, unknown function	PFA0385w,224591374,296004484,MAL1P2.05,PF3D7_0107700		cellular_component:apicoplast(GO:0020011)
PF3D7_0107800	3702	2410	13.35	5562	32.52	double-strand break repair protein MRE11, MRE11	MRE11,MAL1P2.06,PF3D7_0107800,PFA0390w	K10865	biological_process:DNA repair(GO:0006281);biological_process:double-strand break repair(GO:0006302);cellular_component:nucleus(GO:0005634);molecular_function:nuclease activity(GO:0004518);molecular_function:endonuclease activity(GO:0004519);molecular_function:exonuclease activity(GO:0004527);molecular_function:protein binding(GO:0005515);molecular_function:hydrolase activity(GO:0016787);molecular…
PF3D7_0107900	828	1091	27.03	1529	39.97	conserved Plasmodium protein, unknown function	PFA0395c,PFA0395w,PF3D7_0107900
PF3D7_0108000	1128	11464	357.95	56299	1854.9	proteasome subunit beta type-3, putative	PF3D7_0108000,PFA0400c,MAL1P2.08	K02735	biological_process:ubiquitin-dependent protein catabolic process(GO:0006511);biological_process:proteolysis involved in cellular protein catabolic process(GO:0051603);cellular_component:proteasome core complex(GO:0005839);cellular_component:proteasome core complex, beta-subunit complex(GO:0019774);molecular_function:endopeptidase activity(GO:0004175);molecular_function:threonine-type endopeptidas…
PF3D7_0108100	1971	557	5.8	1463	16.07	conserved Plasmodium protein, unknown function	PFA0405w,124505799,23510656,MAL1P2.09,PF3D7_0108100
PF3D7_0108300	6666	103614	318.87	30390	98.68	conserved Plasmodium protein, unknown function	PFA0410w,MAL1P2.10,PF3D7_0108300		cellular_component:nucleus(GO:0005634);cellular_component:membrane(GO:0016020)
PF3D7_0108400.1	2141	2842	58.71	2914	63.52	mitochondrial carrier protein, putative	296004486,PF3D7_0108400.1,MAL1P2.12,224591375,PFA0415c,PF3D7_0108400
PF3D7_0108400.2	2141	0	0	0	0	mitochondrial carrier protein, putative	PFA0415c,MAL1P2.12,PF3D7_0108400.2,PF3D7_0108400
PF3D7_0108500	540	82957	3151.49	8681	347.98	conserved Plasmodium protein, unknown function	23510659,PF3D7_0108500,PFA0420w,MAL1P2.13,124505805		cellular_component:membrane(GO:0016020);cellular_component:integral component of membrane(GO:0016021)
PF3D7_0108600	1632	1425	31.74	8722	204.99	conserved Plasmodium protein, unknown function	MAL1P2.14,PF3D7_0108600,PFA0425c		biological_process:DNA replication(GO:0006260);biological_process:protein folding(GO:0006457);biological_process:response to heat(GO:0009408);cellular_component:cytoplasm(GO:0005737);molecular_function:ATP binding(GO:0005524);molecular_function:zinc ion binding(GO:0008270);molecular_function:heat shock protein binding(GO:0031072);molecular_function:unfolded protein binding(GO:0051082)
PF3D7_0108700	3898	13151	77.99	5881	36.8	secreted ookinete protein, putative, PSOP24	MAL1P2.15,PF3D7_0108700,PSOP24,PFA0430c		cellular_component:nucleus(GO:0005634);cellular_component:membrane(GO:0016020)
PF3D7_0108800	2506	1947	36.88	6453	128.98	conserved Plasmodium protein, unknown function	PFA0435w,PF3D7_0108800,MAL1P2.16,23510662,124505811		biological_process:transport(GO:0006810);cellular_component:mitochondrion(GO:0005739);cellular_component:mitochondrial inner membrane(GO:0005743);cellular_component:integral component of membrane(GO:0016021);molecular_function:transporter activity(GO:0005215)
PF3D7_0109000	675	15944	484.56	4278	137.19	photosensitized INA-labeled protein PHIL1, putative, PHIL1	PHIL1,PF3D7_0109000,124505813,MAL1P2.17,23510663,PFA0440w		cellular_component:inner membrane complex(GO:0070258)
PF3D7_0109100	3186	3302	21.92	1845	12.92	LCCL domain-containing protein, CCp5	PFA0445w,23510664,MAL1P2.18,124505815,LAP3,CCp5,PF3D7_0109100		cellular_component:endoplasmic reticulum lumen(GO:0005788);cellular_component:crystalloid(GO:0044312)
PF3D7_0109200	699	1229	36.07	2350	72.77	mRNA cleavage factor-like protein, putative	PF3D7_0109200,124505817,PFA0450c,MAL1P2.19,23510665	K14397	biological_process:mRNA polyadenylation(GO:0006378);cellular_component:mRNA cleavage factor complex(GO:0005849);molecular_function:mRNA binding(GO:0003729)
PF3D7_0109300	1198	204	4.32	1199	26.78	fatty acid elongation protein, GNS1%2FSUR4 family, putative	PF3D7_0109300,23510666,PFA0455c,124505819,MAL1P2.20		cellular_component:plasma membrane(GO:0005886);cellular_component:integral component of membrane(GO:0016021)
PF3D7_0109400	649	2330	95.41	7475	322.97	tubulin-specific chaperone a, putative	PF3D7_0109400,MAL1P2.21,23510667,124505821,PFA0460c	K17292	biological_process:protein folding(GO:0006457);biological_process:protein complex assembly(GO:0006461);biological_process:tubulin complex assembly(GO:0007021);cellular_component:microtubule(GO:0005874);molecular_function:tubulin binding(GO:0015631);molecular_function:unfolded protein binding(GO:0051082)
PF3D7_0109500	711	2328	102.05	2722	125.9	N-acetyltransferase, putative	124505823,MAL1P2.22,PF3D7_0109500,PFA0465c,23510668	K17972	biological_process:N-terminal protein amino acid acetylation(GO:0006474);molecular_function:N-acetyltransferase activity(GO:0008080)
PF3D7_0109600	726	543	24.59	1797	85.87	cold-shock protein, putative	23510669,PF3D7_0109600,PFA0470c,MAL1P2.23,124505825		biological_process:regulation of transcription, DNA-templated(GO:0006355);biological_process:intracellular signal transduction(GO:0035556);molecular_function:nucleic acid binding(GO:0003676);molecular_function:DNA binding(GO:0003677);molecular_function:double-stranded DNA binding(GO:0003690)
PF3D7_0109700	658	3438	127.77	3301	129.45	conserved protein, unknown function	PFA0475c,MAL1P2.24,PF3D7_0109700	K14795
PF3D7_0109800	1728	6118	72.63	4916	61.58	phenylalanine--tRNA ligase alpha subunit	PFA0480w,MAL1P2.25,124505829,PF3D7_0109800,23510671	K01889	biological_process:tRNA aminoacylation for protein translation(GO:0006418);biological_process:phenylalanyl-tRNA aminoacylation(GO:0006432);biological_process:tRNA aminoacylation(GO:0043039);cellular_component:cytoplasm(GO:0005737);cellular_component:phenylalanine-tRNA ligase complex(GO:0009328);molecular_function:tRNA binding(GO:0000049);molecular_function:nucleotide binding(GO:0000166);molecular…
PF3D7_0109900.1	4657	1059	9.5	3971	37.6	unspecified product	MAL1P2.26,296004488,PFA0485w,PF3D7_0109900,PF3D7_0109900.1,224591376		cellular_component:membrane(GO:0016020)
PF3D7_0109900.2	4657	0	0	0	0	unspecified product	PF3D7_0109900,PF3D7_0109900.2,PFA0485w,MAL1P2.26		cellular_component:membrane(GO:0016020)
PF3D7_0110000	705	1635	47.58	3257	100	conserved Plasmodium protein, unknown function	23510673,PF3D7_0110000,MAL1P2.27,124505833,PFA0490w
PF3D7_0110100	2805	1704	12.46	1935	14.93	selenocysteine-specific elongation factor selB homologue, putative	23510674,PFA0495c,MAL1P2.28,PF3D7_0110100,124505835	K03833	biological_process:translational elongation(GO:0006414);molecular_function:translation elongation factor activity(GO:0003746);molecular_function:GTPase activity(GO:0003924);molecular_function:GTP binding(GO:0005525)
PF3D7_0110200	432	1017	48.29	3101	155.38	FAD-linked sulfhydryl oxidase ERV1, putative, ERV1	PFA0500w,PF3D7_0110200,ERV1,124505837,23510675,PfERV,MAL1P2.29	K17783	biological_process:oxidation-reduction process(GO:0055114);cellular_component:mitochondrion(GO:0005739);molecular_function:thiol oxidase activity(GO:0016972)
PF3D7_0110400	961	6442	176.2	5681	163.96	DNA-directed RNA polymerase 2, putative	MAL1P2.30,23510676,PF3D7_0110400,124505839,PFA0505c	K03017	biological_process:transcription from RNA polymerase II promoter(GO:0006366);molecular_function:nucleic acid binding(GO:0003676);molecular_function:DNA binding(GO:0003677);molecular_function:DNA-directed RNA polymerase activity(GO:0003899);molecular_function:zinc ion binding(GO:0008270)
PF3D7_0110500	7016	8504	25.44	3197	10.09	bromodomain protein, putative	PF3D7_0110500,MAL1P2.31,124505841,23510677,PFA0510w		molecular_function:protein binding(GO:0005515)
PF3D7_0110600	6431	17334	69.28	3332	14.05	phosphatidylinositol-4-phosphate 5-kinase, PIP5K	23510678,PF3D7_0110600,MAL1P2.32,PIP5K/NCS,PfPIP5K,PIP5K,PFA0515w,124505843	K00889	biological_process:phosphatidylinositol metabolic process(GO:0046488);biological_process:phosphatidylinositol phosphorylation(GO:0046854);molecular_function:calcium ion binding(GO:0005509);molecular_function:phosphatidylinositol phosphate kinase activity(GO:0016307);molecular_function:1-phosphatidylinositol-4-phosphate 5-kinase activity(GO:0016308);molecular_function:phosphotransferase activity, …
PF3D7_0110700	1341	5549	84.89	12614	203.61	chromatin assembly factor 1 protein WD40 domain, putative	PFA0520c,PF3D7_0110700,23510679,124505845,MAL1P2.33	K10752	biological_process:nucleosome assembly(GO:0006334);biological_process:chromatin assembly(GO:0031497);molecular_function:protein binding(GO:0005515);molecular_function:histone binding(GO:0042393);molecular_function:unfolded protein binding(GO:0051082)
PF3D7_0110800	1687	10864	201.87	9777	191.7	transcription initiation factor TFIIB, putative	PF3D7_0110800,PFA0525w,MAL1P2.34,23510680,124505847	K03124	biological_process:regulation of transcription, DNA-templated(GO:0006355);biological_process:transcription initiation from RNA polymerase II promoter(GO:0006367);cellular_component:transcription factor complex(GO:0005667);molecular_function:zinc ion binding(GO:0008270);molecular_function:TBP-class protein binding(GO:0017025)
PF3D7_0110900	561	743	27.17	1451	55.99	adenylate kinase-like protein 1, AKLP1	PFA0530c,23510681,AKLP1,PF3D7_0110900,124505849,MAL1P2.35	K18532	cellular_component:cytosol(GO:0005829)
PF3D7_0111000	5800	3797	15.59	4207	18.23	kinesin-8, putative	PFA0535c,MAL1P2.36,PF3D7_0111000	K10401	biological_process:microtubule-based movement(GO:0007018);cellular_component:kinesin complex(GO:0005871);molecular_function:microtubule motor activity(GO:0003777);molecular_function:ATP binding(GO:0005524);molecular_function:microtubule binding(GO:0008017)
PF3D7_0111200	707	180	12.56	1205	88.72	conserved Plasmodium protein, unknown function	23510683,PF3D7_0111200,124505853,PFA0540c,MAL1P2.37		biological_process:metabolic process(GO:0008152);molecular_function:acetate-CoA ligase activity(GO:0003987);molecular_function:AMP binding(GO:0016208)
PF3D7_0111300	3504	4736	27.73	10714	66.19	replication factor c protein, putative	MAL1P2.38,23510684,PF3D7_0111300,124505855,PFA0545c		biological_process:DNA replication(GO:0006260);cellular_component:DNA replication factor C complex(GO:0005663);molecular_function:nucleotide binding(GO:0000166);molecular_function:ATP binding(GO:0005524);molecular_function:nucleoside-triphosphatase activity(GO:0017111)
PF3D7_0111400	2157	2126	20.22	11749	117.91	conserved Plasmodium protein, unknown function, GEXP19	PfGEXP19,224591377,PFA0550w,GEXP19,MAL1P2.39,296004490,PF3D7_0111400		biological_process:cell adhesion(GO:0007155);cellular_component:extracellular region(GO:0005576);cellular_component:cell surface(GO:0009986);cellular_component:membrane(GO:0016020);molecular_function:calcium ion binding(GO:0005509)
PF3D7_0111500	1767	5767	106.01	13245	256.9	UMP-CMP kinase, putative	PFA0555c,PF3D7_0111500,124505859,23510686,MAL1P2.40	K13800	biological_process:nucleobase-containing compound metabolic process(GO:0006139);biological_process:pyrimidine nucleotide biosynthetic process(GO:0006221);cellular_component:apicoplast(GO:0020011);molecular_function:uridine kinase activity(GO:0004849);molecular_function:ATP binding(GO:0005524);molecular_function:nucleobase-containing compound kinase activity(GO:0019205)
PF3D7_0111600	747	229	6.29	231	6.69	conserved Plasmodium protein, unknown function	PF3D7_0111600,124505861,MAL1P2.41,23510687,PFA0560c
PF3D7_0111700	354	1	0.06	1	0.06	conserved Plasmodium protein, unknown function	MAL1P2.42,PFA0565c,23510688,124505863,PF3D7_0111700		biological_process:translation(GO:0006412);biological_process:isoleucyl-tRNA aminoacylation(GO:0006428);cellular_component:cytoplasm(GO:0005737);molecular_function:isoleucine-tRNA ligase activity(GO:0004822);molecular_function:ATP binding(GO:0005524);molecular_function:zinc ion binding(GO:0008270)
PF3D7_0111800	2824	5291	58.26	8668	100.71	conserved Plasmodium protein, unknown function	MAL1P2.43,PFA0570w,PF3D7_0111800	K03259	biological_process:translation(GO:0006412);biological_process:translational initiation(GO:0006413);biological_process:regulation of translation(GO:0006417);cellular_component:cytoplasm(GO:0005737);molecular_function:RNA binding(GO:0003723);molecular_function:translation initiation factor activity(GO:0003743)
PF3D7_0111900	604	1735	144.68	5165	454.48	conserved protein, unknown function	PF3D7_0111900,23477009,MAL1P3.01b,PFA0575c,124505867	K17968	cellular_component:cytoplasm(GO:0005737)
PF3D7_0112000	2288	1765	26.94	2274	36.62	TatD-like deoxyribonuclease, putative	PFA0580c,MAL1P3.01,PF3D7_0112000	K03424	biological_process:DNA metabolic process(GO:0006259);cellular_component:apicoplast(GO:0020011);molecular_function:deoxyribonuclease activity(GO:0004536);molecular_function:endodeoxyribonuclease activity, producing 5'-phosphomonoesters(GO:0016888)
PF3D7_0112100	492	113	4.71	59	2.6	conserved Plasmodium protein, unknown function	124505871,PF3D7_0112100,MAL1P3.02,6594245,PFA0585w
PF3D7_0112200	5469	7295	27.36	10954	43.36	multidrug resistance-associated protein 1, MRP1	PFA0590w,6594246,242963949,MAL1P3.03,242964106,242964100,PF3D7_0112200,124505873,PfMRP1,ABCC1,PfABCC1,MRP,MRP1,242964108		biological_process:transport(GO:0006810);biological_process:response to drug(GO:0042493);biological_process:transmembrane transport(GO:0055085);cellular_component:integral component of plasma membrane(GO:0005887);cellular_component:integral component of membrane(GO:0016021);cellular_component:ATP-binding cassette (ABC) transporter complex(GO:0043190);molecular_function:nucleotide binding(GO:00001…
PF3D7_0112800	810	422	14.15	1794	63.45	Plasmodium exported protein, hyp11, unknown function	PFA0610c,PF3D7_0112800,6594247,124505875,MAL1P3.04		cellular_component:host cell plasma membrane(GO:0020002)
PF3D7_0112900	687	453	16.39	316	12.06	Plasmodium exported protein, unknown function	PF3D7_0112900,MAL1P3.05,PFA0615w,6594248,124505877		cellular_component:cytoplasm(GO:0005737)
PF3D7_0113000	2236	105201	1067.32	25849	276.72	glutamic acid-rich protein, GARP	GARP,MAL1P3.06,PF3D7_0113000,PfGARP,124505879,6594249,PFA0620c
PF3D7_0113100	4833	432	1.9	285	1.32	surface-associated interspersed protein 1.1, SURFIN 1.1, SURF1.1	124505881,6594250,PF3D7_0113100,PFA0625w,SURF1.1,MAL1P3.07,3D7surf1.1
PF3D7_0113200	1910	5534	63.81	4339	52.8	Plasmodium exported protein, unknown function	296004494,PF3D7_0113200,224591379,PFA0630c,MAL1P3.08
PF3D7_0113300	1937	10422	121.82	2883	35.56	Plasmodium exported protein, hyp1, unknown function	PFA0635c,74866928,PF3D7_0113300,124505885,MAL1P3.09,6594252		cellular_component:membrane(GO:0016020)
PF3D7_0113400	1497	283	4.48	250	4.18	Plasmodium exported protein, unknown function	6594253,PF3D7_0113400,MAL1P3.10,PFA0640c,124505887		biological_process:rRNA processing(GO:0006364);biological_process:ribosome biogenesis(GO:0042254);cellular_component:nucleus(GO:0005634);molecular_function:RNA binding(GO:0003723);molecular_function:helicase activity(GO:0004386);molecular_function:ATP binding(GO:0005524);molecular_function:ATP-dependent helicase activity(GO:0008026)
PF3D7_0113600	5770	517	1.87	133	0.51	surface-associated interspersed protein 1.2, SURFIN 1.2, pseudogene, SURF1.2	PFA0650w,MAL1P3.12,MAL1P12a,MAL1P3.12a,SURF1.2,3D7surf1.2,PF3D7_0113600,PFA0655w,PFA0655
PF3D7_0113700	1773	10533	178.72	3036	54.36	heat shock protein 40, type II, HSP40	23476991,PF3D7_0113700,MAL1P4.10,124505897,HSP40,PFA660,PFA0660w	K09510	biological_process:protein folding(GO:0006457);biological_process:response to heat(GO:0009408);cellular_component:host cell cytosol(GO:0044164);molecular_function:heat shock protein binding(GO:0031072);molecular_function:unfolded protein binding(GO:0051082)
PF3D7_0113800	9245	22899	53.98	1042	2.59	DBL containing protein, unknown function	23476992,124505899,MAL1P4.11,PF3D7_0113800,PFA0665w		biological_process:pathogenesis(GO:0009405);cellular_component:membrane(GO:0016020);cellular_component:integral component of membrane(GO:0016021);molecular_function:receptor activity(GO:0004872)
PF3D7_0113900	917	1831	51.31	875	25.88	Plasmodium exported protein, hyp8, unknown function, GEXP10	PFA0670c,PfGEXP10,23476993,PF3D7_0113900,MAL1P4.12,124505901,GEXP10		cellular_component:host cell cytoplasm(GO:0030430)
PF3D7_0114000	4504	2661	12.43	626	3.09	exported protein family 1, EPF1	EPF1,PFA0675w,224591380,296004496,PfGEXP06,GEXP06,MAL1P4.13,PF3D7_0114000		cellular_component:Maurer's cleft(GO:0020036);molecular_function:heat shock protein binding(GO:0031072)
PF3D7_0114100	784	684	20.34	2049	64.28	Pfmc-2TM Maurer%27s cleft two transmembrane protein, MC-2TM	224591381,MC-2TM,PF3D7_0114100,PfMC-2TM,PFA0680c,296004498,MAL1P4.14		biological_process:translocation of peptides or proteins into host(GO:0042000);cellular_component:integral component of membrane(GO:0016021);cellular_component:symbiont-containing vacuole membrane(GO:0020005);cellular_component:Maurer's cleft(GO:0020036)
PF3D7_0114200	1138	22	0.43	111	2.3	exported protein family 3, EPF3	MAL1P4.15,PFA0685c,EPF3,PF3D7_0114200,124505907,23476996		cellular_component:Maurer's cleft(GO:0020036)
PF3D7_0114300	1158	224	4.79	1040	23.45	exported protein family 4, pseudogene, EPF4	MAL1P4.16,PFA0690w,PF3D7_0114300,EPF4
PF3D7_0114400	1383	17	0.25	49	0.77	erythrocyte membrane protein 1, PfEMP1, exon 2, pseudogene, VAR	VAR,PFA0695c,MAL1P4.16c,PF3D7_0114400	K13850
PF3D7_0114500	508	932	57.42	810	52.65	Plasmodium exported protein, hyp10, unknown function	124505909,PF3D7_0114500,MAL1P4.16d,23476997,PFA0700c		cellular_component:membrane(GO:0016020);cellular_component:integral component of membrane(GO:0016021);cellular_component:apicoplast(GO:0020011)
PF3D7_0114600	1061	33	0.72	72	1.66	stevor, pseudogene	MAL1P4.16e,PFA0705c,PF3D7_0114600	K13852
PF3D7_0114700	1140	28	0.59	38	0.85	rifin, RIF	PF3D7_0114700,MAL1P4.17,PFA0710c,RIF,124505911,23476998,RIF-B	K13851	biological_process:antigenic variation(GO:0020033);cellular_component:membrane(GO:0016020);cellular_component:host cell plasma membrane(GO:0020002)
PF3D7_0114800	788	199	6.45	44	1.5	Plasmodium exported protein, hyp7, unknown function	PF3D7_0114800,MAL1P4.19,PFA0715c,23476999,124505913		cellular_component:cytoplasm(GO:0005737);cellular_component:apicoplast(GO:0020011);molecular_function:nucleotide binding(GO:0000166)
PF3D7_0114900	719	43	1.39	77	2.62	Plasmodium exported protein, unknown function, pseudogene	MAL1P4.20,PFA0720w,PF3D7_0114900		biological_process:transport(GO:0006810);cellular_component:membrane(GO:0016020);cellular_component:integral component of membrane(GO:0016021);molecular_function:ATP binding(GO:0005524)
PF3D7_0115000	6086	89	0.32	84	0.31	surface-associated interspersed protein 1.3, SURFIN 1.3, SURF1.3	23477001,MAL1P4.21,3D7surf1.3,124505917,PFA0725w,SURF1.3,PF3D7_0115000
PF3D7_0115100	1004	64	1.49	243	5.96	Plasmodium exported protein, PHISTa, unknown function	MAL1P4.22,124505921,PFA0735w,23477003,PF3D7_0115100
PF3D7_0115200	1339	13	0.24	3	0.06	rifin, RIF	MAL1P4.23,RIF-A,PFA0740w,PF3D7_0115200,124505923,RIF,23477004	K13851	biological_process:modulation by symbiont of host erythrocyte aggregation(GO:0020013);biological_process:antigenic variation(GO:0020033);biological_process:cytoadherence to microvasculature, mediated by symbiont protein(GO:0020035);cellular_component:host cell plasma membrane(GO:0020002);cellular_component:symbiont-containing vacuole(GO:0020003);cellular_component:Maurer's cleft(GO:0020036)
PF3D7_0115300	1172	12	0.24	11	0.24	rifin, RIF	MAL1P4.25,PF3D7_0115300,RIF-B,124505925,23477005,RIF,PFA0745w	K13851	biological_process:antigenic variation(GO:0020033);cellular_component:membrane(GO:0016020);cellular_component:host cell plasma membrane(GO:0020002)
PF3D7_0115400	1008	40	0.91	70	1.67	stevor	PF3D7_0115400,23477006,MAL1P4.26,124505927,PFA0750w	K13852	biological_process:modulation by symbiont of host erythrocyte aggregation(GO:0020013);cellular_component:membrane(GO:0016020);cellular_component:Maurer's cleft(GO:0020036)
PF3D7_0115500	1301	4	0.06	1	0.02	erythrocyte membrane protein 1, PfEMP1, pseudogene	PF3D7_0115500,PFA0755w	K13850
PF3D7_0115600	1370	293	5.27	141	2.68	rifin, RIF	23477007,MAL1P4.28,RIF,PF3D7_0115600,124505929,PFA0760w,RIF-A	K13851	biological_process:modulation by symbiont of host erythrocyte aggregation(GO:0020013);biological_process:antigenic variation(GO:0020033);biological_process:cytoadherence to microvasculature, mediated by symbiont protein(GO:0020035);cellular_component:host cell plasma membrane(GO:0020002);cellular_component:symbiont-containing vacuole(GO:0020003);cellular_component:Maurer's cleft(GO:0020036)
PF3D7_0115700	7504	145	0.45	172	0.56	erythrocyte membrane protein 1, PfEMP1, VAR	PFA0765c,VAR-UPSB1,MAL1P4.29,VAR,23477008,124505931,PF3D7_0115700	K13850	biological_process:pathogenesis(GO:0009405);biological_process:single organismal cell-cell adhesion(GO:0016337);biological_process:modulation by symbiont of host erythrocyte aggregation(GO:0020013);biological_process:antigenic variation(GO:0020033);biological_process:cytoadherence to microvasculature, mediated by symbiont protein(GO:0020035);cellular_component:integral component of membrane(GO:00…
PF3D7_0200100	5937	467	1.87	1066	4.49	erythrocyte membrane protein 1, PfEMP1, VAR	812597,O96108,PF3D7_0200100,VAR-UPSB1,PF02_0001,124775746,3845071,PFB0010w,VAR	K13850	biological_process:pathogenesis(GO:0009405);biological_process:single organismal cell-cell adhesion(GO:0016337);biological_process:antigenic variation(GO:0020033);biological_process:cytoadherence to microvasculature, mediated by symbiont protein(GO:0020035);cellular_component:integral component of membrane(GO:0016021);cellular_component:host cell plasma membrane(GO:0020002);cellular_component:inf…
PF3D7_0200200	1230	52	1.06	27	0.58	rifin, RIF	RIF,O96109,PF3D7_0200200,PF02_0002,3845072,RIF-A,PFB0015c,812598,124799935	K13851	biological_process:modulation by symbiont of host erythrocyte aggregation(GO:0020013);biological_process:antigenic variation(GO:0020033);biological_process:cytoadherence to microvasculature, mediated by symbiont protein(GO:0020035);cellular_component:host cell plasma membrane(GO:0020002);cellular_component:symbiont-containing vacuole(GO:0020003);cellular_component:Maurer's cleft(GO:0020036)
PF3D7_0200300	1323	0	0	0	0	erythrocyte membrane protein 1, PfEMP1, exon 2	812599,124799939,PF02_0003,O96110,PFB0020c,PF3D7_0200300,3845073	K13850	cellular_component:membrane(GO:0016020)
PF3D7_0200400	1017	1	0.02	3	0.07	stevor	3845075,O96111,PFB0025c,812600,124799942,PF3D7_0200400,PF02_0004	K13852	biological_process:modulation by symbiont of host erythrocyte aggregation(GO:0020013);cellular_component:membrane(GO:0016020);cellular_component:Maurer's cleft(GO:0020036)
PF3D7_0200500	1344	0	0	2	0.04	rifin, RIF	PF02_0005,RIF-A,O96112,PF3D7_0200500,812601,RIF,3845076,PFB0030c,124799944	K13851	biological_process:modulation by symbiont of host erythrocyte aggregation(GO:0020013);biological_process:antigenic variation(GO:0020033);biological_process:cytoadherence to microvasculature, mediated by symbiont protein(GO:0020035);cellular_component:host cell plasma membrane(GO:0020002);cellular_component:symbiont-containing vacuole(GO:0020003);cellular_component:Maurer's cleft(GO:0020036)
PF3D7_0200600	1273	4	0.07	2	0.04	rifin, RIF	O96113,812602,RIF,RIF-A,PF02_0006,PF3D7_0200600,PFB0035c,254688439,258596850	K13851	biological_process:modulation by symbiont of host erythrocyte aggregation(GO:0020013);biological_process:antigenic variation(GO:0020033);biological_process:cytoadherence to microvasculature, mediated by symbiont protein(GO:0020035);cellular_component:host cell plasma membrane(GO:0020002);cellular_component:symbiont-containing vacuole(GO:0020003);cellular_component:Maurer's cleft(GO:0020036)
PF3D7_0200700	1225	3	0.06	3	0.07	rifin, RIF	O96114,RIF,RIF-A,PF3D7_0200700,124799951,812603,3845078,PFB0040c,PF02_0007	K13851	biological_process:modulation by symbiont of host erythrocyte aggregation(GO:0020013);biological_process:antigenic variation(GO:0020033);biological_process:cytoadherence to microvasculature, mediated by symbiont protein(GO:0020035);cellular_component:host cell plasma membrane(GO:0020002);cellular_component:symbiont-containing vacuole(GO:0020003);cellular_component:Maurer's cleft(GO:0020036)
PF3D7_0200800	1283	0	0	0	0	erythrocyte membrane protein 1, PfEMP1, exon 2, pseudogene	O96115,812604,23503337,PF3D7_0200800,124799955,PFB0045c,PF02_0008	K13850
PF3D7_0200900	1002	3	0.07	1	0.02	stevor, pseudogene	812605,PF3D7_0200900,PFB0050c,PF02_0009	K13852	cellular_component:membrane(GO:0016020);cellular_component:Maurer's cleft(GO:0020036)
PF3D7_0201000	1078	2	0.04	2	0.05	rifin, RIF	PFB0055c,124800659,812606,O96116,RIF-B,PF02_0010,PF3D7_0201000,3845082,RIF	K13851	biological_process:antigenic variation(GO:0020033);cellular_component:host cell plasma membrane(GO:0020002)
PF3D7_0201100	213	0	0	0	0	Plasmodium exported protein, unknown function, fragment	Q8I670,23503338,124800661,PF3D7_0201100,PFB0056c,812607,PF02_0011
PF3D7_0201200	1220	2	0.04	8	0.16	rifin, RIF	PFB0060w,PF3D7_0201200,812608,RIF-A,RIF,PF02_0012,O96117,258596852,254688440	K13851	biological_process:modulation by symbiont of host erythrocyte aggregation(GO:0020013);biological_process:antigenic variation(GO:0020033);biological_process:cytoadherence to microvasculature, mediated by symbiont protein(GO:0020035);cellular_component:host cell plasma membrane(GO:0020002);cellular_component:symbiont-containing vacuole(GO:0020003);cellular_component:Maurer's cleft(GO:0020036)
PF3D7_0201300	1017	5	0.11	8	0.19	stevor	254688441,258596854,O96118,812609,PFB0065w,PF3D7_0201300,PF02_0013	K13852	biological_process:modulation by symbiont of host erythrocyte aggregation(GO:0020013);cellular_component:membrane(GO:0016020);cellular_component:Maurer's cleft(GO:0020036)
PF3D7_0201400	684	4	0.17	27	1.24	Plasmodium exported protein, hyp10, unknown function	PF3D7_0201400,PF02_0014,PFB0070w,812610,O96119,124800667,3845086		cellular_component:membrane(GO:0016020);cellular_component:integral component of membrane(GO:0016021);cellular_component:host cell part(GO:0033643)
PF3D7_0201500	956	1036	27.78	1832	51.84	Plasmodium exported protein, hyp9, unknown function	812611,PF02_0015,PFB0075c,PF3D7_0201500,O96120,3845087,124800669		cellular_component:membrane(GO:0016020);cellular_component:apicoplast(GO:0020011)
PF3D7_0201600	1558	4043	56.89	2252	33.43	PHISTb domain-containing RESA-like protein 1, RLP1	O96121,PFB0080c,23503341,PF02_0016,812612,RLP1,124800673,PF3D7_0201600		biological_process:cytoadherence to microvasculature, mediated by symbiont protein(GO:0020035);cellular_component:host cell cytosol(GO:0044164);cellular_component:host cell surface(GO:0044228)
PF3D7_0201700	2875	7532	57.16	462	3.7	DnaJ protein, putative	PF02_0017,3845090,PFB0085c,PF3D7_0201700,812613,O96122,124800677		cellular_component:host cell part(GO:0033643);molecular_function:heat shock protein binding(GO:0031072)
PF3D7_0201800	1960	6278	101.73	3075	52.58	knob associated heat shock protein 40, KAHsp40	254688442,KAHsp40,258596856,PF02_0018,O96123,PFB0090c,812614,PF3D7_0201800		biological_process:protein folding(GO:0006457);cellular_component:infected host cell surface knob(GO:0020030);molecular_function:heat shock protein binding(GO:0031072);molecular_function:unfolded protein binding(GO:0051082)
PF3D7_0201900	7521	15333	42.94	3511	10.37	erythrocyte membrane protein 3, EMP3	3845093,PF3D7_0201900,124800685,PFB0095c,EMP3,O96124,PF02_0019,812615,PfEMP3		cellular_component:cytoplasm(GO:0005737);cellular_component:membrane(GO:0016020);cellular_component:symbiont-containing vacuole(GO:0020003);cellular_component:Maurer's cleft(GO:0020036);molecular_function:protein binding(GO:0005515)
PF3D7_0202000	2412	157788	1647.28	17225	189.75	knob-associated histidine-rich protein, KAHRP	3845095,KAHRP,PF02_0020,124800689,PFB0100c,PF3D7_0202000,812616,Q9TY99		cellular_component:cytoplasm(GO:0005737);cellular_component:infected host cell surface knob(GO:0020030);cellular_component:Maurer's cleft(GO:0020036);molecular_function:protein binding(GO:0005515)
PF3D7_0202100	1017	12710	286.84	3950	94.06	liver stage associated protein 2, LSAP2	23503343,O96125,PFB0105c,PF02_0021,LSAP-2,PF3D7_0202100,124800693,812617,LSAP2		cellular_component:membrane(GO:0016020)
PF3D7_0202200	1136	8629	202.77	454	11.26	EMP1-trafficking protein, PTP1	23503344,PF3D7_0202200,Q8I669,PTP1,124800697,PFB0106c,PF02_0022,812618		cellular_component:integral component of membrane(GO:0016021);cellular_component:Maurer's cleft(GO:0020036);cellular_component:host cell cytoplasm(GO:0030430);cellular_component:protein complex(GO:0043234)
PF3D7_0202300	1011	359	9.16	366	9.85	Plasmodium exported protein, hyp11, unknown function	23503345,PF3D7_0202300,812619,PF02_0023,124800700,PFB0110w,O96126		cellular_component:membrane(GO:0016020);cellular_component:apicoplast(GO:0020011)
PF3D7_0202400	3579	15519	88.95	14719	89.02	gamete antigen 27%2F25, putative	PF02_0024,PFB0115w,812620,O96127,3845099,124800702,PF3D7_0202400		cellular_component:nucleus(GO:0005634);molecular_function:ATP binding(GO:0005524)
PF3D7_0202500	321	128103	8186.74	48082	3242.36	early transcribed membrane protein 2, ETRAMP2	PF02_0025,PF3D7_0202500,3845101,O96128,812621,SEP2,PFB0120w,ETRAMP2,124800706		cellular_component:symbiont-containing vacuole membrane(GO:0020005)
PF3D7_0202600.1	4222	100	0.51	123	0.66	conserved Plasmodium protein, unknown function	PF3D7_0202600.1,PFB0125c,PF02_0026,254688443,812622,PF3D7_0202600,O96129,258596859
PF3D7_0202600.2	4222	0	0	0	0	conserved Plasmodium protein, unknown function	PFB0125c,PF3D7_0202600.2,PF02_0026,PF3D7_0202600
PF3D7_0202700	1617	646	8.2	2703	36.18	octaprenyl pyrophosphate synthase, OPP	PF02_0027,O96130,124800714,PSY,812623,PFB0130w,3845103,OPP,PF3D7_0202700		biological_process:isoprenoid biosynthetic process(GO:0008299);biological_process:carotenoid biosynthetic process(GO:0016117);cellular_component:cytoplasm(GO:0005737);cellular_component:mitochondrion(GO:0005739);molecular_function:prenyltransferase activity(GO:0004659);molecular_function:phytoene synthase activity(GO:0046905)
PF3D7_0202800	833	391	22.1	3617	215.69	conserved Plasmodium protein, unknown function	C6S3A7,PFB0135w,PF3D7_0202800,258537810,254688444,8444950
PF3D7_0202900	2266	556	13.2	3553	89.02	palmitoyltransferase, putative, DHHC12	PFB0140w,PF3D7_0202900,O96132,DHHC12,PF02_0028,812624	K18932	biological_process:protein palmitoylation(GO:0018345);cellular_component:membrane(GO:0016020);molecular_function:zinc ion binding(GO:0008270);molecular_function:palmitoyltransferase activity(GO:0016409)
PF3D7_0203000	5940	10069	34.77	3737	13.62	repetitive organellar protein, putative, ROPE	PF3D7_0203000,PF02_0029,812625,124800721,74873111,ROPE,O96133,3845107,PFB0145c		cellular_component:rhoptry(GO:0020008)
PF3D7_0203100	7458	4395	12.09	1567	4.55	protein kinase, putative	812626,PFB0150c,PF3D7_0203100,PF02_0030,254688446,258596863,O96134	K08838	biological_process:protein phosphorylation(GO:0006468);molecular_function:protein kinase activity(GO:0004672);molecular_function:protein serine/threonine kinase activity(GO:0004674);molecular_function:protein tyrosine kinase activity(GO:0004713);molecular_function:ATP binding(GO:0005524)
PF3D7_0203200	1524	2260	30.42	1361	19.33	conserved Plasmodium protein, unknown function	C6S3A8,258537812,254688447,PF3D7_0203200,8445002,PFB0150c,PF02_0030,PFB0151c
PF3D7_0203300	729	1135	31.94	2014	59.8	ERCC1 nucleotide excision repair protein, putative, ERCC1	ERCC1,PF02_0031,PF3D7_0203300,3845112,O96136,124800729,812627,RAD10,PFB0160w	K10849	biological_process:DNA repair(GO:0006281);biological_process:nucleotide-excision repair(GO:0006289);cellular_component:nucleus(GO:0005634);molecular_function:damaged DNA binding(GO:0003684);molecular_function:endonuclease activity(GO:0004519);molecular_function:endodeoxyribonuclease activity(GO:0004520)
PF3D7_0203400	836	3128	232.5	21544	1689.67	conserved Plasmodium protein, unknown function	812628,254688448,Q8I668,PF3D7_0203400,PF02_0032,PFB0161c,258596865		cellular_component:cytoplasm(GO:0005737)
PF3D7_0203600	1908	263	2.83	832	9.44	conserved Plasmodium protein, unknown function	PF3D7_0203600,PF02_0033,124800737,PFB0170w,O96137,812629,3845113		cellular_component:nucleus(GO:0005634)
PF3D7_0203700	1455	10573	164.32	1609	26.39	protein MAK16, putative, MAK16	MAK16,O96138,812630,PF3D7_0203700,PF02_0034,PFB0175c	K14831	biological_process:ribosomal large subunit biogenesis(GO:0042273);cellular_component:nucleolus(GO:0005730);cellular_component:preribosome, large subunit precursor(GO:0030687)
PF3D7_0203800	3350	867	10.92	3260	43.32	conserved Plasmodium protein, unknown function	1400.t00265,258596867,812632,Q8I666,254688449,1400.t00202,PF3D7_0203800,PFB0176c,PF02_0035,PF02_0036,PFB0177c
PF3D7_0203900	1734	1504	17.79	5104	63.72	5%27-3%27 exonuclease, N-terminal resolvase-like domain, putative	PF3D7_0203900,23503355,PFB0180w,O96139,812633,124800751,PF02_0037		cellular_component:apicoplast(GO:0020011);molecular_function:DNA binding(GO:0003677);molecular_function:catalytic activity(GO:0003824);molecular_function:5'-3' exonuclease activity(GO:0008409)
PF3D7_0204000	2572	480	4.11	1163	10.52	conserved Plasmodium protein, unknown function	O96140,3845117,PF02_0038,PF3D7_0204000,PFB0185w,812634,124800754
PF3D7_0204100	6888	8841	26.33	8407	26.42	conserved Plasmodium protein, unknown function	3845119,PFB0190c,Q9TY98,PF02_0039,812635,124800757,PF3D7_0204100		cellular_component:membrane(GO:0016020);cellular_component:integral component of membrane(GO:0016021);molecular_function:transferase activity(GO:0016740)
PF3D7_0204200	1382	11149	275.23	5626	146.55	conserved Plasmodium protein, unknown function	812636,Q8I665,124800760,PFB0194w,23503357,PF02_0040,PF3D7_0204200		cellular_component:apicoplast(GO:0020011);molecular_function:metal ion binding(GO:0046872)
PF3D7_0204300	2091	6665	65.39	6329	65.52	conserved Plasmodium protein, unknown function	PF3D7_0204300,PF02_0041,3845121,812637,124800762,PFB0195c,O96141		cellular_component:cytoplasm(GO:0005737);molecular_function:ATP binding(GO:0005524)
PF3D7_0204400	825	457	28.94	345	23.05	dynein light chain, putative	PF3D7_0204400,C6S3A9,254688450,258537814,8445026,PFB0196c	K10412	biological_process:microtubule-based process(GO:0007017);cellular_component:microtubule associated complex(GO:0005875)
PF3D7_0204500	1218	3154	53.12	2502	44.47	aspartate transaminase, AspAT	124800764,PFB0200c,PF3D7_0204500,812638,AspAT,O96142,PF02_0042,PfAspAT,308387817,3845122	K14455	biological_process:cellular amino acid metabolic process(GO:0006520);biological_process:biosynthetic process(GO:0009058);molecular_function:transaminase activity(GO:0008483);molecular_function:pyridoxal phosphate binding(GO:0030170)
PF3D7_0204600	3567	1219	7.01	1562	9.48	conserved Plasmodium protein, unknown function	258596869,PFB0205c,O96143,812639,PF02_0043,PF3D7_0204600,254688451		biological_process:transcription, DNA-templated(GO:0006351);biological_process:DNA-templated transcription, termination(GO:0006353);biological_process:regulation of transcription, DNA-templated(GO:0006355);biological_process:rRNA processing(GO:0006364);biological_process:mRNA processing(GO:0006397);cellular_component:intracellular(GO:0005622);cellular_component:nucleus(GO:0005634);cellular_compon…
PF3D7_0204700	1515	13976	189.25	3730	53.29	hexose transporter, HT	164470597,124800772,4574228,PfHT1,PfHT,PF02_0044,Q7KWJ5,HT,PFB0210c,4007665,PF3D7_0204700,812640,298257349,3845125	K08139	biological_process:high-affinity hexose transport(GO:0008646);biological_process:response to drug(GO:0042493);biological_process:transmembrane transport(GO:0055085);cellular_component:integral component of plasma membrane(GO:0005887);cellular_component:membrane(GO:0016020);cellular_component:integral component of membrane(GO:0016021);molecular_function:fructose transmembrane transporter activity(…
PF3D7_0204800	1251	724	11.87	2873	49.71	3%27-5%27 exonuclease, putative	PF02_0045,PF3D7_0204800,PFB0215c,O96144,3845126,124800774,812641	K18740	biological_process:nucleobase-containing compound metabolic process(GO:0006139);cellular_component:intracellular(GO:0005622);cellular_component:mitochondrion(GO:0005739);molecular_function:nucleic acid binding(GO:0003676);molecular_function:3'-5' exonuclease activity(GO:0008408)
PF3D7_0204900	1280	1453	27.99	5077	103.19	ubiE%2FCOQ5 methyltransferase, putative	PF3D7_0204900,PF02_0046,PFB0220w,O96145,812642,3845127,124800777	K06127	cellular_component:mitochondrion(GO:0005739);molecular_function:methyltransferase activity(GO:0008168);molecular_function:quinone cofactor methyltransferase activity(GO:0030580)
PF3D7_0205000	1527	337	4.53	967	13.71	conserved Plasmodium protein, unknown function	PF3D7_0205000,O96146,PFB0225c,812643,PF02_0047,3845128,124800781		cellular_component:cytoplasm(GO:0005737);molecular_function:ATP binding(GO:0005524)
PF3D7_0205100	2511	618	5.99	1239	12.66	conserved Plasmodium protein, unknown function	PFB0227c,PF3D7_0205100,258537816,C6S3B0,812644,O96147,8444953,254688452,PF02_0048,PFB0230c
PF3D7_0205200	1026	107	3.71	576	21.1	conserved Plasmodium protein, unknown function	PFB0230c,254688453,PF3D7_0205200,258596871,PF02_0048
PF3D7_0205300	2567	155	1.72	396	4.63	conserved Plasmodium protein, unknown function	124800950,812645,23503363,O96148,PF02_0049,PFB0235w,PF3D7_0205300
PF3D7_0205400	1374	2317	34.59	2925	46.08	PCI domain-containing protein, putative	812646,23503364,PF02_0050,PF3D7_0205400,O96149,124800953,PFB0240w		cellular_component:nucleus(GO:0005634)
PF3D7_0205500	684	4745	243.96	10431	565.9	DNA-directed RNA polymerase II 16 kDa subunit, putative	812647,PFB0245c,PF02_0051,124800957,O96150,3845133,PF3D7_0205500	K03012	biological_process:transcription from RNA polymerase II promoter(GO:0006366);biological_process:cellular metabolic process(GO:0044237);molecular_function:nucleotide binding(GO:0000166);molecular_function:catalytic activity(GO:0003824);molecular_function:DNA-directed RNA polymerase activity(GO:0003899)
PF3D7_0205600	1908	1109	11.92	1851	21	conserved Plasmodium protein, unknown function	PF02_0052,124800961,3845134,O96151,PF3D7_0205600,PFB0250w,812648		cellular_component:nucleus(GO:0005634);cellular_component:cytoplasm(GO:0005737);molecular_function:ATP binding(GO:0005524)
PF3D7_0205700.1	1389	0	0	0	0	conserved Plasmodium protein, unknown function	PF02_0053,1400.t00268,PFB0255w,PF3D7_0205700,258596873,PF3D7_0205700.1,1400.t00249,PFB0256w,254688454,PF02_0054		molecular_function:nucleic acid binding(GO:0003676)
PF3D7_0205700.2	1389	10	0.31	12	0.39	conserved Plasmodium protein, unknown function	1400.t00249,1400.t00268,PF3D7_0205700,O96152,PFB0255w,PF02_0054,812649,PF02_0053,PFB0256w,PF3D7_0205700.2		molecular_function:nucleic acid binding(GO:0003676)
PF3D7_0205800	748	1183	66.86	6443	384.21	conserved Plasmodium protein, unknown function	8445016,C6S3B1,258537818,254688455,PF3D7_0205800,PFB0257c		molecular_function:protein binding(GO:0005515);molecular_function:phospholipid binding(GO:0005543)
PF3D7_0205900	3580	26819	189.65	54262	404.89	26S proteasome regulatory subunit RPN1, putative, RPN1	812651,RPN1,254688456,PF3D7_0205900,PFB0260w,O96153,258596875,PF02_0055	K03028	biological_process:ubiquitin-dependent protein catabolic process(GO:0006511);biological_process:regulation of protein catabolic process(GO:0042176);cellular_component:proteasome complex(GO:0000502);cellular_component:proteasome regulatory particle(GO:0005838);molecular_function:binding(GO:0005488);molecular_function:enzyme regulator activity(GO:0030234)
PF3D7_0206000	4551	11592	52.25	6771	32.21	DNA repair protein RAD2, putative, RAD2	3845138,XPG,ERCC5,RAD2,124800975,PF3D7_0206000,PF02_0056,812652,O96154,PFB0265c	K10846	biological_process:DNA repair(GO:0006281);biological_process:nucleotide-excision repair(GO:0006289);biological_process:nucleotide-excision repair, DNA incision, 3'-to lesion(GO:0006295);cellular_component:nucleotide-excision repair factor 3 complex(GO:0000112);cellular_component:nucleus(GO:0005634);molecular_function:single-stranded DNA endodeoxyribonuclease activity(GO:0000014);molecular_functio…
PF3D7_0206100	1342	3186	87.14	5399	155.82	cysteine desulfuration protein SufE, SufE	PF02_0057,PfSufE,254688457,SufE,PF3D7_0206100,PFB0270w,O96155,258596877,812653	K02426	cellular_component:apicoplast(GO:0020011);molecular_function:protein binding(GO:0005515)
PF3D7_0206200	1698	5488	66.3	2548	32.48	pantothenate transporter, PAT	812654,23503369,PAT,O96156,PF02_0058,PFB0275w,124800981,PF3D7_0206200		biological_process:pantothenate transmembrane transport(GO:0015887);biological_process:transmembrane transport(GO:0055085);cellular_component:plasma membrane(GO:0005886);cellular_component:integral component of membrane(GO:0016021);molecular_function:pantothenate transmembrane transporter activity(GO:0015233)
PF3D7_0206300	10050	24439	54.49	9246	21.75	pentafunctional AROM polypeptide, putative, pseudogene, AROM	PF3D7_0206400,PF02_0060,812655,AROM,PFB0279w,PF02_0059,Q8I663,812656,PF3D7_0206300,PFB0280w,O96157		biological_process:aromatic amino acid family biosynthetic process(GO:0009073);cellular_component:cytoplasm(GO:0005737);molecular_function:catalytic activity(GO:0003824);molecular_function:3-dehydroquinate synthase activity(GO:0003856);molecular_function:shikimate kinase activity(GO:0004765);molecular_function:ATP binding(GO:0005524)
PF3D7_0206500	4311	11070	52.68	2309	11.59	conserved Plasmodium protein, unknown function	3845144,PFB0285c,124800989,O96158,812657,PF3D7_0206500,PF02_0061		cellular_component:membrane(GO:0016020)
PF3D7_0206600	542	376	24.03	617	41.61	DNA-directed RNA polymerase III subunit RPC10, putative	PF3D7_0206600,O96159,124800991,PF02_0062,812658,PFB0290c,3845145	K03019	biological_process:transcription from RNA polymerase III promoter(GO:0006383);cellular_component:DNA-directed RNA polymerase III complex(GO:0005666);molecular_function:nucleic acid binding(GO:0003676);molecular_function:sequence-specific DNA binding transcription factor activity(GO:0003700);molecular_function:DNA-directed RNA polymerase activity(GO:0003899);molecular_function:zinc ion binding(GO:…
PF3D7_0206700	1416	5982	86.66	9038	138.16	adenylosuccinate lyase, ASL	812659,124800993,301599857,301599895,301599949,301600005,301600021,301600049,301600115,301600121,301600135,301600209,301600227,301600229,301600259,301600265,301600299,301600307,301600393,301600403,301600489,301600491,301600515,301600557,301600581,301600583,301600591,301600621,301600641,301600643,301600679,301600681,301600739,301600775,301600783,301600837,301599817,301599845,301600497,301600501,30…	K01756	biological_process:purine nucleotide metabolic process(GO:0006163);biological_process:IMP biosynthetic process(GO:0006188);biological_process:purine ribonucleotide biosynthetic process(GO:0009152);molecular_function:catalytic activity(GO:0003824);molecular_function:N6-(1,2-dicarboxyethyl)AMP AMP-lyase (fumarate-forming) activity(GO:0004018)
PF3D7_0206800	819	121223	3036.39	280418	7411.5	merozoite surface protein 2, MSP2	124800995,PFB0300c,PF02_0064,PF3D7_0206800,3845147,812660,94730397,P50498,MSP2	K13839	biological_process:cell adhesion(GO:0007155);cellular_component:integral component of plasma membrane(GO:0005887);cellular_component:integral component of membrane(GO:0016021);cellular_component:anchored component of plasma membrane(GO:0046658)
PF3D7_0206900.1	1038	427	10.7	605	15.99	merozoite surface protein 5, MSP5	6465927,61807096,61807124,61807126,24637112,24637116,6465925,22773877,22773886,PF02_0065,PF3D7_0206900,22773883,22773889,24637152,61807082,22773937,61807084,61807114,61807154,24637120,24637132,6465923,22773934,24637150,22773898,3452233,6465931,24637144,61807128,61807136,22773895,61807152,24637142,24637148,3845149,61807088,61807092,61807102,61807106,812661,24637124,61807110,61807112,61807134,64659…	K13842	molecular_function:protein binding(GO:0005515)
PF3D7_0206900.2	1038	113	2.95	262	7.22	merozoite surface protein 5, MSP5	254688458,258537820,PFB0305c,PF3D7_0206900,PF3D7_0206900.2,MSP5,PF02_0065	K13842	molecular_function:protein binding(GO:0005515)
PF3D7_0207000	963	17348	434.53	40231	1063.31	merozoite surface protein 4, MSP4	Q7KWJ2,124801002,45824821,19698323,PFB0310c,812662,45824857,22773888,MSP4,22773924,19698325,61741245,19698339,61741223,61741233,45824873,22773882,22773885,PF02_0066,3845150,45824811,61741237,61741175,PF3D7_0207000,19698347,3452232,19698331	K13841	cellular_component:integral component of membrane(GO:0016021);cellular_component:anchored component of plasma membrane(GO:0046658)
PF3D7_0207100	5439	14725	57.67	7046	29.12	conserved Plasmodium protein, unknown function	PF3D7_0207100,258596879,812663,PFB0315w,PF02_0067,254688459,264675901,O96160
PF3D7_0207200	483	600	25.48	1866	83.63	iron-sulfur assembly protein, putative, IscA1	PF3D7_0207200,3845153,124801006,PFB0320c,IscA1,O96161,PF02_0068,812664		biological_process:iron-sulfur cluster assembly(GO:0016226);cellular_component:mitochondrion(GO:0005739);molecular_function:structural molecule activity(GO:0005198);molecular_function:iron-sulfur cluster binding(GO:0051536)
PF3D7_0207300	2536	140	1.41	63	0.67	serine repeat antigen 8, SERA8	SERA8,812665,PF02_0069,PFB0325c,O96162,PF3D7_0207300		biological_process:proteolysis(GO:0006508);cellular_component:mitochondrion(GO:0005739);molecular_function:cysteine-type peptidase activity(GO:0008234)
PF3D7_0207400	3344	13876	100.2	29967	228.33	serine repeat antigen 7, SERA7	PF3D7_0207400,124801012,812666,SERA7,PFB0330c,3845155,PF02_0070,O96163		biological_process:immunoglobulin production(GO:0002377);biological_process:proteolysis(GO:0006508);biological_process:regulation of immune response(GO:0050776);molecular_function:cysteine-type peptidase activity(GO:0008234)
PF3D7_0207500	3668	24355	161.38	74024	517.55	serine repeat antigen 6, SERA6	258596882,254688460,PFB0335c,SERPH,SERA6,812667,Q9TY96,PF3D7_0207500,PF02_0071		biological_process:immunoglobulin production(GO:0002377);biological_process:proteolysis(GO:0006508);biological_process:regulation of immune response(GO:0050776);cellular_component:symbiont-containing vacuole(GO:0020003);molecular_function:cysteine-type peptidase activity(GO:0008234)
PF3D7_0207600	3435	129451	886.97	194511	1406.3	serine repeat antigen 5, SERA5	124801018,PF3D7_0207600,PF02_0072,SERA5,PFB0340c,59798920,Q9TY95,812668,3845158,P113,Pf140,SERP,P126		biological_process:immunoglobulin production(GO:0002377);biological_process:proteolysis(GO:0006508);biological_process:regulation of immune response(GO:0050776);cellular_component:symbiont-containing vacuole(GO:0020003);molecular_function:cysteine-type peptidase activity(GO:0008234)
PF3D7_0207700	3309	10325	73.32	28404	212.82	serine repeat antigen 4, SERA4	PF3D7_0207700,124801021,812669,PF02_0073,O96164,SERA4,PFB0345c,3845159		biological_process:immunoglobulin production(GO:0002377);biological_process:proteolysis(GO:0006508);biological_process:regulation of immune response(GO:0050776);cellular_component:symbiont-containing vacuole(GO:0020003);molecular_function:cysteine-type peptidase activity(GO:0008234)
PF3D7_0207800	3293	10617	77.98	22854	177.12	serine repeat antigen 3, SERA3	SERA3,3845160,PFB0350c,PF3D7_0207800,PF02_0074,124801023,812670,O96165		biological_process:immunoglobulin production(GO:0002377);biological_process:proteolysis(GO:0006508);biological_process:regulation of immune response(GO:0050776);molecular_function:cysteine-type peptidase activity(GO:0008234)
PF3D7_0207900	3715	3121	19.3	4765	31.09	serine repeat antigen 2, SERA2	PF02_0075,254688461,O96166,SERA2,PFB0355c,812671,PF3D7_0207900,258596884		biological_process:immunoglobulin production(GO:0002377);biological_process:proteolysis(GO:0006508);biological_process:regulation of immune response(GO:0050776);molecular_function:cysteine-type peptidase activity(GO:0008234)
PF3D7_0208000	3386	7746	53.23	17754	128.75	serine repeat antigen 1, SERA1	PF02_0076,23503375,SERA1,124801028,PF3D7_0208000,PFB0360c,812672,O96167		biological_process:immunoglobulin production(GO:0002377);biological_process:proteolysis(GO:0006508);biological_process:regulation of immune response(GO:0050776);molecular_function:cysteine-type peptidase activity(GO:0008234)
PF3D7_0208100.1	7272	385	1.47	435	1.75	conserved Plasmodium protein, unknown function	O96168,PF02_0077,258596886,18143607,812673,PFB0365w,254688462,PF3D7_0208100,PF3D7_0208100.1
PF3D7_0208100.2	7272	1	0	8	0.03	unspecified product	PF02_0077,PFB0365w,PF3D7_0208100,PF3D7_0208100.2		molecular_function:protein binding(GO:0005515)
PF3D7_0208200	903	9759	221.7	10321	247.41	KRR1 small subunit processome component, putative, KRR1	KRR1,PF3D7_0208200,3845166,O96169,124801035,PFB0370c,812674,PF02_0078	K06961	molecular_function:RNA binding(GO:0003723)
PF3D7_0208300	5409	3460	13.12	1499	6	conserved Plasmodium protein, unknown function	PFB0375w,812675,PF3D7_0208300,3845167,O96170,PF02_0079,124801037		biological_process:embryo development(GO:0009790);biological_process:keratinocyte differentiation(GO:0030216);cellular_component:cytoplasm(GO:0005737);molecular_function:zinc ion binding(GO:0008270)
PF3D7_0208400	6033	9513	32.35	7942	28.5	conserved Plasmodium protein, unknown function	124801041,PFB0380c,O96171,PF02_0080,3845169,812676,PF3D7_0208400		cellular_component:cytoplasm(GO:0005737)
PF3D7_0208500	793	938	46.48	4612	241.14	acyl carrier protein, ACP	812677,PF3D7_0208500,ACP,Q7KWJ1,23503379,3746427,124801045,PfACP,PF02_0081,PFB0385w		biological_process:fatty acid biosynthetic process(GO:0006633);cellular_component:apicoplast(GO:0020011);molecular_function:holo-[acyl-carrier-protein] synthase activity(GO:0008897)
PF3D7_0208600	1497	3507	48.06	9029	130.56	ribosome-recycling factor, RRF1	124801048,PF3D7_0208600,812678,PF02_0082,PFB0390w,O96173,RRF1,3845171		biological_process:ribosome disassembly(GO:0032790);cellular_component:apicoplast(GO:0020011)
PF3D7_0208700.1	1514	36	1.19	47	1.64	conserved Plasmodium protein, unknown function	PF02_0083,PF3D7_0208700.1,254688463,PFB0391c,258537822,PF3D7_0208700		molecular_function:DNA-directed RNA polymerase activity(GO:0003899)
PF3D7_0208700.2	1514	1629	49.95	5863	189.7	conserved Plasmodium protein, unknown function	PF02_0083,C6S3B3,PFB0391c,PF3D7_0208700,PF3D7_0208700.2,124801052,Q8I662,23503380,812679		molecular_function:DNA-directed RNA polymerase activity(GO:0003899)
PF3D7_0208800	708	928	26.89	987	30.18	conserved Plasmodium protein, unknown function	PFB0395w,3845173,PF02_0084,124801054,PF3D7_0208800,O96174,812680		cellular_component:membrane(GO:0016020);cellular_component:apicoplast(GO:0020011)
PF3D7_0208900	7527	171	0.47	185	0.53	6-cysteine protein, P230p	PF02_0085,Pfs230p,PfsMR5,PFB0400w,O96175,23503382,124801057,PF3D7_0208900,812681,P230p		cellular_component:cell surface(GO:0009986)
PF3D7_0209000	9408	199	0.43	128	0.29	6-cysteine protein, P230	124801059,57014116,PFB0405w,P230,3845176,605631,PF3D7_0209000,Pfs230,812682,294176,PF02_0086,P68874,57014115		biological_process:pathogenesis(GO:0009405);cellular_component:plasma membrane(GO:0005886)
PF3D7_0209100	2316	5499	55.3	5717	60.66	phospholipase A2, putative	PFB0410c,3845177,812683,O96176,124801061,PF02_0087,PF3D7_0209100		biological_process:lipid metabolic process(GO:0006629);biological_process:metabolic process(GO:0008152);molecular_function:phospholipase activity(GO:0004620)
PF3D7_0209200	1716	3265	80.89	6738	176.15	3%27exoribonuclease, putative	812684,PFB0415c,O96177,PF02_0088,PF3D7_0209200,258596889,254688464		cellular_component:membrane(GO:0016020)
PF3D7_0209300	879	1163	33	5632	168.62	2C-methyl-D-erythritol 2,4-cyclodiphosphate synthase, IspF	9964089,PF02_0089,3845180,PFB0420w,IspF,P62368,124801068,PF3D7_0209300,50402170,812685,52783746	K01770	biological_process:terpenoid biosynthetic process(GO:0016114);cellular_component:membrane(GO:0016020);cellular_component:apicoplast(GO:0020011);molecular_function:2-C-methyl-D-erythritol 2,4-cyclodiphosphate synthase activity(GO:0008685)
PF3D7_0209400	2188	3203	48.56	6305	100.87	conserved protein, unknown function	PF02_0090,PFB0425c,254688465,C6S3B4,8444970,PFB0423c,PF3D7_0209400,258537824		cellular_component:nucleus(GO:0005634)
PF3D7_0209500	1515	1747	23.66	1762	25.18	conserved Plasmodium protein, unknown function	PF3D7_0209500,PF02_0090,254688466,812686,PFB0425c,258596891,O96179		biological_process:translation(GO:0006412);biological_process:translational initiation(GO:0006413);cellular_component:intracellular(GO:0005622);cellular_component:cytoplasm(GO:0005737);molecular_function:translation initiation factor activity(GO:0003743);molecular_function:GTPase activity(GO:0003924);molecular_function:GTP binding(GO:0005525)
PF3D7_0209600	4509	4675	28.22	12494	79.57	transporter, putative	PF3D7_0209600,254688467,812687,PF02_0091,O96181,258596893,PFB0435c		biological_process:neurotransmitter transport(GO:0006836);cellular_component:integral component of membrane(GO:0016021);molecular_function:neurotransmitter:sodium symporter activity(GO:0005328)
PF3D7_0209700	1707	10015	120.36	3884	49.25	RING zinc finger protein, putative	O96182,PFB0440c,PF3D7_0209700,PF02_0092,254688468,812688,258596895	K10695	biological_process:transcription, DNA-templated(GO:0006351);biological_process:regulation of transcription, DNA-templated(GO:0006355);cellular_component:nucleus(GO:0005634);cellular_component:cytoplasm(GO:0005737);molecular_function:protein binding(GO:0005515);molecular_function:zinc ion binding(GO:0008270);molecular_function:ligase activity(GO:0016874)
PF3D7_0209800	2075	62151	927.94	82605	1301.38	ATP-dependent RNA helicase UAP56, UAP56	UAP56,PFB0445c,PF3D7_0209800,812689,3845186,Q9TY94,124801080,PF02_0093,SUB2,PfU52,156072122	K12812	cellular_component:nucleus(GO:0005634);cellular_component:cytoplasm(GO:0005737);molecular_function:nucleic acid binding(GO:0003676);molecular_function:RNA binding(GO:0003723);molecular_function:ATP-dependent RNA helicase activity(GO:0004004);molecular_function:helicase activity(GO:0004386);molecular_function:ATP binding(GO:0005524);molecular_function:ATP-dependent helicase activity(GO:0008026)
PF3D7_0210000	246	5774	481.5	7440	654.67	secretory complex protein 61 gamma subunit, Sec61-gamma	PF3D7_0210000,812690,124801122,Sec61-gamma,PFB0450w,PF02_0094,3845187,O96183	K07342	biological_process:protein targeting(GO:0006605);biological_process:intracellular protein transport(GO:0006886);biological_process:protein transport(GO:0015031);biological_process:protein transport by the Sec complex(GO:0043952);cellular_component:Sec61 translocon complex(GO:0005784);cellular_component:endoplasmic reticulum membrane(GO:0005789);cellular_component:membrane(GO:0016020);molecular_fu…
PF3D7_0210100.1	585	48984	3453.17	104333	7760.91	60S ribosomal protein L37ae, putative	O96184,PFB0455w,124801126,PF3D7_0210100.1,812691,PF02_0095,6225908,PF3D7_0210100,3845189	K02921	biological_process:translation(GO:0006412);cellular_component:intracellular(GO:0005622);cellular_component:ribosome(GO:0005840);molecular_function:structural constituent of ribosome(GO:0003735)
PF3D7_0210100.2	585	0	0	0	0	60S ribosomal protein L37ae, putative	PF02_0095,PFB0455w,PF3D7_0210100,PF3D7_0210100.2	K02921	biological_process:translation(GO:0006412);cellular_component:intracellular(GO:0005622);cellular_component:ribosome(GO:0005840);molecular_function:structural constituent of ribosome(GO:0003735)
PF3D7_0210200	7860	10739	28.36	17727	49.4	conserved Plasmodium protein, unknown function	O96185,PF02_0096,812692,PF3D7_0210200,PFB0460c		cellular_component:membrane(GO:0016020)
PF3D7_0210300	1592	2148	32.07	6800	107.13	monocarboxylate transporter, putative	O96186,812693,PF3D7_0210300,PFB0465c,3845191,PF02_0097,124801133		biological_process:monocarboxylic acid transport(GO:0015718);biological_process:transmembrane transport(GO:0055085);cellular_component:integral component of membrane(GO:0016021);molecular_function:monocarboxylic acid transmembrane transporter activity(GO:0008028)
PF3D7_0210400	809	1176	67.01	6019	361.91	50S ribosomal protein L33, putative	PF3D7_0210400,C6S3B5,8444973,254688469,258537826,PFB0467w		biological_process:translation(GO:0006412);cellular_component:intracellular(GO:0005622);cellular_component:ribosome(GO:0005840);molecular_function:structural constituent of ribosome(GO:0003735)
PF3D7_0210500	4041	754	3.83	864	4.63	conserved Plasmodium protein, unknown function	812694,PF3D7_0210500,PFB0470w,O96187,PF02_0098,3845193,124801135		cellular_component:cytoplasm(GO:0005737)
PF3D7_0210600	2046	15759	241.08	15384	248.33	conserved Plasmodium protein, unknown function	23503387,124801137,812695,PFB0475c,PF3D7_0210600,O96188,PF02_0099
PF3D7_0210700	945	997	21.64	983	22.52	syntaxin, Qa-SNARE family, SYN17	O96189,SYN17,109692359,3845195,PFB0480w,PF02_0100,PF3D7_0210700,812696,124801141,Stx1	K08486	biological_process:intracellular protein transport(GO:0006886);biological_process:vesicle-mediated transport(GO:0016192);biological_process:regulation of vesicle fusion(GO:0031338);cellular_component:plasma membrane(GO:0005886);cellular_component:membrane(GO:0016020);cellular_component:SNARE complex(GO:0031201);molecular_function:SNAP receptor activity(GO:0005484);molecular_function:protein bindi…
PF3D7_0210800	1248	2906	47.77	730	12.66	conserved Plasmodium protein, unknown function	PFB0485c,124801145,O96190,PF3D7_0210800,PF02_0101,3845196,812697		cellular_component:integral component of membrane(GO:0016021);cellular_component:apicoplast(GO:0020011)
PF3D7_0210900	855	21484	515.47	39711	1005.38	conserved Plasmodium protein, unknown function	812698,PF3D7_0210900,124801149,PFB0490c,O96191,3845198,PF02_0102
PF3D7_0211100	3366	192	1.17	202	1.3	conserved Plasmodium protein, unknown function	O96192,124801152,PF3D7_0211100,812699,PF02_0103,PFB0495w,3845199
PF3D7_0211200	708	953	27.61	3266	99.85	ras-related protein Rab-5A, RAB5a	PF3D7_0211200,PF02_0104,RAB5a,PfRab5a,812700,3845201,O96193,124801156,PFB0500c	K07889	;biological_process:signal transduction(GO:0007165);biological_process:small GTPase mediated signal transduction(GO:0007264);biological_process:protein transport(GO:0015031);biological_process:regulation of vacuole fusion, non-autophagic(GO:0032889);biological_process:regulation of vesicle-mediated transport(GO:0060627);cellular_component:intracellular(GO:0005622);cellular_component:endosome(GO:0…
PF3D7_0211300	1456	373	8.71	812	20	ubiquinol-cytochrome-c reductase complex assembly factor 1, putative	Q8I661,PF02_0105,PFB0501c,254688470,PF3D7_0211300,812701,258596897
PF3D7_0211400	2447	278	5.11	1042	20.21	beta-ketoacyl-ACP synthase III, KASIII	3746429,Q7KWI9,PF3D7_0211400,PF02_0106,124801164,KASIII,23503389,PfKASIII,812702,PFB0505c	K00648	biological_process:fatty acid biosynthetic process(GO:0006633);biological_process:metabolic process(GO:0008152);biological_process:lipid biosynthetic process(GO:0008610);cellular_component:apicoplast(GO:0020011);molecular_function:catalytic activity(GO:0003824);molecular_function:3-oxoacyl-[acyl-carrier-protein] synthase activity(GO:0004315);molecular_function:fatty acid binding(GO:0005504);molec…
PF3D7_0211500	3738	1513	8.3	1878	10.88	GAF domain-related protein, putative	PFB0510w,124801168,PF3D7_0211500,3845203,812703,PF02_0107,O96195		cellular_component:membrane(GO:0016020);molecular_function:protein binding(GO:0005515)
PF3D7_0211600	630	275	8.95	1150	39.51	dolichol-linked oligosaccharide biosynthesis enzyme, putative	PF3D7_0211600,3845205,PFB0515w,PF02_0108,124801171,812704,O96196	K07441	cellular_component:membrane(GO:0016020)
PF3D7_0211700	3702	2079	11.52	4594	26.86	tyrosine kinase-like protein, putative, TKL1	124801175,O96197,PF02_0109,3845206,TKL1,PFB0520w,812705,PfTKL-1,PF3D7_0211700		biological_process:protein phosphorylation(GO:0006468);molecular_function:protein kinase activity(GO:0004672);molecular_function:protein tyrosine kinase activity(GO:0004713);molecular_function:ATP binding(GO:0005524)
PF3D7_0211800	1833	23004	257.45	28398	335.36	asparagine--tRNA ligase, AsnRS	812706,O96198,3845207,PF02_0110,PF3D7_0211800,PFB0525w,AsnRS,124801179	K01893	biological_process:tRNA aminoacylation for protein translation(GO:0006418);biological_process:asparaginyl-tRNA aminoacylation(GO:0006421);cellular_component:cytoplasm(GO:0005737);molecular_function:nucleotide binding(GO:0000166);molecular_function:nucleic acid binding(GO:0003676);molecular_function:aminoacyl-tRNA ligase activity(GO:0004812);molecular_function:asparagine-tRNA ligase activity(GO:00…
PF3D7_0211900	1660	1442	21.86	5944	95.1	conserved Plasmodium protein, unknown function	812707,PF3D7_0211900,PFB0530c,PF02_0111,O96199,258596900,254688471		biological_process:pseudouridine synthesis(GO:0001522);biological_process:RNA modification(GO:0009451);molecular_function:RNA binding(GO:0003723);molecular_function:pseudouridine synthase activity(GO:0009982)
PF3D7_0212000	1333	980	21.48	4797	110.94	GDP-fructose%3AGMP antiporter, putative	PF02_0112,254688472,812708,PFB0535w,PF3D7_0212000,O96200,258596902	K15279
PF3D7_0212100	5535	9134	33.85	8534	33.37	conserved Plasmodium protein, unknown function	124801194,PF3D7_0212100,PF02_0113,O96201,812709,PFB0540w,3845211		cellular_component:nucleus(GO:0005634);cellular_component:nuclear periphery(GO:0034399)
PF3D7_0212200	915	1722	46	2958	83.37	mitochondrial ribosomal protein L12 precursor, putative	O96202,PF02_0114,812710,PFB0545c,PF3D7_0212200,23503392,124801197		biological_process:translation(GO:0006412);cellular_component:intracellular(GO:0005622);cellular_component:mitochondrion(GO:0005739);cellular_component:ribosome(GO:0005840);cellular_component:apicoplast(GO:0020011);cellular_component:cytosolic large ribosomal subunit(GO:0022625);molecular_function:structural constituent of ribosome(GO:0003735)
PF3D7_0212300	1691	18451	294.79	16808	283.36	peptide chain release factor subunit 1, putative	PF3D7_0212300,3845214,O96203,812711,PF02_0115,PFB0550w,124801199	K03265	biological_process:translational termination(GO:0006415);biological_process:regulation of translational termination(GO:0006449);cellular_component:cytoplasm(GO:0005737);molecular_function:translation release factor activity(GO:0003747);molecular_function:translation release factor activity, codon specific(GO:0016149)
PF3D7_0212400	12689	7933	13.26	5410	9.54	conserved Plasmodium membrane protein, unknown function	812712,124801201,O96204,23503393,PF02_0116,PF3D7_0212400,PFB0555c
PF3D7_0212500	12222	19692	33.74	4862	8.79	conserved Plasmodium protein, unknown function	PF3D7_0212500,23503394,124801204,O96205,PFB0560w,PF02_0117,812713		biological_process:translation(GO:0006412);biological_process:translational initiation(GO:0006413);cellular_component:intracellular(GO:0005622);cellular_component:cytoplasm(GO:0005737);cellular_component:membrane(GO:0016020);molecular_function:translation initiation factor activity(GO:0003743);molecular_function:GTPase activity(GO:0003924);molecular_function:GTP binding(GO:0005525)
PF3D7_0212600	1069	9313	253.72	6629	190.56	secreted protein with altered thrombospondin repeat domain, SPATR	O96207,SPATR,PF02_0118,PfSPATR,124801207,812714,PFB0570w,3845220,PF3D7_0212600		biological_process:single organismal cell-cell adhesion(GO:0016337);cellular_component:cell surface(GO:0009986);cellular_component:rhoptry(GO:0020008);cellular_component:microneme(GO:0020009)
PF3D7_0212700	1344	884	13.49	2022	32.57	SRR1-like protein	3845221,O96208,124801210,PF02_0119,PF3D7_0212700,812715,PFB0575c		biological_process:phosphate ion transport(GO:0006817);biological_process:cell adhesion(GO:0007155);cellular_component:extracellular region(GO:0005576);cellular_component:cytoplasm(GO:0005737);molecular_function:structural molecule activity(GO:0005198)
PF3D7_0212800	3675	1054	5.88	1101	6.49	multidrug efflux pump, putative	812716,3845222,PFB0580w,PF02_0120,PF3D7_0212800,O96209,124801214		biological_process:drug transmembrane transport(GO:0006855);biological_process:transmembrane transport(GO:0055085);cellular_component:membrane(GO:0016020);molecular_function:drug transmembrane transporter activity(GO:0015238);molecular_function:antiporter activity(GO:0015297)
PF3D7_0212900	1098	6120	114.34	13088	258.02	Leu%2FPhe-tRNA protein transferase, putative	108752024,O96210,3845223,812717,PF02_0121,PF3D7_0212900,124801217,PFB0585w		biological_process:protein catabolic process(GO:0030163);molecular_function:catalytic activity(GO:0003824);molecular_function:leucyltransferase activity(GO:0008914)
PF3D7_0213000	501	742	30.38	4072	175.94	conserved Plasmodium protein, unknown function	124801219,PF02_0122,3845225,O96211,812718,PFB0590w,PF3D7_0213000		cellular_component:membrane(GO:0016020)
PF3D7_0213100	1632	12229	254.17	6044	132.55	protein SIS1, SIS1	O96212,812719,124801221,PF3D7_0213100,3845226,PF02_0123,SIS1,PFB0595w	K09510	biological_process:protein folding(GO:0006457);biological_process:response to unfolded protein(GO:0006986);biological_process:response to heat(GO:0009408);cellular_component:cytosol(GO:0005829);molecular_function:heat shock protein binding(GO:0031072);molecular_function:unfolded protein binding(GO:0051082)
PF3D7_0213200	561	546	29.4	1663	94.48	conserved Plasmodium protein, unknown function	PFB0600c,812720,PF02_0124,O96213,124801225,23503396,PF3D7_0213200		cellular_component:membrane(GO:0016020);cellular_component:apicoplast(GO:0020011)
PF3D7_0213300	463	500	43.28	1696	154.9	conserved Plasmodium protein, unknown function	C6S3B6,254688473,PF3D7_0213300,258537828,8444945,PFB0601c
PF3D7_0213400	1997	1099	21.85	6397	134.18	protein kinase 7, PK7	PF3D7_0213400,PfPK7,812721,PFB0605w,Q7YTF7,PF02_0125,124801229,PK7,23503397		biological_process:protein phosphorylation(GO:0006468);biological_process:signal transduction(GO:0007165);cellular_component:cytoplasm(GO:0005737);molecular_function:protein kinase activity(GO:0004672);molecular_function:MAP kinase kinase activity(GO:0004708);molecular_function:protein tyrosine kinase activity(GO:0004713);molecular_function:ATP binding(GO:0005524)
PF3D7_0213500	2094	1451	21.52	4603	72.04	conserved Plasmodium protein, unknown function	O96215,PF02_0126,PFB0610c,812722,PF3D7_0213500,258596906,254688474		cellular_component:cytoplasm(GO:0005737);molecular_function:protein binding(GO:0005515)
PF3D7_0213600	8813	835	2.36	1349	4.02	conserved Plasmodium protein, unknown function	812723,O96216,PF02_0127,PFB0615c,PF3D7_0213600		cellular_component:cytoplasm(GO:0005737);cellular_component:myosin complex(GO:0016459);molecular_function:motor activity(GO:0003774);molecular_function:actin binding(GO:0003779);molecular_function:calmodulin binding(GO:0005516);molecular_function:ATP binding(GO:0005524)
PF3D7_0213700	649	2722	120.09	2262	105.3	conserved protein, unknown function	PFB0620w,O96217,3845232,PF02_0128,812724,PF3D7_0213700,124801243		cellular_component:mitochondrion(GO:0005739)
PF3D7_0213800	2010	127	1.3	276	2.97	conserved Plasmodium protein, unknown function	PF3D7_0213800,O96218,812725,3845233,124801247,PF02_0129,PFB0625w
PF3D7_0213900	3501	4573	26.8	1785	11.04	conserved Plasmodium protein, unknown function	812726,PFB0630c,O96219,124801252,PF02_0130,3845235,PF3D7_0213900		cellular_component:nucleus(GO:0005634);cellular_component:cytoplasm(GO:0005737)
PF3D7_0214000	1774	17977	226.39	23474	311.92	T-complex protein 1 subunit theta, CCT8	258596910,PF02_0131,812727,TRiCtheta,CCT8,PFB0635w,O96220,254688476,PF3D7_0214000	K09500	biological_process:protein folding(GO:0006457);biological_process:cellular protein metabolic process(GO:0044267);cellular_component:chaperonin-containing T-complex(GO:0005832);cellular_component:host cell cytoplasm(GO:0030430);cellular_component:apical part of cell(GO:0045177);molecular_function:protein binding(GO:0005515);molecular_function:ATP binding(GO:0005524);molecular_function:unfolded pro…
PF3D7_0214100	4787	41232	191.54	18447	90.42	protein transport protein SEC31, SEC31	O96221,SEC31,254688477,PfSec31p,PFB0640c,812728,PF02_0132,258596912,PF3D7_0214100		biological_process:ER to Golgi vesicle-mediated transport(GO:0006888);biological_process:translocation of peptides or proteins into host cell cytoplasm(GO:0044053);cellular_component:Maurer's cleft(GO:0020036);cellular_component:COPII vesicle coat(GO:0030127);cellular_component:ER to Golgi transport vesicle(GO:0030134);cellular_component:host cell cytoplasm(GO:0030430);molecular_function:protein …
PF3D7_0214200	900	2798	89.83	12632	427.91	mitochondrial ribosomal protein L13 precursor, putative	PFB0645c,23503402,PF02_0133,124801264,PF3D7_0214200,O96222,812729	K02871	biological_process:translation(GO:0006412);cellular_component:ribosome(GO:0005840);cellular_component:cytosolic large ribosomal subunit(GO:0022625);molecular_function:structural constituent of ribosome(GO:0003735)
PF3D7_0214300	7503	3734	10.21	2728	7.87	conserved Plasmodium protein, unknown function	PF3D7_0214300,124801267,PFB0650w,812730,PF02_0134,O96223,3845240
PF3D7_0214400	2287	13063	144.07	3426	39.87	conserved Plasmodium protein, unknown function	PF02_0135,812731,23503404,124801269,PFB0655c,O96224,PF3D7_0214400	K14798
PF3D7_0214500	921	13	0.29	33	0.78	conserved Plasmodium protein, unknown function	PF3D7_0214500,PF02_0136,3845243,812732,PFB0660w,O96225,124801272
PF3D7_0214600	5145	23097	92.09	7548	31.76	serine%2Fthreonine protein kinase, putative	O96226,PF3D7_0214600,3845244,812733,124801276,PF02_0137,PFB0665w		biological_process:protein phosphorylation(GO:0006468);molecular_function:protein kinase activity(GO:0004672);molecular_function:ATP binding(GO:0005524)
PF3D7_0214700	1884	3649	82.62	3947	94.3	conserved Plasmodium protein, unknown function	812734,PF3D7_0214700,254688478,PF02_0138,O96227,PFB0670c,258596914		cellular_component:membrane(GO:0016020)
PF3D7_0214800	4281	4665	23.25	985	5.18	conserved Plasmodium membrane protein, unknown function	PF02_0139,PFB0675w,23503407,PF3D7_0214800,812735,124801284,O96228		cellular_component:cytoplasm(GO:0005737);cellular_component:apicoplast(GO:0020011)
PF3D7_0214900	4748	27748	199.52	28878	219.1	rhoptry neck protein 6, RON6	RON6,PFB0680w,PF3D7_0214900,PfRON6,812736,O96229,254688479,PF02_0140,258596917	K09506	biological_process:entry into host(GO:0044409)
PF3D7_0215000	2658	2194	16.93	2051	16.7	acyl-CoA synthetase, ACS9	PF3D7_0215000,PfACS9,3845250,812737,ACS9,PFB0685c,O96230,124801292,PF02_0141	K01897	biological_process:fatty acid metabolic process(GO:0006631);biological_process:metabolic process(GO:0008152);biological_process:long-chain fatty acid transport(GO:0015909);cellular_component:apicoplast(GO:0020011);molecular_function:catalytic activity(GO:0003824);molecular_function:long-chain fatty acid-CoA ligase activity(GO:0004467)
PF3D7_0215100	1783	4253	97.27	6618	159.7	RING zinc finger protein, putative	PF3D7_0215100,PFB0687c,812738,254688480,Q8I660,258596919,PF02_0142		molecular_function:protein binding(GO:0005515);molecular_function:zinc ion binding(GO:0008270)
PF3D7_0215200	735	260	7.26	542	15.96	conserved Plasmodium protein, unknown function	812739,PFB0690w,O96231,124801300,3845252,PF3D7_0215200,PF02_0143		cellular_component:cytoplasm(GO:0005737)
PF3D7_0215300	2667	6336	48.74	961	7.8	acyl-CoA synthetase, ACS8	PF02_0144,PF3D7_0215300,812740,124801302,O96232,3845253,PFB0695c,ACS8	K01897	biological_process:fatty acid metabolic process(GO:0006631);biological_process:metabolic process(GO:0008152);biological_process:long-chain fatty acid transport(GO:0015909);cellular_component:apicoplast(GO:0020011);molecular_function:catalytic activity(GO:0003824);molecular_function:long-chain fatty acid-CoA ligase activity(GO:0004467)
PF3D7_0215400	2919	11949	83.98	5884	43.63	conserved Plasmodium protein, unknown function	PF3D7_0215400,O96233,3845254,PFB0700c,PF02_0145,812741,124801306		cellular_component:membrane(GO:0016020);molecular_function:protein binding(GO:0005515)
PF3D7_0215500	2295	4643	41.5	5155	48.62	conserved Plasmodium protein, unknown function	812742,PF3D7_0215500,PF02_0146,O96234,PFB0705w,124801310,3845256
PF3D7_0215600	1212	2811	47.58	4509	80.53	conserved Plasmodium protein, unknown function	PF3D7_0215600,PF02_0147,O96235,3845257,124801314,812743,PFB0710c		biological_process:phosphate ion transport(GO:0006817);biological_process:cell adhesion(GO:0007155);cellular_component:extracellular region(GO:0005576);cellular_component:collagen trimer(GO:0005581);cellular_component:cytoplasm(GO:0005737);cellular_component:membrane(GO:0016020);molecular_function:extracellular matrix structural constituent(GO:0005201)
PF3D7_0215700	4157	19128	97.54	16077	86.5	DNA-directed RNA polymerase II subunit RPB2, putative, RPB2	O96236,258596921,254688481,PF3D7_0215700,PF02_0148,PFB0715w,RPB2,812744	K03010	biological_process:transcription from RNA polymerase II promoter(GO:0006366);cellular_component:DNA-directed RNA polymerase II, core complex(GO:0005665);molecular_function:DNA binding(GO:0003677);molecular_function:DNA-directed RNA polymerase activity(GO:0003899);molecular_function:ribonucleoside binding(GO:0032549)
PF3D7_0215800	2700	1801	13.68	5324	42.68	origin recognition complex subunit 5, ORC5	3845259,PFB0720c,PfORC5,PF02_0149,124801321,O96237,812745,ORC5,PF3D7_0215800	K02607	biological_process:DNA replication(GO:0006260);biological_process:pre-replicative complex assembly involved in nuclear cell cycle DNA replication(GO:0006267);cellular_component:origin recognition complex(GO:0000808);cellular_component:nucleus(GO:0005634);cellular_component:nuclear pre-replicative complex(GO:0005656);molecular_function:DNA replication origin binding(GO:0003688);molecular_function:…
PF3D7_0215900	1923	403	10.56	1041	28.78	palmitoyltransferase, putative, DHHC11	812746,254688482,PF3D7_0215900,PF02_0150,O96238,PFB0725c,DHHC11,258596923		biological_process:protein palmitoylation(GO:0018345);cellular_component:membrane(GO:0016020);cellular_component:apicoplast(GO:0020011);molecular_function:zinc ion binding(GO:0008270);molecular_function:palmitoyltransferase activity(GO:0016409)
PF3D7_0216000	5994	2465	8.44	2919	10.54	DEAD%2FDEAH box helicase, putative	124801328,812747,3845262,PFB0730w,PF3D7_0216000,PF02_0151,O96239	K11647	biological_process:chromatin remodeling(GO:0006338);cellular_component:SWI/SNF complex(GO:0016514);molecular_function:nucleic acid binding(GO:0003676);molecular_function:DNA binding(GO:0003677);molecular_function:DNA helicase activity(GO:0003678);molecular_function:helicase activity(GO:0004386);molecular_function:ATP binding(GO:0005524)
PF3D7_0216100	3549	662	3.83	1023	6.24	conserved Plasmodium protein, unknown function	812748,PFB0735c,PFB0732c,O96240,C6S3B7,254688483,PF3D7_0216100,PF02_0152,258549041,8445038		cellular_component:membrane(GO:0016020)
PF3D7_0216200	857	2148	64.42	1627	51.49	conserved Plasmodium protein, unknown function	PFB0735c,PF02_0152,PF3D7_0216200,254688484,258596925		cellular_component:integral component of membrane(GO:0016021);cellular_component:apical plasma membrane(GO:0016324);molecular_function:nucleic acid binding(GO:0003676);molecular_function:host cell surface receptor binding(GO:0046789)
PF3D7_0216300	4146	2110	10.44	1596	8.33	conserved Plasmodium protein, unknown function	O96242,PF02_0153,PF3D7_0216300,812749,PFB0745w		cellular_component:membrane(GO:0016020)
PF3D7_0216400	2169	1061	10.03	4326	43.17	vacuolar protein sorting-associated protein 45, putative, VPS45	124801337,3845267,VPS45,PF3D7_0216400,PFB0750w,O96243,812750,PF02_0154		biological_process:intracellular protein transport(GO:0006886);biological_process:vesicle docking involved in exocytosis(GO:0006904);biological_process:vesicle-mediated transport(GO:0016192)
PF3D7_0216500	5217	1525	6.34	2655	11.65	conserved Plasmodium protein, unknown function	812751,PF02_0155,23503418,PFB0755w,PF3D7_0216500,124801342,O96244		biological_process:protein phosphorylation(GO:0006468);cellular_component:nucleus(GO:0005634);molecular_function:protein serine/threonine kinase activity(GO:0004674);molecular_function:protein tyrosine kinase activity(GO:0004713);molecular_function:protein binding(GO:0005515);molecular_function:ATP binding(GO:0005524)
PF3D7_0216600	2061	7473	74.38	4728	49.66	MtN3-like protein	124801346,PFB0760w,O96245,812752,3845270,PF3D7_0216600,PF02_0156	K15382	cellular_component:membrane(GO:0016020);cellular_component:integral component of membrane(GO:0016021)
PF3D7_0216700.1	5473	854	4.22	571	2.98	autophagy-related protein 11, putative, ATG11	124801350,PF3D7_0216700,74862993,ATG11,PF3D7_0216700.1,PFB0765w,23503419,Q8I659,PF02_0157,812753
PF3D7_0216700.2	5473	0	0	0	0	autophagy-related protein 11, putative, ATG11	PF3D7_0216700,PFB0765w,ATG11,PF02_0157,PF3D7_0216700.2
PF3D7_0216800	3369	1527	9.3	2491	16.01	conserved Plasmodium membrane protein, unknown function	812754,258596927,PF3D7_0216800,O96246,254688485,PFB0770c,PF02_0158		biological_process:lipid transport(GO:0006869);biological_process:endocytosis(GO:0006897);biological_process:cholesterol metabolic process(GO:0008203);cellular_component:coated pit(GO:0005905);cellular_component:integral component of membrane(GO:0016021);molecular_function:receptor activity(GO:0004872);molecular_function:lipid transporter activity(GO:0005319);molecular_function:calcium ion bindin…
PF3D7_0216900	1650	1098	13.65	1655	21.71	conserved Plasmodium protein, unknown function	812755,124801359,PF02_0159,3845274,PF3D7_0216900,PFB0775w,O96248
PF3D7_0217000	3498	365	2.55	1922	14.19	conserved Plasmodium membrane protein, unknown function	254688486,PF3D7_0217000,PF02_0160,258596929,812756,O96251,PFB0790c		cellular_component:membrane(GO:0016020)
PF3D7_0217100	1656	4812	59.61	14651	191.51	ATP synthase F1, alpha subunit	3845279,124801366,812757,PF02_0161,PF3D7_0217100,PFB0795w,O96252	K02132	biological_process:ATP synthesis coupled proton transport(GO:0015986);biological_process:ATP hydrolysis coupled proton transport(GO:0015991);biological_process:proton transport(GO:0015992);biological_process:ATP metabolic process(GO:0046034);cellular_component:mitochondrion(GO:0005739);cellular_component:proton-transporting ATP synthase complex, catalytic core F(1)(GO:0045261);molecular_function:…
PF3D7_0217200	5454	584	2.2	714	2.83	conserved Plasmodium protein, unknown function	124801371,812758,3845280,O96253,PFB0800c,PF3D7_0217200,PF02_0162
PF3D7_0217300	752	1564	75.32	3789	192.53	AP-2 complex subunit sigma, putative	PF02_0163,812759,PFB0805c,3845282,PF3D7_0217300,O96254,124801375	K11827	biological_process:transport(GO:0006810);biological_process:intracellular protein transport(GO:0006886);biological_process:protein transport(GO:0015031);biological_process:vesicle-mediated transport(GO:0016192);cellular_component:membrane coat(GO:0030117);cellular_component:AP-2 adaptor complex(GO:0030122);cellular_component:clathrin adaptor complex(GO:0030131);molecular_function:protein transpor…
PF3D7_0217400	590	1692	77.65	8369	405.28	conserved Plasmodium protein, unknown function	O96255,812760,PF3D7_0217400,PF02_0164,PFB0810w		biological_process:DNA replication(GO:0006260);biological_process:DNA repair(GO:0006281);biological_process:cellular response to DNA damage stimulus(GO:0006974);cellular_component:intracellular(GO:0005622);cellular_component:membrane(GO:0016020);molecular_function:DNA ligase (NAD+) activity(GO:0003911);molecular_function:sequence-specific DNA binding(GO:0043565)
PF3D7_0217500	2225	15840	206.32	9538	131.09	calcium-dependent protein kinase 1, CDPK1	PF3D7_0217500,PF02_0166,124801388,9878,50401835,50401836,PFB0815w,PfCPK,PfCDPK1,3845284,P62344,812762,CDPK1	K13412	biological_process:protein phosphorylation(GO:0006468);biological_process:response to drug(GO:0042493);cellular_component:plasma membrane(GO:0005886);cellular_component:membrane(GO:0016020);molecular_function:protein kinase activity(GO:0004672);molecular_function:protein serine/threonine kinase activity(GO:0004674);molecular_function:protein tyrosine kinase activity(GO:0004713);molecular_function…
PF3D7_0217600	6186	6424	25.67	3168	13.36	conserved Plasmodium protein, unknown function	O96256,PF02_0167,124801392,PFB0820c,812763,PF3D7_0217600,23503426		cellular_component:integral component of membrane(GO:0016021);molecular_function:hydrolase activity(GO:0016787)
PF3D7_0217700	1193	2748	79.96	2477	76.05	E2F-associated phosphoprotein, putative	124801395,812764,PF3D7_0217700,23503427,Q8I657,PF02_0168,PFB0826c		cellular_component:nucleus(GO:0005634);cellular_component:cytoplasm(GO:0005737)
PF3D7_0217800	324	28727	1818.87	67132	4485.07	40S ribosomal protein S26, RPS26	124801397,PF3D7_0217800,PFB0830w,O96258,812765,3845288,PF02_0169,RPS26	K02976	biological_process:translation(GO:0006412);cellular_component:intracellular(GO:0005622);cellular_component:ribosome(GO:0005840);cellular_component:cytosolic small ribosomal subunit(GO:0022627);molecular_function:structural constituent of ribosome(GO:0003735)
PF3D7_0217900	1560	3934	51.73	10479	145.41	conserved Plasmodium protein, unknown function	O96259,PF02_0170,812766,124801401,3845289,PF3D7_0217900,PFB0835c
PF3D7_0218000	993	2672	55.2	14238	310.37	replication factor C subunit 2, putative, RFC2	RFC2,124801405,PF02_0171,PFB0840w,O96260,812767,PF3D7_0218000,3845290	K10755	biological_process:DNA replication(GO:0006260);cellular_component:DNA replication factor C complex(GO:0005663);molecular_function:nucleotide binding(GO:0000166);molecular_function:DNA binding(GO:0003677);molecular_function:ATP binding(GO:0005524);molecular_function:nucleoside-triphosphatase activity(GO:0017111)
PF3D7_0218100	1446	428	8.22	2731	55.35	conserved Plasmodium membrane protein, unknown function	812768,PF02_0172,23503429,PFB0845w,O96261,124801410,PF3D7_0218100		biological_process:transport(GO:0006810);cellular_component:integral component of membrane(GO:0016021);molecular_function:nucleotide binding(GO:0000166);molecular_function:hydrolase activity(GO:0016787);molecular_function:metal ion binding(GO:0046872)
PF3D7_0218200	2424	1877	15.89	2884	25.75	conserved Plasmodium protein, unknown function	812769,PF02_0173,C6S3B8,8444965,PFB0855c,O96263,PFB0850c,254688487,PF3D7_0218200,258549043		biological_process:ribosomal large subunit assembly(GO:0000027);cellular_component:apicoplast(GO:0020011);molecular_function:rRNA (guanine-N1-)-methyltransferase activity(GO:0008989)
PF3D7_0218300	1800	1686	32.48	5761	117.09	apicoplast RNA methyltransferase precursor, putative	258596931,254688488,PF3D7_0218300,PFB0855c,PF02_0173		biological_process:ribosomal large subunit assembly(GO:0000027);biological_process:RNA processing(GO:0006396);cellular_component:apicoplast(GO:0020011);molecular_function:RNA binding(GO:0003723);molecular_function:methyltransferase activity(GO:0008168);molecular_function:RNA methyltransferase activity(GO:0008173);molecular_function:rRNA (guanine-N1-)-methyltransferase activity(GO:0008989)
PF3D7_0218400	1689	6273	76.19	2016	25.84	DEAD%2FDEAH box ATP-dependent RNA helicase, putative	PF3D7_0218400,812770,PF02_0174,156072124,124801418,O96264,3845295,PFB0860c	K14777	molecular_function:nucleic acid binding(GO:0003676);molecular_function:ATP-dependent RNA helicase activity(GO:0004004);molecular_function:helicase activity(GO:0004386);molecular_function:ATP binding(GO:0005524);molecular_function:ATP-dependent helicase activity(GO:0008026)
PF3D7_0218500	474	3765	252.41	9155	647.62	small nuclear ribonucleoprotein Sm D2, putative, SNRPD2	812771,124801422,PF3D7_0218500,SNRPD2,PFB0865w,O96265,3845296,PF02_0175,SMD2	K11096	biological_process:RNA splicing, via transesterification reactions(GO:0000375);biological_process:RNA splicing(GO:0008380);cellular_component:spliceosomal complex(GO:0005681);cellular_component:small nuclear ribonucleoprotein complex(GO:0030532)
PF3D7_0218600	7143	9582	27.52	4056	12.29	conserved Plasmodium protein, unknown function	PF3D7_0218600,3845297,PF02_0176,812772,124801426,PFB0870w,O96266		biological_process:metabolic process(GO:0008152);biological_process:lipid catabolic process(GO:0016042);cellular_component:membrane(GO:0016020);cellular_component:integral component of membrane(GO:0016021);molecular_function:triglyceride lipase activity(GO:0004806);molecular_function:hydrolase activity(GO:0016787)
PF3D7_0218700	1701	9803	138.79	10966	163.82	pre-mRNA-processing protein 45, putative, PRP45	812773,SNW1,258596933,PRP45,PF3D7_0218700,254688489,PFB0875c,O96267,PF02_0177	K06063	biological_process:mRNA splicing, via spliceosome(GO:0000398);cellular_component:nucleus(GO:0005634);cellular_component:spliceosomal complex(GO:0005681)
PF3D7_0219100	1281	623	9.98	1058	17.88	conserved protein, unknown function	PFB0880w,O96268,124801431,PF02_0178,PF3D7_0219100,3845300,812774		biological_process:lipid biosynthetic process(GO:0008610);biological_process:oxidation-reduction process(GO:0055114);molecular_function:oxidoreductase activity(GO:0016491);molecular_function:saccharopine dehydrogenase (NAD+, L-glutamate-forming) activity(GO:0047131)
PF3D7_0219200	375	20572	2384.29	66570	8141.22	40S ribosomal protein S30	PF02_0179,6831661,812775,O96269,3845301,PFB0885w,124801435,PF3D7_0219200	K02983	biological_process:translation(GO:0006412);cellular_component:intracellular(GO:0005622);cellular_component:ribosome(GO:0005840);cellular_component:cytosolic small ribosomal subunit(GO:0022627);molecular_function:structural constituent of ribosome(GO:0003735)
PF3D7_0219300	420	475	23.2	2875	148.17	conserved Plasmodium protein, unknown function	Q8I656,PF3D7_0219300,PFB0886c,124801439,812776,PF02_0180,23503433
PF3D7_0219400.1	1222	3358	225.12	14805	1047.3	ribosome associated membrane protein RAMP4, putative	PF3D7_0219400.1,PFB0888w,PF3D7_0219400,Q8I655,812777,PF02_0181,254688491,258596935
PF3D7_0219400.2	1222	0	0	0	0	ribosome associated membrane protein RAMP4, putative	PF02_0181,PFB0888w,PF3D7_0219400.2,PF3D7_0219400
PF3D7_0219500	1238	1356	27.35	6037	128.49	pseudouridine synthase, putative	3845303,PF02_0182,PFB0890c,PF3D7_0219500,124801447,O96270,812778		biological_process:rRNA modification(GO:0000154);biological_process:pseudouridine synthesis(GO:0001522);biological_process:RNA modification(GO:0009451);cellular_component:membrane(GO:0016020);cellular_component:apicoplast(GO:0020011);molecular_function:RNA binding(GO:0003723);molecular_function:pseudouridylate synthase activity(GO:0004730);molecular_function:pseudouridine synthase activity(GO:000…
PF3D7_0219600	2715	4301	32.5	9703	77.36	replication factor C subunit 1, putative, RFC1	RFC1,3845304,O96271,PFB0895c,PF3D7_0219600,124801451,812779,PF02_0183	K10754	biological_process:DNA replication(GO:0006260);biological_process:DNA repair(GO:0006281);cellular_component:DNA replication factor C complex(GO:0005663);molecular_function:nucleotide binding(GO:0000166);molecular_function:DNA binding(GO:0003677);molecular_function:DNA clamp loader activity(GO:0003689);molecular_function:ATP binding(GO:0005524);molecular_function:nucleoside-triphosphatase activity…
PF3D7_0219700	1106	5692	131.49	1300	31.69	Plasmodium exported protein, PHISTc, unknown function, GEXP20	GEXP20,PFB0900c,23503435,PF02_0184,O96272,812780,PfGEXP20,124801455,PF3D7_0219700		cellular_component:membrane(GO:0016020)
PF3D7_0219800	1071	4440	94.88	5646	127.31	Plasmodium exported protein, PHISTc, unknown function	812781,PF3D7_0219800,PFB0905c,O96273,254688492,PF02_0185,258596937		cellular_component:cytoplasm(GO:0005737);molecular_function:nucleotide binding(GO:0000166)
PF3D7_0219900	918	2367	70.07	634	19.8	Plasmodium exported protein, unknown function	PF02_0186,PFB0910w,O96274,PF3D7_0219900,3845308,124801461,812782		cellular_component:cytoplasm(GO:0005737);cellular_component:membrane(GO:0016020)
PF3D7_0220000	4835	172674	757.38	28640	132.55	liver stage antigen 3, LSA3	PF02_0187,3845309,PFB0915w,124801463,LSA3,LSA-3,812783,PF3D7_0220000,O96275		cellular_component:membrane(GO:0016020)
PF3D7_0220100	3222	11097	76.03	1925	13.92	DnaJ protein, putative	812784,PFB0920w,258596939,PF02_0188,O96276,254688493,PF3D7_0220100	K03686	cellular_component:membrane(GO:0016020);molecular_function:heat shock protein binding(GO:0031072)
PF3D7_0220200	788	25481	962.66	33551	1337.49	Plasmodium exported protein, unknown function	Q7KWI7,PF3D7_0220200,PFB0921c,18143609,23503437,812785,PF02_0189,124801470		cellular_component:membrane(GO:0016020);cellular_component:apicoplast(GO:0020011)
PF3D7_0220300	828	1290	41.41	891	30.18	Plasmodium exported protein, unknown function	Q8I654,PF3D7_0220300,124801474,PF02_0190,23503438,PFB0923c,812786		cellular_component:membrane(GO:0016020);cellular_component:apicoplast(GO:0020011)
PF3D7_0220400	2113	400	4.08	283	3.05	DnaJ protein, putative, pseudogene	O96277,PF02_0191,PF3D7_0220400,812787,PFB0925w		cellular_component:membrane(GO:0016020);molecular_function:transferase activity(GO:0016740);molecular_function:heat shock protein binding(GO:0031072)
PF3D7_0220500	1040	4155	104.46	4719	125.18	Plasmodium exported protein, hyp2, unknown function	PFB0926c,PF02_0192,PF3D7_0220500,18143611,23503440,812788,124801481,Q7KWI6
PF3D7_0220600	817	6000	181.54	4509	143.96	Plasmodium exported protein, hyp9, unknown function	PF02_0193,124801483,PFB0930w,23503441,812789,PF3D7_0220600,O96278		cellular_component:plasma membrane(GO:0005886);cellular_component:integral component of membrane(GO:0016021);cellular_component:apicoplast(GO:0020011);molecular_function:ATP binding(GO:0005524);molecular_function:hydrolase activity(GO:0016787)
PF3D7_0220700	884	6536	176.66	665	18.97	Plasmodium exported protein, hyp9, unknown function	PFB0932w,Q8I653,812790,PF02_0194,23503442,124801485,PF3D7_0220700		cellular_component:membrane(GO:0016020);molecular_function:nucleotide binding(GO:0000166)
PF3D7_0220800	5274	16802	79.73	21903	109.67	cytoadherence linked asexual protein 2, CLAG2	812791,23503443,RhopH1(2),124801487,CLAG2,PF02_0195,PF3D7_0220800,PFB0935w,O96279		cellular_component:rhoptry(GO:0020008)
PF3D7_0220900	776	2	0.07	8	0.28	Plasmodium exported protein, unknown function, pseudogene	PF3D7_0220900,PF02_0196,O96281,812792,PFB0946c		cellular_component:membrane(GO:0016020)
PF3D7_0221000	1028	9	0.2	34	0.81	Plasmodium exported protein, unknown function	PFB0950w,812793,PF02_0197,O96282,PF3D7_0221000		cellular_component:membrane(GO:0016020)
PF3D7_0221100	911	9	0.24	128	3.54	Plasmodium exported protein, unknown function, pseudogene	PF3D7_0221100,PFB0951w,8445020		cellular_component:cytoplasm(GO:0005737);molecular_function:ATP binding(GO:0005524)
PF3D7_0221200	773	2177	71.92	6376	222.25	Plasmodium exported protein, hyp15, unknown function	254688495,812794,Q8I652,PF3D7_0221200,PFB0953w,258596943,PF02_0198		cellular_component:integral component of membrane(GO:0016021)
PF3D7_0221300	1109	5	0.09	20	0.39	Plasmodium exported protein, unknown function, pseudogene	PF3D7_0221300,PFB0954c,PFB1070w
PF3D7_0221400	1039	8	0.18	15	0.35	stevor	812795,258596945,PFB0955w,254688496,PF02_0199,O96283,PF3D7_0221400	K13852	biological_process:modulation by symbiont of host erythrocyte aggregation(GO:0020013);cellular_component:membrane(GO:0016020);cellular_component:Maurer's cleft(GO:0020036)
PF3D7_0221500	764	61	1.85	139	4.44	Pfmc-2TM Maurer%27s cleft two transmembrane protein, pseudogene	PFB0960c,PF3D7_0221500,PF02_0200,812796		biological_process:translocation of peptides or proteins into host(GO:0042000);cellular_component:integral component of membrane(GO:0016021);cellular_component:Maurer's cleft(GO:0020036)
PF3D7_0221600	623	3	0.1	10	0.35	Plasmodium exported protein, unknown function, pseudogene	812797,PF3D7_0221600,PFB0965c,PF02_0201		molecular_function:ATP binding(GO:0005524)
PF3D7_0221700	1617	3244	44.9	1237	18.07	Plasmodium exported protein, unknown function	PF02_0202,PFB0970c,O96286,812798,PF3D7_0221700		cellular_component:extracellular region(GO:0005576);cellular_component:membrane(GO:0016020)
PF3D7_0221800	189	145	15.74	165	18.9	hypothetical protein	124801515,23503451,PF02_0203,Q8I651,PF3D7_0221800,812799,PFB0972w		biological_process:ATP synthesis coupled proton transport(GO:0015986);cellular_component:membrane(GO:0016020);cellular_component:proton-transporting two-sector ATPase complex(GO:0016469);cellular_component:proton-transporting ATP synthase complex, catalytic core F(1)(GO:0045261);molecular_function:ATP binding(GO:0005524);molecular_function:metal ion binding(GO:0046872);molecular_function:proton-t…
PF3D7_0221900	1262	65	1.06	15	0.26	erythrocyte membrane protein 1, PfEMP1, pseudogene	PFB0974c,Q8I650,Q8I649,PF02_0205,812802,PF02_0206,Q8I648,PF02_0204,PFB0973c,812800,PFB0975c,PF3D7_0221900,812801	K13850	biological_process:pathogenesis(GO:0009405);cellular_component:integral component of membrane(GO:0016021);molecular_function:receptor activity(GO:0004872)
PF3D7_0222000	849	1	0.02	0	0	exported protein family 1, EPF1	812804,46362247,4494013,PF3D7_0222000,3845328,PFB0980w,124801534,124505137,EPF1,86170384,PF02_0208		cellular_component:Maurer's cleft(GO:0020036)
PF3D7_0222100	784	315	9.37	336	10.54	Pfmc-2TM Maurer%27s cleft two transmembrane protein, MC-2TM	MC-2TM,PFB0985c,812805,124801537,O96287,PfMC-2TM,PF3D7_0222100,23503457,PF02_0209		biological_process:translocation of peptides or proteins into host(GO:0042000);cellular_component:integral component of membrane(GO:0016021);cellular_component:Maurer's cleft(GO:0020036)
PF3D7_0222200	799	3	0.09	0	0	exported protein family 3, EPF3	EPF3,812806,PFB0990c,PF3D7_0222200,PF02_0210		cellular_component:Maurer's cleft(GO:0020036)
PF3D7_0222300	861	49	1.17	10	0.25	exported protein family 4, pseudogene, EPF4	812807,PF3D7_0222300,PF02_0211,PFB0995w,EPF4		cellular_component:cytoplasm(GO:0005737);cellular_component:membrane(GO:0016020)
PF3D7_0222400	1178	3	0.06	0	0	rifin, pseudogene, RIF	PF02_0212,RIF-A,RIF,PFB1000w,PF3D7_0222400,812808	K13851
PF3D7_0222500	1086	3	0.06	0	0	rifin, RIF	RIF-B,3845333,124801551,O96288,812809,PF3D7_0222500,PFB1005w,PF02_0213,RIF	K13851	biological_process:antigenic variation(GO:0020033);cellular_component:membrane(GO:0016020);cellular_component:host cell plasma membrane(GO:0020002)
PF3D7_0222600	1351	11	0.2	7	0.14	rifin, RIF	3845334,O96289,RIF,812810,RIF-A,PF02_0214,PFB1010w,PF3D7_0222600,124801555	K13851	biological_process:modulation by symbiont of host erythrocyte aggregation(GO:0020013);biological_process:antigenic variation(GO:0020033);biological_process:cytoadherence to microvasculature, mediated by symbiont protein(GO:0020035);cellular_component:host cell plasma membrane(GO:0020002);cellular_component:symbiont-containing vacuole(GO:0020003);cellular_component:Maurer's cleft(GO:0020036)
PF3D7_0222700	1195	7	0.14	1	0.02	rifin, RIF	812811,RIF-B,RIF,124801558,PF02_0215,O96290,PF3D7_0222700,PFB1015w,3845335	K13851	biological_process:antigenic variation(GO:0020033);cellular_component:host cell plasma membrane(GO:0020002)
PF3D7_0222800	1016	4	0.09	1	0.02	stevor	PF02_0216,O96291,254688498,258596949,PF3D7_0222800,PFB1020w,812812	K13852	biological_process:modulation by symbiont of host erythrocyte aggregation(GO:0020013);cellular_component:membrane(GO:0016020);cellular_component:Maurer's cleft(GO:0020036)
PF3D7_0222900	1360	3	0.05	4	0.06	erythrocyte membrane protein 1, PfEMP1, exon 2, pseudogene, VAR	Q8I644,812814,812813,VAR,PF3D7_0223000,PF3D7_0222900,PFB1030w,PFB1025w,Q8I645,PF02_0218,PF02_0217	K13850
PF3D7_0223100	1225	68	1.4	103	2.25	rifin, RIF	258596951,PF02_0219,PF3D7_0223100,RIF-A,RIF,254688499,PFB1035w,O96292,812815	K13851	biological_process:modulation by symbiont of host erythrocyte aggregation(GO:0020013);biological_process:antigenic variation(GO:0020033);biological_process:cytoadherence to microvasculature, mediated by symbiont protein(GO:0020035);cellular_component:host cell plasma membrane(GO:0020002);cellular_component:symbiont-containing vacuole(GO:0020003);cellular_component:Maurer's cleft(GO:0020036)
PF3D7_0223200	1184	2	0.04	1	0.02	rifin, RIF	RIF,O96293,PF3D7_0223200,3845339,PF02_0220,124801575,812816,RIF-B,PFB1040w	K13851	biological_process:antigenic variation(GO:0020033);cellular_component:host cell plasma membrane(GO:0020002)
PF3D7_0223300	1705	15	0.24	11	0.18	erythrocyte membrane protein 1, PfEMP1, exon 2	PFB1045w,PF3D7_0223300,124801577,O96294,3845340,PF02_0221,812817	K13850
PF3D7_0223400	1214	235	4.9	204	4.49	rifin, RIF	RIF-A,PF3D7_0223400,RIF,812818,3845342,PF02_0222,124801581,PFB1050w,O96295	K13851	biological_process:modulation by symbiont of host erythrocyte aggregation(GO:0020013);biological_process:antigenic variation(GO:0020033);biological_process:cytoadherence to microvasculature, mediated by symbiont protein(GO:0020035);cellular_component:host cell plasma membrane(GO:0020002);cellular_component:symbiont-containing vacuole(GO:0020003);cellular_component:Maurer's cleft(GO:0020036)
PF3D7_0223500	7297	812	2.55	1333	4.42	erythrocyte membrane protein 1, PfEMP1, VAR	812819,258596953,254688500,PF02_0223,VAR-UPSB1,VAR,PFB1055c,PF3D7_0223500,O96296	K13850	biological_process:pathogenesis(GO:0009405);biological_process:single organismal cell-cell adhesion(GO:0016337);biological_process:modulation by symbiont of host erythrocyte aggregation(GO:0020013);biological_process:antigenic variation(GO:0020033);biological_process:cytoadherence to microvasculature, mediated by symbiont protein(GO:0020035);cellular_component:integral component of membrane(GO:00…
PF3D7_0300100	7518	3054	9.45	5973	19.5	erythrocyte membrane protein 1, PfEMP1, VAR	124504675,O97324,MAL3P8.1,VAR,VAR-UPSB1,814321,PF3D7_0300100,PFC0005w,7264037	K13850	biological_process:pathogenesis(GO:0009405);cellular_component:integral component of membrane(GO:0016021);molecular_function:receptor activity(GO:0004872)
PF3D7_0300200	1211	259	5.42	250	5.52	rifin, RIF	RIF,124504677,MAL3P8.2,O97325,814322,PFC0010c,4494021,PF3D7_0300200,RIF-A	K13851	biological_process:modulation by symbiont of host erythrocyte aggregation(GO:0020013);biological_process:antigenic variation(GO:0020033);biological_process:cytoadherence to microvasculature, mediated by symbiont protein(GO:0020035);cellular_component:host cell plasma membrane(GO:0020002);cellular_component:symbiont-containing vacuole(GO:0020003);cellular_component:Maurer's cleft(GO:0020036)
PF3D7_0300300	1381	11	0.16	1	0.02	erythrocyte membrane protein 1, PfEMP1, exon 2, pseudogene, VAR	PFC0015c,PF3D7_0300300,814323,VAR	K13850
PF3D7_0300400	994	7	0.16	6	0.15	stevor	Q9U5L9,MAL3P8.4,814324,4494022,124504679,PFC0025c,PF3D7_0300400	K13852	biological_process:modulation by symbiont of host erythrocyte aggregation(GO:0020013);cellular_component:membrane(GO:0016020);cellular_component:Maurer's cleft(GO:0020036)
PF3D7_0300500	1195	6	0.11	13	0.26	rifin, RIF	PFC0030c,O97326,814325,RIF,124504681,RIF-B,4494023,MAL3P8.5,PF3D7_0300500	K13851	biological_process:antigenic variation(GO:0020033);cellular_component:membrane(GO:0016020);cellular_component:host cell plasma membrane(GO:0020002)
PF3D7_0300600	213	0	0	0	0	Plasmodium exported protein, unknown function, fragment	PFC0032c,PF3D7_0300600
PF3D7_0300700	1270	1	0.02	3	0.06	rifin, RIF	PFC0035w,O97327,RIF-A,PF3D7_0300700,814326,MAL3P8.6,RIF	K13851	biological_process:modulation by symbiont of host erythrocyte aggregation(GO:0020013);biological_process:antigenic variation(GO:0020033);biological_process:cytoadherence to microvasculature, mediated by symbiont protein(GO:0020035);cellular_component:host cell plasma membrane(GO:0020002);cellular_component:symbiont-containing vacuole(GO:0020003);cellular_component:Maurer's cleft(GO:0020036)
PF3D7_0300800	1212	8	0.17	17	0.38	rifin, RIF	4494025,MAL3P8.7,4794143,PFC0040w,RIF,RIF-A,124504685,PF3D7_0300800,O97328	K13851	biological_process:modulation by symbiont of host erythrocyte aggregation(GO:0020013);biological_process:antigenic variation(GO:0020033);biological_process:cytoadherence to microvasculature, mediated by symbiont protein(GO:0020035);cellular_component:host cell plasma membrane(GO:0020002);cellular_component:symbiont-containing vacuole(GO:0020003);cellular_component:Maurer's cleft(GO:0020036)
PF3D7_0300900	755	77	2.43	185	6.15	stevor-like	814327,MAL3P8.8,O97329,PFC0045w,PF3D7_0300900	K13852
PF3D7_0301000	2460	151	1.26	41	0.36	acyl-CoA synthetase, ACS2	814328,MAL3P8.9,PF3D7_0301000,4494027,124504689,O97330,PFC0050c,ACS2	K01897	biological_process:fatty acid metabolic process(GO:0006631);biological_process:metabolic process(GO:0008152);molecular_function:catalytic activity(GO:0003824);molecular_function:long-chain fatty acid-CoA ligase activity(GO:0004467);molecular_function:AMP binding(GO:0016208)
PF3D7_0301100	981	17	0.45	10	0.28	Plasmodium exported protein, hyp13, unknown function	PFC0055w,MAL3P8.19,PF3D7_0301100,814329,4494035,124504691,O97335		cellular_component:apicoplast(GO:0020011)
PF3D7_0301200	2199	3101	34.71	622	7.35	serine%2Fthreonine protein kinase, FIKK family, FIKK3	225685546,C0H466,MAL3P8.10,FIKK3,296004338,9221788,PF3D7_0301200,PFC0060c,TSTK3		biological_process:protein phosphorylation(GO:0006468);molecular_function:protein kinase activity(GO:0004672);molecular_function:protein serine/threonine kinase activity(GO:0004674);molecular_function:ATP binding(GO:0005524)
PF3D7_0301300	1505	3937	61.46	1215	20.02	alpha%2Fbeta hydrolase, putative	4725995,814331,Q9Y013,PFC0065c,124504695,PF3D7_0301300		cellular_component:apicoplast(GO:0020011);molecular_function:hydrolase activity(GO:0016787)
PF3D7_0301400	827	1373	38.48	930	27.5	Plasmodium exported protein, unknown function	C0H467,PF3D7_0301400,9221787,MAL3P8.12,PFC0070c,296004340,225685547
PF3D7_0301500	982	2123	50.94	2039	51.62	Plasmodium exported protein, unknown function	PFC0075c,PF3D7_0301500,MAL3P8.13,4494030,814333,124504699,O97331		cellular_component:apicoplast(GO:0020011);molecular_function:nucleotide binding(GO:0000166)
PF3D7_0301600	2349	18697	174.42	5203	51.22	Plasmodium exported protein, hyp1, unknown function, GEXP21	PFC0080c,GEXP21,MAL3P8.14,C0H468,PF3D7_0301600,225685548,296004342,9221772,PfGEXP21		cellular_component:extracellular region(GO:0005576);cellular_component:apicoplast(GO:0020011);molecular_function:structural constituent of cell wall(GO:0005199)
PF3D7_0301700	1340	12636	271.72	5812	131.87	Plasmodium exported protein, unknown function	124504703,O97336,MAL3P8.15,7264040,814335,PF3D7_0301700,PFC0085c		cellular_component:Maurer's cleft(GO:0020036);cellular_component:host cell cytoplasm(GO:0030430)
PF3D7_0301800	957	12995	344.42	4567	127.72	Plasmodium exported protein, unknown function	PFC0090w,814336,124504705,MAL3P8.16,PF3D7_0301800,4494032,O97332		cellular_component:membrane(GO:0016020)
PF3D7_0301900	1197	100	1.71	850	15.37	conserved Plasmodium protein, unknown function	814337,MAL3P8.17,PFC0095c,124504707,PF3D7_0301900,O97333,4494033		cellular_component:cytoplasm(GO:0005737);molecular_function:ATP binding(GO:0005524)
PF3D7_0302000	1920	5513	62.73	7560	90.76	pre-mRNA-splicing factor PRP46, putative, PRP46	O97334,MAL3P8.18,124504709,814338,PF3D7_0302000,PRP46,PFC0100c,7264041	K12862	cellular_component:spliceosomal complex(GO:0005681);molecular_function:protein binding(GO:0005515)
PF3D7_0302100	4017	22280	113.78	13339	71.88	serine%2Fthreonine protein kinase, SRPK1	PFC0105w,PF3D7_0302100,MAL3P1.1,SRPK1,O77306,3647344,PfCLK-4,CLK4,124504711,814339	K08832	biological_process:protein phosphorylation(GO:0006468);cellular_component:nucleus(GO:0005634);cellular_component:cytoplasm(GO:0005737);molecular_function:protein kinase activity(GO:0004672);molecular_function:protein serine/threonine kinase activity(GO:0004674);molecular_function:ATP binding(GO:0005524)
PF3D7_0302200	5278	3847	18.56	1853	9.44	cytoadherence linked asexual protein 3.2, CLAG3.2	PF3D7_0302200,7340797,PFC0110w,814340,124504713,MAL3P1.2,O77309,RhopH1(3.2),CLAG3.2		biological_process:cytoadherence to microvasculature, mediated by symbiont protein(GO:0020035);cellular_component:host cell plasma membrane(GO:0020002);cellular_component:rhoptry(GO:0020008);molecular_function:cell adhesion molecule binding(GO:0050839)
PF3D7_0302300	4244	11367	54.94	829	4.23	erythrocyte membrane protein 1, PfEMP1, pseudogene	MAL3P1.4,9221791,PF3D7_0302300,PFC0115c	K13850	biological_process:pathogenesis(GO:0009405);cellular_component:integral component of membrane(GO:0016021);molecular_function:receptor activity(GO:0004872)
PF3D7_0302500	5243	79148	381.68	31899	162.32	cytoadherence linked asexual protein 3.1, CLAG3.1	4493872,PFC0120w,124504715,RhopH1(3.1),O77310,MAL3P1.5,814342,PF3D7_0302500,CLAG3.1		biological_process:cytoadherence to microvasculature, mediated by symbiont protein(GO:0020035);cellular_component:host cell plasma membrane(GO:0020002);cellular_component:rhoptry(GO:0020008);molecular_function:cell adhesion molecule binding(GO:0050839)
PF3D7_0302600	4098	1601	8.01	2667	14.09	ABC transporter B family member 4, putative, ABCB4	MDR4,814343,ABCB4,124504717,O77308,PF3D7_0302600,MAL3P1.7,3647346,PFC0125w		biological_process:transport(GO:0006810);biological_process:drug transmembrane transport(GO:0006855);biological_process:transmembrane transport(GO:0055085);cellular_component:integral component of membrane(GO:0016021);cellular_component:apicoplast(GO:0020011);molecular_function:ATP binding(GO:0005524);molecular_function:drug transmembrane transporter activity(GO:0015238);molecular_function:ATPase…
PF3D7_0302700	685	760	33.97	3490	164.59	CDGSH iron-sulfur domain-containing protein, putative	814344,PfMNL1,PFC0126c,PF3D7_0302700,7340798,Q9NDU7,124504719		cellular_component:mitochondrion(GO:0005739);cellular_component:intracellular membrane-bounded organelle(GO:0043231);molecular_function:2 iron, 2 sulfur cluster binding(GO:0051537)
PF3D7_0302800	1260	2130	34.68	1655	28.43	conserved Plasmodium protein, unknown function	124504721,814345,PF3D7_0302800,MAL3P1.8,3647354,O77316,PFC0130c		cellular_component:nucleus(GO:0005634);molecular_function:RNA binding(GO:0003723)
PF3D7_0302900	3979	17400	94.81	13727	78.92	exportin-1, putative	PFC0135c,124504723,O77312,PF3D7_0302900,4725981,MAL3P1.9,814346	K14290	biological_process:intracellular protein transport(GO:0006886);molecular_function:binding(GO:0005488);molecular_function:Ran GTPase binding(GO:0008536);molecular_function:protein transporter activity(GO:0008565)
PF3D7_0303000	2352	1397	12.18	1018	9.37	N-ethylmaleimide-sensitive fusion protein, NSF	124504725,MAL3P1.10,814347,O77313,PFC0140c,PF3D7_0303000,3647351,NSF	K06027	biological_process:ER to Golgi vesicle-mediated transport(GO:0006888);cellular_component:food vacuole(GO:0020020);cellular_component:host cell cytoplasm(GO:0030430);molecular_function:nucleotide binding(GO:0000166);molecular_function:ATP binding(GO:0005524);molecular_function:ATPase activity(GO:0016887);molecular_function:nucleoside-triphosphatase activity(GO:0017111)
PF3D7_0303100	4326	2170	10.29	1133	5.67	conserved Plasmodium protein, unknown function	MAL3P1.11,124504727,814348,PFC0145c,3647352,PF3D7_0303100,O77314		biological_process:rRNA processing(GO:0006364);cellular_component:nucleus(GO:0005634)
PF3D7_0303200	4730	29104	171.12	16936	105.07	HAD superfamily protein, putative	MAL3P1.12,PF3D7_0303200,O77317,PFC0150w,814349	K15728
PF3D7_0303300	778	4098	181.96	9358	438.46	DNA-directed RNA polymerase subunit I, putative	814350,225685549,MAL3P1.13,PFC0155c,PF3D7_0303300,O77315,296004344	K03014	biological_process:transcription from RNA polymerase II promoter(GO:0006366);cellular_component:nucleus(GO:0005634);cellular_component:DNA-directed RNA polymerase II, core complex(GO:0005665);molecular_function:DNA binding(GO:0003677);molecular_function:DNA-directed RNA polymerase activity(GO:0003899)
PF3D7_0303400	2708	2207	24.46	6188	72.36	palmitoyltransferase, DHHC1	124504733,DHHC1,MAL3P2.1,PfAnkDHHC,AnkDHHC,23477021,814351,PFC0160w,O97224,PF3D7_0303400		biological_process:protein palmitoylation(GO:0018345);cellular_component:Golgi membrane(GO:0000139);cellular_component:inner membrane complex(GO:0070258);molecular_function:protein binding(GO:0005515);molecular_function:zinc ion binding(GO:0008270);molecular_function:palmitoyltransferase activity(GO:0016409)
PF3D7_0303500	6681	2491	7.65	1886	6.11	spindle pole body protein, putative	MAL3P2.2,124504735,23477022,O97225,PFC0165w,814352,PF3D7_0303500	K16569	biological_process:microtubule cytoskeleton organization(GO:0000226);cellular_component:spindle pole(GO:0000922);cellular_component:microtubule organizing center(GO:0005815)
PF3D7_0303600	540	209	7.94	750	30.06	plasmoredoxin, Plrx	Plrx,PF3D7_0303600,23477023,9392615,814353,124504737,PFC0166w,Q8I224		molecular_function:protein disulfide isomerase activity(GO:0003756)
PF3D7_0303700	1347	4379	66.69	9064	145.66	lipoamide acyltransferase component of branched-chain alpha-keto acid dehydrogenase complex, BCKDH-E2	124504739,814354,PFC0170c,PF3D7_0303700,BCKDH-E2,MAL3P2.3,O97227,4493882,BCDH-E2	K09699	biological_process:metabolic process(GO:0008152);cellular_component:mitochondrion(GO:0005739);molecular_function:transferase activity, transferring acyl groups(GO:0016746)
PF3D7_0303800	1782	1242	14.3	3644	44.26	IBR domain protein, putative	PFC0175w,MAL3P2.4,4493881,814355,O97226,124504741,PF3D7_0303800		biological_process:protein ubiquitination(GO:0016567);molecular_function:ubiquitin-protein transferase activity(GO:0004842);molecular_function:zinc ion binding(GO:0008270)
PF3D7_0303900	869	609	21.03	1386	50.51	phosphatidylethanolamine-binding protein, putative	814356,Q9NLB9,PF3D7_0303900,23477024,124504743,PFC0176c
PF3D7_0304000	3043	625	4.96	379	3.17	inner membrane complex protein 1a, putative, IMC1a	PF3D7_0304000,296004346,IMC1a,225685550,PFC0180c,O97228,PfALV1,ALV1,PfIMC1a,MAL3P2.5,814357		cellular_component:inner membrane complex(GO:0070258)
PF3D7_0304100	1578	9632	125.22	5788	79.4	inner membrane complex protein 1e, putative, IMC1e	814358,PfALV2,ALV2,PFC0185w,4493884,MAL3P2.6,124504747,IMC1e,PF3D7_0304100,O97229		cellular_component:inner membrane complex(GO:0070258)
PF3D7_0304200	1578	4783	62.18	3330	45.68	EH, Eps15 homology protein, PAST1	Q9NLB8,PFC0190c,PF3D7_0304200,PfPast-1,814359,PAST1,MAL3P2.7	K12483	molecular_function:GTPase activity(GO:0003924);molecular_function:protein binding(GO:0005515);molecular_function:GTP binding(GO:0005525)
PF3D7_0304300	4290	711	3.4	1763	8.9	conserved Plasmodium protein, unknown function	PFC0195w,MAL3P2.8,O97230,PF3D7_0304300,814361		cellular_component:cytoplasm(GO:0005737)
PF3D7_0304400	549	37287	2428.31	54255	3728.32	60S ribosomal protein L44, RPL44	4493887,814362,PFC0200w,124504755,RPL44,PF3D7_0304400,O97231,6831627	K02929	biological_process:translation(GO:0006412);cellular_component:intracellular(GO:0005622);cellular_component:ribosome(GO:0005840);cellular_component:cytosolic large ribosomal subunit(GO:0022625);molecular_function:structural constituent of ribosome(GO:0003735)
PF3D7_0304500	756	964	38.33	7318	306.99	1-cys-glutaredoxin-like protein-1, GLP1	124504757,PfGLP1,4493888,PF3D7_0304500,GLP1,PFC0205c,15193288,MAL3P2.10,814363,O97232	K07390	biological_process:cell redox homeostasis(GO:0045454);cellular_component:cytosol(GO:0005829);molecular_function:electron carrier activity(GO:0009055);molecular_function:protein disulfide oxidoreductase activity(GO:0015035);molecular_function:disulfide oxidoreductase activity(GO:0015036);molecular_function:glutathione disulfide oxidoreductase activity(GO:0015038)
PF3D7_0304600	1194	664	11.41	967	17.53	circumsporozoite, CS protein, CSP	CS,PfCSP,2276342,814364,124504759,MAL3P2.11,CSP,160153,PF3D7_0304600,15375371,PFC0210c,Q7K740,6226848	K13836	biological_process:entry into host cell(GO:0030260);cellular_component:cell surface(GO:0009986);cellular_component:host cell cytoplasm(GO:0030430);cellular_component:host cell nucleus(GO:0042025);cellular_component:anchored component of plasma membrane(GO:0046658);molecular_function:heparan sulfate proteoglycan binding(GO:0043395);molecular_function:host cell surface binding(GO:0046812)
PF3D7_0304700	1634	165	2.39	336	5.13	conserved Plasmodium protein, unknown function	MAL3P2.12,PFC0215c,O97233,PF3D7_0304700,814365		cellular_component:cytoplasm(GO:0005737);molecular_function:ATP binding(GO:0005524)
PF3D7_0304800	4341	433	2.05	926	4.62	conserved Plasmodium membrane protein, unknown function	124504763,814366,O97234,PF3D7_0304800,15375373,MAL3P2.13,PFC0220w		molecular_function:nucleotide binding(GO:0000166)
PF3D7_0304900	513	867	34.67	898	37.89	conserved Plasmodium protein, unknown function	15375374,Q9NLB6,PF3D7_0304900,814367,PFC0221c,124504765
PF3D7_0305000	1277	2573	45	5025	92.73	elongation factor Ts, EF-Ts	15375375,814368,MAL3P2.14,PF3D7_0305000,EF-Ts,PFC0225c,O97235,74894156,124504767	K02357	biological_process:translational elongation(GO:0006414);cellular_component:intracellular(GO:0005622);cellular_component:apicoplast(GO:0020011);molecular_function:translation elongation factor activity(GO:0003746);molecular_function:protein binding(GO:0005515)
PF3D7_0305100	11937	5452	9.37	4411	8	conserved Plasmodium protein, unknown function	PF3D7_0305100,O97236,814369,4493893,PFC0230c,124504769		biological_process:transcription, DNA-templated(GO:0006351);cellular_component:nucleus(GO:0005634)
PF3D7_0305200	3420	14550	87.28	14003	88.63	conserved Plasmodium protein, unknown function	PF3D7_0305200,MAL3P2.16,PFC0235w,O97237,814370		biological_process:protein targeting to Golgi(GO:0000042);cellular_component:cytoplasm(GO:0005737);cellular_component:myosin complex(GO:0016459);molecular_function:motor activity(GO:0003774);molecular_function:actin binding(GO:0003779);molecular_function:protein binding(GO:0005515);molecular_function:calmodulin binding(GO:0005516);molecular_function:ATP binding(GO:0005524)
PF3D7_0305300	3141	17149	122.54	5731	43.21	conserved Plasmodium membrane protein, unknown function	O97238,PF3D7_0305300,124504773,MAL3P2.17,814371,PFC0240c,23477026		cellular_component:extracellular region(GO:0005576);cellular_component:membrane(GO:0016020)
PF3D7_0305400	754	902	42.25	4550	224.86	conserved Plasmodium protein, unknown function	Q9NLB5,814372,PF3D7_0305400,124504775,PFC0241w,23477027		biological_process:translation(GO:0006412);cellular_component:intracellular(GO:0005622);cellular_component:ribosome(GO:0005840);molecular_function:tRNA binding(GO:0000049);molecular_function:structural constituent of ribosome(GO:0003735);molecular_function:rRNA binding(GO:0019843)
PF3D7_0305500	11802	21136	36.74	9840	18.05	conserved Plasmodium protein, unknown function	MAL3P2.18,74873275,124504777,PFC0245c,814373,PF3D7_0305500,O97239,4493896		biological_process:protein transport(GO:0015031);molecular_function:binding(GO:0005488)
PF3D7_0305600	1854	7307	80.85	25302	295.41	AP endonuclease, DNA-%5Bapurinic or apyrimidinic site%5D lyase, putative	15375379,PF3D7_0305600,O97240,814374,124504779,MAL3P2.19,PFC0250c		biological_process:DNA repair(GO:0006281);cellular_component:apicoplast(GO:0020011);molecular_function:DNA-(apurinic or apyrimidinic site) lyase activity(GO:0003906);molecular_function:nuclease activity(GO:0004518)
PF3D7_0305700	873	11224	536.72	22750	1147.91	ubiquitin-conjugating enzyme E2, putative	PFC0255c,814375,PF3D7_0305700,MAL3P2.20,O97241,4493898,124504781	K10704	biological_process:ubiquitin-dependent protein catabolic process(GO:0006511);molecular_function:ubiquitin-protein transferase activity(GO:0004842);molecular_function:acid-amino acid ligase activity(GO:0016881)
PF3D7_0305800	3345	376	2.31	371	2.4	P-loop containing nucleoside triphosphate hydrolase, putative	PF3D7_0305800,O97242,PFC0260w,MAL3P2.21,124504783,15375380,814376		biological_process:nucleobase-containing compound metabolic process(GO:0006139);cellular_component:apicoplast(GO:0020011);molecular_function:ATP binding(GO:0005524);molecular_function:nucleobase-containing compound kinase activity(GO:0019205)
PF3D7_0305900	534	102	3.92	439	17.8	conserved Plasmodium protein, unknown function	814377,PFC0261c,PF3D7_0305900,Q9NLB4,15375381,124504785		biological_process:protein targeting(GO:0006605);biological_process:protein import(GO:0017038);biological_process:intracellular protein transmembrane transport(GO:0065002);cellular_component:cytoplasm(GO:0005737);cellular_component:plasma membrane(GO:0005886);molecular_function:ATP binding(GO:0005524);molecular_function:zinc ion binding(GO:0008270)
PF3D7_0306000	414	1382	68.48	3709	193.93	conserved Plasmodium protein, unknown function	124504787,23477028,PF3D7_0306000,814378,PFC0262c,Q9NLB3,MAL3P2.21c		cellular_component:cytoplasm(GO:0005737);molecular_function:ubiquinol-cytochrome-c reductase activity(GO:0008121)
PF3D7_0306100	2111	3733	40.58	4317	49.52	conserved Plasmodium protein, unknown function	814379,PFC0265c,PF3D7_0306100,O97243,MAL3P2.22		cellular_component:cytoplasm(GO:0005737);cellular_component:membrane(GO:0016020);cellular_component:integral component of membrane(GO:0016021)
PF3D7_0306200	1606	3878	75.77	11635	239.86	activator of Hsp90 ATPase, AHA1	MAL3P2.23,23477029,814380,PF3D7_0306200,124504791,51968319,AHA1,O97244,PFC0270w		molecular_function:ATPase activator activity(GO:0001671);molecular_function:chaperone binding(GO:0051087);molecular_function:Hsp90 protein binding(GO:0051879)
PF3D7_0306300	988	8932	545.34	27500	1771.65	glutaredoxin 1, GRX1	PFC0271c,15192740,GRX1,PF3D7_0306300,814381,18143613,15375385,Q9NLB2,124504793,27530599	K03676	biological_process:response to oxidative stress(GO:0006979);biological_process:cell redox homeostasis(GO:0045454);molecular_function:electron carrier activity(GO:0009055);molecular_function:protein disulfide oxidoreductase activity(GO:0015035);molecular_function:antioxidant activity(GO:0016209);molecular_function:protein-disulfide reductase (glutathione) activity(GO:0019153)
PF3D7_0306400	1962	5672	59.31	19688	217.21	FAD-dependent glycerol-3-phosphate dehydrogenase, putative	4493902,124504795,O97245,MAL3P2.24,PFC0275w,814382,PF3D7_0306400	K00111	biological_process:glycerol-3-phosphate metabolic process(GO:0006072);biological_process:glycerophosphate shuttle(GO:0006127);biological_process:oxidation-reduction process(GO:0055114);cellular_component:mitochondrion(GO:0005739);cellular_component:glycerol-3-phosphate dehydrogenase complex(GO:0009331);molecular_function:glycerol-3-phosphate dehydrogenase activity(GO:0004368);molecular_function:o…
PF3D7_0306500	900	2050	46.73	9040	217.43	conserved Plasmodium protein, unknown function	4493903,MAL3P2.25,PF3D7_0306500,124504797,O97246,814383,PFC0280c		cellular_component:cytoplasm(GO:0005737);molecular_function:metal ion binding(GO:0046872)
PF3D7_0306600	258	742	59	4849	406.83	conserved Plasmodium protein, unknown function	124504799,PF3D7_0306600,PFC0281w,Q9NLB1,15375386,814384
PF3D7_0306700	683	1974	115.37	4410	271.97	membrane magnesium transporter, putative	124504801,PFC0282w,15375387,814385,PF3D7_0306700,Q9NLB0		cellular_component:membrane(GO:0016020)
PF3D7_0306800	1877	15491	198.37	15432	208.52	T-complex protein 1 subunit beta, CCT2	O97247,814386,CCT2,PF3D7_0306800,PFC0285c,MAL3P2.26,TCP1-b,TRiCbeta	K09494	biological_process:protein folding(GO:0006457);biological_process:cellular protein metabolic process(GO:0044267);cellular_component:chaperonin-containing T-complex(GO:0005832);molecular_function:ATP binding(GO:0005524);molecular_function:unfolded protein binding(GO:0051082)
PF3D7_0306900	1154	51897	2430.66	59526	2941.82	40S ribosomal protein S23, putative	814387,MAL3P2.27,PF3D7_0306900,124504805,O97248,PFC0290w,4493905	K02973	biological_process:translation(GO:0006412);cellular_component:intracellular(GO:0005622);cellular_component:ribosome(GO:0005840);cellular_component:small ribosomal subunit(GO:0015935);cellular_component:cytosolic small ribosomal subunit(GO:0022627);molecular_function:structural constituent of ribosome(GO:0003735)
PF3D7_0307100	650	34636	1667.92	61183	3108.89	40S ribosomal protein S12, putative	MAL3P2.28,PF3D7_0307100,PFC0295c,4493906,124504807,O97249,814388,12229909	K02951	biological_process:translation(GO:0006412);cellular_component:intracellular(GO:0005622);cellular_component:ribosome(GO:0005840);cellular_component:cytosolic small ribosomal subunit(GO:0022627);molecular_function:structural constituent of ribosome(GO:0003735)
PF3D7_0307200	1261	77678	2058.8	103706	2900.33	60S ribosomal protein L7, putative	PFC0300c,814389,124504809,PF3D7_0307200,MAL3P2.29,15375389,O97250	K02937	biological_process:translation(GO:0006412);cellular_component:cytosolic large ribosomal subunit(GO:0022625);molecular_function:structural constituent of ribosome(GO:0003735)
PF3D7_0307300	1533	211	2.82	208	2.94	EB1 homolog, putative	124504811,4493908,O97251,PFC0305w,814390,PF3D7_0307300,MAL3P2.30	K10436	molecular_function:protein binding(GO:0005515);molecular_function:microtubule binding(GO:0008017)
PF3D7_0307400	1113	2141	39.46	8281	161.05	ATP-dependent Clp protease proteolytic subunit, ClpP	PF3D7_0307400,MAL3P2.31,O97252,124504813,814391,PfClpP,4493909,PFC0310c,ClpP	K01358	biological_process:proteolysis(GO:0006508);cellular_component:endopeptidase Clp complex(GO:0009368);cellular_component:apicoplast(GO:0020011);molecular_function:ATP-dependent peptidase activity(GO:0004176);molecular_function:serine-type endopeptidase activity(GO:0004252);molecular_function:hydrolase activity(GO:0016787)
PF3D7_0307500	1904	1210	21.22	4010	74.19	conserved protein, unknown function	MAL3P2.32,124504815,15375390,PFC0315c,814392,O97253,PF3D7_0307500		biological_process:mitotic anaphase(GO:0000090);biological_process:chromosome segregation(GO:0007059);biological_process:mitotic nuclear division(GO:0007067);biological_process:regulation of microtubule polymerization or depolymerization(GO:0031110);biological_process:cell division(GO:0051301);cellular_component:condensed chromosome outer kinetochore(GO:0000940);cellular_component:spindle microtu…
PF3D7_0307600	2462	2285	20.92	7838	75.71	conserved Plasmodium protein, unknown function	15375391,PF3D7_0307600,MAL3P2.33,814393,PFC0320w,O97254,124504817
PF3D7_0307700	6483	21253	79.55	39065	154.28	conserved Plasmodium protein, unknown function	814394,O97255,PFC0325c,PF3D7_0307700,15375392,124504819,MAL3P3.1		cellular_component:membrane(GO:0016020);molecular_function:zinc ion binding(GO:0008270)
PF3D7_0307800	2100	5225	51.04	7441	76.7	conserved Plasmodium protein, unknown function	PFC0330w,814395,O77318,3649753,MAL3P3.2,124504821,PF3D7_0307800		biological_process:transport(GO:0006810);cellular_component:membrane(GO:0016020);cellular_component:apicoplast(GO:0020011);molecular_function:receptor activity(GO:0004872);molecular_function:protein binding(GO:0005515)
PF3D7_0307900	11625	959	1.76	1197	2.32	conserved Plasmodium protein, unknown function	PF3D7_0307900,PFC0335c,O77320,814396,3649755,124504823,MAL3P3.3		cellular_component:cytoplasm(GO:0005737);cellular_component:membrane(GO:0016020);molecular_function:ATP binding(GO:0005524)
PF3D7_0308000	1497	1482	20.31	4136	59.81	DNA polymerase epsilon subunit b, putative	3649756,124504825,O77321,814397,PF3D7_0308000,MAL3P3.4,PFC0340w	K02328	biological_process:DNA replication(GO:0006260);cellular_component:delta DNA polymerase complex(GO:0043625);molecular_function:DNA binding(GO:0003677);molecular_function:DNA-directed DNA polymerase activity(GO:0003887)
PF3D7_0308100	5136	8448	33.74	13008	54.82	conserved Plasmodium protein, unknown function	O77322,124504827,814398,MAL3P3.5,PF3D7_0308100,PFC0345w,3649757		cellular_component:intracellular(GO:0005622);cellular_component:cytoplasm(GO:0005737);molecular_function:zinc ion binding(GO:0008270)
PF3D7_0308200	1892	16502	208.97	9208	123.04	T-complex protein 1 subunit eta, CCT7	74960893,O77323,3649758,PF3D7_0308200,TRiCeta,124504829,CCT7,PFC0350c,MAL3P3.6,814399	K09499	biological_process:protein folding(GO:0006457);biological_process:cellular protein metabolic process(GO:0044267);cellular_component:chaperonin-containing T-complex(GO:0005832);molecular_function:ATP binding(GO:0005524);molecular_function:unfolded protein binding(GO:0051082)
PF3D7_0308300	1014	3144	63.61	1538	32.83	conserved Plasmodium protein, unknown function	3649759,O77324,124504831,MAL3P3.7,PFC0355c,PF3D7_0308300,814400		molecular_function:ATP binding(GO:0005524)
PF3D7_0308500	865	14182	687.79	17349	887.81	activator of Hsp90 ATPase, putative	MAL3P3.21,PFC0360w,O97256,814401,51968323,15383895,PF3D7_0308500,124504833		biological_process:response to stress(GO:0006950)
PF3D7_0308600	1599	16953	217.5	6533	88.44	pre-mRNA-processing factor 19, putative, PRPF19	3649760,PRPF19,O77325,PFC0365w,PF3D7_0308600,PRP19,124504835,MAL3P3.8,814402	K10599	biological_process:tubulin complex assembly(GO:0007021);biological_process:protein ubiquitination(GO:0016567);cellular_component:ubiquitin ligase complex(GO:0000151);cellular_component:nuclear matrix(GO:0016363);molecular_function:ubiquitin-protein transferase activity(GO:0004842);molecular_function:protein binding(GO:0005515);molecular_function:tubulin binding(GO:0015631);molecular_function:unfo…
PF3D7_0308700	1632	5152	71.46	4868	71.25	conserved Plasmodium protein, unknown function	PFC0370w,PF3D7_0308700,MAL3P3.9,15383896,124504837,O77326,814403
PF3D7_0308800	473	1957	122.77	7389	489.13	conserved protein, unknown function	15383897,124504839,PFC0371w,PF3D7_0308800,Q9NLA9,814404		cellular_component:cytoplasm(GO:0005737);molecular_function:ATP binding(GO:0005524)
PF3D7_0308900	4161	10845	53.47	6106	31.76	splicing factor 3B subunit 1, putative, SF3B1	3649762,PF3D7_0308900,HSH155,814405,124504841,MAL3P3.10,PFC0375c,SF3B1,O77327	K12828	molecular_function:binding(GO:0005488)
PF3D7_0309000	2505	3752	44.54	5914	74.08	dual specificity protein phosphatase, YVH1	23476980,814406,YVH1,PF3D7_0309000,124504843,MAL3P3.11,O77334,PfYVH1,PFC0380w	K14819	biological_process:protein phosphorylation(GO:0006468);biological_process:protein dephosphorylation(GO:0006470);biological_process:dephosphorylation(GO:0016311);biological_process:negative regulation of nucleocytoplasmic transport(GO:0046823);biological_process:regulation of cell development(GO:0060284);cellular_component:nucleus(GO:0005634);cellular_component:cytoplasm(GO:0005737);cellular_compo…
PF3D7_0309100	1255	208	7.95	855	34.46	conserved Plasmodium protein, unknown function	814407,23476981,124504845,PF3D7_0309100,Q9NLA8,PFC0381c		cellular_component:cytoplasm(GO:0005737)
PF3D7_0309200	5468	9136	37.84	6652	29.07	serine%2Fthreonine protein kinase, putative, ARK2	PFC0385c,O77328,Pfark-2,ARK2,814408,PF3D7_0309200,MAL3P3.12		biological_process:protein phosphorylation(GO:0006468);biological_process:cell cycle(GO:0007049);molecular_function:protein kinase activity(GO:0004672);molecular_function:protein serine/threonine kinase activity(GO:0004674);molecular_function:protein tyrosine kinase activity(GO:0004713);molecular_function:ATP binding(GO:0005524)
PF3D7_0309300	2868	6350	45.42	4237	31.98	N2227-like protein, putative	814409,3649764,PF3D7_0309300,O77329,MAL3P3.13,PFC0390w,124504849
PF3D7_0309500	2508	37931	424.51	56461	666.76	asparagine synthetase, putative	3649765,MAL3P3.14,PFC0395w,124504851,O77330,PF3D7_0309500,814410	K01953	biological_process:asparagine biosynthetic process(GO:0006529);biological_process:metabolic process(GO:0008152);molecular_function:asparagine synthase (glutamine-hydrolyzing) activity(GO:0004066)
PF3D7_0309600	339	35349	2139.11	57876	3695.58	60S acidic ribosomal protein P2, PfP2	O00806,PFC0400w,MAL3P3.19,PfP2,3122763,PF3D7_0309600,3649766,6525230,124504853,814411,1916071	K02943	biological_process:translational elongation(GO:0006414);biological_process:entry into host cell(GO:0030260);cellular_component:intracellular(GO:0005622);cellular_component:ribosome(GO:0005840);cellular_component:cell surface(GO:0009986);cellular_component:large ribosomal subunit(GO:0015934);cellular_component:cytosolic large ribosomal subunit(GO:0022625);cellular_component:host cell surface(GO:00…
PF3D7_0309700	1827	2162	24.28	4734	56.09	SECIS-binding protein 2, putative, SBP2	124504855,PFC0405c,O77331,3649767,MAL3P3.15,PF3D7_0309700,814412,SBP2
PF3D7_0309800	1674	2638	64.2	4119	105.77	YTH domain-containing protein, putative	4493918,MAL3P3.20,124504857,O77335,814413,PF3D7_0309800,PFC0410w
PF3D7_0309900	5440	1043	4.26	1981	8.54	conserved Plasmodium protein, unknown function	MAL3P3.16,814414,O77332,PF3D7_0309900,15383900,124504859,PFC0415c		molecular_function:nucleotide binding(GO:0000166)
PF3D7_0310000	819	1313	45.35	5820	212.09	50S ribosomal protein L9, apicoplast, putative	PF3D7_0310000,124504861,PFC0416w,814415,Q9NLA7,15383901		biological_process:translation(GO:0006412);cellular_component:intracellular(GO:0005622);cellular_component:ribosome(GO:0005840);cellular_component:apicoplast(GO:0020011);molecular_function:structural constituent of ribosome(GO:0003735);molecular_function:rRNA binding(GO:0019843)
PF3D7_0310100	2302	385	4.68	155	1.99	calcium-dependent protein kinase 3, CDPK3	PFC0420w,Q9NJU9,124504863,MAL3P3.17,814416,60391918,7527460,23476982,PF3D7_0310100,CDPK3,PfCDPK3	K13412	biological_process:protein phosphorylation(GO:0006468);molecular_function:protein kinase activity(GO:0004672);molecular_function:calmodulin-dependent protein kinase activity(GO:0004683);molecular_function:protein tyrosine kinase activity(GO:0004713);molecular_function:calcium ion binding(GO:0005509);molecular_function:ATP binding(GO:0005524)
PF3D7_0310200	13653	45343	68.13	6116	9.7	phd finger protein, putative	O77336,PFC0425w,124504865,3649772,PF3D7_0310200,MAL3P3.18,814417		cellular_component:membrane(GO:0016020);molecular_function:protein binding(GO:0005515);molecular_function:zinc ion binding(GO:0008270)
PF3D7_0310300	3738	11583	67.93	6082	37.64	phosphoglycerate mutase, putative	PF3D7_0310300,C0H469,PFC0430w,MAL3P4.27,9221775,296004348,225685551		biological_process:translation(GO:0006412);biological_process:translational initiation(GO:0006413);cellular_component:intracellular(GO:0005622);cellular_component:cytoplasm(GO:0005737);molecular_function:translation initiation factor activity(GO:0003743);molecular_function:GTPase activity(GO:0003924);molecular_function:GTP binding(GO:0005525)
PF3D7_0310400	3885	11539	60.93	20304	113.13	parasite-infected erythrocyte surface protein, PIESP1	814419,3764023,PIESP1,MAL3P4.26,PFC0435w,124504869,PF3D7_0310400,TVN-JP1,O77361		cellular_component:cell surface(GO:0009986);cellular_component:membrane(GO:0016020);cellular_component:host cell plasma membrane(GO:0020002);cellular_component:tubovesicular membrane network(GO:0085026);molecular_function:transferase activity, transferring glycosyl groups(GO:0016757)
PF3D7_0310500	6810	9423	28.39	8714	27.7	DEAD box helicase, putative	PFC0440c,O77360,124504871,PF3D7_0310500,3764022,814420,MAL3P4.25		molecular_function:nucleic acid binding(GO:0003676);molecular_function:helicase activity(GO:0004386);molecular_function:ATP binding(GO:0005524);molecular_function:ATP-dependent helicase activity(GO:0008026)
PF3D7_0310600.1	853	2149	62.27	2748	84.02	eukaryotic translation initiation factor 3 subunit K, putative, EIF3K	124504873,PFC0441c,PF3D7_0310600.1,PF3D7_0310600,7672213,EIF3K,814421,Q9NFE6	K15028	molecular_function:binding(GO:0005488)
PF3D7_0310600.2	853	0	0	0	0	unspecified product, EIF3K	PFC0441c,PF3D7_0310600,EIF3K,PF3D7_0310600.2	K15028	molecular_function:binding(GO:0005488)
PF3D7_0310700	949	3529	165.29	1944	96.07	trafficking protein particle complex subunit 4, putative	MAL3P4.24,PF3D7_0310700,814422,7672214,TRS23,124504875,O77358,PFC0445w		biological_process:transport(GO:0006810);biological_process:ER to Golgi vesicle-mediated transport(GO:0006888);cellular_component:cis-Golgi network(GO:0005801)
PF3D7_0310800	330	3825	237.78	3662	240.21	conserved Plasmodium protein, unknown function	PFC0450w,814423,124504877,O77359,PF3D7_0310800,MAL3P4.23,3764021		cellular_component:membrane(GO:0016020);cellular_component:integral component of membrane(GO:0016021);cellular_component:apicoplast(GO:0020011)
PF3D7_0310900	2361	1894	16.46	2509	23	conserved Plasmodium protein, unknown function	PF3D7_0310900,814424,124504879,O77357,3764019,PFC0455w,MAL3P4.22
PF3D7_0311000	832	20	0.66	43	1.51	conserved Plasmodium protein, unknown function	814425,O77356,PF3D7_0311000,PFC0460w,3764018,124504881,MAL3P4.21		cellular_component:membrane(GO:0016020);cellular_component:integral component of membrane(GO:0016021)
PF3D7_0311100	2302	8884	101.08	4472	53.69	pre-mRNA splicing factor, putative	PF3D7_0311100,814426,124504883,O77355,MAL3P4.20,PFC0465c,7672215		biological_process:mRNA processing(GO:0006397)
PF3D7_0311200	4299	1796	8.98	1158	6.11	valine--tRNA ligase, putative	MAL3P4.19,3764016,O77354,PF3D7_0311200,814427,124504885,PFC0470w	K01873	biological_process:tRNA aminoacylation for protein translation(GO:0006418);biological_process:valyl-tRNA aminoacylation(GO:0006438);cellular_component:cytoplasm(GO:0005737);cellular_component:apicoplast(GO:0020011);molecular_function:nucleotide binding(GO:0000166);molecular_function:aminoacyl-tRNA ligase activity(GO:0004812);molecular_function:valine-tRNA ligase activity(GO:0004832);molecular_fun…
PF3D7_0311300	3332	8745	62.68	10222	77.31	phosphatidylinositol 3- and 4-kinase, putative	PF3D7_0311300,814428,7672216,PFC0475c,MAL3P4.18,O77353,124504887		molecular_function:phosphotransferase activity, alcohol group as acceptor(GO:0016773)
PF3D7_0311400	7707	1617	4.39	801	2.3	protein kinase, putative	814429,PFC0485w,124504889,MAL3P4.16,PF3D7_0311400,23476985,O77365		biological_process:protein phosphorylation(GO:0006468);molecular_function:protein kinase activity(GO:0004672);molecular_function:protein serine/threonine kinase activity(GO:0004674);molecular_function:protein tyrosine kinase activity(GO:0004713);molecular_function:ATP binding(GO:0005524)
PF3D7_0311500	246	2256	188.13	1887	166.04	conserved Plasmodium protein, unknown function	PF3D7_0311500,7672218,124504891,Q9NFE5,PFC0486c,814430		cellular_component:plasma membrane(GO:0005886);cellular_component:integral component of membrane(GO:0016021);molecular_function:transferase activity(GO:0016740)
PF3D7_0311600	2752	1570	15.27	2996	30.75	dolichyl-diphosphooligosaccharide--protein glycosyltransferase subunit 1, putative	PF3D7_0311600,O77351,814431,7672219,PFC0490w,124504893,MAL3P4.15		biological_process:protein glycosylation(GO:0006486);biological_process:protein N-linked glycosylation(GO:0006487);cellular_component:endoplasmic reticulum(GO:0005783);cellular_component:endoplasmic reticulum membrane(GO:0005789);cellular_component:oligosaccharyltransferase complex(GO:0008250);cellular_component:integral component of membrane(GO:0016021);molecular_function:dolichyl-diphosphooligo…
PF3D7_0311700	3151	550	8.69	1199	19.98	plasmepsin VI	MAL3P4.14,124504895,O77350,814432,PFC0495w,4725990,PF3D7_0311700		biological_process:proteolysis(GO:0006508);molecular_function:aspartic-type endopeptidase activity(GO:0004190)
PF3D7_0311800	2192	2802	31.41	8554	101.18	conserved protein, unknown function	PFC0500w,7672220,O77349,124504897,PF3D7_0311800,MAL3P4.13,814433
PF3D7_0311900	2307	423	3.76	1010	9.48	conserved Plasmodium protein, unknown function	124504899,814434,3764010,O77348,MAL3P4.12,PF3D7_0311900,PFC0505c		cellular_component:membrane(GO:0016020)
PF3D7_0312000	822	440	21.96	2040	107.44	conserved Plasmodium protein, unknown function	814435,23476986,PF3D7_0312000,Q9NFE4,124504901,PFC0506w		cellular_component:cytoplasm(GO:0005737);molecular_function:ATP binding(GO:0005524);molecular_function:sequence-specific DNA binding(GO:0043565);molecular_function:metal ion binding(GO:0046872)
PF3D7_0312100	2511	1887	15.42	4035	34.78	E3 ubiquitin-protein ligase, putative	814436,3764009,PFC0510w,124504903,PF3D7_0312100,O77347,MAL3P4.11		cellular_component:apicoplast(GO:0020011);molecular_function:ubiquitin-protein transferase activity(GO:0004842);molecular_function:protein binding(GO:0005515);molecular_function:zinc ion binding(GO:0008270)
PF3D7_0312200	3711	900	4.98	536	3.13	TPR domain containing protein	814437,3764008,PFC0515c,O77346,PF3D7_0312200,MAL3P4.10,124504905		molecular_function:protein binding(GO:0005515)
PF3D7_0312300	915	2008	45.02	5942	140.57	26S proteasome regulatory subunit RPN12, putative, RPN12	PF3D7_0312300,O77345,3764007,PFC0520w,RPN12,MAL3P4.9,124504907,814438	K03031	biological_process:ubiquitin-dependent protein catabolic process(GO:0006511);cellular_component:proteasome regulatory particle(GO:0005838)
PF3D7_0312400	2286	14114	218.85	36795	602.02	glycogen synthase kinase 3, GSK3	PfGSK3,MAL3P4.8,GSK3,O77344,PFC0525c,814439,124504909,PF3D7_0312400,23476987	K03083	biological_process:protein phosphorylation(GO:0006468);biological_process:peptidyl-serine phosphorylation(GO:0018105);biological_process:response to drug(GO:0042493);cellular_component:Maurer's cleft(GO:0020036);molecular_function:protein kinase activity(GO:0004672);molecular_function:protein serine/threonine kinase activity(GO:0004674);molecular_function:protein tyrosine kinase activity(GO:00047…
PF3D7_0312500	1740	1220	14.38	1095	13.62	transporter, putative	O77343,MAL3P4.7,PFC0530w,124504911,3764005,PF3D7_0312500,814440		biological_process:transmembrane transport(GO:0055085);cellular_component:integral component of membrane(GO:0016021)
PF3D7_0312800	1000	29535	1590.26	39997	2272.41	60S ribosomal protein L26, putative	O77364,3764026,MAL3P4.28,PFC0535w,PF3D7_0312800,124504913,814443	K02898	biological_process:translation(GO:0006412);cellular_component:large ribosomal subunit(GO:0015934);cellular_component:cytosolic large ribosomal subunit(GO:0022625);molecular_function:structural constituent of ribosome(GO:0003735)
PF3D7_0312900	1232	144	3.59	218	5.74	hypothetical protein	7672222,124504915,MAL3P4.6,O77342,PF3D7_0312900,814444,PFC0540w
PF3D7_0313000	1184	2392	47.14	3818	79.39	conserved Plasmodium protein, unknown function	O77363,814445,MAL3P4.29,PF3D7_0313000,PFC0545c,7672223,124504917		biological_process:transcription, DNA-templated(GO:0006351);cellular_component:apicoplast(GO:0020011);molecular_function:DNA binding(GO:0003677);molecular_function:DNA-directed RNA polymerase activity(GO:0003899);molecular_function:transferase activity(GO:0016740);molecular_function:protein dimerization activity(GO:0046983)
PF3D7_0313100	3068	9400	79.55	16694	149.08	ubiquitin-protein ligase, putative, HRD3	MAL3P4.5,814446,PFC0550w,HRD3,O77341,PF3D7_0313100,124504919,3764003		biological_process:regulation of cell cycle process(GO:0010564);biological_process:ER-associated ubiquitin-dependent protein catabolic process(GO:0030433);cellular_component:endoplasmic reticulum(GO:0005783);molecular_function:ATPase activity(GO:0016887)
PF3D7_0313200	702	959	28.02	3248	100.15	conserved Plasmodium protein, unknown function	814447,O77340,MAL3P4.4,3764002,PF3D7_0313200,124504921,PFC0555c		cellular_component:cytoplasm(GO:0005737);cellular_component:apicoplast(GO:0020011);molecular_function:nucleotide binding(GO:0000166);molecular_function:DNA binding(GO:0003677)
PF3D7_0313300	1140	532	19.35	1495	57.38	apicoplast conserved ycf19 protein precursor, unknown function	PFC0556c,C0H470,9221777,296004350,PF3D7_0313300,225685552		cellular_component:membrane(GO:0016020);cellular_component:integral component of membrane(GO:0016021);cellular_component:apicoplast(GO:0020011)
PF3D7_0313400	2355	2812	24.5	1355	12.45	conserved Plasmodium protein, unknown function	124504925,3764001,PF3D7_0313400,O77339,MAL3P4.3,PFC0560c,814448		biological_process:protein phosphorylation(GO:0006468);biological_process:intracellular signal transduction(GO:0035556);cellular_component:cytoplasm(GO:0005737);molecular_function:protein serine/threonine kinase activity(GO:0004674);;molecular_function:ATP binding(GO:0005524);molecular_function:zinc ion binding(GO:0008270);molecular_function:diacylglycerol binding(GO:0019992)
PF3D7_0313500	2736	2363	17.72	2084	16.49	GTP-binding protein EngA, putative	3764000,PFC0565w,MAL3P4.2,124504927,O77338,814449,PF3D7_0313500		molecular_function:GTP binding(GO:0005525)
PF3D7_0313600	2621	2722	31.28	6146	74.53	conserved Plasmodium protein, unknown function	MAL3P4.1,814450,7672224,124504929,O77337,PFC0570c,PF3D7_0313600		cellular_component:cytoplasm(GO:0005737);molecular_function:ATP binding(GO:0005524)
PF3D7_0313700.1	3650	775	10.19	1222	16.96	conserved Plasmodium protein, unknown function	814451,PFC0571c,PF3D7_0313700.1,PF3D7_0313700,296004352,225685553,C0H471
PF3D7_0313700.2	3650	0	0	0	0	conserved Plasmodium protein, unknown function	PF3D7_0313700.2,PF3D7_0313700,PFC0571c
PF3D7_0313800	2920	2258	23.32	5935	64.69	conserved Plasmodium protein, unknown function	9221778,C0H472,PF3D7_0313800,296004354,PFC0575w,PFC0575w:exon:7,225685554,MAL3P5.1		cellular_component:apicoplast(GO:0020011)
PF3D7_0313900	3291	340	2.12	1188	7.81	conserved Plasmodium protein, unknown function	PF3D7_0313900,4493932,MAL3P5.2,814453,124504935,O97257,PFC0580c		cellular_component:apicoplast(GO:0020011)
PF3D7_0314000	1604	3013	74.65	12567	328.54	co-chaperone p23, P23	C0H473,PFC0581w,814454,296004356,P23,225685555,PF3D7_0314000		biological_process:negative regulation of ATPase activity(GO:0032780);biological_process:chaperone-mediated protein complex assembly(GO:0051131);cellular_component:cytoplasm(GO:0005737);molecular_function:Hsp90 protein binding(GO:0051879)
PF3D7_0314100.1	1744	4721	162.22	4768	172.88	vesicle transport v-SNARE protein, putative	PFC0582c,PF3D7_0314100,814455,PF3D7_0314100.1,C0H474	K08493	biological_process:intracellular protein transport(GO:0006886);cellular_component:membrane(GO:0016020)
PF3D7_0314100.2	1744	0	0	1	0.1	vesicle transport v-SNARE protein, putative	PF3D7_0314100,PF3D7_0314100.2,PFC0582c	K08493	biological_process:intracellular protein transport(GO:0006886);cellular_component:membrane(GO:0016020)
PF3D7_0314200	4158	929	4.58	1597	8.31	conserved Plasmodium protein, unknown function	PFC0590c,O97275,PF3D7_0314200,MAL3P5.4,PFC0585c,814456		biological_process:regulation of cell cycle process(GO:0010564);biological_process:ER-associated ubiquitin-dependent protein catabolic process(GO:0030433);cellular_component:integral component of membrane(GO:0016021);cellular_component:apicoplast(GO:0020011);molecular_function:ATPase activity(GO:0016887)
PF3D7_0314300	1359	167	2.52	230	3.66	DER1-like protein, Der1-2	PF3D7_0314300,PFC0590c,PfsDer1-2,Der1-2,MAL3P5.4		biological_process:regulation of cell cycle process(GO:0010564);biological_process:ER-associated ubiquitin-dependent protein catabolic process(GO:0030433);cellular_component:integral component of membrane(GO:0016021);cellular_component:apicoplast(GO:0020011);molecular_function:ATPase activity(GO:0016887)
PF3D7_0314400	927	2446	54.13	1567	36.59	serine%2Fthreonine protein phosphatase 6, putative, PPP6	4493934,PF3D7_0314400,MAL3P5.5,O97259,PFC0595c,PPP6,124504943,814457	K15498	biological_process:protein dephosphorylation(GO:0006470);cellular_component:nucleus(GO:0005634);cellular_component:cytoplasm(GO:0005737);molecular_function:protein serine/threonine phosphatase activity(GO:0004722);molecular_function:hydrolase activity(GO:0016787)
PF3D7_0314500	943	3796	103.83	1947	56.19	conserved Plasmodium protein, unknown function	124504945,MAL3P5.6,O97261,23477016,PFC0600w,PF3D7_0314500,814458
PF3D7_0314600	777	1346	35.54	1434	39.95	conserved Plasmodium protein, unknown function	Q9Y011,MAL3P5.7,PFC0605w,PF3D7_0314600,814459
PF3D7_0314700	3546	3017	17.45	1461	8.92	zinc finger protein, putative	PFC0610c,814460,PF3D7_0314700,MAL3P5.8,O97260,4493935,124504949		molecular_function:protein binding(GO:0005515);molecular_function:zinc ion binding(GO:0008270)
PF3D7_0314800	3337	532	3.49	1239	8.59	conserved Plasmodium protein, unknown function	PFC0620w,PFC0615w,PF3D7_0314800,MAL3P5.9,C0H475,9221814,9221779,MAL3P5.10,PFD0620c		cellular_component:membrane(GO:0016020)
PF3D7_0314900	1836	1357	15.16	3351	39.51	conserved Plasmodium membrane protein, unknown function	4493939,O97264,124504953,PF3D7_0314900,814462,PFC0625w,MAL3P5.11		cellular_component:cytoplasm(GO:0005737);cellular_component:membrane(GO:0016020)
PF3D7_0315000	681	418	15.04	2991	113.59	zinc finger protein, putative	MAL3P5.12,O97265,814463,PF3D7_0315000,PFC0630w,4493940,124504955		molecular_function:zinc ion binding(GO:0008270)
PF3D7_0315100	684	6242	187.21	3122	98.8	eukaryotic translation initiation factor 4E, eIF4E	814464,O97266,MAL3P5.13,PF3D7_0315100,124504957,4493941,PFC0635c,eIF4E,117371500	K03259	biological_process:translational initiation(GO:0006413);cellular_component:cytoplasm(GO:0005737);cellular_component:eukaryotic translation initiation factor 4F complex(GO:0016281);molecular_function:RNA cap binding(GO:0000339);molecular_function:RNA binding(GO:0003723);molecular_function:translation initiation factor activity(GO:0003743);molecular_function:protein binding(GO:0005515)
PF3D7_0315200	6345	2321	7.5	235	0.8	circumsporozoite- and TRAP-related protein, CTRP	124504959,814465,O97267,PF3D7_0315200,4493942,CTRP,PFC0640w		biological_process:B cell activation involved in immune response(GO:0002312);biological_process:single organismal cell-cell adhesion(GO:0016337);biological_process:entry into host cell(GO:0030260);cellular_component:microneme(GO:0020009);molecular_function:protein binding(GO:0005515);molecular_function:GPI anchor binding(GO:0034235);molecular_function:heparan sulfate proteoglycan binding(GO:00433…
PF3D7_0315300	6915	916	3.54	1530	6.24	conserved Plasmodium protein, unknown function	814467,O97276,9221786,PFC0650w,C0H476,PFC0645w,PF3D7_0315300,MAL3P5.16,MAL3P5.15
PF3D7_0315400	771	1259	33.5	6194	173.9	conserved Plasmodium protein, unknown function	PF3D7_0315400,124504965,O97269,PFC0670c,814468,4493944,MAL3P5.18		cellular_component:apicoplast(GO:0020011)
PF3D7_0315500	699	1496	43.9	8469	262.26	mitochondrial ribosomal protein L29%2FL47 precursor, putative	PF3D7_0315500,MAL3P5.19,814469,7711071,O97270,124504967,PFC0675c	K17428	biological_process:translation(GO:0006412);cellular_component:mitochondrial ribosome(GO:0005761);molecular_function:structural constituent of ribosome(GO:0003735)
PF3D7_0315600	1877	1705	23.99	5632	83.62	conserved Plasmodium protein, unknown function	MAL3P5.20,124504969,814470,PF3D7_0315600,O97271,PFC0680w,23477018		cellular_component:cytoplasm(GO:0005737);molecular_function:nucleic acid binding(GO:0003676);molecular_function:zinc ion binding(GO:0008270);molecular_function:metal ion binding(GO:0046872)
PF3D7_0315700	3024	241	1.76	468	3.6	conserved Plasmodium membrane protein, unknown function	814471,23477019,PF3D7_0315700,MAL3P5.21,O97272,124504971,PFC0685w		cellular_component:membrane(GO:0016020)
PF3D7_0315800	1098	2788	52.09	2963	58.41	zinc finger protein, putative	814472,MAL3P5.22,O97273,PFC0690c,124504973,PF3D7_0315800,4493948		cellular_component:intracellular(GO:0005622);cellular_component:nucleus(GO:0005634);cellular_component:cytosol(GO:0005829);molecular_function:protein binding(GO:0005515);molecular_function:zinc ion binding(GO:0008270);molecular_function:ligase activity(GO:0016874)
PF3D7_0315900	1083	281	6.91	141	3.66	conserved Plasmodium protein, unknown function	O97274,PF3D7_0315900,124504975,MAL3P5.23,23477020,PFC0695w,814473		molecular_function:ATP binding(GO:0005524)
PF3D7_0316000	924	1839	40.83	1185	27.76	microneme associated antigen, MA	MAL3P6.1,124504977,PFC0700c,PfMA,PF3D7_0316000,MA,O77394,3758865,814474		biological_process:single organismal cell-cell adhesion(GO:0016337);biological_process:entry into host cell(GO:0030260);cellular_component:microneme(GO:0020009);molecular_function:host cell surface binding(GO:0046812)
PF3D7_0316100	897	2044	46.75	1464	35.33	mitochondrial ribosomal protein L27 precursor, putative	7768284,124504979,PF3D7_0316100,Q9NDU6,814475,PFC0701w		biological_process:translation(GO:0006412);cellular_component:intracellular(GO:0005622);cellular_component:ribosome(GO:0005840);molecular_function:structural constituent of ribosome(GO:0003735)
PF3D7_0316200	7399	3679	10.38	5647	16.81	conserved Plasmodium protein, unknown function	PFC0705c,814476,O77393,MAL3P6.2,124504981,PF3D7_0316200,7768285
PF3D7_0316300.1	3372	0	0	0	0	inorganic pyrophosphatase, putative	MAL3P6.3,PFC0710w,3758863,PF3D7_0316300.1,124504983,PF3D7_0316300,6647552	K01507	biological_process:phosphate-containing compound metabolic process(GO:0006796);cellular_component:cytoplasm(GO:0005737);molecular_function:magnesium ion binding(GO:0000287);molecular_function:inorganic diphosphatase activity(GO:0004427)
PF3D7_0316300.2	3372	1611	25.5	8939	149.3	inorganic pyrophosphatase, putative	PFC0710w,296004364,PF3D7_0316300.2,MAL3P6.3,225685559,PF3D7_0316300	K01507	biological_process:phosphate-containing compound metabolic process(GO:0006796);cellular_component:cytoplasm(GO:0005737);molecular_function:magnesium ion binding(GO:0000287);molecular_function:inorganic diphosphatase activity(GO:0004427)
PF3D7_0316400	3027	3220	21.82	2757	19.72	conserved Plasmodium protein, unknown function	3758862,124504985,PF3D7_0316400,814478,PFC0715c,MAL3P6.4,O77391		cellular_component:apicoplast(GO:0020011)
PF3D7_0316500	1386	2350	34.78	7462	116.54	kinetochore protein NUF2, putative, NUF2	124504987,MAL3P6.5,O77390,NUF2,814479,PF3D7_0316500,PFC0720w,7768286		biological_process:cell cycle(GO:0007049);biological_process:mitotic nuclear division(GO:0007067);biological_process:cell division(GO:0051301);cellular_component:chromosome, centromeric region(GO:0000775);cellular_component:nucleus(GO:0005634);cellular_component:cytoplasm(GO:0005737);molecular_function:ATP binding(GO:0005524)
PF3D7_0316600	1572	30035	662.52	33280	774.61	formate-nitrite transporter, FNT	PFC0725c,PF3D7_0316600,814480,MAL3P6.6,O77389,FNT,124504989,7768287		biological_process:transport(GO:0006810);biological_process:acetate transport(GO:0006846);biological_process:pyruvate transport(GO:0006848);biological_process:formate transport(GO:0015724);biological_process:lactate transmembrane transport(GO:0035873);cellular_component:integral component of plasma membrane(GO:0005887);cellular_component:cell surface(GO:0009986);cellular_component:membrane(GO:001…
PF3D7_0316700	1179	2134	65.73	4956	161.08	HVA22%2FTB2%2FDP1 family protein, putative	MAL3P6.7,PF3D7_0316700,814481,O77388,PFC0730w,3758859,124504991	K17279
PF3D7_0316800	633	47332	2470.69	87401	4814.02	40S ribosomal protein S15A, putative	124504993,O77395,MAL3P6.30,PFC0735w,3758866,814482,PF3D7_0316800	K02957	biological_process:translation(GO:0006412);cellular_component:intracellular(GO:0005622);cellular_component:ribosome(GO:0005840);cellular_component:cytosolic small ribosomal subunit(GO:0022627);molecular_function:structural constituent of ribosome(GO:0003735)
PF3D7_0316900	2044	8232	93.66	8369	100.48	E3 ubiquitin-protein ligase, putative	7768288,124504995,PF3D7_0316900,MAL3P6.8,PFC0740c,814483,O77387		cellular_component:apicoplast(GO:0020011);molecular_function:ubiquitin-protein transferase activity(GO:0004842);molecular_function:protein binding(GO:0005515);molecular_function:zinc ion binding(GO:0008270)
PF3D7_0317000	891	10614	286.88	30552	871.33	proteasome subunit alpha type-3, putative	814484,MAL3P6.31,124504997,PF3D7_0317000,PFC0745c,3758867,O77396	K02727	biological_process:ubiquitin-dependent protein catabolic process(GO:0006511);biological_process:proteolysis involved in cellular protein catabolic process(GO:0051603);cellular_component:proteasome core complex(GO:0005839);cellular_component:proteasome core complex, alpha-subunit complex(GO:0019773);molecular_function:endopeptidase activity(GO:0004175);molecular_function:threonine-type endopeptida…
PF3D7_0317100	3201	342	2.41	388	2.89	6-cysteine protein, B9	296004366,C0H478,MAL3P6.9,9221780,B9,225685560,PFC0750w,PF3D7_0317100		biological_process:translation(GO:0006412);biological_process:translational initiation(GO:0006413);cellular_component:plasma membrane(GO:0005886);molecular_function:translation initiation factor activity(GO:0003743);molecular_function:GTPase activity(GO:0003924);molecular_function:GTP binding(GO:0005525)
PF3D7_0317200	4662	24807	109.16	38058	176.71	cdc2-related protein kinase 4, CRK4	PFC0755c,O77385,MAL3P6.10,124505001,PF3D7_0317200,3758856,814486,Pfcrk-4,CRK4		biological_process:protein phosphorylation(GO:0006468);molecular_function:protein kinase activity(GO:0004672);molecular_function:protein serine/threonine kinase activity(GO:0004674);molecular_function:protein tyrosine kinase activity(GO:0004713);molecular_function:ATP binding(GO:0005524)
PF3D7_0317300	10185	26950	54.28	8946	19.01	conserved Plasmodium protein, unknown function	PFC0760c,3758855,MAL3P6.11,814487,O77384,PF3D7_0317300,74764611,124505003		cellular_component:cytoplasm(GO:0005737);cellular_component:myosin complex(GO:0016459);molecular_function:motor activity(GO:0003774);molecular_function:actin binding(GO:0003779);molecular_function:calmodulin binding(GO:0005516);molecular_function:ATP binding(GO:0005524)
PF3D7_0317400	1830	471	6.21	248	3.45	conserved Plasmodium protein, unknown function	7768290,MAL3P6.12,PFC0765c,PF3D7_0317400,814488,124505005,O77383		biological_process:DNA replication(GO:0006260);cellular_component:nucleus(GO:0005634)
PF3D7_0317500	5309	4846	20.46	2980	13.27	kinesin-5, EG5	PFC0770c,MAL3P6.13,PF3D7_0317500,3758853,814489,O77382,KLP3,124505007,EG5		biological_process:microtubule-based movement(GO:0007018);cellular_component:kinesin complex(GO:0005871);molecular_function:microtubule motor activity(GO:0003777);molecular_function:ATP binding(GO:0005524);molecular_function:microtubule binding(GO:0008017)
PF3D7_0317600	1116	53570	2261.22	69492	3095.16	40S ribosomal protein S11, putative, RPS11	PF3D7_0317600,MAL3P6.14,RPS11,PFC0775w,124505009,7768291,814490,O77381	K02949	biological_process:translation(GO:0006412);cellular_component:intracellular(GO:0005622);cellular_component:ribosome(GO:0005840);cellular_component:cytosolic small ribosomal subunit(GO:0022627);molecular_function:structural constituent of ribosome(GO:0003735)
PF3D7_0317700	9818	15962	38.02	10182	25.59	CPSF, cleavage and polyadenylation specific factor, subunit A, putative	O77380,814491,7768292,PFC0780w,124505011,MAL3P6.15,PF3D7_0317700		biological_process:DNA repair(GO:0006281);cellular_component:nucleus(GO:0005634);molecular_function:nucleic acid binding(GO:0003676)
PF3D7_0317800	678	2861	86.57	6211	198.3	proteasome regulatory protein, putative	MAL3P6.16,814492,3758850,PF3D7_0317800,PFC0785c,124505013,O77379	K06693	biological_process:ubiquitin-dependent protein catabolic process(GO:0006511);cellular_component:proteasome regulatory particle(GO:0005838);molecular_function:protein binding(GO:0005515)
PF3D7_0317900	2306	1117	11.07	2377	24.86	conserved Plasmodium protein, unknown function	225685561,MAL3P6.17,9221781,PF3D7_0317900,296004368,PFC0790w,C0H479		cellular_component:membrane(GO:0016020);cellular_component:integral component of membrane(GO:0016021)
PF3D7_0318000	609	19	0.64	57	2.03	conserved Plasmodium protein, unknown function	3758849,MAL3P6.18,PFC0795w,O77378,PF3D7_0318000,124505017,814494		cellular_component:apicoplast(GO:0020011)
PF3D7_0318100	1125	1740	31.73	2070	39.83	stomatin-like protein	814495,124505019,MAL3P6.19,O77376,PF3D7_0318100,3758847,PFC0800w		cellular_component:membrane(GO:0016020)
PF3D7_0318200	7374	41456	115.33	17209	50.52	DNA-directed RNA polymerase II subunit RPB1, RPB1	O77375,PF3D7_0318200,3758846,MAL3P6.20,124505021,814496,PFC0805w,RPB1	K03006	biological_process:transcription from RNA polymerase II promoter(GO:0006366);cellular_component:DNA-directed RNA polymerase II, core complex(GO:0005665);molecular_function:DNA binding(GO:0003677);molecular_function:DNA-directed RNA polymerase activity(GO:0003899);molecular_function:protein binding(GO:0005515)
PF3D7_0318300	3802	5155	31.47	3174	20.45	conserved Plasmodium protein, unknown function	PF3D7_0318300,MAL3P6.21,3758845,124505023,814497,74764605,PFC0810c,O77374		cellular_component:cytoplasm(GO:0005737);cellular_component:membrane(GO:0016020);cellular_component:integral component of membrane(GO:0016021);cellular_component:apicoplast(GO:0020011)
PF3D7_0318400	3747	362	4.18	872	10.63	conserved Plasmodium protein, unknown function	PFC0815c,814498,O77373,MAL3P6.22,PF3D7_0318400		cellular_component:cytoplasm(GO:0005737);cellular_component:cytoskeleton(GO:0005856);molecular_function:actin binding(GO:0003779);molecular_function:ATP binding(GO:0005524)
PF3D7_0318500	14946	7474	10.26	2744	3.97	conserved Plasmodium protein, unknown function	124505027,MAL3P6.23,O77372,3758843,PF3D7_0318500,PFC0820w,814499
PF3D7_0318600	3054	7613	51.14	2651	18.79	cleavage and polyadenylation specificity factor, putative	MAL3P6.24,PF3D7_0318600,3758842,PFC0825c,O77371,814500,124505029	K13148	biological_process:mRNA polyadenylation(GO:0006378);biological_process:mRNA cleavage(GO:0006379);cellular_component:mRNA cleavage and polyadenylation specificity factor complex(GO:0005847);molecular_function:mRNA binding(GO:0003729);molecular_function:hydrolase activity(GO:0016787)
PF3D7_0318700	360	4459	254.09	1906	114.61	trophozoite stage antigen	PF3D7_0318700,PFC0830w,814501,124505031,7768295,Q9NDU5
PF3D7_0318800	1451	210	4.01	188	3.79	triosephosphate isomerase, putative	O77370,23476983,PFC0831w,PF3D7_0318800,124505033,814502,MAL3P6.25	K01803	biological_process:glycolytic process(GO:0006096);biological_process:metabolic process(GO:0008152);cellular_component:apicoplast(GO:0020011);molecular_function:triose-phosphate isomerase activity(GO:0004807)
PF3D7_0318900	1642	8863	137.43	15204	248.76	conserved protein, unknown function	PF3D7_0318900,MAL3P6.26,7768297,O77369,PFC0835c,814503,124505035		cellular_component:membrane(GO:0016020);cellular_component:integral component of membrane(GO:0016021)
PF3D7_0319000	5595	6926	25.39	8524	32.98	P-type ATPase, putative, ATPase7	PFC0840w,ATPase7,PF3D7_0319000,MAL3P6.27,814504,O77368,124505037,3758839	K01530	biological_process:cation transport(GO:0006812);biological_process:phospholipid transport(GO:0015914);cellular_component:integral component of plasma membrane(GO:0005887);cellular_component:membrane(GO:0016020);molecular_function:nucleotide binding(GO:0000166);molecular_function:magnesium ion binding(GO:0000287);molecular_function:phospholipid-translocating ATPase activity(GO:0004012);molecular_f…
PF3D7_0319100	324	2235	141.51	13540	904.6	E3 ubiquitin-protein ligase RBX1, putative, RBX1	PF3D7_0319100,O77367,RBX1,PFC0845c,MAL3P6.28,124505039,7768298,814505	K03868	biological_process:ubiquitin-dependent protein catabolic process(GO:0006511);cellular_component:ubiquitin ligase complex(GO:0000151);cellular_component:apicoplast(GO:0020011);molecular_function:ubiquitin-protein transferase activity(GO:0004842);molecular_function:protein binding(GO:0005515);molecular_function:zinc ion binding(GO:0008270)
PF3D7_0319200	2721	4262	32.13	3966	31.55	endonuclease%2Fexonuclease%2Fphosphatase family protein, putative	7768299,814506,MAL3P6.29,PF3D7_0319200,124505041,O77366,PFC0850c		cellular_component:apicoplast(GO:0020011)
PF3D7_0319300	583	1536	65.24	3435	153.94	ubiquitin-conjugating enzyme, putative	PFC0855w,7768300,PF3D7_0319300,814507,124505043,O77397,MAL3P6.32	K10574	molecular_function:ubiquitin-protein transferase activity(GO:0004842);molecular_function:acid-amino acid ligase activity(GO:0016881)
PF3D7_0319400	4092	5051	25.32	11894	62.92	kinesin-8, putative	PFC0860w,814508,PF3D7_0319400,O97277,MAL3P7.1		biological_process:microtubule-based movement(GO:0007018);cellular_component:kinesin complex(GO:0005871);molecular_function:microtubule motor activity(GO:0003777);molecular_function:ATP binding(GO:0005524);molecular_function:microtubule binding(GO:0008017);molecular_function:transferase activity(GO:0016740);molecular_function:ATPase activity(GO:0016887)
PF3D7_0319500	1287	8292	182.91	10790	251.14	RNA-binding protein, putative	4494008,PFC0865w,124505047,MAL3P7.2,O97318,PF3D7_0319500,814509	K13107	molecular_function:nucleic acid binding(GO:0003676);molecular_function:RNA binding(GO:0003723)
PF3D7_0319600	783	16122	702.19	35198	1617.64	elongation factor 1, EF-1, putative	PF3D7_0319600,814510,8052274,MAL3P7.3,124505049,PFC0870w,O97319	K03232	biological_process:translational elongation(GO:0006414);cellular_component:eukaryotic translation elongation factor 1 complex(GO:0005853);molecular_function:translation elongation factor activity(GO:0003746)
PF3D7_0319700	10095	16681	36.4	5011	11.54	ABC transporter I family member 1, putative, ABCI3	PFC0875w,MAL3P7.4,814511,O97278,PF3D7_0319700,ABCI3		molecular_function:nucleotide binding(GO:0000166);molecular_function:ATP binding(GO:0005524);molecular_function:ATPase activity(GO:0016887);molecular_function:nucleoside-triphosphatase activity(GO:0017111)
PF3D7_0319800	1434	64	0.92	199	3	conserved Plasmodium protein, unknown function	814512,4493967,124505053,O97280,MAL3P7.5,PFC0880c,PF3D7_0319800		cellular_component:cytoplasm(GO:0005737)
PF3D7_0319900	945	1174	25.49	340	7.79	conserved Plasmodium protein, unknown function	124505055,814513,MAL3P7.6,4493966,O97279,PF3D7_0319900,PFC0885c		biological_process:transport(GO:0006810);biological_process:oxidation-reduction process(GO:0055114);cellular_component:membrane(GO:0016020);cellular_component:integral component of membrane(GO:0016021);cellular_component:apicoplast(GO:0020011);cellular_component:plasma membrane light-harvesting complex(GO:0030077);molecular_function:iron ion binding(GO:0005506);molecular_function:electron transpo…
PF3D7_0320000	965	3134	147.8	14970	744.93	protein phosphatase inhibitor 2, I2	296004370,I2,PF3D7_0320000,814514,PFC0886w,C0H480,225685562	K16833	biological_process:regulation of signal transduction(GO:0009966);biological_process:regulation of phosphoprotein phosphatase activity(GO:0043666);cellular_component:nucleus(GO:0005634);cellular_component:cytoplasm(GO:0005737);molecular_function:protein phosphatase inhibitor activity(GO:0004864);molecular_function:protein serine/threonine phosphatase inhibitor activity(GO:0004865);molecular_functi…
PF3D7_0320100	1397	2725	83.94	8865	288.13	protein transport protein SEC22, SEC22	109692347,PfSec22,O97323,8052277,PF3D7_0320100,814515,SEC22,PFC0890w,MAL3P7.7,124505059	K08517	biological_process:transport(GO:0006810);biological_process:intracellular protein transport(GO:0006886);biological_process:ER to Golgi vesicle-mediated transport(GO:0006888);biological_process:vesicle-mediated transport(GO:0016192);biological_process:regulation of vesicle fusion(GO:0031338);cellular_component:endoplasmic reticulum(GO:0005783);cellular_component:Golgi apparatus(GO:0005794);cellula…
PF3D7_0320200	1752	278	3.26	353	4.36	CPW-WPC family protein	PFC0895w,9221790,296004372,C0H481,225685563,PF3D7_0320200,MAL3P7.8
PF3D7_0320300	1608	22587	288.16	27169	365.74	T-complex protein 1 subunit epsilon, CCT5	MAL3P7.9,814517,CCT5,124505063,PFC0900w,4493969,PF3D7_0320300,TRiCepsilon,O97282	K09497	biological_process:protein folding(GO:0006457);biological_process:cellular protein metabolic process(GO:0044267);cellular_component:chaperonin-containing T-complex(GO:0005832);molecular_function:ATP binding(GO:0005524);molecular_function:unfolded protein binding(GO:0051082)
PF3D7_0320400	9258	781	1.73	449	1.05	oocyst capsule protein, Cap380	Cap380,O97283,814518,4493970,PFC0905c,124505065,PF3D7_0320400,MAL3P7.10
PF3D7_0320500	1290	8344	132.69	12139	203.69	nicotinamidase, putative, Nico	4493971,MAL3P7.11,PF3D7_0320500,124505067,PFC0910w,O97284,Nico,814519		biological_process:metabolic process(GO:0008152);cellular_component:nucleus(GO:0005634);cellular_component:cytoplasm(GO:0005737);molecular_function:catalytic activity(GO:0003824);molecular_function:hydrolase activity(GO:0016787)
PF3D7_0320600	1092	234	12.03	983	53.33	conserved Plasmodium protein, unknown function	124505069,Q9NFA1,PFC0911c,814520,8052278,PF3D7_0320600		cellular_component:cytoplasm(GO:0005737)
PF3D7_0320700	1407	4701	178.59	23663	948.55	signal peptidase complex subunit 2, putative, SPC2	124505071,PF3D7_0320700,SPC2,Q9NFA0,SPC25,8052279,PFC0912w,814521		biological_process:signal peptide processing(GO:0006465);biological_process:protein transport(GO:0015031);cellular_component:endoplasmic reticulum(GO:0005783);cellular_component:signal peptidase complex(GO:0005787);cellular_component:integral component of membrane(GO:0016021);molecular_function:endopeptidase activity(GO:0004175);molecular_function:peptidase activity(GO:0008233)
PF3D7_0320800	1526	2489	39.22	5684	94.5	ATP-dependent RNA helicase DDX6, DOZI	117956284,PFC0915w,DOZI,MAL3P7.12,O97285,4493972,PfDOZI,DDX6,PfDZ50,814522,124505073,117956282,PF3D7_0320800	K12614	cellular_component:cytoplasm(GO:0005737);molecular_function:nucleic acid binding(GO:0003676);molecular_function:ATP-dependent RNA helicase activity(GO:0004004);molecular_function:helicase activity(GO:0004386);molecular_function:protein binding(GO:0005515);molecular_function:ATP binding(GO:0005524);molecular_function:ATP-dependent helicase activity(GO:0008026)
PF3D7_0320900	1083	49680	2136.58	66611	3022.82	histone H2A variant, putative, H2A.Z	814523,4494010,PfH2A.Z,PFC0920w,PF3D7_0320900,124505075,MAL3P7.13,H2A.Z,O97320	K11251	biological_process:chromatin assembly or disassembly(GO:0006333);biological_process:nucleosome assembly(GO:0006334);cellular_component:nucleosome(GO:0000786);cellular_component:nucleus(GO:0005634);molecular_function:DNA binding(GO:0003677);molecular_function:protein heterodimerization activity(GO:0046982)
PF3D7_0321000	1777	7491	103.9	3914	57.28	conserved Plasmodium protein, unknown function	O97286,PFC0925w,MAL3P7.14,814524,124505077,PF3D7_0321000,8052280		cellular_component:apicoplast(GO:0020011);molecular_function:endonuclease activity(GO:0004519)
PF3D7_0321100	5535	4312	15.98	5386	21.06	conserved Plasmodium protein, unknown function	PFC0930c,124505079,O97287,814525,PF3D7_0321100,MAL3P7.15,4493974		cellular_component:cytoplasm(GO:0005737);molecular_function:transferase activity(GO:0016740)
PF3D7_0321200	2015	1065	18.3	2537	45.99	UDP-N-acetylglucosamine--dolichyl-phosphate N-acetylglucosaminephosphotransferase, putative, ALG7	124505081,MAL3P7.16,ALG7,O97321,8052281,PFC0935c,814526,PF3D7_0321200	K01001	biological_process:protein N-linked glycosylation(GO:0006487);biological_process:dolichol-linked oligosaccharide biosynthetic process(GO:0006488);cellular_component:integral component of membrane(GO:0016021);cellular_component:UDP-N-acetylglucosamine transferase complex(GO:0043541);molecular_function:UDP-N-acetylglucosamine-dolichyl-phosphate N-acetylglucosaminephosphotransferase activity(GO:0003…
PF3D7_0321300	2751	695	5.18	1943	15.29	conserved Plasmodium protein, unknown function	PFC0940c,MAL3P7.17,PF3D7_0321300,814527,O97288
PF3D7_0321400	1352	3277	70.03	4205	94.82	protein kinase, putative	9221782,MAL3P7.18,PFC0945w,PF3D7_0321400,C0H482		biological_process:protein phosphorylation(GO:0006468);molecular_function:protein kinase activity(GO:0004672);molecular_function:ATP binding(GO:0005524)
PF3D7_0321500	3225	4573	29.09	11738	78.79	peptidase, putative	124505087,O97289,814529,8052283,PF3D7_0321500,MAL3P7.19,PFC0950c		biological_process:proteolysis(GO:0006508);molecular_function:peptidase activity(GO:0008233);molecular_function:serine-type peptidase activity(GO:0008236)
PF3D7_0321600	2513	6620	61.51	16738	164.09	ATP-dependent RNA helicase, putative	PFC0955w,PF3D7_0321600,8052284,124505089,814530,O97290,MAL3P7.20		molecular_function:nucleic acid binding(GO:0003676);molecular_function:helicase activity(GO:0004386);molecular_function:ATP binding(GO:0005524);molecular_function:ATP-dependent helicase activity(GO:0008026)
PF3D7_0321700	6355	4614	16.2	9190	34.06	microtubule and actin binding protein, putative	O97291,PF3D7_0321700,PFC0960c,124505091,814531,MAL3P7.21,8052285		cellular_component:cytoplasm(GO:0005737);cellular_component:myosin complex(GO:0016459);molecular_function:motor activity(GO:0003774);molecular_function:actin binding(GO:0003779);molecular_function:calmodulin binding(GO:0005516);molecular_function:ATP binding(GO:0005524)
PF3D7_0321800	8121	14841	37.49	4508	12.02	WD repeat-containing protein, putative	MAL3P7.22,814532,124505093,4493979,O97292,PFC0965w,PF3D7_0321800		cellular_component:nucleus(GO:0005634);molecular_function:protein binding(GO:0005515)
PF3D7_0321900	4969	10857	57.82	7087	39.83	cyclic amine resistance locus protein, CARL	225685565,Pfcarl,9221783,PF3D7_0321900,C0H483,MAL3P7.23,PFC0970w,296004376,CARL		biological_process:multicellular organismal development(GO:0007275);biological_process:response to drug(GO:0042493);cellular_component:membrane(GO:0016020);cellular_component:integral component of membrane(GO:0016021)
PF3D7_0322000	516	49478	1967.07	86041	3609.44	peptidyl-prolyl cis-trans isomerase, CYP19A	814534,MAL3P7.25,124505097,PfCYP19A,PF3D7_0322000,PFC0975c,CYP19A,Q76NN7,4493980,1209511	K01802	biological_process:protein peptidyl-prolyl isomerization(GO:0000413);biological_process:protein folding(GO:0006457);cellular_component:cytosol(GO:0005829);molecular_function:peptidyl-prolyl cis-trans isomerase activity(GO:0003755);molecular_function:cyclosporin A binding(GO:0016018)
PF3D7_0322100	1776	6449	74.49	8001	97.52	RNA triphosphatase, Prt1	PF3D7_0322100,C0H484,9221789,MAL3P7.26,225685566,296004378,PFC0980c,Prt1		molecular_function:polynucleotide 5'-phosphatase activity(GO:0004651);molecular_function:transferase activity(GO:0016740)
PF3D7_0322200	3819	283	2.57	602	5.76	conserved Plasmodium protein, unknown function	PF3D7_0322200,PFC0990c,O97294,814536		cellular_component:cytoplasm(GO:0005737);cellular_component:myosin complex(GO:0016459);molecular_function:motor activity(GO:0003774);molecular_function:actin binding(GO:0003779);molecular_function:calmodulin binding(GO:0005516);molecular_function:ATP binding(GO:0005524)
PF3D7_0322300	1962	3969	41.5	6408	70.7	diacylglycerol O-acyltransferase, DGAT	PFC0995c,50199436,814537,O97295,MAL3P7.29,50199438,PF3D7_0322300,DGAT,124505103,4493983,164456212	K00635	biological_process:triglyceride biosynthetic process(GO:0019432);cellular_component:endoplasmic reticulum(GO:0005783);molecular_function:diacylglycerol O-acyltransferase activity(GO:0004144)
PF3D7_0322400	2757	5221	41.13	3968	32.98	regulator of initiation factor 2, eIF2	C0H485,MAL3P7.30,PF3D7_0322400,PFC1000w,9221784
PF3D7_0322500	1215	1116	18.84	4899	87.28	iron-sulfur assembly protein, putative, IscA2	814539,PF3D7_0322500,PFC1005c,124505107,IscA2,O97297,4493985		biological_process:iron-sulfur cluster assembly(GO:0016226);molecular_function:structural molecule activity(GO:0005198);molecular_function:iron-sulfur cluster binding(GO:0051536)
PF3D7_0322600	4320	153	0.78	120	0.64	conserved Plasmodium protein, unknown function	814540,PF3D7_0322600,O97322,MAL3P7.32,PFC1010w		cellular_component:nucleus(GO:0005634);molecular_function:ATP binding(GO:0005524)
PF3D7_0322700	9404	7902	17.45	4159	9.69	conserved Plasmodium protein, unknown function	O97298,PF3D7_0322700,814541,Q9NF99,PFC1015c,814542,PFC1011c		cellular_component:membrane(GO:0016020)
PF3D7_0322800	1103	26	0.98	72	2.85	conserved Plasmodium protein, unknown function	124505115,814543,PFC1016w,8052292,PF3D7_0322800,Q9NF98		cellular_component:cytoplasm(GO:0005737)
PF3D7_0322900	950	55586	1445.26	59921	1643.94	40S ribosomal protein S3A, putative	PF3D7_0322900,4494003,O97313,74894163,PFC1020c,124505117,814544,MAL3P7.35	K02984	biological_process:translation(GO:0006412);cellular_component:intracellular(GO:0005622);cellular_component:ribosome(GO:0005840);cellular_component:cytosolic small ribosomal subunit(GO:0022627);molecular_function:structural constituent of ribosome(GO:0003735)
PF3D7_0323000	528	3041	378.08	11931	1565.23	translation machinery-associated protein 7, putative, TMA7	124505119,814545,TMA7,O97314,PFC1025w,PF3D7_0323000,MAL3P7.36,4494004		molecular_function:ATP binding(GO:0005524)
PF3D7_0323100	4629	5061	22.43	4712	22.03	conserved Plasmodium protein, unknown function	124505121,MAL3P7.37,PF3D7_0323100,O97299,4493987,814546,PFC1030w		;cellular_component:intracellular(GO:0005622);cellular_component:membrane(GO:0016020);cellular_component:integral component of membrane(GO:0016021)
PF3D7_0323200	1326	479	7.41	2077	33.91	conserved Plasmodium protein, unknown function	MAL3P7.38,PFC1035w,O97300,814547,PF3D7_0323200		cellular_component:cytoplasm(GO:0005737)
PF3D7_0323300	1302	190	2.99	760	12.64	conserved protein, unknown function	MAL3P7.39,4493989,814548,PF3D7_0323300,124505125,PFC1040w,O97301		cellular_component:extracellular region(GO:0005576)
PF3D7_0323400	3261	21905	137.8	10425	69.2	Rh5 interacting protein, RIPR	PfRIPR,MAL3P7.40,4493990,814549,124505127,PF3D7_0323400,RIPR,PFC1045c,O97302		cellular_component:membrane(GO:0016020);cellular_component:integral component of membrane(GO:0016021);cellular_component:microneme(GO:0020009);molecular_function:calcium ion binding(GO:0005509);molecular_function:protein binding(GO:0005515)
PF3D7_0323500	1346	6262	135.51	7429	169.63	survival motor neuron-like protein, SMN	SMN,814550,124505129,MAL3P7.41,PF3D7_0323500,O97304,PFC1050w,4493992		cellular_component:spliceosomal complex(GO:0005681);molecular_function:RNA binding(GO:0003723);molecular_function:nuclease activity(GO:0004518)
PF3D7_0323600	2252	1667	16.99	4138	44.5	conserved Plasmodium protein, unknown function	PFC1055w,PF3D7_0323600,O97305,MAL3P7.42,814551
PF3D7_0323700	2082	14609	143.94	15249	158.54	U4%2FU6.U5 tri-snRNP-associated protein 1, putative, SART1	124505133,SART1,O97303,4493991,SNU66,MAL3P7.43,PF3D7_0323700,814552,PFC1060c	K11984	biological_process:mRNA splicing, via spliceosome(GO:0000398);molecular_function:ATP binding(GO:0005524)
PF3D7_0323800	2934	4768	33.34	3926	28.97	conserved Plasmodium protein, unknown function	PFC1065w,PF3D7_0323800,O97306,MAL3P7.44,814553		cellular_component:membrane(GO:0016020);cellular_component:apicoplast(GO:0020011)
PF3D7_0323900	1396	44	0.65	4	0.06	erythrocyte membrane protein 1, PfEMP1, exon 2, pseudogene, VAR	9221785,PF3D7_0323900,PFC1070c,VAR,MAL3P7.45		biological_process:pathogenesis(GO:0009405);cellular_component:integral component of membrane(GO:0016021);molecular_function:receptor activity(GO:0004872)
PF3D7_0324000	849	9	0.22	0	0	exported protein family 1, EPF1	814555,EPF1,PFC1075w,MAL3P7.46,PF3D7_0324000		biological_process:protein folding(GO:0006457);cellular_component:Maurer's cleft(GO:0020036);molecular_function:heat shock protein binding(GO:0031072);molecular_function:unfolded protein binding(GO:0051082)
PF3D7_0324100	790	539	15.89	954	29.67	Pfmc-2TM Maurer%27s cleft two transmembrane protein, MC-2TM	4493995,PF3D7_0324100,814556,MAL3P7.47,124505139,PfMC-2TM,MC-2TM,PFC1080c,O97307		biological_process:translocation of peptides or proteins into host(GO:0042000);cellular_component:integral component of membrane(GO:0016021);cellular_component:Maurer's cleft(GO:0020036)
PF3D7_0324200	799	83	2.46	15	0.47	exported protein family 3, EPF3	814557,PF3D7_0324200,PFC1085c,MAL3P7.48,EPF3		cellular_component:Maurer's cleft(GO:0020036)
PF3D7_0324300	1110	388	8.56	199	4.63	exported protein family 4, EPF4	EPF4,4493997,PFC1090w,814558,23510589,MAL3P7.49,124505143,PF3D7_0324300,124505665		cellular_component:Maurer's cleft(GO:0020036)
PF3D7_0324400	1148	25	0.49	12	0.25	rifin, RIF	PFC1095w,RIF,RIF-A,814559,O97309,PF3D7_0324400,124505145,MAL3P7.50,4493998	K13851	biological_process:modulation by symbiont of host erythrocyte aggregation(GO:0020013);biological_process:antigenic variation(GO:0020033);biological_process:cytoadherence to microvasculature, mediated by symbiont protein(GO:0020035);cellular_component:host cell plasma membrane(GO:0020002);cellular_component:symbiont-containing vacuole(GO:0020003);cellular_component:Maurer's cleft(GO:0020036)
PF3D7_0324500	1100	6	0.13	5	0.11	rifin, RIF	O97310,PFC1100w,RIF-B,4493999,MAL3P7.51,814560,124505147,RIF,PF3D7_0324500	K13851
PF3D7_0324600	1011	12	0.27	15	0.36	stevor	124505149,Q9U5M0,PFC1105w,814561,MAL3P7.52,PF3D7_0324600,4494000	K13852	biological_process:modulation by symbiont of host erythrocyte aggregation(GO:0020013);cellular_component:Maurer's cleft(GO:0020036)
PF3D7_0324700	1382	8	0.12	4	0.06	erythrocyte membrane protein 1, PfEMP1, exon 2, pseudogene, VAR	VAR,814562,PFC1110w,PF3D7_0324700	K13850
PF3D7_0324800	1359	211	3.88	333	6.46	rifin, RIF	RIF,PF3D7_0324800,RIF-A,MAL3P7.54,PFC1115w,O97311,4494001,124505151,814563	K13851	biological_process:modulation by symbiont of host erythrocyte aggregation(GO:0020013);biological_process:antigenic variation(GO:0020033);biological_process:cytoadherence to microvasculature, mediated by symbiont protein(GO:0020035);cellular_component:host cell plasma membrane(GO:0020002);cellular_component:symbiont-containing vacuole(GO:0020003);cellular_component:Maurer's cleft(GO:0020036)
PF3D7_0324900	7433	3405	10.73	10182	33.86	erythrocyte membrane protein 1, PfEMP1, VAR	3D7-varT3-2,VAR-UPSB1,VAR,O97312,814564,124505153,PF3D7_0324900,4494002,PFC1120c,MAL3P7.55	K13850	biological_process:pathogenesis(GO:0009405);cellular_component:integral component of membrane(GO:0016021);molecular_function:receptor activity(GO:0004872)
PF3D7_0400100	8972	4198	10.84	12930	35.25	erythrocyte membrane protein 1, PfEMP1, VAR	VAR,VAR-UPSB1,812552,124505155,MAL4P1.1,23498127,PFD0005w,PF3D7_0400100,Q8I220	K13850	biological_process:pathogenesis(GO:0009405);biological_process:single organismal cell-cell adhesion(GO:0016337);biological_process:modulation by symbiont of host erythrocyte aggregation(GO:0020013);biological_process:antigenic variation(GO:0020033);biological_process:cytoadherence to microvasculature, mediated by symbiont protein(GO:0020035);cellular_component:integral component of membrane(GO:00…
PF3D7_0400200	1200	14454	247.09	54076	975.46	erythrocyte membrane protein 1, PfEMP1, exon 2, pseudogene	PF3D7_0400200,MAL4P1.2,PFD0010w	K13850
PF3D7_0400300	1343	1003	18.49	1414	27.5	rifin, RIF	MAL4P1.3,Q8I219,RIF-A,23498128,124505157,812550,PFD0015c,RIF,PF3D7_0400300	K13851	biological_process:modulation by symbiont of host erythrocyte aggregation(GO:0020013);biological_process:antigenic variation(GO:0020033);biological_process:cytoadherence to microvasculature, mediated by symbiont protein(GO:0020035);cellular_component:host cell plasma membrane(GO:0020002);cellular_component:symbiont-containing vacuole(GO:0020003);cellular_component:Maurer's cleft(GO:0020036)
PF3D7_0400400	11306	388	0.77	701	1.46	erythrocyte membrane protein 1, PfEMP1, VAR	PFD0020c,VAR,812551,Q8I218,23498129,124505159,VAR-UPSA1,PF3D7_0400400,MAL4P1.4	K13850	biological_process:pathogenesis(GO:0009405);biological_process:single organismal cell-cell adhesion(GO:0016337);biological_process:modulation by symbiont of host erythrocyte aggregation(GO:0020013);biological_process:antigenic variation(GO:0020033);biological_process:cytoadherence to microvasculature, mediated by symbiont protein(GO:0020035);cellular_component:integral component of membrane(GO:00…
PF3D7_0400500	1304	16	0.29	12	0.23	rifin, RIF	124505161,812548,RIF-A,PF3D7_0400500,MAL4P1.5,RIF,Q8I217,PFD0025w,23498130	K13851	biological_process:modulation by symbiont of host erythrocyte aggregation(GO:0020013);biological_process:antigenic variation(GO:0020033);biological_process:cytoadherence to microvasculature, mediated by symbiont protein(GO:0020035);cellular_component:host cell plasma membrane(GO:0020002);cellular_component:symbiont-containing vacuole(GO:0020003);cellular_component:Maurer's cleft(GO:0020036)
PF3D7_0400600	79	0	0	5	1.37	erythrocyte membrane protein 1, PfEMP1, exon 1, pseudogene	PFD0028w,PF3D7_0400600,9221811
PF3D7_0400700	1373	41	0.74	45	0.85	rifin, RIF	812549,RIF,PFD0030c,RIF-A,MAL4P1.6,23498131,PF3D7_0400700,Q8I216,124505163	K13851	biological_process:modulation by symbiont of host erythrocyte aggregation(GO:0020013);biological_process:antigenic variation(GO:0020033);biological_process:cytoadherence to microvasculature, mediated by symbiont protein(GO:0020035);cellular_component:host cell plasma membrane(GO:0020002);cellular_component:symbiont-containing vacuole(GO:0020003);cellular_component:Maurer's cleft(GO:0020036)
PF3D7_0400800	973	1	0.02	0	0	stevor	23498132,Q8I215,124505165,PF3D7_0400800,MAL4P1.7,PFD0035c,812539	K13852	biological_process:modulation by symbiont of host erythrocyte aggregation(GO:0020013);cellular_component:membrane(GO:0016020);cellular_component:Maurer's cleft(GO:0020036)
PF3D7_0400900	1153	13	0.27	15	0.33	rifin, RIF	23498133,RIF-A,124505167,RIF,812536,MAL4P1.8,PFD0040c,PF3D7_0400900,Q8I214	K13851	biological_process:modulation by symbiont of host erythrocyte aggregation(GO:0020013);biological_process:antigenic variation(GO:0020033);biological_process:cytoadherence to microvasculature, mediated by symbiont protein(GO:0020035);cellular_component:host cell plasma membrane(GO:0020002);cellular_component:symbiont-containing vacuole(GO:0020003);cellular_component:Maurer's cleft(GO:0020036)
PF3D7_0401000	1073	7	0.15	9	0.21	rifin, RIF	MAL4P1.9,PF3D7_0401000,4794146,23498134,PFD0045c,RIF,124505169,RIF-B,Q8I213	K13851	biological_process:antigenic variation(GO:0020033);cellular_component:membrane(GO:0016020);cellular_component:host cell plasma membrane(GO:0020002)
PF3D7_0401100	213	0	0	0	0	Plasmodium exported protein, unknown function, fragment	PFD0047c,PF3D7_0401100
PF3D7_0401200	1259	5	0.09	6	0.12	rifin, RIF	PF3D7_0401200,23498135,Q8I212,RIF,MAL4P1.10,124505171,PFD0050w,RIF-A,4794149	K13851	biological_process:modulation by symbiont of host erythrocyte aggregation(GO:0020013);biological_process:antigenic variation(GO:0020033);biological_process:cytoadherence to microvasculature, mediated by symbiont protein(GO:0020035);cellular_component:host cell plasma membrane(GO:0020002);cellular_component:symbiont-containing vacuole(GO:0020003);cellular_component:Maurer's cleft(GO:0020036)
PF3D7_0401300	1329	12	0.22	4	0.08	rifin, RIF	PF3D7_0401300,RIF-A,MAL4P1.11,RIF,124505173,23498136,4794150,Q8I211,PFD0055w	K13851	biological_process:modulation by symbiont of host erythrocyte aggregation(GO:0020013);biological_process:antigenic variation(GO:0020033);biological_process:cytoadherence to microvasculature, mediated by symbiont protein(GO:0020035);cellular_component:host cell plasma membrane(GO:0020002);cellular_component:symbiont-containing vacuole(GO:0020003);cellular_component:Maurer's cleft(GO:0020036)
PF3D7_0401400	1212	16	0.33	10	0.22	rifin, RIF	RIF-A,4794147,RIF,23498137,PF3D7_0401400,Q8I210,MAL4P1.12,PFD0060w,124505175	K13851	biological_process:modulation by symbiont of host erythrocyte aggregation(GO:0020013);biological_process:antigenic variation(GO:0020033);biological_process:cytoadherence to microvasculature, mediated by symbiont protein(GO:0020035);cellular_component:host cell plasma membrane(GO:0020002);cellular_component:symbiont-containing vacuole(GO:0020003);cellular_component:Maurer's cleft(GO:0020036)
PF3D7_0401500	1032	102	2.24	53	1.23	stevor, pseudogene	812535,PF3D7_0401500,PFD0065w,MAL4P1.13	K13852	biological_process:antigenic variation(GO:0020033);cellular_component:membrane(GO:0016020);cellular_component:host cell plasma membrane(GO:0020002)
PF3D7_0401600.1	1234	1145	22.5	864	17.91	rifin, RIF	PF3D7_0401600,124505177,RIF,Q8I209,PF3D7_0401600.1,PFD0070c,MAL4P1.14,812534,23498138	K13851
PF3D7_0401600.2	1234	0	0	0	0	PIR protein, RIF	PF3D7_0401600,PFD0070c,MAL4P1.14,PF3D7_0401600.2,RIF	K13851
PF3D7_0401700	1427	2673	41.17	5657	91.93	Plasmodium exported protein, unknown function, pseudogene	812533,Q8I208,PF3D7_0401700,PFD0075w,MAL4P1.15		cellular_component:apicoplast(GO:0020011)
PF3D7_0401800	1862	21628	263.63	8937	114.95	Plasmodium exported protein, PHISTb, unknown function, PfD80	PFD0080c,23498140,124505181,PfD80,MAL4P1.16,Q8I207,812531,PF3D7_0401800		cellular_component:Maurer's cleft(GO:0020036);cellular_component:host cell periphery(GO:0044538)
PF3D7_0401900	2916	1322	9.3	160	1.19	acyl-CoA synthetase, ACS6	812532,ACS6,PFD0085c,23498141,Q8I0V8,124505183,MAL4P1.17,PfACS6,PF3D7_0401900	K01897	biological_process:metabolic process(GO:0008152);biological_process:fatty acid transport(GO:0015908);molecular_function:catalytic activity(GO:0003824);molecular_function:long-chain fatty acid-CoA ligase activity(GO:0004467)
PF3D7_0402000	1458	26359	420.15	38993	655.83	Plasmodium exported protein, PHISTa, unknown function	PF3D7_0402000,Q8I206,MAL4P1.18,PFD0090c,812529,23498142,124505185		cellular_component:symbiont-containing vacuole membrane(GO:0020005);molecular_function:protein binding(GO:0005515)
PF3D7_0402100	1877	22072	262.03	4852	60.78	Plasmodium exported protein, PHISTb, unknown function	MAL4P1.19,PFD0095c,124505187,23498143,PF3D7_0402100,812530,Q8I205		biological_process:protein folding(GO:0006457);cellular_component:membrane(GO:0016020)
PF3D7_0402200	6757	29248	90.09	4289	13.94	surface-associated interspersed protein 4.1, SURFIN 4.1, pseudogene, SURF4.1	PFD0100c,3D7Surf4.1,812527,PFD0105c,MAL4P1.21,SURF4.1,C0H486,MAL4P1.20,PF3D7_0402200
PF3D7_0402300	9014	25233	58.06	5355	13	reticulocyte binding protein homologue 1, RH1	MAL4P1.22,PF3D7_0402300,9221810,PfRH1,RBP1,NBP1,RH1,PFD0110w	K13849	biological_process:single organismal cell-cell adhesion(GO:0016337);cellular_component:apical complex(GO:0020007);cellular_component:rhoptry(GO:0020008);molecular_function:heparin binding(GO:0008201);molecular_function:host cell surface receptor binding(GO:0046789)
PF3D7_0402400	891	19358	519.11	39787	1125.81	Plasmodium exported protein, unknown function, GEXP18	PfGEXP18,MAL4P1.23,PFD0115c,23498146,GEXP18,812508,PF3D7_0402400,124505193,Q8I202		cellular_component:cytoplasm(GO:0005737);molecular_function:nucleotide binding(GO:0000166)
PF3D7_0402500	1108	42	0.87	72	1.57	rifin, pseudogene, RIF	RIF-A,812507,MAL4P1.24,PF3D7_0402500,RIF,PFD0120w	K13851
PF3D7_0402600	1036	6	0.14	15	0.36	stevor	812506,Q8I201,23498147,PFD0125c,PFD0130c,124505195,MAL4P1.26,PF3D7_0402600	K13852	biological_process:modulation by symbiont of host erythrocyte aggregation(GO:0020013);cellular_component:membrane(GO:0016020);cellular_component:Maurer's cleft(GO:0020036)
PF3D7_0402700	1214	10	0.21	11	0.24	rifin, pseudogene, RIF	PFD0135c,812499,PF3D7_0402700,MAL4P1.27,812495,RIF,RIF-A,PFD0134c,MAL4P1.27b	K13851
PF3D7_0402800	4962	64	0.26	48	0.21	erythrocyte membrane protein 1, PfEMP1, pseudogene	MAL4P1.28,PFD0135w,PF3D7_0402800,PFD0140w,9221812	K13850	biological_process:pathogenesis(GO:0009405);cellular_component:integral component of membrane(GO:0016021);molecular_function:receptor activity(GO:0004872)
PF3D7_0402900	409	130	8.89	94	6.78	probable protein, unknown function	812498,MAL4P1.29a,PFD0144c,PF3D7_0402900,Q8I200,23498149,124505199
PF3D7_0403100	1881	978	10.67	4321	49.73	regulator of chromosome condensation, putative	MAL4P1.29,C0H4C0,812589,124505201,9221808,23498150,PFD1075w,PF3D7_0403100,Q8I1Z9,PFD0145c
PF3D7_0403200	1683	15694	191.3	9308	119.72	conserved Plasmodium protein, unknown function	124505203,MAL4P1.30,PF3D7_0403200,812590,PFD0150w,Q8I1Z8,23498151		cellular_component:cytoplasm(GO:0005737);molecular_function:ATP binding(GO:0005524)
PF3D7_0403300	1122	406	18.15	1967	92.76	conserved Plasmodium protein, unknown function	812496,23498152,PFD0155c,124505205,Q8I1Z7,PF3D7_0403300,MAL4P1.31		cellular_component:cytoplasm(GO:0005737)
PF3D7_0403400	11843	11139	19.91	4651	8.77	conserved Plasmodium protein, unknown function	296004386,PFD0160w,MAL4P1.32,C0H487,225631619,PF3D7_0403400,812491		cellular_component:membrane(GO:0016020);molecular_function:metal ion binding(GO:0046872)
PF3D7_0403500	1203	1322	22.54	2473	44.5	ubiquitin specific protease, putative	124505209,23498154,Q8I1Z5,PF3D7_0403500,812487,MAL4P1.33,PFD0165w	K11833	biological_process:ubiquitin-dependent protein catabolic process(GO:0006511);biological_process:protein deubiquitination(GO:0016579);cellular_component:proteasome complex(GO:0000502)
PF3D7_0403600	3363	1104	9.82	1830	17.17	conserved Plasmodium protein, unknown function	812481,296004388,C0H488,MAL4P1.34,PFD0170c,225631620,PF3D7_0403600		cellular_component:cytoplasm(GO:0005737);cellular_component:membrane(GO:0016020)
PF3D7_0403700	3167	9438	82.64	7862	72.63	CGI-201 protein, short form	124505215,PFD0180c,23498157,PF3D7_0403700,Q8I1Z2,MAL4P1.36,812468	K12869	biological_process:spliceosomal complex assembly(GO:0000245);biological_process:RNA processing(GO:0006396);cellular_component:intracellular(GO:0005622);molecular_function:RNA binding(GO:0003723);molecular_function:protein binding(GO:0005515)
PF3D7_0403800	2205	7008	65.2	2028	19.91	alpha%2Fbeta hydrolase, putative	23498158,PFD0185c,812465,124505217,MAL4P1.37,Q8I1Z1,PF3D7_0403800		molecular_function:hydrolase activity(GO:0016787)
PF3D7_0403900	3752	2707	15.59	1392	8.46	SET domain protein, putative, SET8	Q8I1Z0,PfSET8,812463,MAL4P1.38,PFD0190w,124505219,SET8,23498159,PF3D7_0403900	K11428	molecular_function:protein binding(GO:0005515);molecular_function:histone-lysine N-methyltransferase activity(GO:0018024)
PF3D7_0404000	421	2500	170.95	5805	418.86	conserved Plasmodium protein, unknown function	MAL4P1.39,124505221,PF3D7_0404000,Q8I1Y9,23498160,PFD0195c,812461
PF3D7_0404100	6955	530	1.6	581	1.85	transcription factor with AP2 domain,s, putative, ApiAP2	MAL4P1.40,PFD0200c,ApiAP2,PF3D7_0404100,812462,Q8I1Y8		biological_process:regulation of transcription, DNA-templated(GO:0006355);cellular_component:nucleus(GO:0005634);molecular_function:DNA binding(GO:0003677);molecular_function:sequence-specific DNA binding transcription factor activity(GO:0003700)
PF3D7_0404200	655	275	11.47	1659	72.99	conserved Plasmodium protein, unknown function	124505225,PF3D7_0404200,PFD0205c,MAL4P1.41,812455,23498162,Q8I1Y7		cellular_component:membrane(GO:0016020)
PF3D7_0404300	3000	15565	168.41	4717	53.85	conserved Plasmodium protein, unknown function	812454,Q8I1Y6,PF3D7_0404300,MAL4P1.41b,PFD0207c		biological_process:intracellular transport(GO:0046907);cellular_component:membrane(GO:0016020);cellular_component:integral component of membrane(GO:0016021);cellular_component:apicoplast(GO:0020011);molecular_function:hydrolase activity(GO:0016787)
PF3D7_0404400	1140	1706	30.7	989	18.78	6-cysteine protein, P36	P36,MAL4P1.42,PFD0210c,PF3D7_0404400,Pfs36p,PF36,296004390,812450,225631621,Q8I1Y5
PF3D7_0404500	1437	246	3.51	278	4.19	6-cysteine protein, P52	P36p,MAL4P1.43,PFD0215c,9221796,Q8I1Y4,15193064,P52,23498165,124505231,PF3D7_0404500
PF3D7_0404600	12417	11926	19.7	11956	20.84	conserved Plasmodium membrane protein, unknown function	PFD0220c,MAL4P1.44,PFD0220w,Q8I1Y3,PFD0225w,812451,PF3D7_0404600		biological_process:phosphate ion transport(GO:0006817);cellular_component:extracellular region(GO:0005576);cellular_component:cytoplasm(GO:0005737);molecular_function:structural molecule activity(GO:0005198)
PF3D7_0404700	2965	12236	89.01	11782	90.44	dipeptidyl aminopeptidase 3, DPAP3	PfDPAP3,PFD0225c,MAL4P1.45,Q8I1Y2,PF3D7_0404700,DPAP3,812449,PFD0230c		biological_process:proteolysis(GO:0006508);biological_process:protein catabolic process(GO:0030163);cellular_component:apicoplast(GO:0020011);molecular_function:cysteine-type peptidase activity(GO:0008234)
PF3D7_0404800	1866	1064	12.81	1499	19.04	conserved Plasmodium protein, unknown function	PF3D7_0404800,Q8I1Y1,PFD0235c,124505237,MAL4P1.46,812444,23498168		cellular_component:membrane(GO:0016020)
PF3D7_0404900	1137	8853	159.73	21276	405.05	6-cysteine protein, P41	PFD0240c,23498169,P41,Pf41,MAL4P1.47,PF3D7_0404900,124505239,812447,Q8I1Y0		cellular_component:cell surface(GO:0009986);cellular_component:symbiont-containing vacuolar space(GO:0020004);cellular_component:anchored component of plasma membrane(GO:0046658);molecular_function:protein binding(GO:0005515)
PF3D7_0405000	2175	3709	44.65	3965	50.37	ATP-dependent RNA helicase, putative	MAL4P1.48,Q8I1X9,124505241,23498170,PF3D7_0405000,PFD0245c,812448		biological_process:RNA metabolic process(GO:0016070);molecular_function:nucleic acid binding(GO:0003676);molecular_function:ATP-dependent RNA helicase activity(GO:0004004);molecular_function:helicase activity(GO:0004386);molecular_function:ATP binding(GO:0005524);molecular_function:ATP-dependent helicase activity(GO:0008026)
PF3D7_0405100	4570	14498	73.38	15682	83.75	protein transport protein Sec24B, SEC24B	PfSec24b,PF3D7_0405100,MAL4P1.49,812443,PFD0250c,C0H489,225631622,SEC24B,296004392		biological_process:intracellular protein transport(GO:0006886);biological_process:ER to Golgi vesicle-mediated transport(GO:0006888);biological_process:protein transport by the Sec complex(GO:0043952);cellular_component:COPII vesicle coat(GO:0030127);molecular_function:zinc ion binding(GO:0008270);molecular_function:protein transporter activity(GO:0008565)
PF3D7_0405200	2912	7702	90.81	16263	202.32	ag-1 blood stage membrane protein homologue, MAg-1	PF3D7_0405200,Q8I1X7,PFD0250w,124505245,MAL4P1.50,23498172,PFD0255w,MAg-1,812431,PfMAg-1
PF3D7_0405300	5895	567	1.97	445	1.63	6-cysteine protein, LISP2	812430,MAL4P1.51,Q8I1X6,PFD0255c,PFD0260c,23498173,124505247,PF3D7_0405300,LISP2		biological_process:cytoadherence to microvasculature, mediated by symbiont protein(GO:0020035);cellular_component:plasma membrane(GO:0005886);cellular_component:symbiont-containing vacuole(GO:0020003);cellular_component:host cell cytoplasm(GO:0030430);cellular_component:host cell nucleus(GO:0042025);molecular_function:transferase activity(GO:0016740);molecular_function:cell adhesion molecule bind…
PF3D7_0405400	9726	46491	101.34	24051	55.32	pre-mRNA-processing-splicing factor 8, putative, PRPF8	PFD0265w,124505249,PRP8,PRPF8,PFD0260w,812426,Q8I1X5,PF3D7_0405400,MAL4P1.52,23498174	K12856	biological_process:RNA splicing, via transesterification reactions(GO:0000375);biological_process:mRNA splicing, via spliceosome(GO:0000398);biological_process:RNA splicing(GO:0008380);cellular_component:spliceosomal complex(GO:0005681);molecular_function:U6 snRNA binding(GO:0017070);molecular_function:U5 snRNA binding(GO:0030623)
PF3D7_0405500	1009	1700	51.67	2996	96.08	conserved Plasmodium protein, unknown function	Q8I1X4,812423,124505251,PF3D7_0405500,PFD0265c,23498175,PFD0270c,MAL4P1.53
PF3D7_0405600	2015	2655	57.45	6881	157.12	conserved Plasmodium membrane protein, unknown function	PFD0280w,PF3D7_0405600,Q8I1X3,296004394,812422,225631623,PFD0275w,MAL4P1.54,PFD0270w		cellular_component:integral component of membrane(GO:0016021)
PF3D7_0405700	7248	3430	9.71	3216	9.6	lysine decarboxylase, putative	812417,PFD0280c,23498178,124505257,PF3D7_0405700,PFD0285c,MAL4P1.56,Q8I1X1	K01582	biological_process:lysine catabolic process(GO:0006554);molecular_function:catalytic activity(GO:0003824);molecular_function:lysine decarboxylase activity(GO:0008923)
PF3D7_0405800	309	626	41.56	5760	403.5	conserved Plasmodium protein, unknown function	PF3D7_0405800,PFD0285w,MAL4P1.57,23498179,PFD0290w,812413,Q8I1X0,124505259
PF3D7_0405900	2639	21288	198.87	29891	294.64	apical sushi protein, ASP	RON1,ASP,812414,PFD0295c,23498180,Q8I1W9,MAL4P1.58,PFD0290c,124505261,PF3D7_0405900		cellular_component:anchored component of plasma membrane(GO:0046658);molecular_function:binding(GO:0005488)
PF3D7_0406000	1527	5923	79.57	10254	145.36	conserved Plasmodium protein, unknown function	124505263,MAL4P1.59,Q8I1W8,812408,PF3D7_0406000,PFD0300w,23498181
PF3D7_0406100	1959	30577	422.4	32439	472.85	V-type proton ATPase subunit B	PF3D7_0406100,812397,516490,Q6ZMA8,2493125,PFD0305c,MAL4P1.60,23498182,124505265,PFD0300c	K02147	biological_process:vacuolar acidification(GO:0007035);biological_process:ATP hydrolysis coupled proton transport(GO:0015991);biological_process:proton transport(GO:0015992);biological_process:ATP metabolic process(GO:0046034);cellular_component:proton-transporting V-type ATPase, V1 domain(GO:0033180);molecular_function:ATP binding(GO:0005524);molecular_function:proton-transporting ATPase activity…
PF3D7_0406200	474	41755	1807.12	24470	1117.48	sexual stage-specific protein precursor, Pfs16	124505267,MAL4P1.61,160025,Pfs16,PF3D7_0406200,PFD0310w,23498183,2507215,Q6ZMA7,812396		cellular_component:integral component of membrane(GO:0016021);cellular_component:symbiont-containing vacuole membrane(GO:0020005)
PF3D7_0406400	1814	3499	90.63	2209	60.37	cytosolic glyoxalase II, cGloII	MAL4P1.62b,812395,PFD0311w,cGloII,C0H490,45685161,296004396,PF3D7_0406400,225631624	K01069	biological_process:glutathione biosynthetic process(GO:0006750);biological_process:methylglyoxal metabolic process(GO:0009438);biological_process:methylglyoxal catabolic process to D-lactate(GO:0019243);cellular_component:cytosol(GO:0005829);molecular_function:hydroxyacylglutathione hydrolase activity(GO:0004416);molecular_function:zinc ion binding(GO:0008270);molecular_function:hydrolase activit…
PF3D7_0406500	9773	72765	154.91	20907	46.97	conserved Plasmodium protein, unknown function	MAL4P1.63,812391,PFD0320c,C0H491,PF3D7_0406500		cellular_component:cytoplasm(GO:0005737);cellular_component:myosin complex(GO:0016459);molecular_function:motor activity(GO:0003774);molecular_function:actin binding(GO:0003779);molecular_function:calmodulin binding(GO:0005516);molecular_function:ATP binding(GO:0005524)
PF3D7_0406600	420	53	2.59	138	7.11	conserved Plasmodium protein, unknown function	PF3D7_0406600,812386,MAL4P2.02,124505277,PFD0325w,6562704,Q9U0M0		biological_process:transcription, DNA-templated(GO:0006351);cellular_component:cytoplasm(GO:0005737);molecular_function:DNA binding(GO:0003677)
PF3D7_0406700	4042	2211	17.83	6115	52.03	conserved Plasmodium protein, unknown function	PFD0330w,C0H492,PF3D7_0406700,812384,MAL4P2.03		cellular_component:cytoplasm(GO:0005737);cellular_component:myosin complex(GO:0016459);molecular_function:motor activity(GO:0003774);molecular_function:actin binding(GO:0003779);molecular_function:calmodulin binding(GO:0005516);molecular_function:ATP binding(GO:0005524)
PF3D7_0406800	1457	1108	26.4	4753	119.49	conserved Plasmodium protein, unknown function	PFD0335c,812373,124505281,Q8I1W3,PF3D7_0406800,MAL4P2.04,23498189		biological_process:translation(GO:0006412);cellular_component:intracellular(GO:0005622);cellular_component:ribosome(GO:0005840);molecular_function:RNA binding(GO:0003723);molecular_function:structural constituent of ribosome(GO:0003735);molecular_function:5S rRNA binding(GO:0008097)
PF3D7_0406900	6224	460	1.8	500	2.06	conserved Plasmodium protein, unknown function	C0H493,PF3D7_0406900,MAL4P2.05,9221797,225631627,PFD0340c,296004402		cellular_component:cytoplasm(GO:0005737);cellular_component:myosin complex(GO:0016459);molecular_function:motor activity(GO:0003774);molecular_function:actin binding(GO:0003779);molecular_function:ATP binding(GO:0005524)
PF3D7_0407000	1218	1728	29.1	1493	26.53	conserved Plasmodium protein, unknown function	Q9U0L6,124505285,6562708,MAL4P2.06,PFD0345c,812371,PF3D7_0407000		molecular_function:nucleotide binding(GO:0000166)
PF3D7_0407100	1142	845	17.3	1350	29.16	methyltransferase, putative	C0H494,MAL4P2.07,PFD0350w,225631628,PF3D7_0407100,812372,296004404		biological_process:ubiquinone biosynthetic process(GO:0006744);biological_process:metabolic process(GO:0008152);biological_process:menaquinone biosynthetic process(GO:0009234);molecular_function:methyltransferase activity(GO:0008168)
PF3D7_0407200	1335	2569	92.46	2168	82.33	peptidyl-tRNA hydrolase 2, putative, PTH2	PFD0355c,MAL4P2.08,812370,124505289,8248747,PF3D7_0407200,PTH2,Q9U0L4	K04794	molecular_function:aminoacyl-tRNA hydrolase activity(GO:0004045)
PF3D7_0407300	963	2276	48.48	856	19.24	transcription factor, putative	124505291,PF3D7_0407300,812367,PFD0360w,Q9U0L3,MAL4P2.09,6562711		biological_process:transcription, DNA-templated(GO:0006351);biological_process:DNA-templated transcription, elongation(GO:0006354);biological_process:regulation of transcription, DNA-templated(GO:0006355);molecular_function:nucleic acid binding(GO:0003676);molecular_function:DNA binding(GO:0003677);molecular_function:zinc ion binding(GO:0008270)
PF3D7_0407400	309	719	47.73	3327	233.07	conserved Plasmodium protein, unknown function	PFD0365c,812368,MAL4P2.10,PF3D7_0407400,6562712,124505293,Q9U0L2		molecular_function:ATP binding(GO:0005524)
PF3D7_0407500	1386	974	17.48	418	7.92	mitochondrial carrier protein, putative	PFD0367w,225631629,MAL4P2.11,PF3D7_0407500,PFD0370w,9221793,C0H498,296004406		biological_process:transmembrane transport(GO:0055085)
PF3D7_0407600	3639	52	0.29	70	0.42	conserved Plasmodium protein, unknown function	PFD0375w,PF3D7_0407600,Q9U0L0,812366,MAL4P2.12		cellular_component:membrane(GO:0016020);molecular_function:ATP binding(GO:0005524)
PF3D7_0407700	5607	9922	41.62	10403	46.05	conserved Plasmodium protein, unknown function	PFD0380c,Q9U0K9,MAL4P2.13,812365,PF3D7_0407700,124505299,8248749		biological_process:transcription, DNA-templated(GO:0006351);cellular_component:nucleus(GO:0005634)
PF3D7_0407800	5883	23496	81.93	17963	66.09	conserved Plasmodium protein, unknown function	PF3D7_0407800,812363,124505301,PFD0385w,Q9U0K8,MAL4P2.14,6562716		cellular_component:membrane(GO:0016020)
PF3D7_0407900	2004	14495	148.38	9925	107.21	AAA family ATPase, putative	Q9U0K7,PFD0385c,812364,MAL4P2.15,PFD0390c,6562717,124505303,PF3D7_0407900		molecular_function:nucleotide binding(GO:0000166);molecular_function:ATP binding(GO:0005524);molecular_function:ATPase activity(GO:0016887);molecular_function:nucleoside-triphosphatase activity(GO:0017111)
PF3D7_0408000	516	3924	156	2223	93.26	conserved Plasmodium protein, unknown function	PFD0395c,124505305,MAL4P2.16,PF3D7_0408000,812361,6562718,Q9U0K6
PF3D7_0408100	3366	3344	20.38	2267	14.58	conserved Plasmodium protein, unknown function	MAL4P2.17,PF3D7_0408100,812362,Q9U0K5,PFD0400w		cellular_component:cytoplasm(GO:0005737);cellular_component:myosin complex(GO:0016459);molecular_function:motor activity(GO:0003774);molecular_function:actin binding(GO:0003779);molecular_function:calmodulin binding(GO:0005516);molecular_function:ATP binding(GO:0005524)
PF3D7_0408200	1869	1049	11.51	1337	15.48	conserved Plasmodium protein, unknown function	PFD0403w,MAL4P2.18,124505309,PFD0405w,6562720,812360,Q9U0K4,PF3D7_0408200		cellular_component:cytoplasm(GO:0005737)
PF3D7_0408300	1741	4024	79.76	4441	92.88	zinc finger, RAN binding protein, putative	124505311,MAL4P2.19,PFD0405c,PFD0405w,PF3D7_0408300,812358,Q9U0K3,8248750		cellular_component:intracellular(GO:0005622);molecular_function:zinc ion binding(GO:0008270)
PF3D7_0408400	1677	536	7.77	1941	29.67	conserved Plasmodium protein, unknown function	PFD0415c,812355,MAL4P2.19b,C0H499,225631630,PF3D7_0408400,296004408
PF3D7_0408500	2019	4132	41.98	9814	105.22	flap endonuclease 1, FEN1	PfFEN1,MAL4P2.21,6562723,Q7K734,PFD0420c,124505315,812356,PF3D7_0408500,11559508,FEN1,74876406	K04799	biological_process:DNA metabolic process(GO:0006259);biological_process:DNA repair(GO:0006281);molecular_function:DNA binding(GO:0003677);molecular_function:catalytic activity(GO:0003824);molecular_function:nuclease activity(GO:0004518);molecular_function:endodeoxyribonuclease activity(GO:0004520);molecular_function:5'-3' exonuclease activity(GO:0008409);molecular_function:flap endonuclease activ…
PF3D7_0408600	2955	686	4.76	1527	11.19	sporozoite invasion-associated protein 1, SIAP1	MAL4P2.22,6562724,SIAP1,Q9U0K0,PFD0425w,124505317,812415,PF3D7_0408600,PfSIAP-1,ag17,S5		cellular_component:cytoplasm(GO:0005737);cellular_component:apical part of cell(GO:0045177)
PF3D7_0408700	3453	170	1.38	192	1.64	sporozoite micronemal protein essential for cell traversal, PLP1	MAL4P2.23,PF3D7_0408700,PPLP1,SPECT2,PFD0430c,PLP1,812416,6562725,124505319,Q9U0J9	K13834	cellular_component:symbiont-containing vacuole membrane(GO:0020005);cellular_component:microneme(GO:0020009);cellular_component:host cell membrane(GO:0033644);molecular_function:calcium ion binding(GO:0005509);molecular_function:wide pore channel activity(GO:0022829)
PF3D7_0408800	948	26	0.56	10	0.23	conserved Plasmodium protein, unknown function	MAL4P2.24,124505321,PF3D7_0408800,812543,6562726,Q9U0J8,PFD0435c
PF3D7_0408900.1	2895	148	1.46	881	9.16	tRNA N6-adenosine threonylcarbamoyltransferase, KAE1	Q9U0J7,PF3D7_0408900,PFD0440w,812544,KAE1api,124505323,KAE1,MAL4P2.25,6562727,PF3D7_0408900.1
PF3D7_0408900.2	2895	0	0	0	0	tRNA N6-adenosine threonylcarbamoyltransferase, KAE1	KAE1,PF3D7_0408900,PF3D7_0408900.2,MAL4P2.25,PFD0440w
PF3D7_0409000	7704	314	0.84	381	1.07	conserved Plasmodium protein, unknown function	MAL4P2.26,PFD0445c,Q9U0J6,PF3D7_0409000,124505325,812410,6562728		cellular_component:cytoplasm(GO:0005737)
PF3D7_0409100	1765	13209	168.83	16419	221.44	U4%2FU6 small nuclear ribonucleoprotein PRP31, putative, PRPF31	MAL4P2.27,PFD0450c,PF3D7_0409100,C0H4A0,PRPF31,812409,225631631,296004410,PRP31	K12844	biological_process:spliceosomal tri-snRNP complex assembly(GO:0000244);biological_process:RNA splicing, via transesterification reactions(GO:0000375);biological_process:mRNA splicing, via spliceosome(GO:0000398);biological_process:RNA splicing(GO:0008380);cellular_component:spliceosomal complex(GO:0005681);cellular_component:U4/U6 x U5 tri-snRNP complex(GO:0046540)
PF3D7_0409200	1449	11441	161.98	15284	228.32	protein SOF1, putative, SOF1	124505329,MAL4P2.28,812403,6562730,SOF1,Q9U0J4,PFD0455w,PF3D7_0409200	K11806	cellular_component:nucleolus(GO:0005730);cellular_component:small-subunit processome(GO:0032040);molecular_function:protein binding(GO:0005515)
PF3D7_0409300	3275	2775	18.77	1557	11.11	conserved Plasmodium protein, unknown function	Q9U0J3,MAL4P2.29,812404,PF3D7_0409300,124505331,8248752,PFD0460c		biological_process:spermidine biosynthetic process(GO:0008295);molecular_function:spermidine synthase activity(GO:0004766);molecular_function:methyltransferase activity(GO:0008168)
PF3D7_0409400	2019	7782	79.07	7668	82.21	heat shock protein 40, DnaJ	PFD0462w,124505333,812401,Q9U0J2,6562732,PF3D7_0409400,MAL4P2.30,Pfj1,PfDnaJ,DnaJ,PFD0465w	K03686	biological_process:protein folding(GO:0006457);biological_process:response to heat(GO:0009408);cellular_component:apicoplast(GO:0020011);molecular_function:heat shock protein binding(GO:0031072);molecular_function:unfolded protein binding(GO:0051082)
PF3D7_0409500	1445	1681	28.81	3958	71.58	conserved Plasmodium protein, unknown function	PF3D7_0409500,812389,296004412,PFD0466c,MAL4P2.31,C0H4A1,225631632,PFD0465c		biological_process:fatty acid biosynthetic process(GO:0006633);biological_process:metabolic process(GO:0008152);molecular_function:3-oxoacyl-[acyl-carrier-protein] reductase (NADPH) activity(GO:0004316);molecular_function:oxidoreductase activity(GO:0016491);molecular_function:NAD binding(GO:0051287)
PF3D7_0409600	3438	9226	55.05	16181	101.88	replication protein A1, large subunit, RPA1	RPA1L,PFD0470c,RPA1,Q9U0J0,124505339,PFD0475c,MAL4P2.32,6562734,PF3D7_0409600,812392	K07466	biological_process:DNA replication(GO:0006260);biological_process:DNA-dependent DNA replication(GO:0006261);biological_process:regulation of DNA metabolic process(GO:0051052);cellular_component:DNA replication factor A complex(GO:0005662);molecular_function:nucleic acid binding(GO:0003676)
PF3D7_0409700	1099	989	34.68	3101	114.74	peptide chain release factor 2, putative	PF3D7_0409700,23498192,812393,PFD0480w,124505341,Q8I1W0,MAL4P2.33		biological_process:translation(GO:0006412);biological_process:translational termination(GO:0006415);cellular_component:cytoplasm(GO:0005737);cellular_component:apicoplast(GO:0020011);molecular_function:translation release factor activity(GO:0003747);molecular_function:translation release factor activity, codon specific(GO:0016149)
PF3D7_0409800	1728	12447	147.77	13960	174.87	zinc finger protein, putative	124505343,MAL4P2.34,PF3D7_0409800,812387,PFD0485w,6562736,Q9U0I8	K14816	biological_process:transcription, DNA-templated(GO:0006351);biological_process:regulation of transcription, DNA-templated(GO:0006355);cellular_component:intracellular(GO:0005622);cellular_component:nucleus(GO:0005634);molecular_function:DNA binding(GO:0003677);molecular_function:zinc ion binding(GO:0008270)
PF3D7_0409900	1967	1082	17.74	4390	75.96	actin-like protein, putative, ALP5b	812388,296004414,PF3D7_0409900,Q8I1V9,225631633,PFD0485c,MAL4P2.35,ALP5b,PFD0490c,PFD0487c		biological_process:cytoskeleton organization(GO:0007010);cellular_component:actin cytoskeleton(GO:0015629);molecular_function:structural constituent of cytoskeleton(GO:0005200)
PF3D7_0410000	2608	13011	106.68	3638	31.47	erythrocyte vesicle protein 1, EVP1	8248754,124505347,Q9U0I6,EVP1,PF3D7_0410000,MAL4P2.36,812383,PFD0495c		cellular_component:host cell cytoplasmic vesicle(GO:0044161);cellular_component:host cell cytosol(GO:0044164)
PF3D7_0410300	3069	3672	27.68	5117	40.71	protein phosphatase PPM1, putative, PPM1	PFD0505c,124505349,MAL4P2.37,PPM1,PFD0510c,8248755,7857789,PF3D7_0410300,Q9U0I5		biological_process:protein dephosphorylation(GO:0006470);cellular_component:nucleus(GO:0005634);cellular_component:cytoplasm(GO:0005737);molecular_function:catalytic activity(GO:0003824);molecular_function:phosphoprotein phosphatase activity(GO:0004721);molecular_function:protein serine/threonine phosphatase activity(GO:0004722)
PF3D7_0410400	1017	2260	45.59	3262	69.43	exosome complex component RRP4, putative, RRP4	PF3D7_0410400,124505351,PFD0515w,RRP4,812382,MAL4P2.38,6562740,Q9U0I4	K03679	biological_process:rRNA processing(GO:0006364);cellular_component:exosome (RNase complex)(GO:0000178);molecular_function:3'-5'-exoribonuclease activity(GO:0000175);molecular_function:RNA binding(GO:0003723)
PF3D7_0410500	642	231	7.38	697	23.5	conserved Plasmodium protein, unknown function	PF3D7_0410500,124505353,MAL4P2.39,PFD0520c,Q9U0I3,6562741,812380		cellular_component:cytoplasm(GO:0005737);molecular_function:ATP binding(GO:0005524)
PF3D7_0410600	1441	6208	129.82	5558	122.64	conserved Plasmodium protein, unknown function	PF3D7_0410600,MAL4P2.40,8248756,124505355,812381,PFD0525w,Q9U0I2		biological_process:regulation of translation(GO:0006417);cellular_component:cytoplasm(GO:0005737);cellular_component:cytoskeleton(GO:0005856);molecular_function:binding(GO:0005488)
PF3D7_0410700	2715	10523	79.51	9530	75.98	ribosome biogenesis GTPase A, putative, RbgA	PFD0530c,6562743,Q9U0I1,MAL4P2.41,812379,RbgA,124505357,YlqF,PF3D7_0410700		cellular_component:intracellular(GO:0005622);cellular_component:apicoplast(GO:0020011);molecular_function:GTP binding(GO:0005525);molecular_function:nucleoside-triphosphatase activity(GO:0017111)
PF3D7_0410800	3897	16312	85.87	19067	105.91	conserved Plasmodium protein, unknown function	MAL4P2.42,124505359,6562744,Q9U0I0,812377,PF3D7_0410800,PFD0535w		biological_process:transcription, DNA-templated(GO:0006351);biological_process:regulation of transcription, DNA-templated(GO:0006355);cellular_component:nucleus(GO:0005634);molecular_function:DNA binding(GO:0003677)
PF3D7_0410900	2934	3152	22.04	1811	13.36	conserved Plasmodium protein, unknown function	PFD0540c,Q9U0H9,PF3D7_0410900,812378,124505361,MAL4P2.43,6562745		cellular_component:cytoplasm(GO:0005737);cellular_component:myosin complex(GO:0016459);molecular_function:motor activity(GO:0003774);molecular_function:actin binding(GO:0003779);molecular_function:calmodulin binding(GO:0005516);molecular_function:ATP binding(GO:0005524)
PF3D7_0411000	4713	9350	40.7	2246	10.32	conserved Plasmodium protein, unknown function	812375,124505363,MAL4P2.44,6562746,PFD0545w,PF3D7_0411000,Q9U0H8		cellular_component:membrane(GO:0016020);cellular_component:integral component of membrane(GO:0016021);cellular_component:apicoplast(GO:0020011)
PF3D7_0411100	618	321	10.66	1179	41.3	conserved Plasmodium protein, unknown function	Q9U0H7,PFD0550c,124505365,6562747,PF3D7_0411100,MAL4P2.45,PFD0535c,812376		cellular_component:cytoplasm(GO:0005737)
PF3D7_0411200	3738	1487	8.16	1359	7.87	conserved Plasmodium protein, unknown function	812374,6562748,PF3D7_0411200,PFD0555c,MAL4P2.46,124505367,Q9U0H6		biological_process:tRNA modification(GO:0006400);biological_process:translation(GO:0006412);cellular_component:cytoplasm(GO:0005737);cellular_component:apicoplast(GO:0020011);molecular_function:ATP binding(GO:0005524);molecular_function:ligase activity, forming carbon-nitrogen bonds(GO:0016879)
PF3D7_0411300	2169	1151	10.89	3967	39.59	conserved Plasmodium protein, unknown function	6562749,124505369,MAL4P2.47,Q9U0H5,PF3D7_0411300,9221799,PFD0560w		cellular_component:cytoplasm(GO:0005737)
PF3D7_0411400	3915	2300	12.05	2521	13.94	DEAD box ATP-dependent RNA helicase, putative	PFD0565c,124505371,PF3D7_0411400,6562750,812359,MAL4P2.48,Q9U0H4		biological_process:RNA metabolic process(GO:0016070);molecular_function:nucleic acid binding(GO:0003676);molecular_function:ATP-dependent RNA helicase activity(GO:0004004);molecular_function:helicase activity(GO:0004386);molecular_function:ATP binding(GO:0005524);molecular_function:ATP-dependent helicase activity(GO:0008026)
PF3D7_0411700	417	5	0.25	13	0.67	conserved Plasmodium protein, unknown function	6562751,124505373,PF3D7_0411700,812357,Q9U0H3,PFD0580c,MAL4P2.49		cellular_component:cytoplasm(GO:0005737)
PF3D7_0411800	5787	1972	6.99	5265	19.69	conserved Plasmodium protein, unknown function	PF3D7_0411800,Q9U0H2,124505375,MAL4P2.50,6562752,812587,PFD0585c		cellular_component:cytoplasm(GO:0005737);cellular_component:membrane(GO:0016020)
PF3D7_0411900	6294	7740	27.67	10244	38.64	DNA polymerase alpha	124505377,MAL4P2.51,812588,PF3D7_0411900,8248757,Q9U0H1,PFD0590c	K02320	biological_process:nucleobase-containing compound metabolic process(GO:0006139);biological_process:DNA replication(GO:0006260);biological_process:DNA replication initiation(GO:0006270);molecular_function:nucleotide binding(GO:0000166);molecular_function:nucleic acid binding(GO:0003676);molecular_function:DNA binding(GO:0003677);molecular_function:DNA-directed DNA polymerase activity(GO:0003887);m…
PF3D7_0412000	2337	3747	32.89	11290	104.57	conserved Plasmodium protein, unknown function	812584,6562754,124505379,MAL4P2.52,PF3D7_0412000,PFD0595w,Q9U0H0		cellular_component:cytoplasm(GO:0005737);molecular_function:nucleotide binding(GO:0000166)
PF3D7_0412100	1011	746	15.14	4031	86.31	mitochondrial ribosomal protein S12 precursor, putative	Q9U0G9,6562755,124505381,812585,MAL4P2.53,PF3D7_0412100,PFD0600c		biological_process:translation(GO:0006412);cellular_component:intracellular(GO:0005622);cellular_component:ribosome(GO:0005840);cellular_component:small ribosomal subunit(GO:0015935);molecular_function:structural constituent of ribosome(GO:0003735)
PF3D7_0412200	999	152	3.12	190	4.12	conserved Plasmodium protein, unknown function	812586,124505383,PFD0605c,Q9U0G8,MAL4P2.54,6562756,PF3D7_0412200
PF3D7_0412300	1623	107	1.35	290	3.87	phosphopantothenoylcysteine synthetase, putative	124505385,6562757,MAL4P2.55,812582,PF3D7_0412300,Q9U0G7,PFD0610w
PF3D7_0412400	7824	1287	3.98	484	1.58	erythrocyte membrane protein 1, PfEMP1, VAR	VAR,MAL4P2.56,124505387,PFD0615c,Q9U0G6,6562758,PF3D7_0412400,VAR-UPSC1,812583	K13850	biological_process:pathogenesis(GO:0009405);biological_process:single organismal cell-cell adhesion(GO:0016337);biological_process:modulation by symbiont of host erythrocyte aggregation(GO:0020013);biological_process:antigenic variation(GO:0020033);biological_process:cytoadherence to microvasculature, mediated by symbiont protein(GO:0020035);cellular_component:integral component of membrane(GO:00…
PF3D7_0412600	1252	7	0.14	5	0.11	rifin, pseudogene, RIF	PFD0620c,RIF-A,PFD0595c,RIF,MAL4P2.57,PF3D7_0412600	K13851
PF3D7_0412700	7676	291	0.87	96	0.3	erythrocyte membrane protein 1, PfEMP1, VAR	124505391,PF3D7_0412700,Q9U0G5,PFD0625c,VAR,VAR-UPSC1,6562760,812580,MAL4P2.58	K13850	biological_process:pathogenesis(GO:0009405);biological_process:single organismal cell-cell adhesion(GO:0016337);biological_process:modulation by symbiont of host erythrocyte aggregation(GO:0020013);biological_process:antigenic variation(GO:0020033);biological_process:cytoadherence to microvasculature, mediated by symbiont protein(GO:0020035);cellular_component:integral component of membrane(GO:00…
PF3D7_0412900	7859	43	0.13	15	0.05	erythrocyte membrane protein 1, PfEMP1, VAR	VAR,812579,PF3D7_0412900,124505393,23498196,PFD0630c,VAR-UPSC1,Q8I1V7	K13850	biological_process:pathogenesis(GO:0009405);biological_process:single organismal cell-cell adhesion(GO:0016337);biological_process:modulation by symbiont of host erythrocyte aggregation(GO:0020013);biological_process:antigenic variation(GO:0020033);biological_process:cytoadherence to microvasculature, mediated by symbiont protein(GO:0020035);cellular_component:integral component of membrane(GO:00…
PF3D7_0413100	7901	42	0.12	22	0.07	erythrocyte membrane protein 1, PfEMP1, VAR	23498197,124505395,VAR-UPSB3,PF3D7_0413100,4794155,Q8I1V6,PFD0635c,VAR	K13850	biological_process:pathogenesis(GO:0009405);biological_process:single organismal cell-cell adhesion(GO:0016337);biological_process:modulation by symbiont of host erythrocyte aggregation(GO:0020013);biological_process:antigenic variation(GO:0020033);biological_process:cytoadherence to microvasculature, mediated by symbiont protein(GO:0020035);cellular_component:integral component of membrane(GO:00…
PF3D7_0413200	1291	4	0.07	5	0.1	rifin, RIF	PF3D7_0413200,Q8I1V5,RIF,RIF-A,MAL4P1.123,PFD0640c,124505397,23498198,812578	K13851	biological_process:modulation by symbiont of host erythrocyte aggregation(GO:0020013);biological_process:antigenic variation(GO:0020033);biological_process:cytoadherence to microvasculature, mediated by symbiont protein(GO:0020035);cellular_component:host cell plasma membrane(GO:0020002);cellular_component:symbiont-containing vacuole(GO:0020003);cellular_component:Maurer's cleft(GO:0020036)
PF3D7_0413300	1279	12	0.24	19	0.4	rifin, RIF	RIF-A,MAL4P1.124,Q8I1V4,812577,RIF,124505399,PFD0645w,PF3D7_0413300,23498199	K13851	biological_process:modulation by symbiont of host erythrocyte aggregation(GO:0020013);biological_process:antigenic variation(GO:0020033);biological_process:cytoadherence to microvasculature, mediated by symbiont protein(GO:0020035);cellular_component:host cell plasma membrane(GO:0020002);cellular_component:symbiont-containing vacuole(GO:0020003);cellular_component:Maurer's cleft(GO:0020036)
PF3D7_0413400	1272	217	3.51	321	5.48	erythrocyte membrane protein 1, PfEMP1, exon 1, pseudogene, VAR	812573,PF3D7_0413400,VAR,PFD0655w,MAL4P1.126		biological_process:pathogenesis(GO:0009405);cellular_component:integral component of membrane(GO:0016021);molecular_function:receptor activity(GO:0004872)
PF3D7_0413500	888	4731	109.29	20788	506.74	phosphoglucomutase-2, PGM2	812576,PFD0660w,PGM2,124505403,MAL4P1.127,PfPGM2,PF3D7_0413500,23498201,Q8I1V2	K15637	biological_process:glycolytic process(GO:0006096);cellular_component:cytoplasm(GO:0005737);molecular_function:phosphoglycerate mutase activity(GO:0004619)
PF3D7_0413600	1437	18009	313.35	32456	595.89	26S protease regulatory subunit 6B, putative, RPT3	PF3D7_0413600,23498202,RPT3,812570,PFD0665c,MAL4P1.128,124505405,Q8I1V1	K03063	biological_process:ubiquitin-dependent protein catabolic process(GO:0006511);biological_process:protein catabolic process(GO:0030163);biological_process:proteasome regulatory particle assembly(GO:0070682);cellular_component:cytoplasm(GO:0005737);cellular_component:proteasome regulatory particle, base subcomplex(GO:0008540);molecular_function:nucleotide binding(GO:0000166);molecular_function:ATP b…
PF3D7_0413700	1017	4876	98.36	12152	258.65	lysine decarboxylase-like protein, putative	MAL4P1.129,23498203,PFD0670c,124505407,812571,PF3D7_0413700,Q8I1V0	K06966
PF3D7_0413800	843	376	9.15	1621	41.62	50S ribosomal protein L10, putative	MAL4P1.130,812574,Q8I1U9,PF3D7_0413800,124505409,PFD0675w,23498204		biological_process:ribosome biogenesis(GO:0042254);cellular_component:intracellular(GO:0005622);cellular_component:ribosome(GO:0005840);cellular_component:apicoplast(GO:0020011);molecular_function:structural constituent of ribosome(GO:0003735)
PF3D7_0413900	3059	8704	69.69	12928	109.23	ubiquitin carboxyl-terminal hydrolase 13, putative, USP13	23498205,Q8I1U8,MAL4P1.131,USP13,PFD0680c,PF3D7_0413900,PFD0655c,124505411,812575	K11836	biological_process:ubiquitin-dependent protein catabolic process(GO:0006511);biological_process:protein deubiquitination(GO:0016579);cellular_component:proteasome complex(GO:0000502);;molecular_function:protein binding(GO:0005515);molecular_function:omega peptidase activity(GO:0008242);molecular_function:zinc ion binding(GO:0008270)
PF3D7_0414000	6236	8720	49.94	23099	139.59	chromosome associated protein, putative	124505413,MAL4P1.132,PF3D7_0414000,PFD0685c,Q8I1U7,23498206,812569,75015107	K06669	biological_process:DNA repair(GO:0006281);biological_process:mitotic sister chromatid cohesion(GO:0007064);biological_process:chromosome organization(GO:0051276);cellular_component:nuclear chromosome(GO:0000228);cellular_component:chromosome(GO:0005694);cellular_component:cohesin core heterodimer(GO:0008280);molecular_function:chromatin binding(GO:0003682);molecular_function:protein binding(GO:00…
PF3D7_0414100	4877	423	1.95	489	2.37	conserved Plasmodium membrane protein, unknown function	PFD0690c,PF3D7_0414100,Q8I1U6,124505415,23498207,812567,MAL4P1.133		cellular_component:cytoplasm(GO:0005737);cellular_component:apicoplast(GO:0020011);molecular_function:nucleotide binding(GO:0000166)
PF3D7_0414200.1	1000	131	5.93	521	24.9	calmodulin-like protein	PF3D7_0414200,225631634,PFD0692c,296004416,PF3D7_0414200.1
PF3D7_0414200.2	1000	12	0.54	27	1.29	calmodulin-like protein	PFD0692c,PF3D7_0414200.2,9221801,PF3D7_0414200,C0H4A2
PF3D7_0414300	839	1922	116.31	8191	523.02	Rab5-interacting protein, putative	MAL4P1.133b,225631635,PFD0669c,296004418,C0H4A3,812568,PF3D7_0414300		cellular_component:membrane(GO:0016020);cellular_component:integral component of membrane(GO:0016021)
PF3D7_0414400	1205	24	0.5	69	1.5	conserved Plasmodium protein, unknown function	23498209,PFD0695w,124505419,PF3D7_0414400,Q8I1U4,812566,MAL4P1.134
PF3D7_0414500	2290	799	15.01	928	18.4	RNA-binding protein, putative	MAL4P1.135,PF3D7_0414500,PFD0700c,PFD0675c,812564,Q8I1U3	K14411	biological_process:RNA metabolic process(GO:0016070);molecular_function:nucleic acid binding(GO:0003676)
PF3D7_0414600	919	3097	89.74	7059	215.82	conserved protein, unknown function	Q8I1U2,23498211,PFD0705c,MAL4P1.136,124505423,PF3D7_0414600,812565		cellular_component:nucleus(GO:0005634)
PF3D7_0414700	1896	4162	45.03	8503	97.08	GTP-binding protein, putative	PF3D7_0414700,PFD0710w,812563,124505425,MAL4P1.137,Q8I1U1,23498212		biological_process:ferrous iron transport(GO:0015684);cellular_component:integral component of membrane(GO:0016021);cellular_component:apicoplast(GO:0020011);molecular_function:GTP binding(GO:0005525);molecular_function:ferrous iron transmembrane transporter activity(GO:0015093)
PF3D7_0414800	600	2002	68.45	2593	93.55	conserved Plasmodium protein, unknown function	MAL4P1.138,C0H4A4,225631636,PFD0715c,812561,PF3D7_0414800,296004420
PF3D7_0414900	2175	14872	368.46	11612	303.57	armadillo-domain containing rhoptry protein, ARO	MAL4P1.139,ARO,296004422,PfARO,C0H4A5,PF3D7_0414900,PFD0720w,225631637,812562		cellular_component:rhoptry(GO:0020008);cellular_component:anchored component of membrane(GO:0031225);molecular_function:binding(GO:0005488)
PF3D7_0415000	1140	1742	31.35	1421	26.98	arsenical pump-driving ATPase, putative	MAL4P1.140,124505431,812559,PF3D7_0415000,Q8I1T8,23498215,74861813,PFD0725c	K01551	biological_process:ion transport(GO:0006811);biological_process:detoxification of arsenic-containing substance(GO:0071722);cellular_component:membrane(GO:0016020);molecular_function:ATP binding(GO:0005524);molecular_function:arsenite-transmembrane transporting ATPase activity(GO:0015446);molecular_function:ATPase activity(GO:0016887)
PF3D7_0415100	1242	350	5.78	462	8.05	conserved Plasmodium protein, unknown function	PFD0730w,Q8I1T7,PF3D7_0415100,124505433,23498216,MAL4P1.141,812560
PF3D7_0415200	6639	2328	7.19	2012	6.56	conserved Plasmodium protein, unknown function	Q8I1T6,124505435,PFD0735c,23498217,812556,MAL4P1.142,PF3D7_0415200		cellular_component:cytoplasm(GO:0005737);cellular_component:plasma membrane(GO:0005886);molecular_function:ATP binding(GO:0005524)
PF3D7_0415300	4159	14090	71.9	6283	33.83	cdc2-related protein kinase 3, CRK3	124505439,Q8I1T4,PFD0740w,23498219,MAL4P1.143,CRK3,PfCRK3,PF3D7_0415300,812558	K00916	biological_process:protein phosphorylation(GO:0006468);molecular_function:histone deacetylase activity(GO:0004407);molecular_function:protein kinase activity(GO:0004672);molecular_function:protein tyrosine kinase activity(GO:0004713);molecular_function:ATP binding(GO:0005524)
PF3D7_0415400	627	3880	126.95	8133	280.78	coatomer subunit zeta, putative	124505441,812554,MAL4P1.144,23498220,Q8I1T3,PF3D7_0415400,PFD0745c		biological_process:transport(GO:0006810);biological_process:retrograde vesicle-mediated transport, Golgi to ER(GO:0006890);cellular_component:COPI vesicle coat(GO:0030126)
PF3D7_0415500	862	4572	133.04	7910	242.87	nuclear cap-binding protein, putative	Q8I1T2,23498221,812555,MAL4P1.145,PFD0750w,124505443,PF3D7_0415500	K12883	biological_process:mRNA processing(GO:0006397);biological_process:mRNA cis splicing, via spliceosome(GO:0045292);cellular_component:nuclear cap binding complex(GO:0005846);molecular_function:RNA cap binding(GO:0000339);molecular_function:nucleic acid binding(GO:0003676)
PF3D7_0415600	690	313	9.31	1467	46.02	GTP%3AAMP phosphotransferase, GAK	PfGAK,812591,GAK,23498222,14280008,124505445,PFD0755c,MAL4P1.146,PF3D7_0415600,Q8I1T1	K00939	biological_process:nucleobase-containing compound metabolic process(GO:0006139);biological_process:nucleotide phosphorylation(GO:0046939);cellular_component:mitochondrion(GO:0005739);cellular_component:mitochondrial matrix(GO:0005759);molecular_function:adenylate kinase activity(GO:0004017);molecular_function:ATP binding(GO:0005524);molecular_function:nucleotide kinase activity(GO:0019201);molecu…
PF3D7_0415700	1386	214	3.17	582	9.09	conserved Plasmodium protein, unknown function	Q8I1T0,PF3D7_0415700,23498223,PFD0760c,MAL4P1.147,812547,124505447		cellular_component:cytoplasm(GO:0005737);cellular_component:apicoplast(GO:0020011)
PF3D7_0415800	2628	1793	14	1129	9.3	RING zinc finger protein, putative	PFD0765w,124505449,PF3D7_0415800,23498224,Q8I1S9,MAL4P1.148,812545		molecular_function:protein binding(GO:0005515);molecular_function:zinc ion binding(GO:0008270)
PF3D7_0415900	851	74026	2457.27	50729	1776.86	60S ribosomal protein L15, putative	C0H4A6,225631638,MAL4P1.149,9221802,PFD0770c,PF3D7_0415900,296004424	K02877	biological_process:translation(GO:0006412);cellular_component:intracellular(GO:0005622);cellular_component:ribosome(GO:0005840);molecular_function:structural constituent of ribosome(GO:0003735)
PF3D7_0416000	2637	7872	92.81	8984	111.76	RNA-binding protein, putative	PFD0775c,PF3D7_0416000,23498226,MAL4P1.150,Q8I1S7,812542,124505453		molecular_function:nucleic acid binding(GO:0003676);molecular_function:RNA binding(GO:0003723)
PF3D7_0416100	2481	4489	37.12	7002	61.09	glutamyl-tRNA,Gln amidotransferase subunit A, putative	PFD0780w,812540,MAL4P1.151,Q8I1S6,PF3D7_0416100,124505455,23498227		cellular_component:apicoplast(GO:0020011);molecular_function:glutaminyl-tRNA synthase (glutamine-hydrolyzing) activity(GO:0050567)
PF3D7_0416200	624	3579	117.66	2894	100.39	conserved protein, unknown function	Q8I1S5,124505457,MAL4P1.152,PF3D7_0416200,23498228,PFD0785c,812541		biological_process:rRNA processing(GO:0006364);biological_process:ribosome biogenesis(GO:0042254);cellular_component:nucleus(GO:0005634);molecular_function:RNA binding(GO:0003723);molecular_function:helicase activity(GO:0004386);molecular_function:ATP binding(GO:0005524);molecular_function:ATP-dependent helicase activity(GO:0008026)
PF3D7_0416300	4398	2382	11.11	2305	11.34	DNA helicase MCM9, putative, MCM9	124505459,MAL4P1.153,MCM9,812537,23498229,PFD0790c,Q8I1S4,PF3D7_0416300	K02542	biological_process:DNA replication(GO:0006260);biological_process:DNA replication initiation(GO:0006270);molecular_function:DNA binding(GO:0003677);molecular_function:ATP binding(GO:0005524);molecular_function:DNA-dependent ATPase activity(GO:0008094)
PF3D7_0416400	4453	14836	80.52	22350	127.99	histone acetyltransferase, putative, HAT1	812538,PFD0795w,HAT1,C0H4A7,PF3D7_0416400,MAL4P1.154,225631639,296004426	K11303	biological_process:DNA repair(GO:0006281);biological_process:chromatin silencing at telomere(GO:0006348);biological_process:cellular response to DNA damage stimulus(GO:0006974);biological_process:chromatin modification(GO:0016568);biological_process:histone acetylation(GO:0016573);cellular_component:nucleus(GO:0005634);cellular_component:cytoplasm(GO:0005737);molecular_function:histone acetyltran…
PF3D7_0416500	1170	1963	34.42	5013	92.75	repressor of RNA polymerase III transcription MAF1, putative	Q8I1S2,812526,PF3D7_0416500,MAL4P1.155,PFD0800c,23498231,124505463		biological_process:transcription, DNA-templated(GO:0006351);biological_process:negative regulation of transcription from RNA polymerase III promoter(GO:0016480);cellular_component:nucleus(GO:0005634)
PF3D7_0416600	864	551	13.08	3905	97.83	prohibitin-like protein, putative	MAL4P1.156,Q8I1S1,PFD0805w,812524,PF3D7_0416600,124505465,23498232
PF3D7_0416700	270	1778	135.09	5625	450.97	CDGSH iron-sulfur domain-containing protein, putative	225631640,PfMNL2,296004428,PF3D7_0416700,C0H4A8,9221803,PFD0807c		cellular_component:intracellular membrane-bounded organelle(GO:0043231);molecular_function:2 iron, 2 sulfur cluster binding(GO:0051537)
PF3D7_0416800	1262	19237	681.58	41037	1534.2	small GTP-binding protein sar1, SAR1	6288737,MAL4P1.157,PF3D7_0416800,PFD0810w,812525,Q8I1S0,124505467,SAR1,23498233	K07953	biological_process:intracellular protein transport(GO:0006886);biological_process:small GTPase mediated signal transduction(GO:0007264);cellular_component:intracellular(GO:0005622);cellular_component:endoplasmic reticulum(GO:0005783);cellular_component:Maurer's cleft(GO:0020036);molecular_function:GTP binding(GO:0005525)
PF3D7_0416900	7421	4942	13.95	1430	4.26	conserved Plasmodium protein, unknown function	PFD0815c,MAL4P1.158,296004430,225631641,812523,C0H4A9,PFD0815c:exon:2,PF3D7_0416900		cellular_component:membrane(GO:0016020)
PF3D7_0417000	943	96	2.38	319	8.34	conserved Plasmodium protein, unknown function	PFD0820w,124505471,MAL4P1.159,812522,23498235,Q8I1R8,PF3D7_0417000		cellular_component:apicoplast(GO:0020011)
PF3D7_0417100	2027	34	0.45	95	1.33	mRNA-binding protein PUF2, PUF2	PF3D7_0417100,Q8I1R7,MAL4P1.160,PfPuf2,23498236,124505473,PUF2,24849851,PFD0825c,812518	K17943	biological_process:negative regulation of translation(GO:0017148);cellular_component:cytoplasm(GO:0005737);molecular_function:RNA binding(GO:0003723);molecular_function:binding(GO:0005488)
PF3D7_0417200	1827	2876	32.29	4838	57.32	bifunctional dihydrofolate reductase-thymidylate synthase, DHFR-TS	124505475,156067090,195957246,PF3D7_0417200,414145504,340707871,PFD0830w,1655965,DHFR-TS,156067088,340707872,395759299,MAL4P1.161,23498237,PfDHFR-TS,9221804,156067092,Q8I1R6,414145503,395759300,156067086	K13998	biological_process:dTMP biosynthetic process(GO:0006231);biological_process:glycine biosynthetic process(GO:0006545);biological_process:one-carbon metabolic process(GO:0006730);biological_process:nucleotide biosynthetic process(GO:0009165);biological_process:response to drug(GO:0042493);biological_process:oxidation-reduction process(GO:0055114);cellular_component:cytoplasm(GO:0005737);molecular_f…
PF3D7_0417300	2853	8004	68.16	8900	79.97	LETM1-like protein, putative	Q8I1R5,124505477,MAL4P1.162,PF3D7_0417300,812521,PFD0835c,23498238	K17800	cellular_component:apicoplast(GO:0020011)
PF3D7_0417400	20310	36545	36.91	8528	9.09	conserved Plasmodium protein, unknown function	PFD0845w,PFD0840w,225631642,812519,MAL4P1.163,PF3D7_0417400,296004432,MAL4P1.164,C0H4B0
PF3D7_0417500	2225	4661	107.31	24741	601.07	memo-like protein	PFD0850c,9221809,PF3D7_0417500,MAL4P1.165,296004434,C0H4B1,225631643	K06990
PF3D7_0417600	2997	1089	9.22	2656	23.72	conserved Plasmodium protein, unknown function	PFD0855c,Q8I1R1,23498242,MAL4P1.166,PF3D7_0417600,124505485,812516		cellular_component:cytoplasm(GO:0005737);molecular_function:ATP binding(GO:0005524);molecular_function:zinc ion binding(GO:0008270)
PF3D7_0417700	2237	566	7.53	3165	44.43	conserved Plasmodium protein, unknown function	296004436,PFD0860w,PF3D7_0417700,812515,MAL4P1.167,225631644,C0H4B2
PF3D7_0417800	2100	4504	44	8248	85.02	cdc2-related protein kinase 1, CRK1	Q8I1Q9,PF3D7_0417800,CRK1,23498244,124505489,812509,Pfcrk-1,PFD0865c,MAL4P1.168	K08818	biological_process:protein phosphorylation(GO:0006468);molecular_function:protein kinase activity(GO:0004672);molecular_function:protein tyrosine kinase activity(GO:0004713);molecular_function:ATP binding(GO:0005524)
PF3D7_0417900	2262	327	2.97	257	2.46	conserved Plasmodium protein, unknown function	Q8I1Q8,812517,PFD0870w,23498245,PF3D7_0417900,124505491
PF3D7_0418000	16244	4588	6.41	4878	7.19	conserved Plasmodium protein, unknown function	9221805,PFD0872w,MAL4P1.169,C0H4B3,PF3D7_0418000,PFD0846w		biological_process:translation(GO:0006412);biological_process:translational initiation(GO:0006413);cellular_component:intracellular(GO:0005622);cellular_component:cytoplasm(GO:0005737);molecular_function:translation initiation factor activity(GO:0003743);molecular_function:GTP binding(GO:0005525)
PF3D7_0418100	3648	5438	30.58	1329	7.89	conserved Plasmodium protein, unknown function	Q8I1Q6,PFD0875c,124505495,PF3D7_0418100,MAL4P1.170,812513,23498247		cellular_component:cytoplasm(GO:0005737)
PF3D7_0418200	1290	14011	222.81	18588	311.91	eukaryotic translation initiation factor 3 subunit M, putative, EIF3M	EIF3M,812514,PFD0880w,124505497,23498248,MAL4P1.171,PF3D7_0418200,Q8I1Q5	K15030	cellular_component:eukaryotic translation initiation factor 3 complex(GO:0005852);molecular_function:translation initiation factor activity(GO:0003743);molecular_function:protein binding(GO:0005515)
PF3D7_0418300	2979	69290	477.15	25821	187.62	conserved Plasmodium protein, unknown function	Q8I1Q4,PFD0885c,MAL4P1.172,23498249,PF3D7_0418300,124505499,812511		cellular_component:membrane(GO:0016020)
PF3D7_0418400	632	975	60.61	1117	73.27	conserved Plasmodium protein, unknown function	PF3D7_0418400,812512,MAL4P1.173,124505501,23498250,PFD0890w,Q8I1Q3		cellular_component:cytoplasm(GO:0005737)
PF3D7_0418500	1440	1238	45.03	2066	79.29	trafficking protein particle complex subunit 3, putative, BET3	23498251,124505503,MAL4P1.174,812505,BET3,PF3D7_0418500,PFD0895c,Q8I1Q2		biological_process:ER to Golgi vesicle-mediated transport(GO:0006888);cellular_component:Golgi apparatus(GO:0005794);molecular_function:transporter activity(GO:0005215)
PF3D7_0418600	6036	15071	51.22	1886	6.76	regulator of chromosome condensation, putative	Q8I1Q1,812503,124505505,PF3D7_0418600,PFD0900w,MAL4P1.175,23498252		biological_process:cell cycle(GO:0007049);cellular_component:nucleus(GO:0005634);cellular_component:cytoplasm(GO:0005737);molecular_function:guanyl-nucleotide exchange factor activity(GO:0005085)
PF3D7_0418700	1710	8997	107.93	4520	57.22	RNA-binding protein NOB1, putative	PF3D7_0418700,PFD0905w,23498253,MAL4P1.176,124505507,812504,Q8I1Q0	K11883	cellular_component:nucleus(GO:0005634)
PF3D7_0418800	1608	62	1.62	70	1.93	conserved Plasmodium protein, unknown function	C0H4B4,MAL4P1.177,812501,PF3D7_0418800,296004440,PFD0910w,225631646		cellular_component:crystalloid(GO:0044312)
PF3D7_0418900	1829	829	14.28	2724	49.51	conserved Plasmodium protein, unknown function	MAL4P1.178,225631647,C0H4B5,812502,296004442,PFD0915w,PF3D7_0418900
PF3D7_0419000	2450	567	8.79	3032	49.61	conserved Plasmodium protein, unknown function	812497,MAL4P1.179,PF3D7_0419000,23498256,PFD0920w,Q8I1P7,124505513
PF3D7_0419100	1057	299	7.35	1298	33.69	conserved Plasmodium protein, unknown function	Q8I1P6,124505515,PFD0925w,23498257,MAL4P1.180,PF3D7_0419100,812494
PF3D7_0419200	411	422	21.06	1098	57.83	CGI-141 protein homolog, putative	124505517,812492,Q8I1P5,23498258,MAL4P1.181,PF3D7_0419200,PFD0930w		biological_process:vesicle-mediated transport(GO:0016192)
PF3D7_0419300	1152	1615	31.83	4462	92.78	conserved Plasmodium protein, unknown function	Q8I1P4,PF3D7_0419300,MAL4P1.182,812493,23498259,124505519,PFD0935c		biological_process:proteolysis(GO:0006508);biological_process:RNA-protein covalent cross-linking(GO:0018144);cellular_component:cytoplasm(GO:0005737);cellular_component:membrane(GO:0016020);cellular_component:cytoplasmic vesicle(GO:0031410);molecular_function:RNA binding(GO:0003723);molecular_function:RNA helicase activity(GO:0003724);molecular_function:cysteine-type endopeptidase activity(GO:000…
PF3D7_0419400	7960	2444	6.76	3724	10.87	conserved Plasmodium protein, unknown function	124505521,PFD0940w,PF3D7_0419400,812490,23498260,Q8I1P3,MAL4P1.183		cellular_component:cytoplasm(GO:0005737);molecular_function:nucleotide binding(GO:0000166)
PF3D7_0419500	1611	1436	18.29	1765	23.72	conserved Plasmodium membrane protein, unknown function	812488,PFD0945c,MAL4P1.184,PF3D7_0419500,Q8I1P2,23498261,124505523		cellular_component:membrane(GO:0016020);cellular_component:integral component of membrane(GO:0016021)
PF3D7_0419600	1137	28688	698.12	43379	1113.87	ran binding protein 1, putative	Q8WT07,23498262,812489,17148533,124505525,PFD0950w,Q76NN6,PF3D7_0419600,MAL4P1.185		biological_process:DNA replication(GO:0006260);biological_process:intracellular transport(GO:0046907);molecular_function:GTPase activity(GO:0003924);molecular_function:GTP binding(GO:0005525)
PF3D7_0419700	978	3333	69.91	7090	156.92	apical merozoite protein, Pf34	23498263,Pf34,MAL4P1.186,PFD0955w,PF3D7_0419700,PV2,Q8I1P1,812485,124505527		cellular_component:rhoptry(GO:0020008);cellular_component:anchored component of plasma membrane(GO:0046658)
PF3D7_0419800	711	7686	221.76	6024	183.4	60S ribosomal protein L7ae%2FL30e, putative	23498264,812486,124505529,MAL4P1.187,PFD0960c,PF3D7_0419800,Q8I1P0		biological_process:translation(GO:0006412);cellular_component:ribosome(GO:0005840);molecular_function:structural constituent of ribosome(GO:0003735)
PF3D7_0419900	15845	46056	62.54	21290	30.5	phosphatidylinositol 4-kinase, putative	MAL4P1.188,PF3D7_0419900,PFD0965w,PFD0965W,9221806		biological_process:phosphatidylinositol metabolic process(GO:0046488);biological_process:phosphatidylinositol phosphorylation(GO:0046854);biological_process:phosphatidylinositol-mediated signaling(GO:0048015);molecular_function:phosphotransferase activity, alcohol group as acceptor(GO:0016773);molecular_function:phosphatidylinositol kinase activity(GO:0052742)
PF3D7_0420000	10113	35927	72.88	11112	23.78	zinc finger protein, putative	124505531,PFD0970c,23498265,MAL4P1.189,PF3D7_0420000,Q8I1N9,812483		molecular_function:zinc ion binding(GO:0008270)
PF3D7_0420100	1746	8640	101.51	8173	101.33	serine%2Fthreonine protein kinase RIO2, RIO2	23498266,PfRIO2,RIO2,Q8I1N8,124505533,812477,MAL4P1.190,PFD0975w,PF3D7_0420100	K07179	biological_process:protein phosphorylation(GO:0006468);molecular_function:catalytic activity(GO:0003824);molecular_function:protein serine/threonine kinase activity(GO:0004674);molecular_function:ATP binding(GO:0005524)
PF3D7_0420200	1785	342	3.93	216	2.62	holo-%5Bacyl-carrier-protein%5D synthase, putative, ACPS	ACPS,812478,124505535,Q8I1N7,23498267,PF3D7_0420200,MAL4P1.191,PFD0980w	K00997	biological_process:rRNA processing(GO:0006364);biological_process:fatty acid biosynthetic process(GO:0006633);biological_process:macromolecule biosynthetic process(GO:0009059);cellular_component:apicoplast(GO:0020011);molecular_function:magnesium ion binding(GO:0000287);molecular_function:metalloendopeptidase activity(GO:0004222);molecular_function:holo-[acyl-carrier-protein] synthase activity(GO…
PF3D7_0420300	10422	32559	64.09	10172	21.13	transcription factor with AP2 domain,s, ApiAP2	MAL4P1.192,ApiAP2,Q8I1N6,PF3D7_0420300,812480,296004446,PFD0985w,225631649,226722636		biological_process:regulation of transcription, DNA-templated(GO:0006355);molecular_function:sequence-specific DNA binding transcription factor activity(GO:0003700)
PF3D7_0420400	801	666	17.06	2196	59.34	ribosome-recycling factor, RRF2	MAL4P1.193,Q8IFQ7,23498271,124505541,812475,PF3D7_0420400,PFD0990w,RRF2	K02838	biological_process:translation(GO:0006412);biological_process:ribosome disassembly(GO:0032790);cellular_component:mitochondrion(GO:0005739);cellular_component:cytosol(GO:0005829)
PF3D7_0420500	1205	209	7.18	1081	39.2	conserved Plasmodium protein, unknown function	PF3D7_0420500,PFD0993c,9221807,C0H4B7		biological_process:protein dephosphorylation(GO:0006470);cellular_component:cytoplasm(GO:0005737);molecular_function:protein tyrosine phosphatase activity(GO:0004725);molecular_function:protein tyrosine/serine/threonine phosphatase activity(GO:0008138)
PF3D7_0420600	1782	2663	30.66	6617	80.38	conserved Plasmodium protein, unknown function	PF3D7_0420600,PFD0994w
PF3D7_0420700	6845	204	0.65	101	0.34	erythrocyte membrane protein 1, PfEMP1, VAR	VAR-UPSC1,MAL4P1.194,VAR,23498272,PF3D7_0420700,PFD0995c,Q8IFQ6,124505543,812476	K13850	biological_process:pathogenesis(GO:0009405);biological_process:single organismal cell-cell adhesion(GO:0016337);biological_process:modulation by symbiont of host erythrocyte aggregation(GO:0020013);biological_process:antigenic variation(GO:0020033);biological_process:cytoadherence to microvasculature, mediated by symbiont protein(GO:0020035);cellular_component:integral component of membrane(GO:00…
PF3D7_0420900	7605	57	0.18	6	0.02	erythrocyte membrane protein 1, PfEMP1, VAR	PFD1000c,PF3D7_0420900,MAL4P1.195,23498273,124505545,4794161,VAR-UPSC1,Q8IFQ5,VAR	K13850	biological_process:pathogenesis(GO:0009405);biological_process:single organismal cell-cell adhesion(GO:0016337);biological_process:modulation by symbiont of host erythrocyte aggregation(GO:0020013);biological_process:antigenic variation(GO:0020033);biological_process:cytoadherence to microvasculature, mediated by symbiont protein(GO:0020035);cellular_component:integral component of membrane(GO:00…
PF3D7_0421100	7545	88	0.28	35	0.12	erythrocyte membrane protein 1, PfEMP1, VAR	PF3D7_0421100,23498274,PFD1005c,MAL4P1.196,124505547,Q8IFQ4,VAR,VAR-UPSB5,4794162	K13850	biological_process:pathogenesis(GO:0009405);biological_process:single organismal cell-cell adhesion(GO:0016337);biological_process:modulation by symbiont of host erythrocyte aggregation(GO:0020013);biological_process:antigenic variation(GO:0020033);biological_process:cytoadherence to microvasculature, mediated by symbiont protein(GO:0020035);cellular_component:integral component of membrane(GO:00…
PF3D7_0421200	1187	10	0.2	3	0.06	rifin, RIF	RIF-B,MAL4P1.197,RIF,PF3D7_0421200,124505549,23498275,PFD1010w,812474,Q8IFQ3	K13851	biological_process:antigenic variation(GO:0020033);cellular_component:membrane(GO:0016020);cellular_component:host cell plasma membrane(GO:0020002)
PF3D7_0421300	7561	283	0.88	129	0.42	erythrocyte membrane protein 1, PfEMP1, VAR	Q8IFQ2,MAL4P1.198,PF3D7_0421300,124505551,23498276,PFD1015c,VAR,VAR-UPSC1,4794163	K13850	biological_process:pathogenesis(GO:0009405);biological_process:single organismal cell-cell adhesion(GO:0016337);biological_process:modulation by symbiont of host erythrocyte aggregation(GO:0020013);biological_process:antigenic variation(GO:0020033);biological_process:cytoadherence to microvasculature, mediated by symbiont protein(GO:0020035);cellular_component:integral component of membrane(GO:00…
PF3D7_0421500	1168	11	0.22	11	0.24	rifin, pseudogene, RIF	RIF-A,PF3D7_0421500,Q8IFQ1,MAL4P1.199,812473,RIF,PFD1020c	K13851	biological_process:antigenic variation(GO:0020033);cellular_component:membrane(GO:0016020);cellular_component:host cell plasma membrane(GO:0020002)
PF3D7_0421600	1313	4	0.06	12	0.2	erythrocyte membrane protein 1, PfEMP1-like pseudogene, VAR	MAL4P1.200,812472,VAR,PFD1025w,PF3D7_0421600	K13850
PF3D7_0421700	6519	87	0.31	56	0.21	conserved Plasmodium protein, unknown function	812469,PF3D7_0421700,PFD1030c,296004450,225631651,C0H4B8,MAL4P1.201
PF3D7_0421800	255	10	0.8	40	3.4	conserved Plasmodium protein, unknown function	23498280,Q8IFP8,PFD1006w,124505559,812594,MAL4P1.201b,PF3D7_0421800
PF3D7_0421900	216	90	8.55	71	7.12	conserved Plasmodium protein, unknown function	PF3D7_0421900,23498281,MAL4P1.201c,812470,PFD1007w,Q8IFP7,124505561		cellular_component:cytoplasm(GO:0005737);molecular_function:transferase activity(GO:0016740)
PF3D7_0422000	1539	1714	36.4	6903	154.68	steroid dehydrogenase, putative	296004452,812464,225631652,C0H4B9,PF3D7_0422000,MAL4P1.202,PFD1035w	K10251	biological_process:fatty acid biosynthetic process(GO:0006633);biological_process:metabolic process(GO:0008152);molecular_function:oxidoreductase activity(GO:0016491)
PF3D7_0422100	1158	4181	74.07	9185	171.69	transmembrane emp24 domain-containing protein, putative	PFD1037w,PF3D7_0422100,MAL4P1.203,Q8IFP5,812466,124505565,PFD1040w,PFD1015w,23498283		biological_process:transport(GO:0006810);biological_process:protein transport(GO:0015031);biological_process:vesicle-mediated transport(GO:0016192);cellular_component:Golgi membrane(GO:0000139);cellular_component:endoplasmic reticulum(GO:0005783);cellular_component:endoplasmic reticulum membrane(GO:0005789);cellular_component:Golgi apparatus(GO:0005794);cellular_component:integral component of me…
PF3D7_0422200	12786	15593	25.02	4623	7.83	erythrocyte membrane-associated antigen	MAL4P1.204,812467,PFD1045c,PF3D7_0422200,Q8IFP4
PF3D7_0422300	1680	10105	153.21	15575	249.18	alpha tubulin 2	124505569,PFD1050w,PF3D7_0422300,812459,160108,23498285,MAL4P1.205,Q8IFP3	K07374	;biological_process:microtubule-based movement(GO:0007018);biological_process:protein polymerization(GO:0051258);cellular_component:microtubule(GO:0005874);cellular_component:protein complex(GO:0043234);molecular_function:GTPase activity(GO:0003924);molecular_function:structural molecule activity(GO:0005198);molecular_function:structural constituent of cytoskeleton(GO:0005200);molecular_function:…
PF3D7_0422400	752	57703	2307.48	77181	3256.7	40S ribosomal protein S19, RPS19	23498286,812460,PFD1055w,PF3D7_0422400,RPS19,124505571,Q8IFP2,MAL4P1.206	K02966	biological_process:translation(GO:0006412);cellular_component:intracellular(GO:0005622);cellular_component:ribosome(GO:0005840);cellular_component:cytosolic small ribosomal subunit(GO:0022627);molecular_function:structural constituent of ribosome(GO:0003735)
PF3D7_0422500	8625	19301	45.91	7537	18.92	pre-mRNA-splicing helicase BRR2, putative, BRR2	124505573,812456,MAL4P1.207,PF3D7_0422500,PFD1060w,23498287,BRR2,Q8IFP1	K12854	biological_process:RNA splicing, via transesterification reactions(GO:0000375);cellular_component:spliceosomal complex(GO:0005681);molecular_function:nucleotide binding(GO:0000166);molecular_function:nucleic acid binding(GO:0003676);molecular_function:ATP-dependent RNA helicase activity(GO:0004004);molecular_function:helicase activity(GO:0004386);molecular_function:ATP binding(GO:0005524);molecul…
PF3D7_0422600	423	200	9.7	439	22.47	conserved Plasmodium protein, unknown function	PF3D7_0422600,MAL4P1.207b,Q8IFP0,23498288,124505575,812457,PFD1065c
PF3D7_0422700	1173	6326	110.63	3370	62.19	eukaryotic initiation factor, putative	117956286,812458,23498289,Q8IFN9,MAL4P1.208,PF3D7_0422700,PFD1070w,124505577	K13025	biological_process:regulation of translational initiation(GO:0006446);cellular_component:eukaryotic translation initiation factor 4F complex(GO:0016281);molecular_function:nucleic acid binding(GO:0003676);molecular_function:translation initiation factor activity(GO:0003743);molecular_function:ATP-dependent RNA helicase activity(GO:0004004);molecular_function:helicase activity(GO:0004386);molecula…
PF3D7_0422800	2333	638	9.26	1167	17.88	serpentine receptor, putative, SR12	PFD1075w,PF3D7_0422800,296004454,MAL4P1.209,PfSR12,225631653,PFD1045w,SR12	K13025	biological_process:G-protein coupled receptor signaling pathway(GO:0007186);biological_process:response to pheromone(GO:0019236)
PF3D7_0422900	1316	566	15.93	561	16.66	conserved Plasmodium protein, unknown function	MAL4P1.210,PFD1080w,124505581,812452,PF3D7_0422900,23498291,Q8IFN7		molecular_function:transferase activity(GO:0016740)
PF3D7_0423000	783	1348	35.32	4095	113.21	conserved Plasmodium protein, unknown function	812440,Q8IFN6,124505583,PF3D7_0423000,MAL4P1.211,PFD1085w,23498292		cellular_component:membrane(GO:0016020)
PF3D7_0423100	625	3705	172.35	8913	437.49	AP-4 complex subunit sigma, putative	MAL4P1.212,Q8IFN5,124505585,23498293,PF3D7_0423100,812595,PFD1090c	K12403	biological_process:transport(GO:0006810);biological_process:protein transport(GO:0015031);biological_process:vesicle-mediated transport(GO:0016192);cellular_component:transport vesicle(GO:0030133);cellular_component:secretory granule(GO:0030141);molecular_function:protein transporter activity(GO:0008565)
PF3D7_0423200	568	1740	86.85	5883	309.84	BSD-domain protein, putative	23498294,PF3D7_0423200,PFD1095w,MAL4P1.213,Q8IFN4,124505587,812445
PF3D7_0423300	1431	6557	94	11017	166.65	conserved Plasmodium protein, unknown function	PFD1100c,MAL4P1.214,812446,Q8IFN3,PF3D7_0423300,23498295,124505589		biological_process:translation(GO:0006412);biological_process:translational initiation(GO:0006413);cellular_component:intracellular(GO:0005622);cellular_component:cytoplasm(GO:0005737);cellular_component:apicoplast(GO:0020011);molecular_function:translation initiation factor activity(GO:0003743);molecular_function:GTPase activity(GO:0003924);molecular_function:GTP binding(GO:0005525)
PF3D7_0423400	654	4937	154.86	8383	277.46	asparagine-rich protein, AARP	MAL4P1.216,PFD1105w,23498296,PfAARP,Q8IFN2,812441,AARP,124505591,PF3D7_0423400		biological_process:entry into host cell(GO:0030260);cellular_component:rhoptry(GO:0020008);cellular_component:apical part of cell(GO:0045177);molecular_function:host cell surface receptor binding(GO:0046789)
PF3D7_0423500	1555	12481	228.81	13738	265.75	glideosome associated protein with multiple membrane spans 2, GAPM2	124505593,23498297,GAPM2,Q8IFN1,PF3D7_0423500,MAL4P1.217,812442,PfGAPM2,PfM6Tbeta,M6Tbeta,PFD1110w		biological_process:transport(GO:0006810);cellular_component:membrane(GO:0016020);cellular_component:integral component of membrane(GO:0016021);cellular_component:actomyosin, actin portion(GO:0042643);cellular_component:inner membrane complex(GO:0070258);molecular_function:protein binding(GO:0005515);molecular_function:metal ion binding(GO:0046872)
PF3D7_0423600	4839	16611	70.42	7750	34.67	conserved Plasmodium protein, unknown function	74815591,PF3D7_0423600,812438,MAL4P1.218,Q8IFN0,124505595,PFD1115c,23498298		cellular_component:cytoplasm(GO:0005737)
PF3D7_0423700	411	9345	466.44	3842	202.35	early transcribed membrane protein 4, ETRAMP4	23498299,ETRAMP4,PF3D7_0423700,Q8IFM9,PFD1120c,812439,MAL4P1.219,124505597		cellular_component:symbiont-containing vacuole membrane(GO:0020005)
PF3D7_0423800	1188	4587	86.41	6513	129.46	cysteine-rich protective antigen, CyRPA	124505599,812432,PFD1130w,RRMAP,CyRPA,MAL4P1.221,PF3D7_0423800,Q8IFM8,23498300		biological_process:entry into host cell(GO:0030260);cellular_component:microneme(GO:0020009);cellular_component:apical part of cell(GO:0045177);cellular_component:anchored component of plasma membrane(GO:0046658);molecular_function:protein binding(GO:0005515)
PF3D7_0423900	563	1872	90.79	1549	79.27	probable protein, unknown function	PFD1135c,124505601,MAL4P1.222,Q8IFM7,PF3D7_0423900,812433,23498301		cellular_component:nucleus(GO:0005634)
PF3D7_0424000	1231	1956	38.43	2164	44.87	Plasmodium exported protein, PHISTc, unknown function	MAL4P1.223,PFD1140w,PF3D7_0424000,812434,C0H495		cellular_component:cytoplasm(GO:0005737);molecular_function:nucleotide binding(GO:0000166)
PF3D7_0424100	1788	4431	57.49	2322	31.79	reticulocyte binding protein homologue 5, RH5	Q8IFM5,PFD1145c,812437,RH5,MAL4P1.224,PF3D7_0424100,124505605,23498303,PfRh5		biological_process:entry into host(GO:0044409);cellular_component:bicellular tight junction(GO:0005923);cellular_component:rhoptry(GO:0020008);molecular_function:protein binding(GO:0005515);molecular_function:heparin binding(GO:0008201);molecular_function:host cell surface receptor binding(GO:0046789)
PF3D7_0424200	5299	9972	39.71	3727	15.66	reticulocyte binding protein homologue 4, RH4	296004458,PF3D7_0424200,RH4,PFD1150c,PfRH4,RBP4,812435,C0H496,MAL4P1.225,21321415,225631655	K13849	biological_process:entry into host cell(GO:0030260);cellular_component:rhoptry(GO:0020008);cellular_component:apical part of cell(GO:0045177);molecular_function:heparin binding(GO:0008201);molecular_function:host cell surface receptor binding(GO:0046789)
PF3D7_0424300	4698	10968	52.41	2541	12.81	erythrocyte binding antigen-165, pseudogene, EBA165	EBA165,PF3D7_0424300,eba-165,PAEBL,MAL4P1.226,Q8IFM3,812436,PFD1155w		biological_process:pathogenesis(GO:0009405);cellular_component:integral component of membrane(GO:0016021);molecular_function:receptor activity(GO:0004872)
PF3D7_0424400	7301	267	0.77	99	0.3	surface-associated interspersed protein 4.2, SURFIN 4.2, SURF4.2	23498306,3D7Surf4.2,PFD1160w,812428,Q8IFM2,SURF4.2,MAL4P1.227,PF3D7_0424400,124505611		cellular_component:symbiont-containing vacuole(GO:0020003);cellular_component:Maurer's cleft(GO:0020036);cellular_component:host cell cytosol(GO:0044164);cellular_component:host cell surface(GO:0044228)
PF3D7_0424500	2234	12298	134.98	1538	17.81	serine%2Fthreonine protein kinase, FIKK family, FIKK4.1	FIKK4.1,23498307,PFD1165w,PF3D7_0424500,TSTK4a,MAL4P1.228,124505613,812596,Q8IFM1		biological_process:protein phosphorylation(GO:0006468);cellular_component:Maurer's cleft(GO:0020036);molecular_function:protein kinase activity(GO:0004672);molecular_function:protein serine/threonine kinase activity(GO:0004674);molecular_function:ATP binding(GO:0005524)
PF3D7_0424600	1142	74080	1634.08	19137	445.43	Plasmodium exported protein, PHISTb, unknown function	23498308,812429,PF3D7_0424600,PFD1170c,124505615,Q8IFM0,MAL4P1.229		cellular_component:host cell periphery(GO:0044538)
PF3D7_0424700	3985	46529	260.16	2192	12.93	serine%2Fthreonine protein kinase, FIKK family, FIKK4.2	124505617,812427,PFD1175w,PF3D7_0424700,23498309,TSTK4b,R45,FIKK4.2,Q8IFL9,MAL4P1.230		biological_process:protein phosphorylation(GO:0006468);cellular_component:host cell cytoplasm(GO:0030430);molecular_function:protein kinase activity(GO:0004672);molecular_function:ATP binding(GO:0005524);molecular_function:kinase activity(GO:0016301)
PF3D7_0424800	1019	4917	106.74	708	16.22	Plasmodium exported protein, PHISTb, unknown function	MAL4P1.231,124505619,812424,PF3D7_0424800,23498310,Q8IFL8,PFD1180w
PF3D7_0424900	1024	35745	860.66	3747	95.2	Plasmodium exported protein, PHISTa, unknown function	Q8IFL7,812425,PFD1185w,MAL4P1.232,23498311,124505621,PF3D7_0424900		cellular_component:cytoplasm(GO:0005737)
PF3D7_0425000	1234	58	1.05	23	0.44	Plasmodium exported protein, unknown function, pseudogene	812421,PFD1195c,PF3D7_0425000,PFD1190c,MAL4P1.234		cellular_component:cytoplasm(GO:0005737);cellular_component:apicoplast(GO:0020011)
PF3D7_0425100	761	2659	88.26	670	23.47	Plasmodium exported protein, hyp6, unknown function	PF3D7_0425100,MAL4P1.235,812418,23498314,Q8IFL4,PFD1200c,124505627		molecular_function:ATP binding(GO:0005524)
PF3D7_0425200	800	2569	76.05	668	20.87	Plasmodium exported protein, hyp15, unknown function	PF3D7_0425200,23498315,PFD1205w,124505629,812411,MAL4P1.236,Q8IFL3
PF3D7_0425300	875	6	0.18	1	0.03	Plasmodium exported protein, PHISTa, unknown function, pseudogene	PFD1210w,PF3D7_0425300,812412,Q8IFL2,MAL4P1.237		biological_process:translation(GO:0006412);biological_process:leucyl-tRNA aminoacylation(GO:0006429);cellular_component:cytoplasm(GO:0005737);molecular_function:leucine-tRNA ligase activity(GO:0004823);molecular_function:ATP binding(GO:0005524)
PF3D7_0425400	833	393	11.58	33	1.03	Plasmodium exported protein, PHISTa, unknown function	MAL4P1.238,PFD1215w,Q8IFL1,124505633,23498317,812407,PF3D7_0425400		cellular_component:cytoplasm(GO:0005737);molecular_function:nucleotide binding(GO:0000166)
PF3D7_0425500	1026	46	1.03	74	1.75	stevor	PF3D7_0425500,124505635,MAL4P1.239,812405,Q8IFL0,23498318,PFD1220c	K13852	biological_process:modulation by symbiont of host erythrocyte aggregation(GO:0020013);cellular_component:membrane(GO:0016020);cellular_component:Maurer's cleft(GO:0020036)
PF3D7_0425600	915	11	0.25	16	0.38	rifin, pseudogene, RIF	PF3D7_0425600,RIF-A,PFD1200w,MAL4P1.240,9221813,PFD1225w,RIF	K13851
PF3D7_0425700	1130	13	0.27	2	0.04	rifin, RIF	RIF-A,812402,124505637,PFD1230c,MAL4P1.241,PF3D7_0425700,RIF,Q8IFK9,23498319	K13851	biological_process:modulation by symbiont of host erythrocyte aggregation(GO:0020013);biological_process:antigenic variation(GO:0020033);biological_process:cytoadherence to microvasculature, mediated by symbiont protein(GO:0020035);cellular_component:host cell plasma membrane(GO:0020002);cellular_component:symbiont-containing vacuole(GO:0020003);cellular_component:Maurer's cleft(GO:0020036)
PF3D7_0425800	11399	291	0.56	48	0.1	erythrocyte membrane protein 1, PfEMP1, VAR	MAL7P1.1,PF3D7_0425800,PFD1235w,296005120,MAL4P1.242,225632294,23498320,VAR,124505639,812400,VAR-UPSA1	K13850	biological_process:pathogenesis(GO:0009405);biological_process:single organismal cell-cell adhesion(GO:0016337);biological_process:modulation by symbiont of host erythrocyte aggregation(GO:0020013);biological_process:antigenic variation(GO:0020033);biological_process:cytoadherence to microvasculature, mediated by symbiont protein(GO:0020035);cellular_component:integral component of membrane(GO:00…
PF3D7_0425900	1205	236	4.97	274	6.08	rifin, RIF	RIF,MAL4P1.243,812399,124505641,PF3D7_0425900,23498321,PFD1240w,RIF-A,Q8IFK8	K13851	biological_process:modulation by symbiont of host erythrocyte aggregation(GO:0020013);biological_process:antigenic variation(GO:0020033);biological_process:cytoadherence to microvasculature, mediated by symbiont protein(GO:0020035);cellular_component:host cell plasma membrane(GO:0020002);cellular_component:symbiont-containing vacuole(GO:0020003);cellular_component:Maurer's cleft(GO:0020036)
PF3D7_0426000	7174	343	1.09	535	1.8	erythrocyte membrane protein 1, PfEMP1, VAR	124505643,MAL4P1.244,PF3D7_0426000,Q8IFK7,812398,VAR,VAR-UPSB1,23498322,PFD1245c	K13850	biological_process:pathogenesis(GO:0009405);biological_process:single organismal cell-cell adhesion(GO:0016337);biological_process:modulation by symbiont of host erythrocyte aggregation(GO:0020013);biological_process:antigenic variation(GO:0020033);biological_process:cytoadherence to microvasculature, mediated by symbiont protein(GO:0020035);cellular_component:integral component of membrane(GO:00…
PF3D7_0500100	7528	1304	4.04	1654	5.41	erythrocyte membrane protein 1, PfEMP1, VAR	124505933,812899,PF3D7_0500100,PFE0005w,VAR,VAR-UPSB1,MAL5P1.2,Q8I495,23504491	K13850	biological_process:pathogenesis(GO:0009405);biological_process:single organismal cell-cell adhesion(GO:0016337);biological_process:modulation by symbiont of host erythrocyte aggregation(GO:0020013);biological_process:antigenic variation(GO:0020033);biological_process:cytoadherence to microvasculature, mediated by symbiont protein(GO:0020035);cellular_component:integral component of membrane(GO:00…
PF3D7_0500200	72	8	2.28	5	1.5	erythrocyte membrane protein 1, PfEMP1, pseudogene	PF3D7_0500200,812900,PFE0010c,MAL5P1.3
PF3D7_0500300	1188	10	0.2	8	0.17	rifin, pseudogene, RIF	RIF-B,812898,RIF,PF3D7_0500300,MAL5P1.4,PFE0015c	K13851
PF3D7_0500400	1323	8	0.15	7	0.13	rifin, RIF	Q8I494,RIF-A,124505935,RIF,23504492,MAL5P1.5,PFE0020c,PF3D7_0500400,812896	K13851	biological_process:modulation by symbiont of host erythrocyte aggregation(GO:0020013);biological_process:antigenic variation(GO:0020033);biological_process:cytoadherence to microvasculature, mediated by symbiont protein(GO:0020035);cellular_component:host cell plasma membrane(GO:0020002);cellular_component:symbiont-containing vacuole(GO:0020003);cellular_component:Maurer's cleft(GO:0020036)
PF3D7_0500500	1101	12	0.26	14	0.33	rifin, RIF	4794172,PFE0025c,RIF,Q8I493,PF3D7_0500500,MAL5P1.6,RIF-B	K13851	biological_process:antigenic variation(GO:0020033);cellular_component:membrane(GO:0016020);cellular_component:host cell plasma membrane(GO:0020002)
PF3D7_0500600	1046	114	2.53	251	5.88	stevor, pseudogene	MAL5P1.7,PFE0030c,PF3D7_0500600,812897	K13852	cellular_component:membrane(GO:0016020);cellular_component:Maurer's cleft(GO:0020036)
PF3D7_0500700	275	8	0.6	50	3.94	rifin, pseudogene, RIF	812895,MAL5P1.8,PF3D7_0500700,PFE0035c,RIF
PF3D7_0500800	4435	144877	690.37	95811	481.76	mature parasite-infected erythrocyte surface antigen, MESA	MESA,EMP2,PfEMP2,PFE0040c,812891,23504494,MAL5P1.9,PF3D7_0500800,124505939,Q8I492		cellular_component:host cell plasma membrane(GO:0020002);molecular_function:protein binding(GO:0005515);molecular_function:heat shock protein binding(GO:0031072)
PF3D7_0500900	2089	1141	12.98	3097	37.18	serine%2Fthreonine protein kinase, FIKK family, FIKK5	Q8I491,812888,124505941,PFE0045c,23504495,TSTK5,FIKK5,PF3D7_0500900,MAL5P1.10		biological_process:protein phosphorylation(GO:0006468);molecular_function:protein kinase activity(GO:0004672);molecular_function:ATP binding(GO:0005524)
PF3D7_0501000	1032	34191	895.79	29834	824.77	Plasmodium exported protein, unknown function	124505943,812887,PF3D7_0501000,23504496,PFE0050w,Q8I490,MAL5P1.11		cellular_component:Maurer's cleft(GO:0020036)
PF3D7_0501100.1	1690	6795	115.3	1381	24.73	heat shock protein 40, type II, HSP40	PF3D7_0501100,HSP40,Q8I489,PFE55,MAL5P1.12,PFE0055c,296004500,PF3D7_0501100.1,812878,225631656	K09510	biological_process:protein folding(GO:0006457);molecular_function:heat shock protein binding(GO:0031072);molecular_function:unfolded protein binding(GO:0051082)
PF3D7_0501100.2	1690	0	0	0	0	heat shock protein 40, type II, HSP40	MAL5P1.12,PFE0055c,PF3D7_0501100,PF3D7_0501100.2,HSP40	K09510	biological_process:protein folding(GO:0006457);molecular_function:heat shock protein binding(GO:0031072);molecular_function:unfolded protein binding(GO:0051082)
PF3D7_0501200	1425	24572	410.82	32975	581.73	parasite-infected erythrocyte surface protein, PIESP2	PFE0060w,Q8I488,PF3D7_0501200,23504498,MAL5P1.13,812877,PIESP2,124505947,PFE60		cellular_component:cell surface(GO:0009986);cellular_component:Maurer's cleft(GO:0020036);cellular_component:host cell cytoplasm(GO:0030430);molecular_function:protein binding(GO:0005515)
PF3D7_0501300	1184	208415	4216.46	11055	236	skeleton-binding protein 1, SBP1	MAL5P1.14,23504499,124505949,812874,PFE0065w,Q8I487,PF3D7_0501300,SBP1		biological_process:protein transport(GO:0015031);cellular_component:integral component of membrane(GO:0016021);cellular_component:symbiont-containing vacuole membrane(GO:0020005);cellular_component:Maurer's cleft(GO:0020036);molecular_function:protein binding(GO:0005515)
PF3D7_0501400	5334	156634	622.36	6919	29.01	interspersed repeat antigen, FIRA	PF3D7_0501400,PFE0070w,MAL5P1.15,812870,FIRA,Q8I486		cellular_component:extracellular region(GO:0005576);molecular_function:hormone activity(GO:0005179)
PF3D7_0501500	1203	13124	223.8	38270	688.62	rhoptry-associated protein 3, RAP3	PFE0075c,RAP3,23504501,812871,MAL5P1.16,Q8I485,PF3D7_0501500,124505953		cellular_component:rhoptry(GO:0020008)
PF3D7_0501600	1197	21409	366.91	20774	375.67	rhoptry-associated protein 2, RAP2	PFE0080c,812869,124505955,MAL5P1.17,Q8I484,PF3D7_0501600,23504502,RAP2,6683933		biological_process:entry into host cell(GO:0030260);cellular_component:rhoptry(GO:0020008)
PF3D7_0501700	2382	42	0.36	35	0.32	anaphase promoting complex subunit, putative	PF3D7_0501700,124505957,812865,PFE0085c,23504503,MAL5P1.18,Q8I483		molecular_function:protein binding(GO:0005515)
PF3D7_0501800	3231	8492	53.92	11362	76.12	chromosome assembly factor 1, CAF1	23504504,812866,Q8I482,PF3D7_0501800,MAL5P1.19,124505959,CAF1,PFE0090w	K10751	biological_process:transcription, DNA-templated(GO:0006351);biological_process:chromatin modification(GO:0016568);cellular_component:nucleus(GO:0005634);molecular_function:protein binding(GO:0005515)
PF3D7_0501900	1473	838	15	2973	56.16	conserved protein, unknown function	PFE0095c,124505961,23504505,Q8I481,812862,PF3D7_0501900,MAL5P1.20
PF3D7_0502000	4239	3133	16.83	4049	22.95	vacuolar protein sorting-associated protein 11, putative, VPS11	Q8I480,75015175,23504506,812859,PF3D7_0502000,124505963,VPS11,MAL5P1.21,PFE0100w		biological_process:intracellular protein transport(GO:0006886);biological_process:vesicle-mediated transport(GO:0016192);cellular_component:membrane(GO:0016020);cellular_component:apicoplast(GO:0020011);molecular_function:protein binding(GO:0005515);molecular_function:zinc ion binding(GO:0008270)
PF3D7_0502100	705	468	13.62	2200	67.55	HCNGP-like protein	23504507,PF3D7_0502100,Q8I479,812849,MAL5P1.22,124505965,PFE0105c		biological_process:regulation of transcription, DNA-templated(GO:0006355);cellular_component:nucleus(GO:0005634)
PF3D7_0502200	1482	1540	23.72	2645	42.98	conserved Plasmodium membrane protein, unknown function	Q8I478,MAL5P1.23,124505967,PFE0110w,812850,23504508,PF3D7_0502200	K13348	cellular_component:mitochondrion(GO:0005739);cellular_component:mitochondrial inner membrane(GO:0005743);cellular_component:integral component of membrane(GO:0016021)
PF3D7_0502300	864	107	2.54	154	3.86	conserved Plasmodium protein, unknown function	124505969,PF3D7_0502300,Q8I477,812848,23504509,PFE0115c,MAL5P1.24		cellular_component:apicoplast(GO:0020011)
PF3D7_0502400	1794	8663	99.06	731	8.82	merozoite surface protein 8, MSP8	PF3D7_0502400,RMP1,MAL5P1.25,PFE0120c,23504510,812846,MSP8,Q8I476,124505971	K13844	cellular_component:plasma membrane(GO:0005886);cellular_component:membrane(GO:0016020);cellular_component:symbiont-containing vacuole(GO:0020003);cellular_component:food vacuole(GO:0020020)
PF3D7_0502500	1785	52	0.6	28	0.34	conserved Plasmodium protein, unknown function	812843,124505973,PFE0125w,23504511,Q8I475,MAL5P1.26,PF3D7_0502500
PF3D7_0502600	3519	873	6.71	1691	13.71	conserved Plasmodium protein, unknown function	PFE0127c,225631657,PF3D7_0502600,296004502		cellular_component:cytoplasm(GO:0005737);molecular_function:nucleotide binding(GO:0000166)
PF3D7_0502700	1349	467	8.06	464	8.45	conserved Plasmodium protein, unknown function	PF3D7_0502700,PFE0130c,225631658,296004504,812844,MAL5P1.27,C0H4C2
PF3D7_0502800	414	950	47.07	863	45.12	DnaJ protein, putative	MAL5P1.28,PF3D7_0502800,812842,Q8I473,124505977,23504513,PFE0135w		molecular_function:heat shock protein binding(GO:0031072)
PF3D7_0502900	573	2317	190.89	10242	890.37	mitochondrial inner membrane TIM10 associated protein, putative	812827,124505979,PFE0140c,Q8I472,MAL5P1.29,23504514,PF3D7_0502900	K17781	biological_process:protein targeting to mitochondrion(GO:0006626);biological_process:protein import into mitochondrial inner membrane(GO:0045039);cellular_component:mitochondrial intermembrane space protein transporter complex(GO:0042719)
PF3D7_0503000	1399	4791	124.57	16622	456.03	50S ribosomal protein L28, apicoplast, putative	225631659,PF3D7_0503000,PFE0145w,MAL5P1.30,C0H4C3,812824,296004506		biological_process:translation(GO:0006412);cellular_component:intracellular(GO:0005622);cellular_component:ribosome(GO:0005840);cellular_component:large ribosomal subunit(GO:0015934);cellular_component:apicoplast(GO:0020011);molecular_function:structural constituent of ribosome(GO:0003735)
PF3D7_0503100	1614	919	11.68	2015	27.02	4-diphosphocytidyl-2-C-methyl-D-erythritol kinase, putative, IspE	23504516,IspE,124505983,MAL5P1.31,PF3D7_0503100,Q8I470,PFE0150c,812925	K00919	biological_process:isoprenoid biosynthetic process(GO:0008299);biological_process:terpenoid biosynthetic process(GO:0016114);cellular_component:apicoplast(GO:0020011);molecular_function:4-(cytidine 5'-diphospho)-2-C-methyl-D-erythritol kinase activity(GO:0050515)
PF3D7_0503200	2940	3972	27.72	7351	54.12	conserved Plasmodium protein, unknown function	23504517,124505985,MAL5P1.32,812928,Q8I469,PF3D7_0503200,PFE0155w		biological_process:DNA replication(GO:0006260);molecular_function:ATP binding(GO:0005524);molecular_function:nucleoside-triphosphatase activity(GO:0017111)
PF3D7_0503300	927	17427	385.66	10701	249.88	serine%2Farginine-rich splicing factor 12, SRSF12	124505987,Q8I468,SRSF12,PFE0160c,MAL5P1.33,812926,23504518,PF3D7_0503300	K12900	biological_process:RNA splicing(GO:0008380);cellular_component:nucleus(GO:0005634);cellular_component:spliceosomal complex(GO:0005681);molecular_function:nucleic acid binding(GO:0003676)
PF3D7_0503400	762	36466	2027.3	70803	4153.45	actin-depolymerizing factor 1, ADF1	PF3D7_0503400,74862538,Q8I467,23504519,MAL5P1.34,ADF1,239977082,PFE0165w,PfADF1,812927,124505989		biological_process:actin cytoskeleton organization(GO:0030036);biological_process:actin filament depolymerization(GO:0030042);biological_process:actin filament severing(GO:0051014);biological_process:cytoplasmic actin-based contraction involved in cell motility(GO:0060327);cellular_component:intracellular(GO:0005622);cellular_component:cytosol(GO:0005829);cellular_component:actin cytoskeleton(GO:…
PF3D7_0503500	2553	1765	14.18	1569	13.3	protein kinase, putative	PFE0170c,Q8I466,MAL5P1.35,PF3D7_0503500,812924,124505991,23504520	K08876	biological_process:protein phosphorylation(GO:0006468);molecular_function:protein kinase activity(GO:0004672);molecular_function:binding(GO:0005488);molecular_function:ATP binding(GO:0005524)
PF3D7_0503600	3493	14166	120.78	4368	39.3	myosin B, MyoB	PfM-B,PfmyoB,23504521,MAL5P1.36,124505993,812923,PF3D7_0503600,Q8I465,MyoB,PFE0175c		cellular_component:myosin complex(GO:0016459);cellular_component:symbiont-containing vacuole membrane(GO:0020005);cellular_component:apical part of cell(GO:0045177);molecular_function:motor activity(GO:0003774);molecular_function:actin binding(GO:0003779);molecular_function:protein binding(GO:0005515);molecular_function:ATP binding(GO:0005524)
PF3D7_0503800	963	23036	1301.84	38106	2272.33	60S ribosomal protein L31, RPL31	RPL31,PF3D7_0503800,124505997,812922,23504523,MAL5P1.38,PFE0185c,Q8I463	K02910	biological_process:translation(GO:0006412);cellular_component:intracellular(GO:0005622);cellular_component:ribosome(GO:0005840);cellular_component:cytosolic large ribosomal subunit(GO:0022625);molecular_function:structural constituent of ribosome(GO:0003735)
PF3D7_0503900	2169	368	3.8	1346	14.65	conserved Plasmodium protein, unknown function	812920,Q8I462,MAL5P1.39,23504524,124505999,PFE0190c,PF3D7_0503900
PF3D7_0504000	7344	7892	22.54	10926	32.93	cation transporting P-ATPase, ATPase3	ATPase3,124506001,812921,PFE0195w,Q8I461,MAL5P1.40,23504525,PF3D7_0504000	K14951	biological_process:cation transport(GO:0006812);cellular_component:membrane(GO:0016020);cellular_component:integral component of membrane(GO:0016021);cellular_component:intracellular membrane-bounded organelle(GO:0043231);molecular_function:nucleotide binding(GO:0000166);molecular_function:ATP binding(GO:0005524);molecular_function:cation transmembrane transporter activity(GO:0008324);molecular_f…
PF3D7_0504100	993	890	41.12	2151	104.87	AN1-like zinc finger family protein	PF3D7_0504100,812919,Q8I460,PFE0200c,MAL5P1.41		molecular_function:zinc ion binding(GO:0008270)
PF3D7_0504200	1854	1342	18.24	4695	67.35	ATP-dependent helicase, putative	23504527,PFE0205w,PF3D7_0504200,Q8I459,MAL5P1.42,124506005,812918		cellular_component:apicoplast(GO:0020011);molecular_function:nucleic acid binding(GO:0003676);molecular_function:helicase activity(GO:0004386);molecular_function:ATP binding(GO:0005524);molecular_function:ATP-dependent helicase activity(GO:0008026)
PF3D7_0504300	1042	62	1.88	553	17.73	conserved Plasmodium protein, unknown function	812917,23504528,PFE0210c,PF3D7_0504300,124506007,Q8I458,MAL5P1.43		cellular_component:cytoplasm(GO:0005737)
PF3D7_0504400	2268	3823	34.58	8664	82.69	ATP-dependent helicase, putative	PF3D7_0504400,PFE0215w,MAL5P1.44,Q8I457,156072126,812915,23504529,124506009	K16911	cellular_component:nucleus(GO:0005634);cellular_component:apicoplast(GO:0020011);molecular_function:nucleic acid binding(GO:0003676);molecular_function:RNA binding(GO:0003723);molecular_function:helicase activity(GO:0004386);molecular_function:protein binding(GO:0005515);molecular_function:ATP binding(GO:0005524);molecular_function:ATP-dependent helicase activity(GO:0008026)
PF3D7_0504500	1445	222	5.5	979	25.59	conserved Plasmodium protein, unknown function	Q8I456,PFE0220w,23504530,MAL5P1.45,812916,124506011,PF3D7_0504500		cellular_component:cytoplasm(GO:0005737)
PF3D7_0504600	1146	3027	54.19	5005	94.54	2-oxoisovalerate dehydrogenase subunit beta, mitochondrial, putative, BCKDHB	124506013,BCKDHB,PF3D7_0504600,Q8I0X1,812914,23504531,MAL5P1.46,PFE0225w,BCKDH-E1b	K00167	biological_process:tricarboxylic acid cycle(GO:0006099);biological_process:metabolic process(GO:0008152);cellular_component:mitochondrial tricarboxylic acid cycle enzyme complex(GO:0030062);molecular_function:catalytic activity(GO:0003824);molecular_function:3-methyl-2-oxobutanoate dehydrogenase (2-methylpropanoyl-transferring) activity(GO:0003863)
PF3D7_0504700	7050	2486	7.23	2545	7.81	centrosomal protein CEP120, putative, CEP120	Q8I455,CEP120,MAL5P1.47,124506015,PF3D7_0504700,812929,23504532,PFE0230w	K18626	cellular_component:centrosome(GO:0005813)
PF3D7_0504800	16920	8427	10.22	6597	8.44	conserved Plasmodium protein, unknown function	9221852,225631660,PF3D7_0504800,PFE0235c,296004508,MAL5P1.48,C0H4C4,PFE0240c		biological_process:phosphate ion transport(GO:0006817);cellular_component:extracellular region(GO:0005576);cellular_component:cytoplasm(GO:0005737);molecular_function:structural molecule activity(GO:0005198);molecular_function:transferase activity(GO:0016740)
PF3D7_0504900	1926	1529	60.44	4420	184.35	conserved protein, unknown function	C0H4C5,296004510,PFE0240w,MAL5P1.49,812913,225631661,PF3D7_0504900		cellular_component:membrane(GO:0016020);cellular_component:integral component of membrane(GO:0016021)
PF3D7_0505000	9128	5218	11.99	829	2.01	conserved Plasmodium membrane protein, unknown function	225631662,PF3D7_0505000,PFE0245c,812909,C0H4C6,296004512,MAL5P1.50
PF3D7_0505100	8415	10442	25.92	7844	20.54	trafficking protein particle complex subunit 8, putative, TRS85	MAL5P1.51,PF3D7_0505100,124506023,Q8I451,812908,23504536,TRS85,PFE0250w		cellular_component:nucleus(GO:0005634);cellular_component:cytoplasm(GO:0005737)
PF3D7_0505200	1698	1873	22.63	2388	30.44	actin-like protein, putative, ALP2b	PFE0255w,PF3D7_0505200,ALP2b,812910,MAL5P1.52,Q8I450,124506025,23504537		biological_process:cytoskeleton organization(GO:0007010);biological_process:actin filament organization(GO:0007015);biological_process:Arp2/3 complex-mediated actin nucleation(GO:0034314);cellular_component:Arp2/3 protein complex(GO:0005885);cellular_component:actin cytoskeleton(GO:0015629);molecular_function:structural constituent of cytoskeleton(GO:0005200);molecular_function:ATP binding(GO:000…
PF3D7_0505300	1836	149	1.66	261	3.08	UDP-N-acetyl glucosamine%3AUMP antiporter	23504538,PFE0260w,124506027,MAL5P1.53,Q8I449,812911,PF3D7_0505300		biological_process:carbohydrate transport(GO:0008643);cellular_component:Golgi membrane(GO:0000139);cellular_component:integral component of membrane(GO:0016021);molecular_function:sugar:proton symporter activity(GO:0005351)
PF3D7_0505400	2223	3402	31.39	7857	76.51	conserved Plasmodium protein, unknown function	23504539,MAL5P1.54,Q8I448,PFE0265c,124506029,812906,PF3D7_0505400		cellular_component:apicoplast(GO:0020011);molecular_function:ATP binding(GO:0005524)
PF3D7_0505500	4425	6499	32.89	11991	64.04	DNA mismatch repair protein MSH6, putative, MSH6	MSH6,812907,MAL5P1.55,23504540,PFE0270c,124506031,Q8I447,PF3D7_0505500	K08737	biological_process:DNA repair(GO:0006281);biological_process:mismatch repair(GO:0006298);molecular_function:damaged DNA binding(GO:0003684);molecular_function:ATP binding(GO:0005524);molecular_function:mismatched DNA binding(GO:0030983)
PF3D7_0505600	1002	956	19.57	1701	36.75	conserved Plasmodium protein, unknown function	PF3D7_0505600,812905,23504541,Q8I446,PFE0275w,124506033,MAL5P1.56		biological_process:transcription, DNA-templated(GO:0006351);biological_process:regulation of transcription, DNA-templated(GO:0006355);biological_process:multicellular organismal development(GO:0007275);biological_process:chromatin modification(GO:0016568);cellular_component:nucleus(GO:0005634)
PF3D7_0505700	2775	6920	51.16	4807	37.5	conserved Plasmodium membrane protein, unknown function	Q8I445,23504542,MAL5P1.57,PFE0280c,PF3D7_0505700,124506035,812903		cellular_component:cytoplasm(GO:0005737);cellular_component:myosin complex(GO:0016459);molecular_function:motor activity(GO:0003774);molecular_function:actin binding(GO:0003779);molecular_function:calmodulin binding(GO:0005516);molecular_function:ATP binding(GO:0005524)
PF3D7_0505800	560	12747	863.02	57457	4104.73	small ubiquitin-related modifier, SUMO	812904,MAL5P1.58,PF3D7_0505800,124506037,PfSUMO,SUMO,PFE0285c,Q8I444,23504543	K12160	biological_process:modification-dependent protein catabolic process(GO:0019941);biological_process:protein ubiquitination involved in ubiquitin-dependent protein catabolic process(GO:0042787);cellular_component:nucleus(GO:0005634);molecular_function:protein binding(GO:0005515)
PF3D7_0505900	1045	3173	170.84	13302	755.75	conserved Plasmodium protein, unknown function	PFE0290c,812902,MAL5P1.59,225631663,PF3D7_0505900,296004514,C0H4C7		biological_process:protein folding(GO:0006457);cellular_component:cytoplasm(GO:0005737);cellular_component:prefoldin complex(GO:0016272);molecular_function:unfolded protein binding(GO:0051082)
PF3D7_0506000	1154	433	11.99	1038	30.32	conserved Plasmodium protein, unknown function	23504545,MAL5P1.60,124506041,PFE0295w,PF3D7_0506000,Q8I442,813070		cellular_component:cytoplasm(GO:0005737)
PF3D7_0506100	1084	5977	199.37	12747	448.66	60S ribosomal subunit protein L24-2, putative	MAL5P1.61,124506043,PF3D7_0506100,23504546,812901,Q8I441,PFE0300c		biological_process:translation(GO:0006412);biological_process:ribosome biogenesis(GO:0042254);cellular_component:large ribosomal subunit(GO:0015934);molecular_function:structural constituent of ribosome(GO:0003735)
PF3D7_0506200	984	1122	23.39	928	20.41	TATA-box-binding protein, TBP	Q8I440,MAL5P1.62,124506045,812892,TBP,PF3D7_0506200,PFE0305w,23504547	K03120	biological_process:DNA-templated transcription, initiation(GO:0006352);biological_process:transcription from RNA polymerase II promoter(GO:0006366);cellular_component:transcription factor TFIID complex(GO:0005669);molecular_function:DNA binding(GO:0003677)
PF3D7_0506300	1224	1117	18.72	6012	106.32	conserved Plasmodium protein, unknown function	MAL5P1.63,124506047,23504548,812893,PFE0310c,Q8I439,PF3D7_0506300		biological_process:base-excision repair(GO:0006284);molecular_function:DNA binding(GO:0003677);molecular_function:alkylbase DNA N-glycosylase activity(GO:0003905);molecular_function:transferase activity(GO:0016740)
PF3D7_0506400	1254	263	15.37	835	51.49	conserved Plasmodium protein, unknown function	MAL5P1.64,225631664,PFE0315c,PF3D7_0506400,C0H4C8,296004516,812894
PF3D7_0506500	12751	14887	25.57	11080	20.08	conserved Plasmodium protein, unknown function	812889,PFE0320w,PF3D7_0506500,PFE0325w,296004518,225631665,C0H4C9,MAL5P1.65		cellular_component:cytoplasm(GO:0005737);cellular_component:myosin complex(GO:0016459);molecular_function:motor activity(GO:0003774);molecular_function:actin binding(GO:0003779);molecular_function:calmodulin binding(GO:0005516);molecular_function:ATP binding(GO:0005524)
PF3D7_0506600	722	26	0.75	45	1.36	histone deacetylase, putative, pseudogene	PF3D7_0506600,9221853,PFE0328w		biological_process:translation(GO:0006412);biological_process:tyrosyl-tRNA aminoacylation(GO:0006437);cellular_component:cytoplasm(GO:0005737);molecular_function:RNA binding(GO:0003723);molecular_function:tyrosine-tRNA ligase activity(GO:0004831);molecular_function:ATP binding(GO:0005524)
PF3D7_0506700	2460	3738	31.17	1846	16.24	GTPase-activating protein, putative	PFE0330w,MAL5P1.67,PF3D7_0506700,812886,Q8I435,124506055,23504552		;cellular_component:intracellular(GO:0005622)
PF3D7_0506800	3333	8148	59.91	6055	46.98	transcription factor 25, putative, TCF25	Q8I434,TCF25,PF3D7_0506800,23504553,812884,PFE0335w,MAL5P1.69,124506057		biological_process:negative regulation of transcription from RNA polymerase II promoter(GO:0000122);biological_process:transcription, DNA-templated(GO:0006351);cellular_component:nucleus(GO:0005634);cellular_component:cytoplasm(GO:0005737);molecular_function:sequence-specific DNA binding transcription factor activity(GO:0003700)
PF3D7_0506900	2280	17542	157.83	21024	199.6	rhomboid protease ROM4, ROM4	812885,PF3D7_0506900,23504554,MAL5P1.70,Q8I433,124506059,PFE0340c,ROM4		biological_process:signal peptide processing(GO:0006465);biological_process:proteolysis(GO:0006508);cellular_component:integral component of membrane(GO:0016021);molecular_function:serine-type endopeptidase activity(GO:0004252);molecular_function:peptidase activity(GO:0008233)
PF3D7_0507000	779	190	12.26	1363	92.78	conserved Plasmodium protein, unknown function	Q8I432,PFE0345c,23504555,812883,PF3D7_0507000,124506061,MAL5P1.71		cellular_component:apicoplast(GO:0020011)
PF3D7_0507100	1236	113673	1886.67	68883	1206.36	60S ribosomal protein L4, RPL4	124506063,PF3D7_0507100,23504556,RPL4,MAL5P1.72,PFE0350c,812881,Q8I431	K02930	biological_process:translation(GO:0006412);cellular_component:ribosome(GO:0005840);cellular_component:cytosolic large ribosomal subunit(GO:0022625);molecular_function:structural constituent of ribosome(GO:0003735)
PF3D7_0507200	2310	1976	17.55	913	8.56	subtilisin-like protease 3, SUB3	PfSUB3,124506065,MAL5P1.73,23504557,SUB3,812882,PFE0355c,PF3D7_0507200,Q8I430		biological_process:proteolysis(GO:0006508);cellular_component:apicoplast(GO:0020011);molecular_function:serine-type endopeptidase activity(GO:0004252);molecular_function:protein binding(GO:0005515)
PF3D7_0507300	2682	1752	13.4	601	4.85	conserved Plasmodium protein, unknown function	PF3D7_0507300,812879,Q8I429,PFE0360c,124506067,23504558,MAL5P1.74
PF3D7_0507400	462	1676	74.42	1990	93.24	conserved Plasmodium protein, unknown function	PFE0365c,PF3D7_0507400,812880,225631666,MAL5P1.75,C0H4D0,296004520		cellular_component:cytoplasm(GO:0005737)
PF3D7_0507500	2067	23828	236.49	10183	106.64	subtilisin-like protease 1, SUB1	Q8I0V0,PF3D7_0507500,SUB1,812875,124506071,23504560,MAL5P1.76,PFE0370c,PfSUB1		biological_process:proteolysis(GO:0006508);cellular_component:symbiont-containing vacuole(GO:0020003);cellular_component:merozoite dense granule(GO:0020026);molecular_function:serine-type endopeptidase activity(GO:0004252);molecular_function:serine-type peptidase activity(GO:0008236)
PF3D7_0507600	1959	5487	57.46	2285	25.25	cell differentiation protein, putative, CAF40	MAL5P1.77,PF3D7_0507600,Q8I427,23504561,812876,CAF40,PFE0375w,124506073	K12606	biological_process:mRNA catabolic process(GO:0006402);biological_process:cell differentiation(GO:0030154);cellular_component:CCR4-NOT complex(GO:0030014);molecular_function:binding(GO:0005488)
PF3D7_0507700	1596	7544	96.97	15388	208.71	nuclear protein localization protein 4, putative, NPL4	23504562,PFE0380c,Q8I426,812872,MAL5P1.78,PF3D7_0507700,124506075,NPLOC4,NPL4	K14015	biological_process:regulation of cell cycle process(GO:0010564);biological_process:ER-associated ubiquitin-dependent protein catabolic process(GO:0030433);cellular_component:endoplasmic reticulum(GO:0005783);molecular_function:protein binding(GO:0005515);molecular_function:ATPase activity(GO:0016887)
PF3D7_0507800	4584	37280	166.84	23306	110.05	conserved Plasmodium protein, unknown function	PFE0385w,812873,MAL5P1.79,23504563,124506077,PF3D7_0507800,Q8I425		cellular_component:cytoplasm(GO:0005737)
PF3D7_0507900	661	1999	115.84	3999	244.53	conserved Plasmodium protein, unknown function	225631667,MAL5P1.80,296004522,812867,C0H4D1,PF3D7_0507900,PFE0390w		biological_process:transport(GO:0006810);cellular_component:plasma membrane(GO:0005886);cellular_component:integral component of membrane(GO:0016021)
PF3D7_0508000	1050	6738	131.64	28188	581.11	6-cysteine protein, P38	812868,23504565,124506081,Pf38,P38,Q8I423,PF3D7_0508000,PFE0395c,MAL5P1.81		cellular_component:anchored component of plasma membrane(GO:0046658)
PF3D7_0508100	5025	12774	52.15	11624	50.07	SET domain protein, putative, SET9	812863,PFE0400w,124506083,MAL5P1.82,SET9,Q8I422,PfSET9,PF3D7_0508100,23504566		cellular_component:nucleus(GO:0005634);molecular_function:protein binding(GO:0005515);molecular_function:zinc ion binding(GO:0008270)
PF3D7_0508200	1600	1135	21.8	6030	122.22	longevity-assurance, LAG1 protein, putative	296004524,812864,PFE0405c,225631668,PF3D7_0508200,MAL5P1.83,C0H4D2		cellular_component:endoplasmic reticulum(GO:0005783);cellular_component:integral component of membrane(GO:0016021);cellular_component:apicoplast(GO:0020011)
PF3D7_0508300	1029	2958	58.97	2645	55.64	triose phosphate transporter, TPT	MAL5P1.84,PfoTPT,oTPT,812861,23504568,124506087,PF3D7_0508300,TPT,PFE0410w,Q8I420	K15283	biological_process:glucose import(GO:0046323);cellular_component:membrane(GO:0016020);cellular_component:apicoplast(GO:0020011);cellular_component:integral component of plastid outer membrane(GO:0031355);molecular_function:glucose 6-phosphate:phosphate antiporter activity(GO:0008524);molecular_function:triose-phosphate:phosphate antiporter activity(GO:0009670)
PF3D7_0508400	1814	528	9.84	1329	26.13	transcription factor IIb, putative	812860,PFE0415w,MAL5P1.85,Q8I419,PF3D7_0508400		biological_process:transcription from RNA polymerase II promoter(GO:0006366);cellular_component:transcription factor TFIIIB complex(GO:0000126)
PF3D7_0508500	7821	8395	22.02	3718	10.29	guanidine nucleotide exchange factor, RCC1	Q8I418,124506091,MAL5P1.86,812857,23504571,RCC1,PF3D7_0508500,PFE0420c		biological_process:DNA packaging(GO:0006323);cellular_component:nucleus(GO:0005634);cellular_component:apicoplast(GO:0020011);molecular_function:Ran guanyl-nucleotide exchange factor activity(GO:0005087)
PF3D7_0508600	789	4020	104.52	3483	95.56	conserved Plasmodium protein, unknown function	124506093,812858,PF3D7_0508600,23504572,PFE0425w,MAL5P1.87,Q8I417
PF3D7_0508700	4473	14622	67.06	8562	41.43	pre-mRNA-processing ATP-dependent RNA helicase PRP5, putative, PRP5	23504573,Q8I416,124506095,PF3D7_0508700,PFE0430w,PRP5,812854,MAL5P1.88	K12811	molecular_function:nucleic acid binding(GO:0003676);molecular_function:ATP-dependent RNA helicase activity(GO:0004004);molecular_function:helicase activity(GO:0004386);molecular_function:ATP binding(GO:0005524);molecular_function:ATP-dependent helicase activity(GO:0008026)
PF3D7_0508800	855	3557	85.34	8508	215.4	single-stranded DNA-binding protein, SSB	PfSSB,Q8I415,23504574,PF3D7_0508800,812855,PFE0435c,MAL5P1.89,124506097,SSB	K03111	biological_process:DNA replication(GO:0006260);cellular_component:apicoplast(GO:0020011);molecular_function:single-stranded DNA binding(GO:0003697);molecular_function:protein binding(GO:0005515)
PF3D7_0508900	9405	20532	44.78	16542	38.07	conserved Plasmodium protein, unknown function	PFE0440w,23504575,812856,PF3D7_0508900,Q8I414,MAL5P1.90,124506099		cellular_component:cytoplasm(GO:0005737);cellular_component:myosin complex(GO:0016459);molecular_function:motor activity(GO:0003774);molecular_function:actin binding(GO:0003779);molecular_function:ATP binding(GO:0005524)
PF3D7_0509000	1598	4565	104.4	20606	497.26	SNAP protein, soluble N-ethylmaleimide-sensitive factor attachment protein, putative	Q8I0X0,124506101,812853,PF3D7_0509000,MAL5P1.91,23504576,PFE0445c	K15296	biological_process:intracellular protein transport(GO:0006886);cellular_component:endoplasmic reticulum(GO:0005783);cellular_component:Golgi apparatus(GO:0005794);molecular_function:transporter activity(GO:0005215);molecular_function:soluble NSF attachment protein activity(GO:0005483)
PF3D7_0509100	5127	9840	39.37	12837	54.2	chromosome condensation protein, putative	124506103,PF3D7_0509100,23504577,PFE0450w,812851,MAL5P1.92,Q8I413	K06675	biological_process:chromosome organization(GO:0051276);cellular_component:chromosome(GO:0005694);molecular_function:protein binding(GO:0005515);molecular_function:ATP binding(GO:0005524)
PF3D7_0509200	1550	111	2.24	338	7.19	leucine-rich repeat protein, LRR2	PfLRR2,PFE0455w,Q8I412,PF3D7_0509200,MAL5P1.93,124506105,812852,LRR2,23504578,62548872		cellular_component:apicoplast(GO:0020011);molecular_function:protein binding(GO:0005515)
PF3D7_0509300	496	842	49.64	3075	191.27	conserved Plasmodium protein, unknown function	23504579,124506107,MAL5P1.94,812847,PFE0460c,Q8I411,PF3D7_0509300		cellular_component:nucleus(GO:0005634)
PF3D7_0509400	9084	30174	70.78	9755	24.15	RNA polymerase I, RNAPI	812845,23504580,Q8I410,PF3D7_0509400,RNAPI,MAL5P1.95,PFE0465c,PfRNAPI,124506109	K02999	biological_process:transcription from RNA polymerase I promoter(GO:0006360);cellular_component:nucleus(GO:0005634);cellular_component:nucleolus(GO:0005730);cellular_component:DNA-directed RNA polymerase I complex(GO:0005736);molecular_function:DNA binding(GO:0003677);molecular_function:DNA-directed RNA polymerase activity(GO:0003899);molecular_function:zinc ion binding(GO:0008270)
PF3D7_0509500	1335	769	11.82	1187	19.25	conserved Plasmodium protein, unknown function	Q8I409,812840,23504581,124506111,PFE0470w,PF3D7_0509500,MAL5P1.96		biological_process:DNA metabolic process(GO:0006259);biological_process:DNA repair(GO:0006281);biological_process:DNA recombination(GO:0006310);biological_process:cellular response to DNA damage stimulus(GO:0006974);cellular_component:nucleus(GO:0005634);molecular_function:magnesium ion binding(GO:0000287);molecular_function:DNA binding(GO:0003677);molecular_function:nuclease activity(GO:0004518)…
PF3D7_0509600	2301	4054	38.34	7063	70.49	asparagine--tRNA ligase, AsnRS	PFE0475w,MAL5P1.97,Q8I408,AsnRS,PF3D7_0509600,124506113,23504582,812841	K01893	biological_process:tRNA aminoacylation for protein translation(GO:0006418);biological_process:asparaginyl-tRNA aminoacylation(GO:0006421);cellular_component:cytoplasm(GO:0005737);cellular_component:apicoplast(GO:0020011);molecular_function:nucleotide binding(GO:0000166);molecular_function:nucleic acid binding(GO:0003676);molecular_function:aminoacyl-tRNA ligase activity(GO:0004812);molecular_func…
PF3D7_0509700	1937	358	6.18	995	18.13	conserved Plasmodium protein, unknown function	Q8I407,23504583,124506115,PFE0480c,MAL5P1.98,812839,PF3D7_0509700		cellular_component:apicoplast(GO:0020011)
PF3D7_0509800	5041	16197	71	2251	10.41	phosphatidylinositol 4-kinase, PI4K	PF3D7_0509800,812838,PFE0485w,PI4K,23504584,MAL5P1.99,124506117,Q8I406	K00888	biological_process:phosphatidylinositol biosynthetic process(GO:0006661);biological_process:response to drug(GO:0042493);biological_process:phosphatidylinositol metabolic process(GO:0046488);biological_process:phosphatidylinositol phosphorylation(GO:0046854);biological_process:phosphatidylinositol-mediated signaling(GO:0048015);molecular_function:1-phosphatidylinositol 4-kinase activity(GO:000443…
PF3D7_0509900	945	245	5.32	1262	28.91	conserved Plasmodium protein, unknown function	MAL5P1.100,PF3D7_0509900,23504585,Q8I405,813138,PFE0490w,124506119
PF3D7_0510000	3290	814	7.11	1790	16.5	conserved Plasmodium protein, unknown function	23504586,812837,PFE0495w,Q8I404,124506121,MAL5P1.101,PF3D7_0510000		cellular_component:nucleus(GO:0005634);cellular_component:membrane(GO:0016020);cellular_component:apicoplast(GO:0020011)
PF3D7_0510100	7608	14891	40.15	11656	33.16	conserved Plasmodium protein, unknown function	812835,MAL5P1.102,PFE0500c,124506123,23504587,PF3D7_0510100,Q8I403		cellular_component:nucleus(GO:0005634);molecular_function:RNA binding(GO:0003723)
PF3D7_0510200	2244	4608	42.13	9005	86.87	peptidyl-prolyl cis-trans isomerase, CYP87	PF3D7_0510200,124506125,MAL5P1.103,23504588,Q8I402,CYP87,812836,PFE0505w	K12736	biological_process:protein peptidyl-prolyl isomerization(GO:0000413);biological_process:protein folding(GO:0006457);molecular_function:peptidyl-prolyl cis-trans isomerase activity(GO:0003755);molecular_function:protein binding(GO:0005515);molecular_function:cyclosporin A binding(GO:0016018)
PF3D7_0510300	1101	200	5.54	313	9.14	stripes inner membrane complex protein, putative, SIP	23504589,SIP,812834,Q8I401,124506127,PF3D7_0510300,PFE0510c,MAL5P1.104		cellular_component:inner membrane complex(GO:0070258);cellular_component:cell periphery(GO:0071944)
PF3D7_0510400	1320	666	10.35	599	9.82	conserved Plasmodium protein, unknown function	23504590,124506129,Q8I400,812832,MAL5P1.105,PF3D7_0510400,PFE0515w	K14801	cellular_component:cytoplasm(GO:0005737)
PF3D7_0510500	2520	10999	89.54	14568	125.14	topoisomerase I, TopoI	PF3D7_0510500,23504591,PFE0520c,MAL5P1.106,TopoI,790482,Q8I3Z9,812833,124506131	K03163	biological_process:DNA topological change(GO:0006265);biological_process:response to drug(GO:0042493);cellular_component:nucleus(GO:0005634);cellular_component:chromosome(GO:0005694);molecular_function:DNA binding(GO:0003677);molecular_function:DNA topoisomerase type I activity(GO:0003917);molecular_function:DNA topoisomerase type II (ATP-hydrolyzing) activity(GO:0003918)
PF3D7_0510700	1044	46	0.9	32	0.66	conserved Plasmodium protein, unknown function	23504592,Q8I3Z8,MAL5P1.107,124506133,PFE0530w,PF3D7_0510700,812829
PF3D7_0510800	3383	210	2.23	195	2.19	WD repeat-containing protein, putative	MAL5P1.108,812828,MAL5P1.109,PFE0535w,PFE0540w,C0H4D3,Q8I3Z7,PF3D7_0510800,812830		molecular_function:protein binding(GO:0005515)
PF3D7_0511000	516	23579	937.42	65347	2741.32	translationally-controlled tumor protein homolog, TCTP	812831,PFE0545c,PfTCTP,HRF,PF3D7_0511000,124506139,Q8I3Z5,TCTP,62901380,MAL5P1.110,23504595		biological_process:negative regulation of interleukin-6 production(GO:0032715);cellular_component:cytoplasm(GO:0005737);cellular_component:food vacuole(GO:0020020);molecular_function:calcium ion binding(GO:0005509)
PF3D7_0511100	567	105	5.98	320	19.24	conserved Plasmodium protein, unknown function	PFE0550w,PF3D7_0511100,Q8I3Z4,MAL5P1.111,812823,23504596,124506141
PF3D7_0511200	3004	4142	29.81	10161	77.17	stearoyl-CoA desaturase, SCD	MAL5P1.112,PF3D7_0511200,Q8I0W9,PFE0555w,124506143,SCD,812825,23504597	K00507	biological_process:lipid metabolic process(GO:0006629);biological_process:fatty acid biosynthetic process(GO:0006633);biological_process:oxidation-reduction process(GO:0055114);cellular_component:endoplasmic reticulum(GO:0005783);molecular_function:stearoyl-CoA 9-desaturase activity(GO:0004768)
PF3D7_0511300	4396	1455	7.02	2235	11.37	MORN repeat protein, putative	PFE0560c,PF3D7_0511300,MAL5P1.113,812826,Q8I3Z3		cellular_component:symbiont-containing vacuole membrane(GO:0020005);cellular_component:apicoplast(GO:0020011)
PF3D7_0511400	1146	109	1.95	273	5.16	conserved Plasmodium protein, unknown function	23504599,MAL5P1.114,Q8I3Z2,812938,PFE0565w,PF3D7_0511400,124506147		cellular_component:cytoplasm(GO:0005737);molecular_function:ATP binding(GO:0005524)
PF3D7_0511500	30186	138303	93.99	25331	18.16	RNA pseudouridylate synthase, putative	124506149,PF3D7_0511500,PFE0570w,Q8I3Z1,74862473,23504600,MAL5P1.115,812939		biological_process:pseudouridine synthesis(GO:0001522);biological_process:RNA modification(GO:0009451);molecular_function:RNA binding(GO:0003723);molecular_function:binding(GO:0005488);molecular_function:protein binding(GO:0005515);molecular_function:pseudouridine synthase activity(GO:0009982)
PF3D7_0511600	627	813	26.6	2692	92.94	apical rhoptry neck protein, ARNP	ARNP,124506151,23504601,812936,MAL5P1.116,Q8I3Z0,PF3D7_0511600,PFE0575c
PF3D7_0511700	950	244	9.27	699	28.02	EKC%2FKEOPS complex subunit CGI121, CGI121	812937,PFE0580w,124506153,Q8I3Y9,MAL5P1.117,23504602,CGI121,PF3D7_0511700	K15901	cellular_component:EKC/KEOPS complex(GO:0000408);cellular_component:cytoplasm(GO:0005737);molecular_function:protein binding(GO:0005515)
PF3D7_0511800	1974	21140	238.94	24181	288.39	inositol-3-phosphate synthase, INO1	PFE0585c,MAL5P1.118,812935,INO1,23504603,124506155,PF3D7_0511800,Q8I3Y8	K01858	biological_process:inositol biosynthetic process(GO:0006021);biological_process:phospholipid biosynthetic process(GO:0008654);molecular_function:inositol-3-phosphate synthase activity(GO:0004512)
PF3D7_0511900	2193	286	2.68	261	2.58	conserved Plasmodium protein, unknown function	124506157,PF3D7_0511900,MAL5P1.119,Q8I3Y7,23504604,PFE0590w,812933		cellular_component:cytoplasm(GO:0005737);molecular_function:nucleotide binding(GO:0000166)
PF3D7_0512000	1028	3220	183.49	10353	622.51	prefoldin subunit, putative	226700240,Q8I3Y6,PF3D7_0512000,225631670,MAL5P1.120,PFE0595w,296004528,812934	K04798	biological_process:protein folding(GO:0006457);cellular_component:prefoldin complex(GO:0016272);molecular_function:unfolded protein binding(GO:0051082)
PF3D7_0512100	564	385	20.41	3442	192.52	conserved Plasmodium protein, unknown function	MAL5P1.121,23504606,PFE0600c,PF3D7_0512100,812932,124506161,Q8I3Y5
PF3D7_0512200	1968	1582	16.49	1487	16.36	glutathione synthetase, GS	23504607,MAL5P1.122,GS,PF3D7_0512200,812930,Q8I3Y4,124506163,PFE0605c	K01920	biological_process:glutathione biosynthetic process(GO:0006750);biological_process:response to oxidative stress(GO:0006979);molecular_function:glutathione synthase activity(GO:0004363);molecular_function:ATP binding(GO:0005524)
PF3D7_0512300	783	2147	56.25	3862	106.77	CDK-activating kinase assembly factor, MAT1	124506165,MAT1,PfMAT1,PF3D7_0512300,MAL5P1.123,PFE0610c,Q8I3Y3,812931,23504608	K10842	biological_process:cell cycle(GO:0007049);biological_process:activation of protein kinase activity(GO:0032147);cellular_component:nucleus(GO:0005634);molecular_function:protein binding(GO:0005515);molecular_function:zinc ion binding(GO:0008270)
PF3D7_0512400	705	104	3.03	29	0.89	conserved Plasmodium protein, unknown function	124506167,MAL5P1.124,PFE0615w,Q8I3Y2,812820,PF3D7_0512400,23504609
PF3D7_0512500	2863	916	7.66	2703	23.84	conserved Plasmodium protein, unknown function	PFE0620c,124506169,812821,Q8I3Y1,23504610,MAL5P1.125,PF3D7_0512500
PF3D7_0512600	1454	9566	325.44	20005	718.13	ras-related protein Rab-1B, RAB1b	Q9BHN1,13375179,RAB1b,PF3D7_0512600,Q7K6A8,124506171,MAL5P1.126,PFE0625w,812940,23504611	K07874	;biological_process:intracellular protein transport(GO:0006886);biological_process:nucleocytoplasmic transport(GO:0006913);biological_process:signal transduction(GO:0007165);biological_process:small GTPase mediated signal transduction(GO:0007264);biological_process:protein transport(GO:0015031);biological_process:regulation of vesicle-mediated transport(GO:0060627);cellular_component:intracellula…
PF3D7_0512700	846	4329	104.97	8269	211.58	orotate phosphoribosyltransferase, OPRT	PF3D7_0512700,PfOPRT,Q8I3Y0,MAL5P1.127,23504612,812941,124506173,PFE0630c,20804383,OPRT	K00762	biological_process:nucleoside metabolic process(GO:0009116);molecular_function:orotate phosphoribosyltransferase activity(GO:0004588);molecular_function:protein binding(GO:0005515);molecular_function:protein dimerization activity(GO:0046983)
PF3D7_0512800	4935	1825	7.59	1169	5.13	conserved Plasmodium protein, unknown function	PF3D7_0512800,PFE0635c,MAL5P1.128,124506175,Q8I3X9,23504613,812942
PF3D7_0512900	798	47	1.21	214	5.8	conserved Plasmodium protein, unknown function	PFE0640w,MAL5P1.129,23504614,Q8I3X8,PF3D7_0512900,124506177,812943		cellular_component:intracellular(GO:0005622);cellular_component:cytoplasm(GO:0005737);molecular_function:catalytic activity(GO:0003824)
PF3D7_0513000	810	1462	37.03	3903	104.3	conserved Plasmodium protein, unknown function	MAL5P1.130,PF3D7_0513000,124506179,23504615,PFE0645w,Q8I3X7,812944
PF3D7_0513100	974	1235	33.51	1156	33.1	conserved Plasmodium protein, unknown function	225631671,296004530,MAL5P1.131,C0H4D5,PF3D7_0513100,812945,PFE0650c		cellular_component:cytoplasm(GO:0005737)
PF3D7_0513200	8872	15964	39.49	7316	19.1	conserved Plasmodium protein, unknown function	23504617,PFE0655w,PF3D7_0513200,812946,Q8I3X5,124506183,MAL5P1.132		biological_process:mRNA processing(GO:0006397);cellular_component:nucleus(GO:0005634);molecular_function:RNA binding(GO:0003723)
PF3D7_0513300	738	48605	1351.08	133445	3914.08	purine nucleoside phosphorylase, PNP	MAL5P1.133,PNP,PFE0660c,PF3D7_0513300,18539480,812947,PfPNP,Q8I3X4,124506185,23504618	K00757	biological_process:nucleoside metabolic process(GO:0009116);molecular_function:catalytic activity(GO:0003824)
PF3D7_0513400	1604	935	22.28	2369	59.56	GTP-binding protein, putative	225631672,296004532,MAL5P1.134,PFE0665c,PF3D7_0513400,C0H4D6,812948		biological_process:barrier septum assembly(GO:0000917);molecular_function:GTP binding(GO:0005525);molecular_function:guanyl nucleotide binding(GO:0019001)
PF3D7_0513500	661	814	44.53	1367	78.91	mitochondrial import inner membrane translocase subunit TIM16, putative, PAM16	812949,PFE0670w,23504620,PAM16,PF3D7_0513500,124506189,Q8I3X2,MAL5P1.135		biological_process:protein import into mitochondrial matrix(GO:0030150);biological_process:intracellular protein transmembrane transport(GO:0065002);cellular_component:mitochondrion(GO:0005739);cellular_component:mitochondrial inner membrane(GO:0005743);cellular_component:mitochondrial inner membrane presequence translocase complex(GO:0005744);cellular_component:integral component of membrane(GO:…
PF3D7_0513600	3565	15465	94.93	23735	153.73	deoxyribodipyrimidine photo-lyase, putative	Q8I0W8,PFE0675c,124506191,23504621,812950,MAL5P1.136,PF3D7_0513600	K01669	biological_process:DNA repair(GO:0006281);molecular_function:deoxyribodipyrimidine photo-lyase activity(GO:0003904);molecular_function:DNA photolyase activity(GO:0003913)
PF3D7_0513700	2898	241	2.24	279	2.74	secreted ookinete protein, putative, PSOP12	PF3D7_0513700,PFE0685w,812951,PSOP12,C0H4D7,MAL5P1.137,PFE0680w,296004534,225631673		cellular_component:cell surface(GO:0009986)
PF3D7_0513800	624	1683	55.33	3260	113.09	ras-related protein Rab-1A, RAB1a	Q8I3W9,PFE0690c,MAL5P1.139,812953,RAB1a,6525224,124506197,PF3D7_0513800,23504624	K07874	;biological_process:intracellular protein transport(GO:0006886);biological_process:nucleocytoplasmic transport(GO:0006913);biological_process:signal transduction(GO:0007165);biological_process:small GTPase mediated signal transduction(GO:0007264);biological_process:protein transport(GO:0015031);biological_process:regulation of vesicle-mediated transport(GO:0060627);cellular_component:intracellula…
PF3D7_0513900	926	390	10.71	2355	68.24	conserved Plasmodium protein, unknown function	124506199,MAL5P1.140,812954,PFE0695w,PF3D7_0513900,23504625,Q8I3W8		cellular_component:membrane(GO:0016020)
PF3D7_0514000	1849	577	9.37	1307	22.4	tubulin--tyrosine ligase, putative, TTL	TTL,PF3D7_0514000,296004536,MAL5P1.141,PFE0700c,812955,225631674,C0H4D8	K16603	biological_process:cellular protein modification process(GO:0006464);molecular_function:tubulin-tyrosine ligase activity(GO:0004835)
PF3D7_0514100	4326	2155	10.22	1665	8.33	ATP-dependent DNA helicase UvrD, UvrD	PFE0705c,23504627,812956,MAL5P1.142,124506203,Q8I3W6,UvrD,PF3D7_0514100	K03657	cellular_component:nucleus(GO:0005634);molecular_function:DNA binding(GO:0003677);molecular_function:protein binding(GO:0005515);molecular_function:ATP binding(GO:0005524);molecular_function:hydrolase activity(GO:0016787);molecular_function:ATP-dependent 3'-5' DNA helicase activity(GO:0043140);molecular_function:single-stranded DNA-dependent ATPase activity(GO:0043142)
PF3D7_0514200	2604	2453	19.32	4165	34.62	conserved Plasmodium protein, unknown function	812957,23504628,Q8I3W5,PF3D7_0514200,124506205,PFE0710w,MAL5P1.143		cellular_component:membrane(GO:0016020);cellular_component:apicoplast(GO:0020011)
PF3D7_0514300	3387	3482	21.09	7127	45.55	aspartate--tRNA ligase, putative	PF3D7_0514300,124506207,812958,MAL5P1.144,23504629,PFE0715w,Q8I3W4	K01876	biological_process:tRNA aminoacylation for protein translation(GO:0006418);biological_process:aspartyl-tRNA aminoacylation(GO:0006422);cellular_component:cytoplasm(GO:0005737);cellular_component:apicoplast(GO:0020011);molecular_function:nucleotide binding(GO:0000166);molecular_function:aminoacyl-tRNA ligase activity(GO:0004812);molecular_function:aspartate-tRNA ligase activity(GO:0004815);molecul…
PF3D7_0514500	1304	189	5.98	391	13.06	conserved Plasmodium membrane protein, unknown function	812959,225631675,C0H4D9,296004538,MAL5P1.145,PF3D7_0514500,PFE0725c		cellular_component:membrane(GO:0016020)
PF3D7_0514600	1347	1782	51.42	2294	69.84	ribose 5-phosphate epimerase, putative	812960,Q8I3W2,23504631,PF3D7_0514600,PFE0730c,MAL5P1.146,124506211	K01807	biological_process:pentose-phosphate shunt, non-oxidative branch(GO:0009052);molecular_function:ribose-5-phosphate isomerase activity(GO:0004751)
PF3D7_0514700	4683	120	0.53	158	0.73	conserved Plasmodium protein, unknown function	PF3D7_0514700,MAL5P1.147,812961,23504632,124506213,Q8I3W1,PFE0735w
PF3D7_0514800	2712	984	7.44	317	2.53	kinase, putative	812962,124506215,PFE0740c,PF3D7_0514800,23504633,Q8I3W0,MAL5P1.148		molecular_function:inositol-1,4,5-trisphosphate 3-kinase activity(GO:0008440)
PF3D7_0514900	1317	1713	26.68	2349	38.61	conserved Plasmodium protein, unknown function	PFE0745w,MAL5P1.149,23504634,PF3D7_0514900,812963,Q8I3V9,124506217
PF3D7_0515000	2547	16137	129.97	15330	130.29	pre-mRNA-splicing factor CWC2, putative, CWC2	23504635,PF3D7_0515000,812964,PFE0750c,Q8I3V8,124506219,MAL5P1.150,CWC2		biological_process:spliceosomal snRNP assembly(GO:0000387);biological_process:mRNA splicing, via spliceosome(GO:0000398);biological_process:positive regulation of cell cycle(GO:0045787);cellular_component:spliceosomal complex(GO:0005681);molecular_function:nucleic acid binding(GO:0003676);molecular_function:zinc ion binding(GO:0008270);molecular_function:metal ion binding(GO:0046872)
PF3D7_0515100	1763	621	8.68	764	11.27	rhomboid protease ROM9, ROM9	MAL5P1.151,PF3D7_0515100,23504636,ROM9,812965,124506221,Q8I3V7,PFE0755c		biological_process:proteolysis(GO:0006508);cellular_component:integral component of membrane(GO:0016021);molecular_function:serine-type endopeptidase activity(GO:0004252)
PF3D7_0515200	664	176	8.42	360	18.16	conserved Plasmodium protein, unknown function	812966,PF3D7_0515200,23504637,MAL5P1.152,124506223,PFE0760w,Q8I3V6
PF3D7_0515300	6402	7882	25.26	5868	19.84	phosphatidylinositol 3-kinase, PI3K	PF3D7_0515300,PFE0765w,124506225,PI3K,23504638,PfPI3K,VPS34,MAL5P1.153,812967,Q8I3V5	K00914	biological_process:endocytosis(GO:0006897);biological_process:response to drug(GO:0042493);biological_process:phosphatidylinositol metabolic process(GO:0046488);biological_process:phosphatidylinositol phosphorylation(GO:0046854);biological_process:intracellular transport(GO:0046907);biological_process:phosphatidylinositol-mediated signaling(GO:0048015);cellular_component:cytoplasm(GO:0005737);cel…
PF3D7_0515400	3028	6676	59.91	4205	39.82	conserved Plasmodium protein, unknown function	812968,225631676,296004540,PFE0770w,MAL5P1.154,PF3D7_0515400,C0H4E0
PF3D7_0515500	3549	336	2.39	1650	12.39	amino acid transporter, putative	23504640,812969,PF3D7_0515500,124506229,PFE0775c,MAL5P1.155,Q8I3V3		biological_process:neurotransmitter transport(GO:0006836);cellular_component:integral component of membrane(GO:0016021);molecular_function:neurotransmitter:sodium symporter activity(GO:0005328)
PF3D7_0515600	5448	748	4.09	2002	11.55	conserved Plasmodium protein, unknown function	PF3D7_0515600,MAL5P1.156,23504641,PFE0780w,Q8I3V2,124506231,812970		biological_process:phosphate ion transport(GO:0006817);cellular_component:cytoplasm(GO:0005737);cellular_component:membrane(GO:0016020)
PF3D7_0515700	1371	55733	833.93	117151	1849.66	glideosome-associated protein 40, putative, GAP40	812971,124506233,PF3D7_0515700,Q8I3V1,23504642,PFE0785c,MAL5P1.157,GAP40		cellular_component:inner membrane complex(GO:0070258)
PF3D7_0515800	255	670	53.9	2160	183.36	BolA-like protein, putative	PF3D7_0515800,MAL5P1.158,Q8I3V0,PFE0790c,812972,23504643,124506235
PF3D7_0515900	987	781	16.23	1095	24.01	NLI interacting factor-like phosphatase, putative, NIF2	812973,PF3D7_0515900,Q8I3U9,MAL5P1.159,NIF2,PFE0795c,124506237,23504645	K15731	cellular_component:cytoplasm(GO:0005737);molecular_function:protein binding(GO:0005515);molecular_function:phosphatase activity(GO:0016791)
PF3D7_0516000	3367	1455	9.17	2209	14.69	RAP protein, putative	PFE0800w,MAL5P1.160,812974,Q8I3U8,124506239,PF3D7_0516000,23504646
PF3D7_0516100	7376	1494	4.25	2169	6.52	cation-transporting ATPase 1, ATPase1	PF3D7_0516100,23504647,ATPase1,Q8I3U7,812976,124506241,PFE0805w,MAL5P1.161	K14951	biological_process:cation transport(GO:0006812);cellular_component:membrane(GO:0016020);cellular_component:integral component of membrane(GO:0016021);cellular_component:apicoplast(GO:0020011);molecular_function:nucleotide binding(GO:0000166);molecular_function:ATP binding(GO:0005524);molecular_function:cation transmembrane transporter activity(GO:0008324);molecular_function:ATPase activity, coupl…
PF3D7_0516200	806	31254	1406.04	38713	1837.71	40S ribosomal protein S11	23504648,Q8I3U6,PFE0810c,812977,124506243,MAL5P1.162,PF3D7_0516200	K02955	biological_process:translation(GO:0006412);cellular_component:intracellular(GO:0005622);cellular_component:ribosome(GO:0005840);cellular_component:cytosolic small ribosomal subunit(GO:0022627);molecular_function:RNA binding(GO:0003723);molecular_function:structural constituent of ribosome(GO:0003735)
PF3D7_0516300	2046	4774	47.87	1823	19.29	tRNA pseudouridine synthase, putative	124506245,812978,Q8I3U5,PF3D7_0516300,PFE0815w,MAL5P1.163,23504649		biological_process:pseudouridine synthesis(GO:0001522);biological_process:tRNA processing(GO:0008033);biological_process:RNA modification(GO:0009451);cellular_component:apicoplast(GO:0020011);molecular_function:RNA binding(GO:0003723);molecular_function:pseudouridine synthase activity(GO:0009982)
PF3D7_0516400	1008	1780	36.23	4024	86.41	phosducin-like protein, putative, PhLP3	PF3D7_0516400,PFE0820c,PhLP3,23504650,124506247,812979,Q8I3U4,MAL5P1.164		cellular_component:cytoplasm(GO:0005737)
PF3D7_0516500	2152	1817	28.05	2760	44.95	metabolite%2Fdrug transporter, putative	PF3D7_0516500,296004542,MAL5P1.165,225631677,PFE0825w,812980,C0H4E1		biological_process:transport(GO:0006810);biological_process:transmembrane transport(GO:0055085);cellular_component:integral component of membrane(GO:0016021);molecular_function:transporter activity(GO:0005215)
PF3D7_0516600	4833	3572	15.16	2727	12.21	sporozoite surface antigen MB2, MB2	PFE0830c,124506251,MAL5P1.166,MB2,PF3D7_0516600,812981,23504652,Q8I3U2,PfMB2,IF2b	K02519	biological_process:translation(GO:0006412);cellular_component:nucleus(GO:0005634);cellular_component:cytoplasm(GO:0005737);cellular_component:cytosol(GO:0005829);cellular_component:plasma membrane(GO:0005886);cellular_component:symbiont-containing vacuole(GO:0020003);molecular_function:RNA binding(GO:0003723);molecular_function:GTPase activity(GO:0003924);molecular_function:GTP binding(GO:0005525…
PF3D7_0516700	4287	19699	101.05	5134	27.79	ubiquitin carboxyl-terminal hydrolase 2, putative	MAL5P1.167,PF3D7_0516700,23504653,124506253,Q8I3U1,812982,PFE0835w	K11835	biological_process:ubiquitin-dependent protein catabolic process(GO:0006511);biological_process:protein deubiquitination(GO:0016579);;molecular_function:ubiquitin-specific protease activity(GO:0004843)
PF3D7_0516800	7137	13437	38.62	16142	48.96	transcription factor with AP2 domain,s, ApiAP2	MAL5P1.168,124506255,Q8I3U0,PFE0840c,23504654,PF3D7_0516800,812983,ApiAP2		biological_process:regulation of transcription, DNA-templated(GO:0006355);molecular_function:sequence-specific DNA binding transcription factor activity(GO:0003700)
PF3D7_0516900	1011	53882	1411.69	34170	944.64	60S ribosomal protein L2, RPL2	812984,PF3D7_0516900,124506257,PFE0845c,MAL5P1.169,23504655,Q8I3T9,RPL2	K02938	biological_process:translation(GO:0006412);cellular_component:intracellular(GO:0005622);cellular_component:ribosome(GO:0005840);cellular_component:cytosolic large ribosomal subunit(GO:0022625);molecular_function:structural constituent of ribosome(GO:0003735)
PF3D7_0517000	911	52834	2176.41	100151	4353.21	60S ribosomal protein L12, putative	Q8I3T8,PFE0850c,296004544,PF3D7_0517000,812985,225631678,PFE0850w	K02870	biological_process:translation(GO:0006412);cellular_component:ribosome(GO:0005840);molecular_function:structural constituent of ribosome(GO:0003735)
PF3D7_0517100	1431	650	9.32	1037	15.69	conserved Plasmodium protein, unknown function	812986,MAL5P1.171,296004546,C0H4E2,225631679,PFE0855c,PF3D7_0517100		cellular_component:cytoplasm(GO:0005737);molecular_function:DNA binding(GO:0003677)
PF3D7_0517200	1899	2336	25.24	212	2.42	conserved Plasmodium protein, unknown function	Q8I3T6,MAL5P1.172,PFE0860c,23504658,812987,PF3D7_0517200,124506263		biological_process:transcription, DNA-templated(GO:0006351);cellular_component:cytoplasm(GO:0005737);cellular_component:membrane(GO:0016020);cellular_component:integral component of membrane(GO:0016021)
PF3D7_0517300	1071	33866	774.51	18517	446.85	serine%2Farginine-rich splicing factor 1, SR1	SR1,Q8I3T5,MAL5P1.173,PFE0865c,PF3D7_0517300,225631680,296004548,812988	K12890	biological_process:mRNA processing(GO:0006397);biological_process:RNA splicing(GO:0008380);biological_process:regulation of mRNA splicing, via spliceosome(GO:0048024);cellular_component:nucleus(GO:0005634);cellular_component:spliceosomal complex(GO:0005681);cellular_component:cytoplasm(GO:0005737);molecular_function:nucleic acid binding(GO:0003676);molecular_function:RNA binding(GO:0003723)
PF3D7_0517400	3756	10431	62.46	11675	73.77	FACT complex subunit SPT16, putative, FACT-L	23504660,PF3D7_0517400,124506267,MAL5P1.174,PFE0870w,812989,FACT-L,Q8I3T4		biological_process:transcription, DNA-templated(GO:0006351);biological_process:cellular process(GO:0009987);cellular_component:nucleus(GO:0005634)
PF3D7_0517500	2514	522	4.26	309	2.66	UTP--glucose-1-phosphate uridylyltransferase, putative	PF3D7_0517500,MAL5P1.175,C0H4E3,812990,PFE0875c		biological_process:metabolic process(GO:0008152);cellular_component:cytoplasm(GO:0005737);cellular_component:apicoplast(GO:0020011);molecular_function:UTP:glucose-1-phosphate uridylyltransferase activity(GO:0003983);molecular_function:nucleotidyltransferase activity(GO:0016779);molecular_function:uridylyltransferase activity(GO:0070569)
PF3D7_0517600	879	384	8.96	509	12.53	F-actin-capping protein subunit beta, putative, CPbeta	PF3D7_0517600,812991,23504662,CPbeta,MAL5P1.176,Q8I3T2,124506271,PFE0880c	K10365	biological_process:actin cytoskeleton organization(GO:0030036);biological_process:entry into host cell(GO:0030260);biological_process:barbed-end actin filament capping(GO:0051016);biological_process:actin filament capping(GO:0051693);cellular_component:cytoplasm(GO:0005737);cellular_component:F-actin capping protein complex(GO:0008290);molecular_function:actin binding(GO:0003779)
PF3D7_0517700	2151	37303	355.76	36309	365.39	eukaryotic translation initiation factor 3 subunit B, putative, EIF3B	EIF3B,812992,124506273,PF3D7_0517700,MAL5P1.177,PFE0885w,23504663,Q8I3T1	K03253	biological_process:translational initiation(GO:0006413);cellular_component:eukaryotic translation initiation factor 3 complex(GO:0005852);molecular_function:nucleic acid binding(GO:0003676);molecular_function:RNA binding(GO:0003723);molecular_function:translation initiation factor activity(GO:0003743);molecular_function:protein binding(GO:0005515);molecular_function:translation initiation factor …
PF3D7_0517800	837	105	3	288	8.69	apicortin, putative	812993,MAL5P1.178,PF3D7_0517800,296004552,PFE0890c,C0H4E4,225631682		biological_process:intracellular signal transduction(GO:0035556);molecular_function:nucleotide binding(GO:0000166)
PF3D7_0517900	1883	4169	50.82	8462	108.84	zinc finger protein, putative	PF3D7_0517900,PFE0895c,225631683,296004554,MAL5P1.179,C0H4E5,812994		cellular_component:intracellular(GO:0005622);molecular_function:zinc ion binding(GO:0008270)
PF3D7_0518000	1775	3228	81.45	4700	125.14	conserved protein, unknown function	C0H4E6,812995,225631684,MAL5P1.180,PFE0900w,296004556,PF3D7_0518000	K13125	biological_process:protein ubiquitination(GO:0016567);biological_process:regulation of nitric-oxide synthase activity(GO:0050999);cellular_component:ubiquitin ligase complex(GO:0000151);cellular_component:nucleus(GO:0005634);cellular_component:cytoplasm(GO:0005737);molecular_function:ubiquitin-protein transferase activity(GO:0004842)
PF3D7_0518100	4247	2517	12.47	2662	13.92	RAP protein, putative	PF3D7_0518100,23504667,812996,Q8I3S7,MAL5P1.181,124506281,PFE0905w
PF3D7_0518200	396	3001	155.46	19332	1056.73	SWIB%2FMDM2 domain-containing protein, putative	MAL5P1.182,PFE0910w,812997,PF3D7_0518200,296004558,225631685,C0H4E7	K15223	biological_process:transcription, DNA-templated(GO:0006351);biological_process:regulation of transcription, DNA-templated(GO:0006355);biological_process:chromatin modification(GO:0016568);cellular_component:nucleus(GO:0005634);molecular_function:protein binding(GO:0005515)
PF3D7_0518300	1168	12034	341.45	42075	1259.71	proteasome subunit beta type-1, putative	296004560,225631686,C0H4E8,MAL5P1.183,812998,PF3D7_0518300,PFE0915c	K02732	biological_process:ubiquitin-dependent protein catabolic process(GO:0006511);biological_process:proteolysis involved in cellular protein catabolic process(GO:0051603);cellular_component:proteasome core complex(GO:0005839);molecular_function:endopeptidase activity(GO:0004175);molecular_function:threonine-type endopeptidase activity(GO:0004298)
PF3D7_0518400	690	36	1.07	82	2.57	cyclin, CYC3	124506287,23504670,MAL5P1.184,Pfcyc-3,812999,Q8T357,19572722,Q7K6A7,CYC3,PFE0920c,PF3D7_0518400		biological_process:regulation of cyclin-dependent protein serine/threonine kinase activity(GO:0000079);biological_process:negative regulation of cyclin-dependent protein serine/threonine kinase activity(GO:0045736);biological_process:regulation of cell cycle(GO:0051726);molecular_function:protein kinase binding(GO:0019901)
PF3D7_0518500	3372	11403	69.37	7863	50.48	ATP-dependent RNA helicase DDX23, putative, DDX23	124506289,23504671,PRP28,813000,Q8I0W7,MAL5P1.185,DDX23,PFE0925c,PF3D7_0518500	K12858	cellular_component:apicoplast(GO:0020011);molecular_function:nucleic acid binding(GO:0003676);molecular_function:helicase activity(GO:0004386);molecular_function:ATP binding(GO:0005524);molecular_function:ATP-dependent helicase activity(GO:0008026)
PF3D7_0518600	3831	4846	25.95	8439	47.68	WD repeat-containing protein 26, putative, WDR26	813001,124506291,PFE0930w,Q8I3S4,23504672,PF3D7_0518600,MAL5P1.186,WDR26		molecular_function:protein binding(GO:0005515)
PF3D7_0518700	6364	1725	6.22	1588	6.05	mRNA-binding protein PUF1, PUF1	PfPuf1,813002,24849849,23504673,PFE0935c,PUF1,Q8I3S3,MAL5P1.187,PF3D7_0518700,124506293		biological_process:regulation of translation(GO:0006417);biological_process:regulation of RNA stability(GO:0043487);molecular_function:RNA binding(GO:0003723);molecular_function:binding(GO:0005488)
PF3D7_0518800	1354	63	2.11	55	1.95	secreted ookinete protein, putative, PSOP13	PSOP13,225631687,PFE0945c,MAL5P1.188,296004562,813003,C0H4E9,PFE0940c,PF3D7_0518800		cellular_component:nucleus(GO:0005634)
PF3D7_0518900	902	135	4.73	196	7.25	conserved Plasmodium protein, unknown function	MAL5P1.190,813005,Q8I3S0,124506299,PF3D7_0518900,PFE0950c,23504676		cellular_component:cytoplasm(GO:0005737)
PF3D7_0519000	882	794	18.47	3193	78.36	histone RNA hairpin-binding protein, putative, SLBP	124506301,Q8I3R9,23504677,MAL5P1.191,813006,PFE0955w,PF3D7_0519000,SLBP	K18710	biological_process:mRNA processing(GO:0006397);cellular_component:nucleus(GO:0005634);cellular_component:cytoplasm(GO:0005737);molecular_function:mRNA binding(GO:0003729)
PF3D7_0519100	375	905	49.51	5570	321.52	mitochondrial ribosomal protein L14 precursor, putative	C0H4F0,225631688,MAL5P1.192,296004564,PFE0960w,813007,PF3D7_0519100		biological_process:translation(GO:0006412);cellular_component:ribosome(GO:0005840);molecular_function:structural constituent of ribosome(GO:0003735)
PF3D7_0519200	1218	17763	731.72	19877	863.98	V-type proton ATPase 16 kDa proteolipid subunit	PFE0965c,124506305,MAL5P1.193,56718808,23504679,813008,Q8I3R7,PF3D7_0519200	K02155	biological_process:hydrogen transport(GO:0006818);biological_process:ATP hydrolysis coupled proton transport(GO:0015991);cellular_component:membrane(GO:0016020);cellular_component:proton-transporting V-type ATPase, V0 domain(GO:0033179);molecular_function:hydrogen ion transmembrane transporter activity(GO:0015078);molecular_function:proton-transporting ATPase activity, rotational mechanism(GO:004…
PF3D7_0519300	1947	1582	16.67	5189	57.69	cytochrome c oxidase assembly protein, heme A%3A farnesyltransferase, putative	124506307,Q8I0W6,PFE0970w,PF3D7_0519300,23504680,MAL5P1.194,813009	K02257	biological_process:heme O biosynthetic process(GO:0048034);cellular_component:integral component of membrane(GO:0016021);molecular_function:prenyltransferase activity(GO:0004659);molecular_function:protoheme IX farnesyltransferase activity(GO:0008495)
PF3D7_0519400	740	64112	3271.67	122446	6593.3	40S ribosomal protein S24, RPS24	MAL5P1.195,PFE0975c,23504681,PF3D7_0519400,124506309,813010,RPS24,Q8I3R6	K02974	biological_process:translation(GO:0006412);cellular_component:intracellular(GO:0005622);cellular_component:ribosome(GO:0005840);cellular_component:cytosolic small ribosomal subunit(GO:0022627);molecular_function:structural constituent of ribosome(GO:0003735)
PF3D7_0519500	7678	7821	21.49	2550	7.39	carbon catabolite repressor protein 4, putative, CCR4	Q8I3R5,MAL5P1.196,PF3D7_0519500,124506311,813011,PFE0980c,23504682,CCR4	K12603
PF3D7_0519600	2268	4711	42.61	6904	65.89	zinc finger protein, putative	PFE0985w,23504683,PF3D7_0519600,MAL5P1.197,813012,124506313,Q8I3R4		cellular_component:nucleus(GO:0005634);molecular_function:zinc ion binding(GO:0008270)
PF3D7_0519700	2074	19680	697.27	9491	354.83	conserved Plasmodium protein, unknown function	296004566,C0H4F1,225631689,PFE0990w,MAL5P1.198,PF3D7_0519700,813013
PF3D7_0519800	2190	12111	123.79	4841	52.21	conserved protein, unknown function	MAL5P1.199,PFE0995c,Q8I3R2,124506317,813014,PF3D7_0519800,23504685		cellular_component:nucleus(GO:0005634);cellular_component:cytoplasm(GO:0005737)
PF3D7_0519900	1578	774	10.06	1884	25.84	conserved Plasmodium protein, unknown function	813015,23504686,MAL5P1.200,PFE1000c,PF3D7_0519900,Q8I3R1,124506319		cellular_component:apicoplast(GO:0020011)
PF3D7_0520000	931	68402	2461.79	99584	3781.8	40S ribosomal protein S9, putative	23504687,813016,Q8I3R0,124506321,PFE1005w,MAL5P1.201,PF3D7_0520000	K02997	biological_process:translation(GO:0006412);cellular_component:intracellular(GO:0005622);cellular_component:small ribosomal subunit(GO:0015935);molecular_function:RNA binding(GO:0003723);molecular_function:structural constituent of ribosome(GO:0003735);molecular_function:rRNA binding(GO:0019843)
PF3D7_0520100	2727	3264	31.57	3478	35.5	protein phosphatase PPM9, putative, PPM9	296004568,C0H4F2,PF3D7_0520100,PPM9,MAL5P1.202,PFE1010w,225631690,813017		biological_process:protein dephosphorylation(GO:0006470);molecular_function:catalytic activity(GO:0003824);molecular_function:protein serine/threonine phosphatase activity(GO:0004722)
PF3D7_0520200	2094	2565	25.13	4363	45.1	conserved Plasmodium protein, unknown function	124506325,PF3D7_0520200,Q8I3Q8,813018,MAL5P1.203,PFE1015c,23504689		molecular_function:(+)-abscisic acid 8'-hydroxylase activity(GO:0010295)
PF3D7_0520300	656	1441	94.75	5064	351.34	U6 snRNA-associated Sm-like protein LSm2, putative, LSM2	PFE1020w,PF3D7_0520300,124506327,Q8I3Q7,LSM2,23504690,813019,MAL5P1.204	K12621	biological_process:mRNA processing(GO:0006397)
PF3D7_0520400	906	957	21.67	4360	104.17	conserved Plasmodium protein, unknown function	PFE1025c,23504691,PF3D7_0520400,813020,MAL5P1.205,124506329,Q8I3Q6		biological_process:regulation of transcription, DNA-templated(GO:0006355);cellular_component:membrane(GO:0016020);molecular_function:DNA binding(GO:0003677)
PF3D7_0520500	933	1143	25.13	3398	78.84	phosphomethylpyrimidine kinase, putative	PFE1030c,MAL5P1.206,Q8I3Q5,23504692,813021,PF3D7_0520500,124506331		biological_process:thiamine biosynthetic process(GO:0009228);molecular_function:kinase activity(GO:0016301)
PF3D7_0520600	1232	8572	383.11	11569	545.59	bis,5%27-nucleosyl-tetraphosphatase %5Basymmetrical%5D	813022,C0H4F3,PF3D7_0520600,MAL5P1.207,296004570,PFE1035c,225631691	K01518	molecular_function:bis(5'-nucleosyl)-tetraphosphatase (asymmetrical) activity(GO:0004081);molecular_function:hydrolase activity(GO:0016787)
PF3D7_0520700	2925	746	5.23	361	2.67	conserved Plasmodium protein, unknown function	MAL5P1.208,124506335,23504694,Q8I3Q4,PF3D7_0520700,813023,PFE1040c		biological_process:transcription, DNA-templated(GO:0006351);cellular_component:nucleus(GO:0005634)
PF3D7_0520800	6165	5223	17.38	5044	17.71	conserved Plasmodium protein, unknown function	PFE1045c,PF3D7_0520800,813024,23504695,MAL5P1.209,124506337,Q8I3Q3		cellular_component:nucleus(GO:0005634);cellular_component:apicoplast(GO:0020011);molecular_function:nucleotide binding(GO:0000166)
PF3D7_0520900	1440	37294	531.29	92037	1383.52	S-adenosyl-L-homocysteine hydrolase, SAHH	SAHH,56554258,124506339,MAL5P1.210,56554255,23504696,56554257,78099800,P50250,PFE1050w,22087607,56554256,PF3D7_0520900,813025	K01251	biological_process:one-carbon metabolic process(GO:0006730);molecular_function:adenosylhomocysteinase activity(GO:0004013)
PF3D7_0521000	1691	7440	98.03	12312	171.17	conserved Plasmodium protein, unknown function	Q8I3Q2,23504697,PFE1055c,PF3D7_0521000,813026,124506341,MAL5P1.211		cellular_component:intracellular(GO:0005622);molecular_function:nucleotide binding(GO:0000166)
PF3D7_0521100	5654	107	0.48	787	3.72	conserved Plasmodium protein, unknown function	PFE1060c,813027,MAL5P1.212,PF3D7_0521100,124506343,Q8I3Q1,23504698		molecular_function:ATP binding(GO:0005524)
PF3D7_0521200	987	191	3.97	815	17.87	conserved Plasmodium protein, unknown function	MAL5P1.213,296004572,225631692,PF3D7_0521200,C0H4F4,813028,PFE1065w		cellular_component:cytoplasm(GO:0005737)
PF3D7_0521300	4387	4624	23.49	1573	8.43	conserved Plasmodium protein, unknown function	124506347,PFE1070c,PF3D7_0521300,813029,23504700,Q8I3P9,MAL5P1.214		cellular_component:myosin complex(GO:0016459);molecular_function:motor activity(GO:0003774);molecular_function:actin binding(GO:0003779);molecular_function:protein binding(GO:0005515);molecular_function:calmodulin binding(GO:0005516);molecular_function:ATP binding(GO:0005524);molecular_function:zinc ion binding(GO:0008270)
PF3D7_0521400	1689	1429	17.36	5086	65.18	conserved Plasmodium protein, unknown function	124506349,PF3D7_0521400,Q8I3P8,MAL5P1.215,23504701,813030,PFE1075c		biological_process:transcription, DNA-templated(GO:0006351);biological_process:DNA-templated transcription, termination(GO:0006353);biological_process:regulation of transcription, DNA-templated(GO:0006355);biological_process:rRNA processing(GO:0006364);biological_process:mRNA processing(GO:0006397);cellular_component:intracellular(GO:0005622);cellular_component:nucleus(GO:0005634);cellular_compon…
PF3D7_0521500	1695	819	11.48	2910	43.03	ribosomal large subunit pseudouridylate synthase, putative	PFE1080w,813031,Q8I3P7,124506351,23504702,MAL5P1.216,PF3D7_0521500	K01718	biological_process:pseudouridine synthesis(GO:0001522);biological_process:rRNA processing(GO:0006364);biological_process:RNA modification(GO:0009451);molecular_function:RNA binding(GO:0003723);molecular_function:pseudouridylate synthase activity(GO:0004730);molecular_function:pseudouridine synthase activity(GO:0009982)
PF3D7_0521600	291	314	22.14	544	40.47	conserved Plasmodium protein, unknown function	PFE1082c,C0H4F5,PF3D7_0521600,296004574,9221856,225631693
PF3D7_0521700	2526	727	5.9	429	3.68	DEAD%2FDEAH box ATP-dependent RNA helicase, putative	Q8I3P6,PFE1085w,124506353,23504703,PF3D7_0521700,813032,156072128,MAL5P1.217	K13177	molecular_function:nucleic acid binding(GO:0003676);molecular_function:helicase activity(GO:0004386);molecular_function:protein binding(GO:0005515);molecular_function:ATP binding(GO:0005524);molecular_function:ATP-dependent helicase activity(GO:0008026)
PF3D7_0521800	2519	641	6.89	2429	27.56	nucleotide binding protein, putative	PFE1090w,PF3D7_0521800,C0H4F6,813033,MAL5P1.218		molecular_function:ATP binding(GO:0005524)
PF3D7_0521900	6488	955	3.68	1397	5.68	conserved Plasmodium protein, unknown function	Q8I3P4,813034,MAL5P1.219,PF3D7_0521900,PFE1095w		cellular_component:cytoplasm(GO:0005737);cellular_component:myosin complex(GO:0016459);molecular_function:motor activity(GO:0003774);molecular_function:actin binding(GO:0003779);molecular_function:calmodulin binding(GO:0005516);molecular_function:ATP binding(GO:0005524)
PF3D7_0522000	923	1830	115.87	5693	380.35	conserved Plasmodium protein, unknown function	23504706,813035,Q8I3P3,PFE1100w,MAL5P1.220,PF3D7_0522000,124506359		biological_process:transcription, DNA-templated(GO:0006351);molecular_function:DNA binding(GO:0003677);molecular_function:DNA-directed RNA polymerase activity(GO:0003899);molecular_function:nucleotidyltransferase activity(GO:0016779);molecular_function:protein dimerization activity(GO:0046983)
PF3D7_0522100	2292	3301	29.55	3526	33.3	conserved Plasmodium protein, unknown function	MAL5P1.221,813036,23504707,124506361,PF3D7_0522100,Q8I3P2,PFE1105c
PF3D7_0522200	760	3007	175.74	9206	567.74	transcription initiation factor TFIID subunit 10, putative, TAF10	813037,PF3D7_0522200,PFE1110w,124506363,Q8I3P1,TAF10,MAL5P1.222,23504708		cellular_component:nucleus(GO:0005634);cellular_component:cytoplasm(GO:0005737)
PF3D7_0522300	2232	6941	172.59	6809	178.65	S-adenosylmethionine-dependent methyltransferase, putative	MAL5P1.223,PFE1115c,296004578,225631695,813038,C0H4F7,PF3D7_0522300	K19306	biological_process:metabolic process(GO:0008152);molecular_function:methyltransferase activity(GO:0008168);molecular_function:S-adenosylmethionine-dependent methyltransferase activity(GO:0008757)
PF3D7_0522400	28479	19768	14.52	12698	9.84	conserved Plasmodium protein, unknown function	225631696,813039,MAL5P1.224,296004580,C0H4F8,PF3D7_0522400,PFE1120w		biological_process:protein localization(GO:0008104);biological_process:protein transport(GO:0015031)
PF3D7_0522500	807	1107	45.33	4494	194.17	50S ribosomal protein L17, apicoplast, putative, RPL17	225631697,MAL5P1.225,C0H4F9,PF3D7_0522500,RPL17,813040,PFE1125w,296004582		biological_process:translation(GO:0006412);cellular_component:intracellular(GO:0005622);cellular_component:mitochondrial large ribosomal subunit(GO:0005762);cellular_component:ribosome(GO:0005840);molecular_function:structural constituent of ribosome(GO:0003735)
PF3D7_0522600	1452	2231	31.52	1800	26.83	inner membrane complex protein	PF3D7_0522600,MAL5P1.226,23504712,PFE1130w,124506371,813041,Q8I3N7		biological_process:magnesium ion transport(GO:0015693);cellular_component:membrane(GO:0016020);cellular_component:integral component of membrane(GO:0016021);cellular_component:inner membrane complex(GO:0070258);molecular_function:magnesium ion transmembrane transporter activity(GO:0015095)
PF3D7_0522700	1107	636	24.43	3898	158.01	iron-sulfur assembly protein, putative, SufA	PFE1135w,PF3D7_0522700,Q8I3N6,813042,23504713,MAL5P1.227,124506373,SufA		biological_process:iron-sulfur cluster assembly(GO:0016226);cellular_component:apicoplast(GO:0020011);molecular_function:structural molecule activity(GO:0005198);molecular_function:iron-sulfur cluster binding(GO:0051536)
PF3D7_0522800	748	3109	143.65	5381	262.34	G10 protein, putative	MAL5P1.228,PFE1140c,Q8I3N5,23504714,124506375,813043,PF3D7_0522800	K12873	cellular_component:nucleus(GO:0005634)
PF3D7_0522900	4659	693	3.05	561	2.61	zinc finger protein, putative	MAL5P1.229,813044,PF3D7_0522900,Q8I3N4,23504715,124506377,PFE1145w		cellular_component:nucleus(GO:0005634);molecular_function:nucleic acid binding(GO:0003676);molecular_function:RNA binding(GO:0003723);molecular_function:zinc ion binding(GO:0008270)
PF3D7_0523000	4260	53762	258.89	13932	70.79	multidrug resistance protein 1, MDR1	PFE1150w,MDR1,813045,MAL5P1.230,PfMDR1,Pgh1,ABCB1,126936,160399,Q7K6A5,4261570,PF3D7_0523000,23504716,124506379,9936	K05658	biological_process:transport(GO:0006810);biological_process:response to drug(GO:0042493);biological_process:transmembrane transport(GO:0055085);cellular_component:integral component of membrane(GO:0016021);cellular_component:food vacuole(GO:0020020);molecular_function:nucleotide binding(GO:0000166);molecular_function:ATP binding(GO:0005524);molecular_function:drug transmembrane transporter activi…
PF3D7_0523100	1818	4989	63.77	10810	145.79	mitochondrial processing peptidase alpha subunit, putative	813046,296004584,21591792,MAL5P1.231,PFE1155c,PF3D7_0523100,Q8I3N3,225631698	K01412	biological_process:proteolysis(GO:0006508);cellular_component:mitochondrion(GO:0005739);molecular_function:catalytic activity(GO:0003824);molecular_function:metalloendopeptidase activity(GO:0004222);molecular_function:ubiquinol-cytochrome-c reductase activity(GO:0008121);molecular_function:zinc ion binding(GO:0008270);molecular_function:metal ion binding(GO:0046872)
PF3D7_0523200	3615	786	4.88	1738	11.38	conserved Plasmodium protein, unknown function	MAL5P1.232,124506383,Q8I3N2,813047,PF3D7_0523200,PFE1160w,23504718
PF3D7_0523300	697	1541	80.44	6611	364.13	conserved Plasmodium protein, unknown function	124506385,813048,PF3D7_0523300,Q8I3N1,MAL5P1.233,PFE1165c,23504719
PF3D7_0523400	2359	9409	120.49	7974	107.75	DnaJ protein, putative	PFE1170w,Q8I3N0,PF3D7_0523400,813049,MAL5P1.234		molecular_function:heat shock protein binding(GO:0031072)
PF3D7_0523500	1126	117	7.02	1013	64.12	outer arm dynein lc3, putative	C0H4G0,PF3D7_0523500,PFE1173c,9221857	K10420
PF3D7_0523600	1206	1072	35.24	4188	145.28	conserved Plasmodium protein, unknown function	813050,23504721,PFE1175w,MAL5P1.235,Q8I3M9,124506389,PF3D7_0523600		cellular_component:cytoplasm(GO:0005737)
PF3D7_0523700	4601	545	2.54	571	2.8	conserved Plasmodium membrane protein, unknown function	PFE1180c,813051,PF3D7_0523700,Q8I3M8,MAL5P1.236
PF3D7_0523800	2055	3026	30.21	1491	15.71	transporter, putative	Q8I3M7,124506393,813052,MAL5P1.237,23504723,PFE1185w,PF3D7_0523800		biological_process:transport(GO:0006810);cellular_component:membrane(GO:0016020);molecular_function:transporter activity(GO:0005215)
PF3D7_0523900	1175	929	31.14	759	26.85	conserved Plasmodium membrane protein, unknown function	C0H4G1,813053,MAL5P1.238,PF3D7_0523900,PFE1190c		biological_process:G-protein coupled receptor signaling pathway(GO:0007186);cellular_component:membrane(GO:0016020);cellular_component:integral component of membrane(GO:0016021);molecular_function:G-protein coupled receptor activity(GO:0004930)
PF3D7_0524000	3372	116704	709.99	27250	174.93	karyopherin beta, KASbeta	MAL5P1.239,124506397,KASbeta,23504725,Q8I3M5,29501526,PF3D7_0524000,813054,PFE1195w		biological_process:NLS-bearing protein import into nucleus(GO:0006607);biological_process:nucleocytoplasmic transport(GO:0006913);cellular_component:nuclear pore(GO:0005643);cellular_component:cytoplasm(GO:0005737);cellular_component:nuclear pore central transport channel(GO:0044613);molecular_function:binding(GO:0005488);molecular_function:protein domain specific binding(GO:0019904);molecular_fu…
PF3D7_0524100	3872	7421	40.79	4091	23.73	conserved Plasmodium protein, unknown function	813055,PFE1200w,MAL5P1.240,23504823,124506399,PF3D7_0524100,Q8I3M4		cellular_component:nucleus(GO:0005634)
PF3D7_0524200	769	612	27	2976	138.54	conserved Plasmodium membrane protein, unknown function	23504824,124506401,Q8I3M3,813056,PF3D7_0524200,PFE1205c,MAL5P1.241		cellular_component:membrane(GO:0016020);cellular_component:integral component of membrane(GO:0016021)
PF3D7_0524300	1221	2358	39.62	4002	70.95	conserved Plasmodium protein, unknown function	PF3D7_0524300,813057,PFE1210c,124506403,23504825,Q8I3M2,MAL5P1.242
PF3D7_0524400	1098	14170	264.74	8443	166.45	cytosolic preribosomal GTP-binding protein, putative	813058,PFE1215c,23504826,Q8I3M1,MAL5P1.243,PF3D7_0524400,124506405	K06944	molecular_function:GTP binding(GO:0005525)
PF3D7_0524500	372	920	50.73	1490	86.7	conserved Plasmodium protein, unknown function	813059,MAL5P1.244,23504827,Q8I3M0,PF3D7_0524500,124506407,PFE1220w		molecular_function:nucleotide binding(GO:0000166)
PF3D7_0524600	774	2210	58.57	10496	293.54	50S ribosomal protein L12, apicoplast, putative	23504828,PFE1225w,Q8I3L9,813060,MAL5P1.245,124506409,PF3D7_0524600		biological_process:translation(GO:0006412);cellular_component:intracellular(GO:0005622);cellular_component:ribosome(GO:0005840);cellular_component:large ribosomal subunit(GO:0015934);cellular_component:apicoplast(GO:0020011);molecular_function:structural constituent of ribosome(GO:0003735)
PF3D7_0524700	318	1590	102.57	2926	199.17	mitochondrial import receptor subunit TOM22, putative, TOM22	Q8I3L8,PF3D7_0524700,813061,PFE1230c,23504829,TOM22,124506411,MAL5P1.246		biological_process:intracellular protein transport(GO:0006886);cellular_component:mitochondrion(GO:0005739);cellular_component:mitochondrial outer membrane(GO:0005741)
PF3D7_0524800	2900	2251	21.96	1974	20.32	ubiquitin fusion degradation protein UFD1, putative	Q8I3L7,124506413,813062,MAL5P1.247,PF3D7_0524800,PFE1235c,23504830	K14016	biological_process:ubiquitin-dependent protein catabolic process(GO:0006511)
PF3D7_0524900	2967	7443	51.46	4618	33.69	tRNA-YW synthesizing protein, putative	23504831,Q8I3L6,PF3D7_0524900,124506415,MAL5P1.248,813063,PFE1240w	K15449	biological_process:Mo-molybdopterin cofactor biosynthetic process(GO:0006777);cellular_component:molybdopterin synthase complex(GO:0019008);molecular_function:catalytic activity(GO:0003824);molecular_function:iron ion binding(GO:0005506);molecular_function:GTP binding(GO:0005525);molecular_function:FMN binding(GO:0010181);molecular_function:iron-sulfur cluster binding(GO:0051536);molecular_functi…
PF3D7_0525000	2115	1752	16.99	2583	26.44	zinc finger protein, putative	23504832,PFE1245w,813064,124506417,Q8I3L5,MAL5P1.249,PF3D7_0525000		biological_process:mRNA processing(GO:0006397);cellular_component:nucleus(GO:0005634);molecular_function:nucleic acid binding(GO:0003676);molecular_function:RNA binding(GO:0003723);molecular_function:zinc ion binding(GO:0008270)
PF3D7_0525100	2022	50079	508.08	26363	282.23	acyl-CoA synthetase, ACS10	124506419,MAL5P1.250,PFE1250w,ACS10,23504833,813065,PF3D7_0525100,PfACS10,Q8I3L4	K01897	biological_process:fatty acid metabolic process(GO:0006631);biological_process:metabolic process(GO:0008152);molecular_function:catalytic activity(GO:0003824);molecular_function:long-chain fatty acid-CoA ligase activity(GO:0004467)
PF3D7_0525200	5792	10774	39.82	12611	49.19	conserved Plasmodium protein, unknown function	23504834,PF3D7_0525200,124506421,PFE1255w,MAL5P1.251,813066,Q8I3L3		biological_process:double-strand break repair via homologous recombination(GO:0000724);biological_process:chromosome organization(GO:0051276);cellular_component:nucleus(GO:0005634);cellular_component:chromosome(GO:0005694);cellular_component:cytoplasm(GO:0005737);cellular_component:Smc5-Smc6 complex(GO:0030915);molecular_function:actin binding(GO:0003779);molecular_function:ATP binding(GO:0005524)
PF3D7_0525300	1446	377	5.35	440	6.59	conserved Plasmodium protein, unknown function	23504835,MAL5P1.252,124506423,Q8I3L2,813067,PF3D7_0525300,PFE1260c
PF3D7_0525400	1404	752	10.99	1117	17.22	G-protein coupled receptor, putative	Q8I3L1,PF3D7_0525400,MAL5P1.253,813068,124506425,PFE1265w,23504836		biological_process:G-protein coupled receptor signaling pathway(GO:0007186);cellular_component:integral component of plasma membrane(GO:0005887);molecular_function:catalytic activity(GO:0003824);molecular_function:G-protein coupled receptor activity(GO:0004930)
PF3D7_0525500	5592	2632	9.66	915	3.54	WD repeat-containing protein, putative	Q8I3L0,MAL5P1.254,PFE1270c,813069,PF3D7_0525500		molecular_function:protein binding(GO:0005515)
PF3D7_0525600	1187	1014	19.7	3990	81.79	RNA methyltransferase, putative	296004590,MAL5P1.255,225631701,Q8I3K9,813071,PF3D7_0525600,PFE1275c		biological_process:RNA processing(GO:0006396);molecular_function:RNA binding(GO:0003723);molecular_function:RNA methyltransferase activity(GO:0008173)
PF3D7_0525700	770	1920	99.46	3688	201.6	conserved Plasmodium protein, unknown function	813072,PFE1280w,MAL5P1.256,Q8I3K8,124506431,23504839,PF3D7_0525700
PF3D7_0525800	903	42827	972.94	13519	324.07	inner membrane complex protein 1g, putative, IMC1g	PFE1285w,Q8I3K7,MAL5P1.257,124506433,813073,IMC1g,23504840,PF3D7_0525800		cellular_component:inner membrane complex(GO:0070258)
PF3D7_0525900	1999	218	5.19	110	2.77	NIMA related kinase 2, NEK2	PFE1290w,PfNek-2,225631702,296004592,C0H4G2,MAL5P1.258,813074,PF3D7_0525900,NEK2	K08857	biological_process:protein phosphorylation(GO:0006468);molecular_function:protein kinase activity(GO:0004672);molecular_function:protein serine/threonine kinase activity(GO:0004674);molecular_function:protein tyrosine kinase activity(GO:0004713);molecular_function:ATP binding(GO:0005524)
PF3D7_0526000	2421	721	6.11	2009	17.96	RAP protein, putative	PFE1295c,Q8I3K5,PF3D7_0526000,124506437,23504842,813075,MAL5P1.259		cellular_component:apicoplast(GO:0020011)
PF3D7_0526100	1230	113	1.88	888	15.63	conserved Plasmodium membrane protein, unknown function	124506439,Q8I3K4,MAL5P1.260,813076,PF3D7_0526100,23504843,PFE1300w		cellular_component:membrane(GO:0016020);cellular_component:apicoplast(GO:0020011)
PF3D7_0526200.1	2259	863	11.64	2366	33.67	ADP-ribosylation factor GTPase-activating protein, putative, ARF-GAP	PFE1305c,PF3D7_0526200.1,ARF-GAP,225631703,MAL5P1.261,PF3D7_0526200,296004594,C0H4G3,813077		;molecular_function:zinc ion binding(GO:0008270)
PF3D7_0526200.2	2259	0	0	0	0	ADP-ribosylation factor GTPase-activating protein, putative, ARF-GAP	PF3D7_0526200.2,MAL5P1.261,ARF-GAP,PFE1305c,PF3D7_0526200		;molecular_function:zinc ion binding(GO:0008270)
PF3D7_0526300	972	3224	68.04	2997	66.74	nucleolar Jumonji domain interacting protein, putative	MAL5P1.262,813078,PF3D7_0526300,124506443,23504845,PFE1310c,Q8I3K2		molecular_function:protein binding(GO:0005515)
PF3D7_0526400	1086	491	9.27	1776	35.4	conserved Plasmodium protein, unknown function	PFE1315w,Q8I3K1,MAL5P1.263,124506445,813079,PF3D7_0526400,23504846		biological_process:transport(GO:0006810);cellular_component:membrane(GO:0016020);molecular_function:nucleotide binding(GO:0000166)
PF3D7_0526500	4155	7492	36.99	1276	6.65	conserved Plasmodium protein, unknown function	813080,PF3D7_0526500,PFE1320w,MAL5P1.264,124506447,Q8I3K0,23504847		biological_process:RNA processing(GO:0006396);biological_process:mRNA processing(GO:0006397);biological_process:cell cycle(GO:0007049);biological_process:RNA splicing(GO:0008380);cellular_component:intracellular(GO:0005622);cellular_component:nucleus(GO:0005634);cellular_component:spliceosomal complex(GO:0005681)
PF3D7_0526600	13575	2195	3.32	1673	2.67	conserved Plasmodium protein, unknown function	PF3D7_0526600,23504848,124506449,MAL5P1.265,Q8I3J9,813081,PFE1325w		biological_process:lipid biosynthetic process(GO:0008610);biological_process:lipid A biosynthetic process(GO:0009245);molecular_function:transferase activity(GO:0016740);molecular_function:transferase activity, transferring acyl groups(GO:0016746)
PF3D7_0526700	2391	3209	27.53	7017	63.53	conserved Plasmodium protein, unknown function	813082,23504849,Q8I3J8,PFE1330c,MAL5P1.266,124506451,PF3D7_0526700		cellular_component:nucleus(GO:0005634);cellular_component:cytoplasm(GO:0005737);cellular_component:apicoplast(GO:0020011)
PF3D7_0526800	1107	9506	176.16	14148	276.65	conserved Plasmodium protein, unknown function	PF3D7_0526800,813083,124506453,PFE1335c,Q8I3J7,23504850,MAL5P1.267
PF3D7_0526900	986	9669	307.52	11536	387.15	transmembrane emp24 domain-containing protein, putative	Q8I3J6,PFE1340w,MAL5P1.268,PF3D7_0526900,124506455,813084,23504851		biological_process:transport(GO:0006810);biological_process:protein transport(GO:0015031);biological_process:vesicle-mediated transport(GO:0016192);cellular_component:Golgi membrane(GO:0000139);cellular_component:endoplasmic reticulum(GO:0005783);cellular_component:endoplasmic reticulum membrane(GO:0005789);cellular_component:Golgi apparatus(GO:0005794);cellular_component:membrane(GO:0016020);cel…
PF3D7_0527000	3048	22969	163.1	53804	403.14	DNA replication licensing factor MCM3, putative, MCM3	PF3D7_0527000,PFE1345c,23504852,813085,Q8I3J5,MAL5P1.269,PfMCM3,124506457,MCM3	K02541	biological_process:DNA replication(GO:0006260);biological_process:DNA replication initiation(GO:0006270);cellular_component:nucleus(GO:0005634);cellular_component:MCM complex(GO:0042555);molecular_function:nucleotide binding(GO:0000166);molecular_function:DNA binding(GO:0003677);molecular_function:DNA helicase activity(GO:0003678);molecular_function:ATP binding(GO:0005524);molecular_function:nucl…
PF3D7_0527100	796	14326	640.28	51987	2451.69	ubiquitin-conjugating enzyme E2 N, putative, UBC13	23504853,813086,PfUBC13,UBC13,Q8I3J4,PF3D7_0527100,MAL5P1.270,PFE1350c,124506459	K10580	molecular_function:ubiquitin-protein transferase activity(GO:0004842);molecular_function:acid-amino acid ligase activity(GO:0016881)
PF3D7_0527200	1918	18238	205.8	23658	281.69	ubiquitin carboxyl-terminal hydrolase 14, putative, USP14	23504854,PFE1355c,PF3D7_0527200,813087,USP14,Q8I3J3,MAL5P1.271,124506461	K11843	biological_process:ubiquitin-dependent protein catabolic process(GO:0006511);biological_process:protein deubiquitination(GO:0016579);;molecular_function:ubiquitin-specific protease activity(GO:0004843);molecular_function:protein binding(GO:0005515)
PF3D7_0527300	1895	5789	120.69	10445	229.77	methionine aminopeptidase 1a, putative, METAP1a	PF3D7_0527300,MAL5P1.272,296004596,PFE1363c,813088,Q8I3J2,METAP1a,PFE1360c,225631704	K01265	biological_process:proteolysis(GO:0006508);biological_process:cellular process(GO:0009987);molecular_function:aminopeptidase activity(GO:0004177);molecular_function:metalloexopeptidase activity(GO:0008235)
PF3D7_0527400	528	2346	91.15	687	28.16	conserved Plasmodium protein, unknown function	813089,PF3D7_0527400,MAL5P1.273,23504856,Q8I3J1,PFE1365w,124506465		cellular_component:membrane(GO:0016020);cellular_component:integral component of membrane(GO:0016021)
PF3D7_0527500	1742	44858	668.29	51484	809.32	Hsc70-interacting protein, HIP	23504857,HIP,124506467,PfHIP,PF3D7_0527500,Q8I3J0,MAL5P1.274,PFE1370w,813090	K09560	biological_process:chaperone cofactor-dependent protein refolding(GO:0070389);molecular_function:protein binding(GO:0005515)
PF3D7_0527600	2954	5152	77.26	7635	120.81	conserved Plasmodium protein, unknown function	813091,MAL5P1.275,PF3D7_0527600,PFE1375c,C0H4G4
PF3D7_0527900	1998	6995	71.82	6836	74.06	RNA helicase 1	MAL5P1.276,23504859,Q8I3I8,PF3D7_0527900,124506471,PFE1390w,813092	K13116	molecular_function:nucleic acid binding(GO:0003676);molecular_function:ATP-dependent RNA helicase activity(GO:0004004);molecular_function:helicase activity(GO:0004386);molecular_function:ATP binding(GO:0005524);molecular_function:ATP-dependent helicase activity(GO:0008026)
PF3D7_0528000	375	3364	184.03	13197	761.78	proteasome maturation factor UMP1, putative, UMP1	124506473,UMP1,PF3D7_0528000,Q8I3I7,813093,PFE1395c,MAL5P1.277,23504860		biological_process:proteasome assembly(GO:0043248);cellular_component:cytoplasm(GO:0005737)
PF3D7_0528100	3714	13520	99.41	8704	67.53	AP-1 complex subunit beta, putative	MAL5P1.278,PFE1400c,813094,PF3D7_0528100,225631706,296004600,Q8I3I6	K12392	biological_process:intracellular protein transport(GO:0006886);biological_process:protein transport(GO:0015031);biological_process:vesicle-mediated transport(GO:0016192);cellular_component:membrane coat(GO:0030117);cellular_component:clathrin adaptor complex(GO:0030131);molecular_function:binding(GO:0005488);molecular_function:protein transporter activity(GO:0008565)
PF3D7_0528200	1665	17558	231.78	15741	219.26	eukaryotic translation initiation factor 3 subunit E, putative, EIF3E	23504862,Q8I3I5,PF3D7_0528200,MAL5P1.279,PFE1405c,813095,EIF3E,124506477	K03250	cellular_component:cytoplasm(GO:0005737);cellular_component:eukaryotic translation initiation factor 3 complex(GO:0005852);molecular_function:translation initiation factor activity(GO:0003743);molecular_function:protein binding(GO:0005515)
PF3D7_0528300	1491	2237	30.78	2538	36.85	conserved Plasmodium protein, unknown function	PF3D7_0528300,PFE1410c,124506479,Q8I3I4,813096,23504863,MAL5P1.280		cellular_component:nucleus(GO:0005634);cellular_component:cytoplasm(GO:0005737);molecular_function:metal ion binding(GO:0046872)
PF3D7_0528400	2232	7054	118.52	10373	183.9	palmitoyltransferase, DHHC7	MAL5P1.281,Q8I3I3,23504864,124506481,DHHC7,PFE1415w,PF3D7_0528400,813097	K18932	biological_process:protein palmitoylation(GO:0018345);biological_process:entry into host cell(GO:0030260);cellular_component:rhoptry(GO:0020008);molecular_function:zinc ion binding(GO:0008270);molecular_function:palmitoyltransferase activity(GO:0016409)
PF3D7_0528500	2161	1266	28.11	6457	151.27	F-actin-capping protein subunit alpha, putative, CPalpha	MAL5P1.282,CPalpha,296004602,PFE1420w,PF3D7_0528500,Q8I3I2,813098,225631707	K10364	biological_process:actin cytoskeleton organization(GO:0030036);biological_process:barbed-end actin filament capping(GO:0051016);biological_process:actin filament capping(GO:0051693);cellular_component:F-actin capping protein complex(GO:0008290);molecular_function:actin binding(GO:0003779);molecular_function:actin filament binding(GO:0051015)
PF3D7_0528600	318	1829	117.99	3029	206.18	conserved Plasmodium protein, unknown function	813099,225631708,PF3D7_0528600,MAL5P1.283,PFE1425c,C0H4G5,296004604		molecular_function:nucleotide binding(GO:0000166)
PF3D7_0528700	615	3219	107.37	4654	163.81	peptidyl-prolyl cis-trans isomerase, CYP23	813100,124506487,Q8I3I0,23504867,PF3D7_0528700,CYP23,MAL5P1.284,PFE1430c	K12733	biological_process:protein peptidyl-prolyl isomerization(GO:0000413);biological_process:protein folding(GO:0006457);molecular_function:peptidyl-prolyl cis-trans isomerase activity(GO:0003755);molecular_function:cyclosporin A binding(GO:0016018)
PF3D7_0528800	1614	4452	56.59	2410	32.32	nucleolar preribosomal GTPase, putative	MAL5P1.285,PF3D7_0528800,124506489,813101,PFE1435c,23504868,Q8I3H9		cellular_component:intracellular(GO:0005622);molecular_function:GTP binding(GO:0005525)
PF3D7_0528900	1724	174	5.2	208	6.55	conserved Plasmodium protein, unknown function	225631709,PF3D7_0528900,C0H4G6,PFE1440c,MAL5P1.286,9221859,296004606		biological_process:translation(GO:0006412);cellular_component:intracellular(GO:0005622);cellular_component:ribosome(GO:0005840);molecular_function:structural constituent of ribosome(GO:0003735);molecular_function:rRNA binding(GO:0019843)
PF3D7_0529000	2160	7036	66.82	5311	53.22	conserved Plasmodium protein, unknown function	PFE1445c,23504870,PF3D7_0529000,MAL5P1.287,Q8I3H7,813103,45477237,124506493	K17257	cellular_component:extracellular region(GO:0005576);cellular_component:plasma membrane(GO:0005886);cellular_component:integral component of membrane(GO:0016021);cellular_component:apicoplast(GO:0020011)
PF3D7_0529100	683	642	23.86	1697	66.55	conserved Plasmodium protein, unknown function	PF3D7_0529100,124506495,Q8I3H6,MAL5P1.288,813104,PFE1450c,23504871
PF3D7_0529200	2360	345	4.3	816	10.72	sugar transporter, putative	124506497,PFE1455w,Q8I3H5,23504872,MAL5P1.289,813105,PF3D7_0529200		biological_process:carbohydrate transport(GO:0008643);cellular_component:integral component of membrane(GO:0016021);molecular_function:sugar:proton symporter activity(GO:0005351)
PF3D7_0529300	1075	431	10.53	792	20.41	apicoplast TIC22 protein, TIC22	PF3D7_0529300,813106,PfTIC22,Q8I3H4,PFE1460w,TIC22,124506499,23504873,MAL5P1.290		biological_process:protein folding(GO:0006457);cellular_component:integral component of membrane(GO:0016021);cellular_component:apicoplast(GO:0020011)
PF3D7_0529400.1	6023	2894	12.5	2645	12.06	conserved Plasmodium protein, unknown function	PF3D7_0529400,C0H4G7,MAL5P1.291,PFE1465w,PF3D7_0529400.1,813107
PF3D7_0529400.2	6023	0	0	0	0	conserved Plasmodium protein, unknown function	PFE1465w,PF3D7_0529400,MAL5P1.291,PF3D7_0529400.2
PF3D7_0529500	1207	2471	93.87	2615	104.82	cell cycle regulator protein, putative	MAL5P1.292,813108,PF3D7_0529500,124506503,23504875,PFE1470w,Q8I3H2	K07575	biological_process:regulation of cell cycle(GO:0051726);molecular_function:RNA binding(GO:0003723)
PF3D7_0529700	3097	745	5.16	1685	12.32	conserved Plasmodium protein, unknown function	124506505,Q8I3H1,PFE1480c,813109,MAL5P1.293,PF3D7_0529700,23504876		cellular_component:cytoplasm(GO:0005737)
PF3D7_0529800	5844	7436	26.66	8245	31.2	conserved Plasmodium protein, unknown function	Q8I3H0,124506507,PFE1485w,23504877,813110,MAL5P1.294,PF3D7_0529800		cellular_component:cytoplasm(GO:0005737);cellular_component:myosin complex(GO:0016459);molecular_function:motor activity(GO:0003774);molecular_function:actin binding(GO:0003779);molecular_function:calmodulin binding(GO:0005516);molecular_function:ATP binding(GO:0005524)
PF3D7_0529900	1216	12721	305.22	9569	242.26	RING zinc finger protein, putative	813111,PFE1490c,PF3D7_0529900,MAL5P1.295,Q8I3G9,124506509,23504878		molecular_function:protein binding(GO:0005515);molecular_function:zinc ion binding(GO:0008270)
PF3D7_0530000	294	2820	196.77	7496	551.91	conserved Plasmodium protein, unknown function	Q8I3G7,MAL5P1.297,PF3D7_0530000,23504880,PFE1500c,124506513,813113		cellular_component:nucleus(GO:0005634)
PF3D7_0530100	875	5399	163.36	6625	211.51	SNARE protein, putative, SYN6	MAL5P1.298,23504881,PFE1505w,124506515,PF3D7_0530100,SYN6,Q8I3G6,109692343,813114		biological_process:intracellular protein transport(GO:0006886);biological_process:vesicle-mediated transport(GO:0016192);biological_process:regulation of vesicle fusion(GO:0031338);cellular_component:SNARE complex(GO:0031201);molecular_function:SNAP receptor activity(GO:0005484);molecular_function:protein binding(GO:0005515)
PF3D7_0530200	1575	1972	25.69	3616	49.7	phosphoenolpyruvate%2Fphosphate translocator, PPT	23504882,PF3D7_0530200,813115,PfiTPT,iTPT,PPT,124506517,MAL5P1.299,PFE1510c,Q8I0U9	K15283	biological_process:glucose import(GO:0046323);cellular_component:apicoplast(GO:0020011);cellular_component:integral component of plastid inner membrane(GO:0031353);molecular_function:glucose 6-phosphate:phosphate antiporter activity(GO:0008524);molecular_function:triose-phosphate:phosphate antiporter activity(GO:0009670)
PF3D7_0530300	4686	2804	13.25	3419	17.05	conserved Plasmodium membrane protein, unknown function	MAL5P1.300,813116,C0H4G8,PFE1515w,PF3D7_0530300,296004610,225631711
PF3D7_0530400	5355	666	2.55	982	3.97	conserved Plasmodium protein, unknown function	MAL5P1.301,124506521,813117,PFE1520c,PF3D7_0530400,23504884,Q8I3G4		cellular_component:membrane(GO:0016020)
PF3D7_0530500	3609	47	0.32	131	0.94	conserved Plasmodium membrane protein, unknown function	813118,C0H4G9,PF3D7_0530500,MAL5P1.302,PFE1525w		biological_process:protein phosphorylation(GO:0006468);biological_process:transmembrane receptor protein tyrosine kinase signaling pathway(GO:0007169);cellular_component:membrane(GO:0016020);cellular_component:integral component of membrane(GO:0016021);molecular_function:transmembrane receptor protein tyrosine kinase activity(GO:0004714);molecular_function:ATP binding(GO:0005524)
PF3D7_0530600	1594	3612	55.13	5662	91.19	XAP-5 DNA binding protein, putative	813119,124506525,PFE1530c,PF3D7_0530600,23504886,Q8I3G2,MAL5P1.303	K13119	cellular_component:nucleus(GO:0005634)
PF3D7_0530700	3454	2387	15.06	1817	12.09	conserved Plasmodium protein, unknown function	MAL5P1.304,Q8I3G1,PFE1535w,23504887,813120,PF3D7_0530700,124506527		biological_process:cell cycle(GO:0007049);molecular_function:methyltransferase activity(GO:0008168)
PF3D7_0530800	2034	868	23.28	2706	76.57	CPW-WPC family protein	225631713,813121,296004614,PF3D7_0530800,MAL5P1.305,C0H4H0,PFE1540w
PF3D7_0530900	8028	5371	13.72	4499	12.13	formin 1	MAL5P1.306,23504889,Q8I3F9,PFE1545c,124506531,PF3D7_0530900,812822		biological_process:actin polymerization or depolymerization(GO:0008154);biological_process:cellular component organization(GO:0016043);biological_process:actin cytoskeleton organization(GO:0030036);cellular_component:bicellular tight junction(GO:0005923);molecular_function:actin binding(GO:0003779)
PF3D7_0531000	2130	2105	20.27	2613	26.55	conserved Plasmodium protein, unknown function	813122,23504890,Q8I3F8,PF3D7_0531000,PFE1550w,124506533,MAL5P1.307		cellular_component:mitochondrion(GO:0005739);cellular_component:mitochondrial inner membrane(GO:0005743);cellular_component:membrane(GO:0016020);cellular_component:integral component of membrane(GO:0016021)
PF3D7_0531100	8097	2517	6.38	2645	7.07	conserved Plasmodium protein, unknown function	PF3D7_0531100,PFE1555c,Q8I3F7,23504891,MAL5P1.308,813123,124506535		biological_process:protein localization(GO:0008104)
PF3D7_0531200	642	293	9.36	883	29.77	mitochondrial ribosomal protein S16 precursor, putative	Q8I3F6,PF3D7_0531200,23504892,813124,124506537,PFE1560c,MAL5P1.309		biological_process:translation(GO:0006412);cellular_component:intracellular(GO:0005622);cellular_component:ribosome(GO:0005840);molecular_function:structural constituent of ribosome(GO:0003735)
PF3D7_0531300	966	1148	26.52	6707	163.49	conserved Plasmodium protein, unknown function	MAL5P1.310,PFE1565w,813125,124506539,Q8I3F5,23504893,PF3D7_0531300
PF3D7_0531400	3516	2013	11.74	1038	6.39	conserved Plasmodium protein, unknown function	23504894,MAL5P1.311,Q8I3F4,124506541,PF3D7_0531400,PFE1570c,813126		cellular_component:membrane(GO:0016020);molecular_function:nucleic acid binding(GO:0003676)
PF3D7_0532100	546	141618	5320.87	126729	5024.21	early transcribed membrane protein 5, ETRAMP5	PF3D7_0532100,124506543,etrampblob.1,antigen 22,MAL5P1.312,PFE1590w,Q8I3F3,23504895,813127,ETRAMP5		cellular_component:symbiont-containing vacuole membrane(GO:0020005)
PF3D7_0532200	865	602	18.13	842	26.76	Plasmodium exported protein, PHISTc, unknown function	813128,PF3D7_0532200,PFE1595c,Q8I3F2,MAL5P1.313,124506545,23504896		cellular_component:cytoplasm(GO:0005737);cellular_component:membrane(GO:0016020);cellular_component:apicoplast(GO:0020011)
PF3D7_0532300	1663	87754	1176.61	21141	299.1	Plasmodium exported protein, PHISTb, unknown function	Q8I3F1,PF3D7_0532300,23504897,813129,PFE1600w,MAL5P1.314,124506547		cellular_component:membrane(GO:0016020)
PF3D7_0532400	1684	37413	483.62	15727	214.51	lysine-rich membrane-associated PHISTb protein, LyMP	PF3D7_0532400,124506549,Q8I3F0,PFE1605w,23504898,LyMP,MAL5P1.315,813130		cellular_component:infected host cell surface knob(GO:0020030);cellular_component:Maurer's cleft(GO:0020036);cellular_component:host cell membrane(GO:0033644);cellular_component:host cell cytosol(GO:0044164);cellular_component:host cell periphery(GO:0044538);molecular_function:protein binding(GO:0005515)
PF3D7_0532500	505	983	55.1	2901	171.57	Plasmodium exported protein, unknown function	23504899,813131,124506551,PF3D7_0532500,MAL5P1.316,Q8I3E9,PFE1610w		cellular_component:apicoplast(GO:0020011)
PF3D7_0532600	699	3099	130.81	5300	236.06	Plasmodium exported protein, unknown function	813132,296004616,MAL5P1.317,PFE1615c,PF3D7_0532600,225631714,C0H4H1		cellular_component:host cell cytosol(GO:0044164)
PF3D7_0532700	850	35	0.85	76	1.94	erythrocyte membrane protein 1, PfEMP1, pseudogene, VAR	PF3D7_0532700,MAL5P1.319,MAL5P1.318,813134,PFE1625c,813133,VAR,PFE1620c	K13850
PF3D7_0532800	789	202	5.27	322	8.87	stevor, pseudogene	PF3D7_0532800,PFE1627c	K13852
PF3D7_0532900	1185	110	2.36	98	2.22	rifin, RIF	MAL5P1.320,RIF,124506555,PFE1630w,813135,PF3D7_0532900,RIF-B,Q8I3E7,23504901	K13851	biological_process:antigenic variation(GO:0020033);cellular_component:membrane(GO:0016020);cellular_component:host cell plasma membrane(GO:0020002)
PF3D7_0533000	1254	238	4.74	398	8.37	rifin, pseudogene, RIF	RIF,PF3D7_0533000,813136,MAL5P1.321,RIF-A,PFE1635w	K13851
PF3D7_0533100	9495	3613	7.81	642	1.46	erythrocyte membrane protein 1, PfEMP1, truncated, pseudogene, VAR1CSA	VAR1CSA,VAR-UPSA2,813137,124506557,Q8I3E6,23504902,PF3D7_0533100,PFE1640w,MAL5P1.322	K13850	biological_process:pathogenesis(GO:0009405);cellular_component:integral component of membrane(GO:0016021);molecular_function:receptor activity(GO:0004872)
PF3D7_0600100	780	0	0	0	0	erythrocyte membrane protein 1, PfEMP1, pseudogene, VAR	2270.t00001,PFF0005c,3885989,VAR,PF3D7_0600100,MAL6P1.317	K13850	biological_process:pathogenesis(GO:0009405);cellular_component:integral component of membrane(GO:0016021);molecular_function:receptor activity(GO:0004872)
PF3D7_0600200	9333	192	0.46	99	0.25	erythrocyte membrane protein 1, PfEMP1, VAR	VAR,PFF0010w,PF3D7_0600200,VAR-UPSB2,MAL6P1.316,2270.t00002,3885990,C6KSK8,86170340,46362239	K13850	biological_process:pathogenesis(GO:0009405);biological_process:single organismal cell-cell adhesion(GO:0016337);biological_process:modulation by symbiont of host erythrocyte aggregation(GO:0020013);biological_process:antigenic variation(GO:0020033);biological_process:cytoadherence to microvasculature, mediated by symbiont protein(GO:0020035);cellular_component:integral component of membrane(GO:00…
PF3D7_0600300	1346	43	0.79	42	0.81	rifin, RIF	MAL6P1.315,RIF-A,86170346,3885991,RIF,46362240,PF3D7_0600300,PFF0015c,C6KSK9,2270.t00003	K13851	biological_process:modulation by symbiont of host erythrocyte aggregation(GO:0020013);biological_process:antigenic variation(GO:0020033);biological_process:cytoadherence to microvasculature, mediated by symbiont protein(GO:0020035);cellular_component:host cell plasma membrane(GO:0020002);cellular_component:symbiont-containing vacuole(GO:0020003);cellular_component:Maurer's cleft(GO:0020036)
PF3D7_0600400	4136	16	0.08	5	0.03	erythrocyte membrane protein 1, PfEMP1, VAR	MAL6P1.314,VAR-UPSA3,PF3D7_0600400,VAR,3885677,PFF0020c,86170351,2270.t00005,C6KSL0,46362241	K13850	biological_process:pathogenesis(GO:0009405);cellular_component:integral component of membrane(GO:0016021);molecular_function:receptor activity(GO:0004872)
PF3D7_0600500	1274	71	1.3	92	1.78	rifin, RIF	PF3D7_0600500,C6KSL1,RIF-A,MAL6P1.313,3885678,RIF,2270.t00006,46362242,PFF0025w,86170357	K13851	biological_process:modulation by symbiont of host erythrocyte aggregation(GO:0020013);biological_process:antigenic variation(GO:0020033);biological_process:cytoadherence to microvasculature, mediated by symbiont protein(GO:0020035);cellular_component:host cell plasma membrane(GO:0020002);cellular_component:symbiont-containing vacuole(GO:0020003);cellular_component:Maurer's cleft(GO:0020036)
PF3D7_0600600	1867	22	0.34	26	0.43	erythrocyte membrane protein 1, PfEMP1, exon 2, VAR	3885679,MAL6P1.312,PFF0030c,2270.t00007,PF3D7_0600600,VAR	K13850
PF3D7_0600700	1280	9	0.18	9	0.19	rifin, RIF	RIF,MAL6P1.311,RIF-A,PFF0035c,46362243,2270.t00008,C6KSL2,PF3D7_0600700,86170362,3885680	K13851	biological_process:modulation by symbiont of host erythrocyte aggregation(GO:0020013);biological_process:antigenic variation(GO:0020033);biological_process:cytoadherence to microvasculature, mediated by symbiont protein(GO:0020035);cellular_component:host cell plasma membrane(GO:0020002);cellular_component:symbiont-containing vacuole(GO:0020003);cellular_component:Maurer's cleft(GO:0020036)
PF3D7_0600800	1241	8	0.15	5	0.1	rifin, pseudogene, RIF	PF3D7_0600800,RIF,3885681,PFF0040c,RIF-B	K13851
PF3D7_0600900	1061	7	0.15	5	0.11	rifin, pseudogene, RIF	RIF-B,3885682,PFF0045c,PF3D7_0600900,RIF	K13851
PF3D7_0601000	1122	22	0.49	4	0.09	exported protein family 4, EPF4	PFF0050c,EPF4,PF3D7_0601000,3885683		cellular_component:Maurer's cleft(GO:0020036)
PF3D7_0601100	767	36	1.07	20	0.62	exported protein family 3, EPF3	46362245,3885684,EPF3,PF3D7_0601100,PFF0055w,C6KSL4,86170374		cellular_component:Maurer's cleft(GO:0020036)
PF3D7_0601200	799	861	25.05	1074	32.98	Pfmc-2TM Maurer%27s cleft two transmembrane protein, MC-2TM	PFF0060w,C6KSL5,46362246,PfMC-2TM,MC-2TM,PF3D7_0601200,3885743,86170378		cellular_component:Maurer's cleft(GO:0020036)
PF3D7_0601300	849	8	0.19	1	0.03	exported protein family 1, EPF1	PFF0065c,3885744,EPF1,PF3D7_0601300		cellular_component:Maurer's cleft(GO:0020036)
PF3D7_0601400	1548	25	0.33	2	0.03	erythrocyte membrane protein 1, PfEMP1, pseudogene, VAR	PF3D7_0601400,PFF0070w,3885745,VAR	K13850	biological_process:pathogenesis(GO:0009405);cellular_component:integral component of membrane(GO:0016021);molecular_function:receptor activity(GO:0004872)
PF3D7_0601500	1490	22	0.32	45	0.69	Plasmodium exported protein, PHISTb, unknown function	MAL6P1.19,296004618,PF3D7_0601500,C6KSL7,225631715,2270.t00299,3885746,PFF0075c		cellular_component:cytoplasm(GO:0005737);molecular_function:GTPase activity(GO:0003924);molecular_function:GTP binding(GO:0005525)
PF3D7_0601600	861	90	2.14	273	6.86	tetratricopeptide repeat protein, putative	C6KSL8,PF3D7_0601600,46362249,86170394,MAL6P1.20,2270.t00298,3885747,PFF0080c		molecular_function:protein binding(GO:0005515)
PF3D7_0601700	988	661	15.59	1273	31.67	Plasmodium exported protein, PHISTa, unknown function, pseudogene	PF3D7_0601700,3885748,MAL6P1.21,2270.t00297,PFF0085w		cellular_component:cytoplasm(GO:0005737);molecular_function:nucleotide binding(GO:0000166)
PF3D7_0601900	595	21584	1144.14	7020	392.65	conserved Plasmodium protein, unknown function	C6KSL9,PFF0090w,46362251,2270.t00296,MAL6P1.22,86170403,3885736,PF3D7_0601900		biological_process:protein transport(GO:0015031);cellular_component:Maurer's cleft(GO:0020036);molecular_function:protein binding(GO:0005515);molecular_function:ATP binding(GO:0005524);molecular_function:zinc ion binding(GO:0008270)
PF3D7_0602000	4314	1107	5.26	1224	6.14	conserved Plasmodium protein, unknown function	PF3D7_0602000,46362252,PFF0095c,3885737,86170409,MAL6P1.23,2270.t00295,C6KSM0		biological_process:translation(GO:0006412);biological_process:translational initiation(GO:0006413);cellular_component:intracellular(GO:0005622);cellular_component:cytoplasm(GO:0005737);molecular_function:nucleic acid binding(GO:0003676);molecular_function:translation initiation factor activity(GO:0003743);molecular_function:GTPase activity(GO:0003924);molecular_function:GTP binding(GO:0005525);mo…
PF3D7_0602100	4163	16015	81.06	8054	43.01	ATP-dependent RNA helicase, putative	MAL6P1.24,46362253,C6KSM1,2270.t00294,3885738,PFF0100w,86170414,PF3D7_0602100	K12598	molecular_function:nucleic acid binding(GO:0003676);molecular_function:ATP-dependent RNA helicase activity(GO:0004004);molecular_function:helicase activity(GO:0004386);molecular_function:ATP binding(GO:0005524);molecular_function:ATP-dependent helicase activity(GO:0008026)
PF3D7_0602200	1062	2894	78.22	5389	153.69	MYND finger protein, putative	C6KSM2,MAL6P1.25,46362254,2270.t00293,PFF0105w,3885739,86170419,PF3D7_0602200		molecular_function:zinc ion binding(GO:0008270)
PF3D7_0602300	945	41	0.89	238	5.45	liver merozoite formation protein, putative, PALM	C6KSM3,PF3D7_0602300,MAL6P1.26,2270.t00292,PFF0110w,296004620,PALM,225631716,3885740		cellular_component:apicoplast(GO:0020011);molecular_function:transferase activity(GO:0016740)
PF3D7_0602400	3177	4576	33.36	5833	44.87	elongation factor G, EF-G	PF3D7_0602400,86170429,3885741,EF-G,2270.t00291,C6KSM4,PFF0115c,MAL6P1.27,46362256	K02355	biological_process:translational elongation(GO:0006414);cellular_component:apicoplast(GO:0020011);molecular_function:translation elongation factor activity(GO:0003746);molecular_function:GTPase activity(GO:0003924);molecular_function:GTP binding(GO:0005525)
PF3D7_0602500	1140	1361	24.49	3696	70.18	geranylgeranyltransferase, putative	3885742,86170434,2270.t00290,C6KSM5,PFF0120w,46362257,MAL6P1.28,PF3D7_0602500	K05956	biological_process:protein geranylgeranylation(GO:0018344);molecular_function:catalytic activity(GO:0003824);molecular_function:protein geranylgeranyltransferase activity(GO:0004661);molecular_function:Rab geranylgeranyltransferase activity(GO:0004663)
PF3D7_0602600	4628	5574	29.36	4145	23.04	conserved Plasmodium protein, unknown function	PF3D7_0602600,2270.t00289,C6KSM6,86170439,MAL6P1.29,3885959,46362258,PFF0125c		biological_process:proteolysis(GO:0006508);cellular_component:plasma membrane(GO:0005886);cellular_component:integral component of membrane(GO:0016021);molecular_function:serine-type endopeptidase activity(GO:0004252);molecular_function:peptidase activity(GO:0008233)
PF3D7_0602700	1401	290	4.25	323	4.99	conserved Plasmodium protein, unknown function	46362259,3885960,86170444,MAL6P1.30,2270.t00288,PFF0130c,C6KSM7,PF3D7_0602700
PF3D7_0602800	1941	670	7.08	740	8.25	JmjC domain containing protein, JmjC2	PFF0135w,2270.t00287,MAL6P1.31,JmjC2,3885961,C6KSM8,46362260,PfJmjC2,86170449,PF3D7_0602800		cellular_component:nucleus(GO:0005634);molecular_function:protein binding(GO:0005515)
PF3D7_0602900	1566	1837	26.67	3113	47.69	conserved Plasmodium protein, unknown function	2270.t00286,46362261,3885962,MAL6P1.32,PFF0140c,86170454,PF3D7_0602900,C6KSM9
PF3D7_0603000	1779	3807	43.9	3994	48.6	conserved Plasmodium protein, unknown function	PF3D7_0603000,C6KSN0,2270.t00285,86170459,3885963,MAL6P1.33,46362262,PFF0145w		cellular_component:cytoplasm(GO:0005737);cellular_component:membrane(GO:0016020)
PF3D7_0603100	1359	531	8.02	1524	24.27	conserved Plasmodium protein, unknown function	2270.t00284,MAL6P1.34,86170464,3885964,PF3D7_0603100,46362263,PFF0150c,C6KSN1		cellular_component:nucleus(GO:0005634);molecular_function:nucleic acid binding(GO:0003676)
PF3D7_0603200	1416	2254	32.65	13323	203.67	mitochondrial chaperone BCS1, putative	46362264,PFF0155w,2270.t00283,86170469,C6KSN2,PF3D7_0603200,MAL6P1.35,3885965	K08900	biological_process:protein complex assembly(GO:0006461);biological_process:mitochondrial respiratory chain complex III assembly(GO:0034551);cellular_component:mitochondrial inner membrane(GO:0005743);molecular_function:nucleotide binding(GO:0000166);molecular_function:ATP binding(GO:0005524);molecular_function:ATPase activity(GO:0016887);molecular_function:nucleoside-triphosphatase activity(GO:00…
PF3D7_0603300	1710	4884	58.59	9742	123.32	dihydroorotate dehydrogenase, DHODH	PFF0160c,2270.t00282,PfDHODH,730436,46362265,18700317,MAL6P1.36,3885966,PF3D7_0603300,Q08210,397703,86170474,DHODH	K00254	biological_process:'de novo' pyrimidine nucleobase biosynthetic process(GO:0006207);biological_process:UMP biosynthetic process(GO:0006222);biological_process:response to drug(GO:0042493);biological_process:oxidation-reduction process(GO:0055114);cellular_component:cytoplasm(GO:0005737);cellular_component:mitochondrial inner membrane(GO:0005743);molecular_function:dihydroorotate dehydrogenase act…
PF3D7_0603400	3312	6378	39.5	1474	9.63	trophozoite exported protein 1, TEX1	PFF0165c,2270.t00281,MAL6P1.37,46362266,74911696,3885786,Q6LFN2,86170480,PF3D7_0603400,TEX1		cellular_component:Maurer's cleft(GO:0020036);molecular_function:protein binding(GO:0005515);molecular_function:zinc ion binding(GO:0008270)
PF3D7_0603500	1326	1789	27.68	4718	77.02	cation%2FH%2B antiporter, CAX	2270.t00280,86170486,MAL6P1.38,46362267,PfCHA,CHA,PF3D7_0603500,C6KSN3,3885787,CAX,PFF0170w	K07300	biological_process:cation transport(GO:0006812);biological_process:calcium ion transport(GO:0006816);biological_process:transmembrane transport(GO:0055085);cellular_component:mitochondrion(GO:0005739);cellular_component:integral component of membrane(GO:0016021);molecular_function:calcium, potassium:sodium antiporter activity(GO:0008273);molecular_function:cation transmembrane transporter activit…
PF3D7_0603600	7526	1260	3.64	2134	6.5	conserved Plasmodium protein, unknown function	C6KSN4,MAL6P1.39,86170491,PFF0175c,3885788,46362268,PF3D7_0603600,2270.t00333		biological_process:transcription, DNA-templated(GO:0006351);biological_process:regulation of transcription, DNA-templated(GO:0006355);cellular_component:intracellular(GO:0005622);cellular_component:nucleus(GO:0005634);molecular_function:DNA binding(GO:0003677)
PF3D7_0603700	1332	408	6.28	1712	27.82	phenylalanine--tRNA ligase, mFRS	3885789,C6KSN5,46362269,86170496,PFF0180w,2270.t00278,PF3D7_0603700,MAL6P1.40,mFRS	K01889	biological_process:tRNA aminoacylation for protein translation(GO:0006418);biological_process:phenylalanyl-tRNA aminoacylation(GO:0006432);biological_process:tRNA processing(GO:0008033);biological_process:tRNA aminoacylation(GO:0043039);cellular_component:cytoplasm(GO:0005737);cellular_component:mitochondrion(GO:0005739);molecular_function:tRNA binding(GO:0000049);molecular_function:nucleotide bi…
PF3D7_0603800	7915	7043	26.36	9559	37.75	centrosomal protein CEP76, putative, CEP76	PF3D7_0603800,3885790,C6KSN6,2270.t00276,225631717,CEP76,MAL6P1.41,296004622,2270.t00277,2270.t00275,PFF0185c	K16457	cellular_component:centrosome(GO:0005813);molecular_function:protein binding(GO:0005515)
PF3D7_0603900	1128	271	4.93	1337	25.66	conserved Plasmodium protein, unknown function	46362271,PF3D7_0603900,C6KSN7,PFF0190c,3885791,2270.t00274,86170507,MAL6P1.42
PF3D7_0604000	6033	431	1.47	309	1.11	conserved Plasmodium protein, unknown function	PF3D7_0604000,2270.t00273,PFF0195c,86170512,46362272,MAL6P1.43,3885839,C6KSN8		cellular_component:membrane(GO:0016020)
PF3D7_0604100	5940	11992	41.42	18429	67.16	transcription factor with AP2 domain,s, SIP2	C6KSN9,86170517,PF3D7_0604100,2270.t00272,46362273,SIP2,3885840,MAL6P1.44,PFF0200c,ApiAP2		cellular_component:nuclear periphery(GO:0034399);molecular_function:sequence-specific DNA binding transcription factor activity(GO:0003700);molecular_function:telomeric DNA binding(GO:0042162)
PF3D7_0604200	546	262	19.06	352	27.02	mitochondrial ribosomal protein L41, putative	C6KSP0,2270.t00271,86170523,PFF0205w,MAL6P1.45,PF3D7_0604200,3885841,46362274	K17422
[truncated: 4,299 more rows]
